# Supplementary material for: Forecasting the outcome of a time-varying Bernoulli process: Data from a laboratory experiment
Source: Data Brief. 2017 Oct 6;15:469–73. doi: 10.1016/j.dib.2017.10.007 (PMC5647523; doi:10.1016/j.dib.2017.10.007)
Supplement: Supplementary file 2 — Supplementary material [file mmc2.zip]

Archive with 19 entries (16 files):
- Data/
- Data/.DS_Store
- __MACOSX/
- __MACOSX/Data/
- __MACOSX/Data/._.DS_Store
- Data/DiB.m
- __MACOSX/Data/._DiB.m
- Data/obs.txt
- __MACOSX/Data/._obs.txt
- Data/phats.txt
- __MACOSX/Data/._phats.txt
- Data/probs.txt
- __MACOSX/Data/._probs.txt
- Data/readme.txt
- __MACOSX/Data/._readme.txt
- Data/rtimes.txt
- __MACOSX/Data/._rtimes.txt
- Data/semilogxhist.m
- __MACOSX/Data/._semilogxhist.m
