# Supplementary material for: Forecasting the outcome of a time-varying Bernoulli process: Data from a laboratory experiment
Source: Data Brief. 2017 Oct 6;15:469–73. doi: 10.1016/j.dib.2017.10.007 (PMC5647523; doi:10.1016/j.dib.2017.10.007)
Supplement: Supplementary file 2 — Supplementary material [file mmc2.zip › Data/obs.txt]

0	0	1	1	0	0	0	1	0	0	0	0	1	0	1	0	0	1	0	0	0	0	0	0	1	0	1	0	1	0	0	0	1	0	1	1	0	1	0	1	1	1	0	0	0	0	1	1	1	1
1	0	1	0	0	0	0	1	0	0	0	0	1	0	0	1	0	1	0	0	0	0	1	0	1	0	1	0	1	0	0	1	0	1	1	1	0	0	0	1	0	0	1	0	0	0	0	1	0	1
0	1	0	0	0	1	0	1	1	1	1	1	1	1	0	1	1	1	1	0	1	0	1	1	1	1	1	0	1	0	0	1	1	0	1	1	1	1	1	1	0	0	0	1	1	0	1	1	1	1
0	1	1	1	0	1	0	1	1	0	1	1	1	1	1	0	1	0	0	0	0	0	0	1	1	1	1	0	0	0	0	0	1	0	1	1	1	0	1	1	0	0	0	1	1	1	1	1	0	1
0	0	1	0	0	0	0	1	0	0	0	0	1	0	0	1	0	1	0	0	0	0	1	0	0	0	1	0	0	0	0	1	0	1	1	1	0	0	0	0	0	1	0	0	0	0	1	1	1	1
0	1	1	0	1	1	0	1	1	1	1	1	1	0	1	1	1	1	1	1	0	0	0	1	0	1	1	0	0	0	1	1	0	1	1	1	1	0	1	0	1	1	1	1	1	1	1	1	1	1
1	0	0	1	0	0	0	1	0	1	0	0	1	1	1	0	0	1	0	1	0	0	0	0	1	0	1	0	1	0	0	0	1	1	1	1	0	0	0	1	0	0	1	0	0	0	1	0	1	1
0	0	1	1	0	0	0	1	0	0	0	0	1	1	1	0	0	0	0	0	0	0	0	0	1	0	1	1	1	0	0	0	1	0	1	1	0	0	0	1	1	1	1	0	0	0	1	1	1	1
0	0	0	0	0	0	0	1	0	0	0	0	0	0	1	1	0	1	0	0	0	0	0	0	1	0	0	0	1	0	0	1	0	0	1	1	0	0	0	0	0	1	1	0	0	0	1	1	0	1
1	0	0	0	0	0	0	1	0	0	0	0	1	0	0	1	0	1	0	0	0	0	1	0	1	0	1	0	0	0	1	1	1	0	1	1	0	0	0	0	0	1	1	0	0	0	1	1	0	1
1	0	1	1	0	0	0	1	0	0	0	0	1	1	0	1	0	1	0	0	0	0	0	0	0	0	1	0	1	0	0	0	1	0	1	1	0	0	0	0	0	1	1	0	0	1	1	1	0	1
1	1	1	1	0	1	0	1	1	0	1	1	1	0	0	0	1	1	0	1	0	0	1	1	1	1	1	1	0	0	0	0	1	1	0	1	1	0	1	0	0	0	0	1	1	1	1	1	0	1
1	0	0	0	0	0	0	1	0	0	0	0	1	1	1	1	0	1	0	1	1	1	1	0	1	0	1	1	1	0	0	0	0	0	1	1	0	0	0	0	0	0	0	0	0	0	1	1	1	1
1	1	1	0	0	1	0	0	1	0	1	1	0	1	0	1	1	1	0	0	0	0	1	1	0	1	1	0	1	0	0	1	1	0	1	1	1	0	1	1	1	1	0	1	1	1	0	1	1	1
0	0	0	0	0	0	0	1	0	0	0	0	1	0	1	1	0	1	0	1	0	0	1	0	1	0	1	1	1	0	0	0	0	1	1	1	0	1	0	0	0	1	1	0	0	0	1	0	1	1
1	1	1	0	0	1	0	1	1	0	1	1	0	1	1	1	1	1	1	1	1	0	1	1	1	1	0	0	1	0	0	0	0	0	1	1	1	1	1	1	0	1	0	1	1	0	1	1	1	1
1	0	0	0	0	0	0	1	0	1	0	0	1	1	1	1	0	1	1	0	1	0	0	0	1	0	1	0	1	0	0	1	1	1	1	1	0	0	0	0	0	0	1	0	0	0	1	0	1	1
0	1	1	0	0	1	0	1	1	0	1	1	0	1	1	0	1	1	0	0	0	0	1	1	0	1	1	0	1	0	1	0	1	0	1	1	1	0	1	0	0	0	0	1	1	1	1	1	1	1
1	0	1	0	1	0	0	1	0	1	0	0	1	1	1	1	0	1	0	0	1	0	1	0	0	0	1	1	1	0	1	1	1	1	1	1	0	0	0	0	1	0	1	0	0	0	1	1	1	0
1	1	1	0	0	1	0	1	1	0	1	1	1	1	0	1	1	1	0	0	0	0	0	1	1	1	1	0	0	0	1	0	1	0	1	1	1	0	1	0	1	0	1	1	1	0	1	0	0	1
1	1	1	0	0	1	0	1	1	1	1	1	1	1	0	0	1	1	0	0	1	0	1	1	1	1	1	1	0	0	0	0	1	0	1	1	1	0	1	0	1	1	1	1	1	0	1	0	0	1
1	0	0	0	0	0	1	1	0	1	0	0	1	0	0	0	0	1	1	0	0	0	1	0	1	0	1	1	0	0	1	0	1	1	0	1	0	0	0	0	0	0	0	0	0	0	1	1	0	1
1	1	1	0	0	1	0	1	1	0	1	1	1	1	1	1	1	1	0	0	0	0	0	1	0	1	1	0	0	0	1	0	0	0	1	1	1	0	1	0	0	0	0	1	1	1	1	1	1	1
1	0	1	0	1	0	0	1	0	1	0	0	1	1	1	0	0	1	0	0	0	0	1	0	1	0	1	1	1	0	0	1	0	1	1	1	0	1	0	1	1	0	1	0	0	0	1	1	1	1
1	0	1	1	0	0	1	1	0	0	0	0	1	1	1	1	0	1	0	0	1	1	1	0	0	0	1	1	1	0	1	1	0	1	1	1	0	0	0	0	0	0	1	0	0	0	1	1	0	1
1	0	1	0	0	0	1	1	0	0	0	0	1	1	0	1	0	1	0	0	0	0	0	0	1	0	1	1	0	0	0	0	1	0	1	1	0	0	0	0	1	1	1	0	0	0	0	1	1	0
1	1	1	0	0	1	0	1	1	0	1	1	1	0	1	1	1	1	0	0	1	0	1	1	1	1	1	0	1	0	0	1	1	0	1	1	1	0	1	0	1	1	1	1	1	0	1	1	1	1
1	0	1	1	1	0	0	1	0	0	0	0	1	0	0	1	0	1	0	1	0	0	1	0	0	0	1	0	1	0	0	1	0	0	0	1	0	0	0	1	0	1	1	0	0	0	1	0	1	1
0	0	1	1	1	0	1	1	0	0	0	0	1	0	0	0	0	1	0	0	0	0	0	0	1	0	1	0	1	0	0	0	1	0	1	1	0	0	0	1	0	1	1	0	0	1	1	0	1	1
1	0	0	0	0	0	0	1	0	0	0	0	1	0	0	0	0	1	0	0	0	0	0	0	1	0	1	1	1	0	1	0	0	1	1	1	0	1	0	1	1	0	0	0	0	0	1	1	0	0
0	0	1	0	0	0	0	1	0	0	0	0	0	0	0	1	0	1	0	0	1	0	0	0	0	0	1	0	1	0	1	0	1	1	1	1	0	0	0	1	0	0	0	0	0	0	1	0	1	0
0	0	1	0	0	0	1	0	0	1	0	0	1	0	0	0	0	1	0	0	0	0	1	0	1	0	1	0	0	0	0	0	1	1	1	1	0	0	0	0	1	0	1	0	0	0	1	1	0	0
1	0	1	1	0	0	0	1	0	0	0	0	1	1	0	1	0	1	0	0	1	0	1	0	0	0	1	0	0	0	0	0	0	1	1	1	0	0	0	0	1	0	1	0	0	0	0	1	0	1
1	0	1	1	0	0	1	1	0	1	0	0	1	1	1	1	0	1	0	1	1	0	1	0	1	0	1	0	0	0	1	0	0	0	1	1	0	0	0	0	0	0	1	0	0	0	1	1	1	1
0	0	1	0	0	0	0	1	0	0	0	0	1	0	1	1	0	1	0	0	1	1	1	0	1	0	1	1	0	0	0	0	0	0	0	1	0	0	0	0	0	1	0	0	0	0	1	1	0	0
1	1	1	0	0	1	0	1	1	0	1	1	1	0	0	0	1	0	0	1	0	0	1	1	1	1	1	0	1	0	1	0	1	1	0	1	1	0	1	0	0	1	1	1	1	0	0	1	0	1
1	1	0	0	1	1	0	1	1	0	1	1	1	1	0	1	1	1	0	0	0	1	0	1	0	1	0	0	1	0	1	0	0	1	1	1	1	0	1	0	0	0	1	1	1	0	1	1	1	1
0	0	0	0	1	0	1	1	0	0	0	0	1	0	1	1	0	1	0	0	0	0	1	0	1	0	0	0	1	0	0	0	0	1	0	1	0	0	0	0	0	1	0	0	0	0	1	0	1	1
1	1	1	0	0	1	0	1	1	0	1	1	1	1	1	0	1	1	1	0	0	0	1	1	0	1	1	0	1	1	1	1	0	1	1	1	1	1	1	0	0	0	0	1	1	0	1	1	0	0
1	0	1	1	0	0	0	1	0	0	0	0	1	0	0	1	0	1	0	0	1	0	0	0	0	0	1	0	1	0	0	1	0	0	1	1	0	1	0	1	0	1	1	0	0	0	1	0	0	1
1	0	1	0	0	0	0	1	0	0	0	0	1	1	1	0	0	1	0	0	0	1	1	0	1	0	1	0	1	0	1	1	1	0	0	1	0	0	0	0	0	0	1	0	0	0	1	0	0	1
1	1	1	1	0	1	0	1	1	0	1	1	1	0	1	1	1	1	0	0	0	1	1	1	1	1	1	0	1	0	0	1	0	1	0	1	1	0	1	0	0	0	1	1	1	0	1	1	0	1
0	0	1	0	0	0	0	1	0	1	0	0	1	0	0	0	0	1	1	1	1	1	0	0	0	0	0	0	1	1	1	1	0	1	1	1	0	0	0	0	0	1	0	0	0	0	1	0	1	1
1	1	0	0	0	1	0	1	1	0	1	1	1	1	0	1	1	1	0	1	1	0	1	1	1	1	1	0	1	0	1	1	0	1	1	1	1	1	1	0	0	0	1	1	1	1	1	0	0	1
1	0	1	0	0	0	0	1	0	0	0	0	1	0	1	0	0	1	0	0	0	0	1	0	1	0	1	0	1	1	1	1	0	0	1	1	0	1	0	0	0	1	0	0	0	0	1	0	1	1
0	0	1	0	0	0	0	1	0	0	0	0	1	1	0	1	0	1	1	0	1	1	0	0	0	0	1	0	1	1	0	1	0	0	0	1	0	0	0	0	1	0	1	0	0	0	1	0	0	1
0	1	1	1	0	1	0	1	1	0	1	1	1	0	1	0	1	1	0	0	0	1	1	1	0	1	1	0	1	1	0	1	0	0	1	1	1	0	1	0	1	1	0	1	1	0	1	1	1	1
1	0	1	0	0	0	0	1	0	0	0	0	0	1	1	1	0	0	1	0	1	1	0	0	0	0	1	0	0	1	1	0	0	0	1	1	0	0	0	0	0	1	1	0	0	1	1	0	1	0
0	1	1	0	0	1	0	1	1	0	1	1	1	1	1	0	1	1	0	0	1	0	1	1	1	1	1	1	1	1	1	0	0	0	1	1	1	1	1	1	0	0	0	1	1	0	1	0	1	1
0	0	1	0	0	0	0	1	0	1	0	0	1	0	1	0	0	1	0	0	0	1	1	0	1	0	1	0	1	0	1	1	0	0	0	1	0	1	0	0	0	1	1	0	0	1	1	1	0	0
1	0	1	0	1	0	0	1	0	0	0	0	1	0	1	1	0	1	1	0	1	1	1	0	0	0	0	0	1	0	0	1	1	0	1	1	0	0	0	1	0	0	1	0	0	0	1	1	0	0
1	0	1	1	1	0	0	1	0	0	0	0	0	1	0	0	0	0	0	1	1	0	1	0	0	0	1	1	1	0	1	0	0	0	1	1	0	0	0	0	0	1	1	0	0	1	1	0	0	1
1	0	1	0	1	0	0	1	0	0	0	0	1	0	0	0	0	1	0	1	0	1	1	0	1	0	1	0	0	0	0	1	0	1	0	1	0	1	0	0	0	0	0	0	0	0	1	0	0	1
1	0	0	0	0	0	0	1	0	0	0	0	1	0	0	0	0	1	0	0	0	0	1	0	0	0	1	0	1	1	0	0	1	1	1	1	0	0	0	1	1	0	0	0	0	0	1	0	1	1
0	0	1	0	0	0	0	1	0	1	0	0	1	0	1	0	0	1	1	0	1	0	1	0	0	0	1	0	1	0	0	1	0	0	1	0	0	0	0	0	0	0	0	0	0	0	1	0	1	1
0	1	1	0	0	1	0	1	1	0	1	1	1	1	0	1	1	1	0	0	0	1	1	1	1	1	1	0	1	1	0	1	1	0	0	1	1	0	1	0	1	1	1	1	1	0	1	0	0	1
0	1	1	1	0	1	0	1	1	1	1	1	1	0	1	0	1	1	1	0	0	0	1	1	1	1	1	0	1	1	0	0	1	0	1	1	1	0	1	0	0	0	1	1	1	0	1	0	1	1
0	1	1	0	0	1	0	1	1	0	1	1	1	0	1	1	1	1	1	0	0	1	1	1	1	1	0	0	1	1	0	0	1	0	1	1	1	0	1	1	1	0	1	1	1	0	1	1	1	1
1	1	1	1	0	1	0	1	1	0	1	1	1	0	1	1	1	1	0	1	0	0	1	1	1	1	0	0	1	1	1	0	0	1	1	1	1	0	1	0	0	1	1	1	1	1	1	0	0	1
0	1	1	0	0	1	1	1	1	0	1	1	1	0	1	0	1	1	0	0	0	0	1	1	1	1	0	0	1	1	1	1	0	1	1	1	1	0	1	0	1	1	0	1	1	0	1	0	1	1
0	0	1	1	0	0	0	1	0	0	0	0	1	0	1	0	0	1	0	0	0	1	1	0	1	0	1	0	1	0	0	1	0	0	1	1	0	0	0	0	0	1	0	0	0	0	1	1	0	0
1	0	1	0	0	0	0	1	0	0	0	0	1	0	1	0	0	1	1	0	1	1	1	0	1	0	1	0	1	1	0	0	0	0	1	1	0	0	0	1	1	1	1	0	0	0	1	0	0	0
0	1	1	0	0	1	0	1	1	0	1	1	1	1	0	0	1	1	0	1	0	1	1	1	0	1	1	1	1	1	1	0	0	1	1	1	1	0	1	0	1	1	1	1	1	0	1	0	0	1
1	0	0	0	1	0	0	1	0	0	0	0	0	1	1	0	0	1	1	0	0	0	0	0	0	0	1	0	1	1	0	1	0	0	1	1	0	0	0	0	0	0	1	0	0	0	1	0	1	0
0	0	0	0	0	0	0	1	0	0	0	0	1	1	1	1	0	1	0	0	0	1	0	0	0	0	0	0	1	1	0	0	1	1	0	1	0	0	0	0	0	1	0	0	0	0	1	0	0	1
0	0	0	0	0	0	0	1	0	0	0	0	0	0	0	0	0	0	0	1	1	0	1	0	1	0	0	0	1	0	0	0	1	0	1	1	0	1	0	1	0	1	1	0	0	0	1	0	0	1
1	0	0	0	0	0	0	1	0	0	0	0	1	0	1	0	0	1	0	1	0	1	1	0	1	0	1	1	1	0	1	0	0	1	0	1	0	0	0	0	1	1	1	0	0	0	1	0	1	0
0	0	1	1	0	0	0	1	0	0	0	0	1	0	1	1	0	1	1	1	0	1	1	0	1	0	1	0	1	1	1	1	1	1	1	1	0	0	0	0	0	0	1	0	0	0	1	0	1	1
0	0	1	0	0	0	0	1	0	0	0	0	1	1	1	1	0	1	0	0	1	1	1	0	1	0	1	1	0	1	1	0	0	1	0	1	0	0	0	0	1	1	1	0	0	0	1	1	0	1
1	1	1	0	0	1	0	0	1	1	1	1	1	0	1	0	1	1	1	0	0	1	1	1	1	1	1	0	1	0	1	0	1	1	1	1	1	0	1	1	0	0	1	1	1	0	1	1	1	1
0	0	1	0	0	0	0	1	0	0	0	0	1	0	1	1	0	1	0	0	0	0	1	0	1	0	1	1	1	1	0	1	1	1	1	1	0	0	0	0	0	0	1	0	0	0	1	0	1	0
1	1	1	1	0	1	0	1	1	1	1	1	1	1	1	0	1	1	0	0	0	1	1	1	0	1	1	0	1	1	0	1	1	1	1	1	1	0	1	0	0	1	1	1	1	0	1	0	1	1
1	1	1	0	0	1	0	1	1	0	1	1	1	0	1	1	1	1	0	0	0	1	1	1	0	1	1	0	1	0	1	1	0	0	1	1	1	1	1	0	1	1	0	1	1	0	1	0	0	1
0	0	1	0	0	0	0	1	0	0	0	0	1	0	1	0	0	1	0	1	0	1	1	0	0	0	1	0	1	1	1	0	1	0	1	1	0	0	0	0	1	1	1	0	0	0	1	0	1	1
1	0	1	0	0	0	0	1	0	0	0	0	1	1	0	1	0	1	0	0	1	0	1	0	1	0	1	0	1	1	1	1	0	1	1	1	0	0	0	0	1	1	0	0	0	0	1	1	1	1
0	0	1	0	0	0	0	1	0	0	0	0	1	1	1	0	0	0	1	0	0	1	1	0	1	0	1	0	1	1	1	0	0	0	1	1	0	0	0	0	0	0	0	0	0	0	1	0	1	1
1	0	1	0	1	0	0	1	0	0	0	0	1	0	1	1	0	0	0	0	0	1	1	0	0	0	1	0	1	1	1	1	1	0	1	1	0	0	0	0	1	0	0	0	0	0	1	1	0	1
0	0	0	1	0	0	0	1	0	0	0	0	1	0	0	0	0	1	1	0	1	0	1	0	0	0	1	1	1	1	0	1	0	0	1	1	0	0	0	1	0	1	1	0	0	0	1	0	0	0
0	0	0	0	0	0	0	1	0	0	0	0	0	0	1	0	0	1	1	1	1	1	1	0	1	0	1	1	1	0	1	0	1	1	1	1	0	1	0	1	0	0	0	0	0	0	1	0	1	1
1	0	1	1	1	0	0	1	0	0	0	0	1	1	1	0	0	0	1	0	1	1	1	0	0	0	1	0	0	1	1	1	0	0	1	1	0	1	0	0	1	1	1	0	0	0	0	1	1	1
0	0	0	0	0	0	0	1	0	1	0	0	1	0	1	0	0	1	0	0	1	1	1	0	1	0	1	1	1	1	1	0	0	0	1	1	0	0	0	1	1	0	1	0	0	1	1	0	0	0
1	0	1	0	0	0	0	1	0	1	0	0	1	0	1	0	0	1	1	1	1	1	1	0	0	0	1	0	1	1	0	1	0	0	1	1	0	0	0	0	0	0	1	0	0	1	1	0	1	1
1	1	0	1	0	1	0	0	1	0	1	1	1	0	0	0	1	1	0	0	0	0	1	1	0	1	0	0	1	1	0	1	0	0	1	1	1	1	1	1	1	0	1	1	1	1	1	1	0	1
1	0	1	0	0	0	0	1	0	0	0	0	1	1	1	1	0	1	1	0	1	0	1	0	0	0	1	0	1	1	0	1	0	0	0	1	0	1	0	0	1	0	1	0	0	0	1	0	1	1
0	0	0	0	0	0	0	0	0	1	0	0	1	1	1	0	0	1	0	1	0	1	1	0	1	0	1	0	1	1	0	0	0	1	1	1	0	0	0	0	1	0	1	0	0	0	1	1	0	1
1	1	1	1	0	1	0	0	1	1	1	1	1	0	0	0	1	1	0	0	0	1	1	1	1	1	1	1	1	0	0	0	1	1	1	1	1	0	1	1	0	0	1	1	1	0	1	1	1	0
1	0	0	0	0	0	0	0	0	1	0	0	1	0	1	0	0	1	0	0	0	1	1	0	1	0	1	1	1	1	1	0	0	0	1	1	0	0	0	0	0	0	1	0	0	0	1	1	1	1
1	1	1	1	1	1	0	0	1	0	1	1	1	1	1	0	1	1	0	1	1	1	1	1	1	1	1	1	1	0	0	1	1	1	0	1	1	0	1	0	0	0	1	1	1	1	1	1	0	1
0	0	1	0	0	0	0	0	0	1	0	0	1	1	0	1	0	1	0	0	0	0	1	0	1	0	1	1	1	1	0	0	0	0	1	1	0	0	0	0	1	1	0	0	0	1	1	0	1	0
1	0	0	1	0	0	0	0	0	0	0	0	0	1	0	0	0	1	0	1	0	1	1	0	0	0	1	1	1	0	1	1	0	1	1	1	0	0	0	1	0	1	1	0	0	0	1	0	0	0
1	0	0	0	0	0	1	0	0	0	0	0	1	1	1	0	0	1	0	0	0	0	1	0	1	0	0	1	1	1	1	0	1	1	1	1	0	0	0	1	0	1	0	0	0	0	1	0	1	1
0	1	0	0	0	1	0	0	1	0	1	1	1	0	1	0	1	1	0	0	0	1	1	1	1	1	1	1	1	1	0	0	1	0	0	1	1	0	1	0	0	1	1	1	1	1	1	1	0	1
1	1	1	0	1	1	0	0	1	1	1	1	1	0	1	1	1	1	0	0	1	1	1	1	0	1	1	1	1	0	1	0	1	1	1	1	1	0	1	0	1	1	0	1	1	0	1	0	0	1
0	1	1	0	0	1	0	0	1	0	1	1	1	1	1	0	1	1	0	0	0	1	1	1	1	1	0	0	1	1	0	1	0	1	1	1	1	0	1	0	0	1	0	1	1	1	1	0	1	1
0	0	1	0	1	0	0	0	0	0	0	0	1	1	1	1	0	1	0	0	1	1	1	0	1	0	1	1	1	1	1	0	0	1	0	1	0	0	0	1	0	0	1	0	0	1	1	0	0	1
0	0	1	0	0	0	0	0	0	1	0	0	1	1	1	0	0	1	0	1	0	1	1	0	1	0	1	0	1	0	0	0	0	1	1	1	0	0	0	1	1	1	0	0	0	1	1	0	0	1
1	0	1	0	0	0	0	0	0	1	0	0	1	0	0	0	0	1	1	1	0	1	1	0	1	0	1	1	0	1	0	0	0	1	1	1	0	0	0	0	1	1	0	0	0	1	1	0	1	1
0	1	1	0	1	1	1	0	1	0	1	1	1	0	1	1	1	1	1	1	0	1	0	1	1	1	1	0	1	1	0	0	0	0	0	1	1	0	1	0	0	1	0	1	1	1	1	0	0	1
1	0	1	1	0	0	1	0	0	0	0	0	1	1	1	0	0	1	0	0	0	1	1	0	1	0	1	1	1	1	0	0	1	1	1	1	0	0	0	1	0	0	0	0	0	1	1	0	1	1
0	0	0	0	0	0	0	0	0	1	0	0	1	0	1	0	0	1	0	0	1	0	1	0	1	0	1	0	1	1	0	1	1	1	0	1	0	0	0	0	0	1	0	0	0	0	1	1	0	1
1	0	1	1	0	0	0	0	0	0	0	0	1	0	0	0	0	1	0	0	1	1	1	0	0	0	1	0	1	1	1	0	1	1	1	1	0	0	0	0	1	0	1	0	0	0	1	0	0	1
1	1	1	0	0	1	0	0	1	0	1	1	1	0	1	1	1	1	0	0	1	0	1	1	1	1	1	0	1	1	0	0	0	0	1	1	1	0	1	0	1	0	0	1	1	1	1	0	1	0
1	0	0	0	0	0	1	0	0	0	0	0	1	1	1	0	0	1	1	0	0	0	1	0	1	0	1	1	1	1	0	0	0	1	1	1	0	0	0	0	1	0	1	0	0	0	1	0	0	1
0	0	1	0	0	0	0	0	0	1	0	0	1	0	1	0	0	0	1	0	0	1	1	0	0	0	1	0	1	1	0	1	1	1	1	1	0	0	0	0	0	0	1	0	0	0	1	0	0	1
0	0	1	0	0	0	0	1	0	0	0	0	1	0	1	0	0	1	0	0	0	1	1	0	0	0	1	0	0	0	1	0	0	0	1	1	0	0	0	0	0	1	1	0	0	1	1	0	0	0
1	1	1	1	0	1	0	0	1	0	1	1	1	1	0	0	1	1	1	0	0	1	1	1	1	1	1	0	1	1	1	0	0	1	1	1	1	0	1	0	1	1	0	1	1	1	1	1	1	1
0	1	1	0	1	1	0	0	1	0	1	1	1	1	1	1	1	1	1	0	0	0	1	1	0	1	1	0	1	1	1	0	1	1	0	1	1	0	1	0	1	1	1	1	1	0	1	0	0	0
0	0	1	0	0	0	0	0	0	0	0	0	1	0	1	0	0	1	0	0	1	1	1	0	1	0	1	0	1	0	1	1	1	1	1	1	0	0	0	1	0	1	1	0	0	1	1	0	0	1
0	0	1	0	0	0	0	0	0	1	0	0	1	0	0	0	0	1	0	1	0	0	1	0	1	0	1	0	0	1	1	1	0	1	1	1	0	0	0	0	1	1	1	0	0	0	1	0	1	1
1	0	1	0	0	0	0	0	0	0	0	0	1	1	1	0	0	1	0	1	0	1	1	0	0	0	1	0	1	1	0	1	1	1	0	1	0	0	0	0	1	0	0	0	0	1	0	0	0	1
0	1	1	0	0	1	0	0	1	1	1	1	1	1	1	0	1	1	0	1	0	0	1	1	0	1	1	0	1	1	1	0	0	1	1	1	1	0	1	0	0	1	1	1	1	0	1	1	0	1
0	1	1	0	0	1	0	0	1	0	1	1	1	1	0	1	1	1	0	1	1	0	1	1	0	1	1	0	1	1	0	0	0	1	1	1	1	0	1	0	0	1	1	1	1	1	1	0	0	1
1	0	1	0	0	0	0	0	0	1	0	0	1	0	1	1	0	1	0	1	0	1	1	0	0	0	1	0	0	1	1	0	0	1	1	1	0	0	0	0	1	0	1	0	0	0	1	0	0	1
0	0	1	1	0	0	0	0	0	0	0	0	1	0	0	0	0	1	1	1	1	1	1	0	1	0	1	1	0	1	0	1	1	1	1	1	0	0	0	0	0	1	1	0	0	1	1	0	1	0
0	0	1	0	0	0	1	1	0	1	0	0	1	1	1	0	0	1	0	1	0	0	1	0	1	0	1	1	1	1	1	0	0	1	1	1	0	1	0	1	0	0	1	0	0	0	1	0	1	1
1	1	1	1	0	1	0	0	1	0	1	1	1	1	1	1	1	1	0	1	1	1	1	1	1	1	1	1	1	1	0	1	0	1	1	1	1	0	1	0	1	0	1	1	1	1	1	0	1	0
0	1	1	0	0	1	1	0	1	0	1	1	1	0	0	0	1	1	0	0	0	0	1	1	0	1	1	0	0	0	1	0	0	0	1	1	1	0	1	1	1	0	1	1	1	1	1	0	1	1
1	1	1	0	0	1	0	0	1	1	1	1	1	1	1	1	1	1	0	1	1	0	0	1	1	1	1	0	0	0	0	1	0	1	1	1	1	0	1	0	0	0	0	1	1	1	1	0	1	1
1	0	1	0	0	0	0	0	0	1	0	0	1	0	1	0	0	1	1	0	0	0	1	0	1	0	0	1	1	0	0	0	1	1	1	1	0	0	0	0	1	1	0	0	0	1	1	0	1	1
1	1	1	0	0	1	0	0	1	0	1	1	1	0	0	0	1	1	1	0	1	0	1	1	0	1	0	0	0	1	0	1	1	0	1	1	1	0	1	0	0	1	1	1	1	1	1	1	1	0
1	0	0	1	0	0	0	0	0	0	0	0	1	1	0	0	0	1	0	0	1	0	1	0	1	0	1	1	0	1	0	1	0	1	0	1	0	0	0	1	1	1	1	0	0	0	0	0	0	1
0	1	1	0	0	1	1	0	1	1	1	1	1	0	1	1	1	1	0	0	1	1	1	1	0	1	1	0	0	0	1	1	0	1	1	1	1	0	1	1	1	1	0	1	1	1	1	0	0	1
0	1	1	1	1	1	0	0	1	0	1	1	1	1	0	0	1	1	1	1	1	1	1	1	0	1	1	0	1	1	1	0	0	1	0	1	1	1	1	0	0	1	1	1	1	1	1	0	0	1
1	1	0	0	0	1	0	0	1	0	1	1	1	1	1	1	1	1	1	0	0	1	1	1	1	1	1	0	0	0	1	1	1	1	1	1	1	0	1	1	0	1	0	1	1	0	0	0	0	1
1	1	0	0	0	1	0	0	1	1	1	1	1	0	1	0	1	0	1	0	1	0	1	1	0	1	1	1	1	1	1	0	1	1	1	1	1	0	1	1	1	1	0	1	1	0	1	1	1	1
1	1	0	0	0	1	0	0	1	0	1	1	1	0	1	0	1	1	1	0	0	1	1	1	0	1	1	0	0	0	0	1	1	1	1	0	1	1	1	0	1	0	0	1	1	1	1	1	1	1
1	1	1	0	0	1	0	0	1	1	1	1	1	1	0	0	1	1	0	1	0	1	1	1	1	1	1	0	1	0	0	1	1	1	1	1	1	1	1	0	1	1	1	1	1	0	1	0	1	1
1	1	1	1	0	1	0	0	1	0	1	1	0	0	1	0	1	0	0	1	1	1	1	1	1	1	1	1	0	0	0	0	0	1	0	1	1	0	1	0	1	0	1	1	1	1	1	0	1	1
1	1	1	0	0	1	0	0	1	0	1	1	1	0	1	0	1	1	0	1	0	1	1	1	1	1	1	1	1	0	1	0	0	1	1	1	1	0	1	0	1	0	1	1	1	1	1	0	1	1
0	1	0	0	0	1	1	0	1	1	1	1	1	1	1	0	1	1	1	0	0	0	1	1	0	1	1	0	0	0	0	0	0	1	1	0	1	0	1	0	0	0	0	1	1	1	1	0	1	1
0	1	1	0	0	1	1	0	1	0	1	1	1	1	0	0	1	1	1	0	0	1	1	1	1	1	1	0	1	0	1	1	1	1	0	1	1	0	1	0	0	1	1	1	1	0	1	0	1	1
1	1	1	0	0	1	0	0	1	0	1	1	1	0	0	0	1	1	0	1	0	1	0	1	1	1	0	0	1	1	1	0	0	1	1	0	1	1	1	1	0	1	1	1	1	0	1	1	0	1
0	1	1	0	0	1	1	0	1	0	1	1	1	0	0	1	1	0	0	0	1	1	1	1	1	1	0	0	1	1	0	0	1	0	1	0	1	0	1	0	0	1	1	1	1	0	1	0	0	0
0	1	1	0	1	1	1	0	1	0	1	1	1	0	1	0	1	1	0	1	1	1	1	1	1	1	1	1	1	1	0	0	1	1	1	0	1	0	1	1	1	0	0	1	1	1	1	1	0	1
0	1	1	0	0	1	0	0	1	0	1	1	1	1	1	1	1	1	0	1	0	0	1	1	1	1	1	0	1	1	0	0	1	1	1	0	1	0	1	0	0	1	1	1	1	1	1	0	1	1
0	1	1	0	0	1	0	1	1	0	1	1	1	0	0	1	1	1	0	1	1	0	0	1	1	1	1	0	1	1	1	0	1	1	1	0	1	0	1	1	1	1	1	1	1	1	1	0	1	1
0	1	0	0	1	1	1	0	1	0	1	1	1	1	1	0	1	1	0	0	0	1	1	1	1	1	1	0	0	1	1	0	0	1	1	1	1	0	1	0	1	0	0	1	1	1	1	0	1	1
0	0	1	0	0	0	1	0	0	1	0	0	1	0	1	0	0	1	0	0	1	0	1	0	0	0	0	0	1	1	1	1	0	1	0	0	0	0	0	0	0	0	1	0	0	0	1	0	1	1
0	1	1	0	1	1	1	0	1	0	1	1	1	1	0	1	1	1	0	0	0	0	1	1	1	1	1	1	1	1	0	0	1	0	1	0	1	0	1	0	0	0	0	1	1	1	1	0	1	1
0	1	1	0	0	1	0	0	1	1	1	1	1	0	1	0	1	1	0	0	0	1	1	1	0	1	1	0	1	1	1	1	0	1	1	0	1	0	1	0	1	1	1	1	1	1	1	0	1	1
0	1	0	0	0	1	0	0	1	1	1	1	1	1	0	0	1	1	0	0	0	1	1	1	1	1	0	0	1	1	1	1	0	0	0	1	1	1	1	0	1	0	0	1	1	1	1	0	1	1
1	1	1	0	0	1	0	0	1	0	1	1	1	1	1	1	1	1	1	0	1	0	1	1	0	1	1	0	1	0	1	1	1	1	0	0	1	0	1	0	0	1	1	1	1	0	1	0	1	1
0	1	1	0	0	1	1	0	1	0	1	1	1	0	1	0	1	0	0	1	0	0	1	1	0	1	1	0	1	1	0	0	0	0	1	0	1	0	1	0	1	1	1	1	1	1	1	0	1	1
0	1	1	0	1	1	1	1	1	0	1	1	1	1	1	0	1	1	1	1	0	0	1	1	1	1	0	0	1	1	0	0	0	1	1	1	1	0	1	0	1	0	1	1	1	1	1	0	1	0
0	1	1	1	0	1	0	0	1	1	1	1	1	1	1	0	1	1	0	0	1	1	1	1	0	1	1	1	1	0	1	0	0	1	0	0	1	0	1	0	0	0	1	1	1	0	1	0	0	1
0	1	1	0	0	1	1	0	1	1	1	1	1	0	1	1	1	1	0	0	0	1	1	1	1	1	1	1	1	0	0	0	0	1	1	1	1	0	1	0	1	1	1	1	1	0	0	1	1	0
0	1	0	0	0	1	0	0	1	1	1	1	1	1	1	0	1	1	1	0	1	1	1	1	1	1	1	0	1	1	0	0	1	1	0	0	1	0	1	0	0	1	1	1	1	1	1	0	0	1
0	1	1	0	0	1	0	0	1	1	1	1	1	1	1	0	1	1	0	0	0	1	1	1	1	1	1	1	1	1	1	1	0	1	1	1	1	0	1	0	1	1	1	1	1	1	1	0	0	1
1	1	1	0	0	1	0	0	1	1	1	1	1	0	1	0	1	0	0	0	0	0	0	1	1	1	1	0	1	1	0	0	0	1	1	0	1	0	1	0	1	0	1	1	1	1	1	0	1	1
0	1	0	1	0	1	1	0	1	0	1	1	1	1	0	1	1	1	0	1	0	0	1	1	1	1	0	0	1	1	0	0	1	1	1	1	1	0	1	0	1	0	1	1	1	1	1	1	1	1
1	1	1	0	0	1	1	0	1	0	1	1	1	1	0	0	1	1	0	0	0	1	1	1	0	1	1	1	1	0	0	0	1	1	1	0	1	0	1	1	1	1	0	1	1	0	1	0	0	0
0	1	1	0	1	1	0	0	1	1	1	1	1	1	1	0	1	1	0	0	0	0	1	1	1	1	1	0	1	1	1	1	1	1	1	1	1	0	1	0	1	0	1	1	1	1	1	0	0	1
0	1	1	0	0	1	1	0	1	0	1	1	1	0	1	0	1	1	0	0	0	0	1	1	1	1	1	0	1	1	0	1	0	0	1	1	1	0	1	0	1	0	0	1	1	0	1	0	1	0
0	1	1	0	0	1	0	0	1	0	1	1	0	1	1	1	1	1	0	0	1	1	1	1	0	1	0	0	1	0	1	1	1	0	1	0	1	0	1	0	1	1	0	1	1	1	1	0	1	0
0	1	1	0	0	1	0	0	1	0	1	1	0	0	0	0	1	0	0	0	0	1	1	1	1	1	1	0	1	1	1	1	1	1	1	0	1	0	1	0	1	1	0	1	1	0	1	0	1	1
0	1	1	0	0	1	0	0	1	0	1	1	1	0	0	0	1	1	1	1	0	1	1	1	0	1	1	1	1	0	1	1	0	1	1	1	1	0	1	1	0	0	1	1	1	1	1	0	1	1
0	1	1	1	0	1	1	0	1	1	1	1	0	1	0	0	1	1	0	0	0	0	1	1	1	1	1	0	1	1	1	1	1	1	1	1	1	0	1	0	0	1	1	1	1	0	1	0	1	1
0	1	1	0	0	1	1	0	1	0	1	1	0	0	1	1	1	1	1	0	0	0	1	1	1	1	1	0	1	0	0	0	0	1	1	0	1	0	1	1	0	0	1	1	1	0	1	1	0	1
0	1	1	0	1	1	0	0	1	0	1	1	1	1	1	0	1	0	0	0	0	1	1	1	1	1	1	0	1	1	1	1	1	1	0	0	1	0	1	0	1	1	1	1	1	0	1	0	1	0
1	1	1	0	0	1	0	0	1	0	1	1	1	0	0	1	1	1	1	1	0	1	1	1	1	1	0	0	1	0	1	0	0	1	0	0	1	1	1	0	0	1	1	1	1	1	1	0	1	1
1	1	1	0	0	1	0	1	1	0	1	1	1	0	1	0	1	0	0	0	1	1	0	1	1	1	1	1	1	1	0	0	0	1	1	0	1	0	1	0	1	0	1	1	1	0	1	0	0	0
0	1	1	0	1	1	0	0	1	1	1	1	1	0	1	1	1	0	1	0	1	1	1	1	1	1	1	0	1	1	1	0	1	1	1	0	1	0	1	0	1	0	0	1	1	0	1	0	0	1
0	1	1	0	0	1	1	0	1	0	1	1	1	1	1	0	1	1	0	0	1	1	1	1	0	1	1	0	1	1	0	1	0	0	1	1	1	0	1	0	1	0	1	1	1	1	1	1	0	0
1	1	1	1	0	1	0	0	1	1	1	1	1	1	0	1	1	1	0	1	1	1	1	1	1	1	1	0	1	1	1	0	0	0	1	1	1	0	1	0	1	0	1	1	1	1	1	1	0	1
0	1	1	0	0	1	0	0	1	0	1	1	1	1	1	0	1	1	0	1	1	0	1	1	0	1	1	0	1	1	0	1	0	1	1	1	1	0	1	1	0	0	0	1	1	1	1	0	1	1
0	1	1	1	0	1	0	0	1	1	1	1	1	1	1	0	1	0	0	1	0	1	1	1	1	1	1	0	1	1	1	0	1	1	0	0	1	0	1	0	0	1	1	1	1	0	1	0	1	0
0	1	1	0	0	1	1	0	1	0	1	1	1	1	0	1	1	1	1	1	0	0	1	1	0	1	1	0	1	0	1	0	0	1	0	0	1	1	1	0	0	1	1	1	1	1	1	1	0	0
0	1	1	0	0	1	0	0	1	0	1	1	1	1	1	0	1	1	0	1	0	0	0	1	0	1	1	1	1	1	0	0	0	1	1	1	1	0	1	0	0	1	1	1	1	1	1	0	0	1
0	1	1	0	0	1	1	0	1	0	1	1	1	1	1	1	1	1	0	0	1	0	1	1	0	1	0	0	1	1	0	0	1	0	0	0	1	0	1	0	0	0	0	1	1	0	1	0	1	1
0	1	1	0	0	1	1	1	1	0	1	1	1	1	0	1	1	1	0	0	0	1	1	1	1	1	1	1	1	1	1	1	1	1	0	0	1	1	1	0	0	1	1	1	1	0	1	1	1	1
0	1	1	1	0	1	0	0	1	0	1	1	1	1	0	0	1	1	1	0	1	1	1	1	0	1	1	0	0	1	0	1	1	1	1	0	1	0	1	0	1	1	0	1	1	1	1	0	1	1
0	1	1	0	0	1	1	1	1	0	1	1	1	1	1	0	1	1	0	0	1	1	0	1	1	1	0	0	1	0	1	1	0	0	0	0	1	0	1	0	0	1	1	1	1	0	1	0	1	0
0	1	1	1	0	1	0	1	1	0	1	1	1	1	1	0	1	0	1	0	0	1	0	1	0	1	0	0	1	0	0	1	0	1	0	0	1	1	1	0	0	1	0	1	1	0	1	0	0	0
0	1	1	1	0	1	0	1	1	0	1	1	1	1	1	0	1	1	0	1	0	1	0	1	0	1	1	1	0	1	0	0	1	1	1	0	1	0	1	0	0	1	1	1	1	1	1	1	0	1
0	1	1	0	0	1	0	1	1	0	1	1	1	1	0	0	1	1	1	0	1	1	0	1	1	1	1	0	1	1	1	0	0	1	1	1	1	0	1	1	0	1	1	1	1	1	1	0	1	1
1	1	0	1	0	1	1	1	1	0	1	1	1	1	0	0	1	1	1	1	0	1	0	1	1	1	1	0	1	1	0	0	1	1	1	1	1	0	1	1	1	1	0	1	1	1	1	0	0	1
0	1	1	0	0	1	0	1	1	0	1	1	1	1	0	0	1	1	0	0	1	1	0	1	1	1	1	0	0	0	1	0	0	1	1	0	1	0	1	0	1	0	1	1	1	1	1	1	0	1
1	1	0	0	0	1	1	0	1	0	1	1	1	0	0	0	1	0	0	0	0	0	0	1	1	1	1	0	1	1	0	1	0	1	1	1	1	0	1	0	0	1	1	1	1	1	0	0	1	1
0	1	1	0	0	1	0	0	1	0	1	1	1	1	0	0	1	1	1	0	0	1	1	1	1	1	1	0	0	1	0	1	0	0	1	1	1	0	1	0	0	0	1	1	1	1	0	0	0	0
0	1	1	1	0	1	1	0	1	0	1	1	1	1	0	0	1	1	0	1	0	0	0	1	1	1	0	0	0	0	1	1	1	1	1	1	1	0	1	1	0	1	0	1	1	1	1	0	1	0
0	1	1	0	0	1	1	0	1	0	1	1	1	1	1	1	1	1	0	0	1	0	0	1	1	1	1	1	1	1	0	1	1	1	1	0	1	0	1	0	1	1	1	1	1	1	1	0	1	0
1	1	1	0	0	1	0	0	1	1	1	1	1	0	1	0	1	1	1	0	1	1	0	1	0	1	1	0	0	0	0	1	0	1	0	0	1	0	1	0	1	0	1	1	1	0	1	0	1	0
0	1	1	0	0	1	0	0	1	1	1	1	1	0	1	0	1	1	0	0	0	1	0	1	1	1	1	0	1	1	1	1	0	1	0	0	1	0	1	0	1	1	1	1	1	1	0	0	0	0
0	1	1	0	0	1	1	1	1	0	1	1	1	1	1	0	1	1	1	1	0	0	0	1	1	1	0	0	0	1	1	1	1	1	0	0	1	0	1	0	0	0	1	1	1	1	1	1	1	0
0	1	1	0	0	1	0	0	1	0	1	1	1	1	0	0	1	0	0	1	1	0	1	1	0	1	0	0	1	1	0	1	1	1	1	0	1	0	1	0	1	1	1	1	1	0	1	0	0	0
1	1	1	0	0	1	1	1	1	0	1	1	1	0	1	0	1	0	0	0	1	1	0	1	1	1	1	1	1	1	0	0	1	1	1	1	1	0	1	0	0	1	0	1	1	0	1	0	1	0
0	1	1	0	0	1	1	1	1	0	1	1	1	0	1	0	1	0	1	0	1	0	0	1	1	1	1	0	0	1	1	1	0	1	0	1	1	0	1	0	0	0	1	1	1	1	1	0	0	0
0	1	1	0	0	1	1	0	1	0	1	1	1	1	0	1	1	0	0	1	0	1	1	1	0	1	1	0	1	1	0	0	1	1	0	0	1	0	1	0	0	1	1	1	1	1	1	0	1	0
0	1	0	0	0	1	0	1	1	0	1	1	0	1	1	0	1	0	0	1	0	1	1	1	1	1	0	1	1	0	1	0	0	1	1	1	1	1	1	0	0	0	1	1	1	0	1	1	0	0
1	1	1	0	1	1	1	1	1	0	1	1	1	1	0	0	1	0	0	0	0	0	0	1	0	1	0	0	1	0	0	0	0	1	1	1	1	1	1	0	1	0	1	1	1	1	1	0	0	1
0	1	1	1	0	1	1	1	1	1	1	1	1	0	0	1	1	0	0	1	0	1	1	1	1	1	1	0	1	1	1	1	0	1	1	1	1	1	1	1	1	1	0	1	1	0	1	0	0	0
0	1	0	0	0	1	1	1	1	0	1	1	1	1	0	1	1	1	1	0	1	1	0	1	0	1	1	0	0	1	0	0	0	1	1	1	1	1	1	0	1	1	1	1	1	0	1	1	0	0
1	1	1	0	0	1	1	0	1	1	1	1	1	1	1	0	1	0	0	1	1	1	0	1	0	1	1	1	1	0	0	1	1	1	1	1	1	1	1	0	1	1	0	1	1	0	1	0	0	0
0	1	0	1	0	1	1	1	1	1	1	1	1	0	0	1	1	0	0	1	0	0	0	1	0	1	1	0	1	1	0	1	1	1	1	1	1	1	1	0	1	1	1	1	1	0	1	0	0	0
0	1	1	0	0	1	0	0	1	0	1	1	1	1	1	0	1	0	0	0	1	1	0	1	0	1	1	1	0	1	1	1	0	1	0	1	1	1	1	0	0	0	0	1	1	1	0	0	1	0
1	1	1	0	0	1	1	1	1	0	1	1	1	0	1	0	1	0	0	0	1	1	0	1	1	1	1	0	1	1	0	1	1	1	0	1	1	1	1	1	0	1	1	1	1	1	1	1	0	1
0	1	0	1	0	1	1	1	1	1	1	1	1	1	0	1	1	0	0	1	0	1	0	1	0	1	0	0	1	0	0	0	0	0	1	0	1	1	1	1	0	1	1	1	1	1	1	0	0	0
0	1	1	0	0	1	0	1	1	0	1	1	0	1	1	0	1	1	0	1	0	1	1	1	0	1	0	0	1	1	0	1	0	1	1	1	1	1	1	0	1	1	1	1	1	0	1	0	1	0
0	1	1	0	0	1	1	1	1	1	1	1	1	0	0	0	1	0	1	0	1	1	0	1	0	1	1	0	0	0	1	0	1	1	1	1	1	1	1	0	0	1	1	1	1	1	1	0	1	0
0	1	1	0	0	1	1	1	1	1	1	1	1	1	1	1	1	0	1	0	1	1	0	1	0	1	1	0	1	1	0	1	1	1	0	0	1	1	1	0	0	1	1	1	1	1	1	0	0	1
0	1	1	0	1	1	0	1	1	1	1	1	1	0	0	0	1	1	0	0	1	1	0	1	0	1	1	0	1	1	1	0	0	1	0	0	1	1	1	0	0	1	0	1	1	1	1	0	0	0
1	1	1	0	0	1	0	0	1	1	1	1	0	1	1	0	1	1	0	0	1	1	0	1	1	1	0	1	1	1	0	0	0	1	0	0	1	1	1	0	1	0	1	1	1	0	1	1	0	0
0	1	1	1	0	1	1	0	1	0	1	1	1	1	0	1	1	0	1	1	0	1	1	1	1	1	0	1	1	1	0	0	1	1	1	0	1	1	1	1	0	1	1	1	1	0	1	0	1	1
1	1	1	1	0	1	1	1	1	1	1	1	1	1	0	1	1	0	0	0	0	0	0	1	0	1	0	0	1	1	0	0	1	1	1	0	1	1	1	0	0	0	1	1	1	1	1	0	0	0
0	1	1	0	0	1	1	1	1	0	1	1	0	1	0	1	1	0	0	0	0	0	1	1	1	1	1	0	1	0	0	1	1	1	1	0	1	0	1	0	0	0	1	1	1	1	1	1	0	0
1	1	1	0	0	1	1	0	1	1	1	1	1	1	0	0	1	0	0	0	0	0	0	1	0	1	1	1	1	1	1	0	0	1	0	0	1	1	1	1	0	1	1	1	1	0	1	0	0	0
1	1	1	0	0	1	0	0	1	0	1	1	1	0	0	0	1	1	1	0	0	0	0	1	1	1	0	0	1	1	1	1	1	1	0	1	1	1	1	0	0	0	0	1	1	1	1	0	0	1
0	1	1	1	0	1	0	1	1	0	1	1	1	0	1	1	1	0	0	0	1	0	1	1	0	1	0	0	0	1	1	0	1	1	0	1	1	0	1	0	0	0	0	1	1	1	1	1	0	0
0	1	0	0	0	1	0	0	1	0	1	1	1	0	1	0	1	1	1	0	0	0	0	1	1	1	1	1	1	1	1	1	0	1	1	1	1	1	1	0	1	1	0	1	1	1	1	0	0	0
0	1	1	0	0	1	0	1	1	0	1	1	1	0	1	0	1	1	0	0	0	0	0	1	1	1	0	1	1	0	1	0	0	1	1	0	1	1	1	1	0	1	1	1	1	0	1	1	0	0
1	1	0	0	0	1	0	0	1	1	1	1	1	1	1	0	1	1	1	0	0	1	0	1	1	1	1	0	1	0	1	1	1	1	1	0	1	0	1	1	0	1	1	1	1	0	1	0	0	0
1	1	1	0	0	1	1	1	1	0	1	1	1	0	1	0	1	1	0	0	0	0	0	1	0	1	0	1	1	1	1	0	1	1	0	1	1	0	1	0	1	1	0	1	1	1	1	1	0	0
0	1	1	1	0	1	1	0	1	0	1	1	1	1	1	1	1	1	1	1	0	0	0	1	1	1	1	0	1	1	0	0	0	0	1	0	1	1	1	1	1	0	0	1	1	1	1	0	0	0
0	1	1	0	0	1	0	0	1	0	1	1	1	0	1	1	1	1	1	1	0	1	0	1	1	1	1	0	1	1	1	1	1	1	1	1	1	1	1	0	1	1	1	1	1	1	1	1	1	0
0	1	1	1	0	1	1	1	1	1	1	1	1	1	0	0	1	1	1	0	0	0	0	1	0	1	0	0	1	1	0	0	1	0	0	0	1	1	1	0	0	0	1	1	1	1	1	0	0	0
0	1	0	0	0	1	0	0	1	0	1	1	1	0	1	0	1	1	1	0	1	1	1	1	1	1	1	0	1	0	1	0	1	1	1	0	1	1	1	0	0	1	1	1	1	1	1	1	1	0
0	1	1	0	0	1	0	1	1	1	1	1	1	1	1	0	1	1	0	0	0	1	0	1	1	1	1	0	1	1	1	1	1	1	0	0	1	1	1	0	0	1	1	1	1	1	0	1	1	0
0	1	1	1	0	1	1	1	1	0	1	1	1	0	1	0	1	1	0	0	0	1	0	1	1	1	0	1	1	0	0	0	1	1	1	1	1	1	1	0	0	1	1	1	1	1	1	0	1	0
0	1	1	0	1	1	1	1	1	1	1	1	1	1	0	1	1	1	1	0	1	1	0	1	1	1	1	0	1	1	0	1	0	1	1	1	1	1	1	0	0	1	1	1	1	0	1	0	0	0
1	1	1	0	0	1	0	1	1	0	1	1	1	1	1	1	1	1	1	1	1	1	0	1	1	1	1	1	1	1	1	1	1	1	1	1	1	1	1	0	1	1	1	1	1	1	0	0	0	0
0	1	1	0	1	1	1	0	1	0	1	1	1	0	0	0	1	1	0	1	0	0	1	1	1	1	0	0	1	1	1	0	1	1	1	0	1	1	1	1	1	1	1	1	1	1	1	0	0	1
0	1	1	1	0	1	0	1	1	0	1	1	1	0	0	1	1	1	0	1	0	0	1	1	1	1	0	1	0	1	1	1	1	1	1	1	1	1	1	0	1	1	0	1	1	1	1	0	0	0
0	1	0	0	0	1	0	1	1	0	1	1	1	1	1	1	1	1	1	0	1	1	0	1	1	1	0	0	0	0	1	1	1	1	1	1	1	1	1	0	0	0	0	1	1	0	1	0	1	0
1	1	1	1	0	1	1	1	1	0	1	1	1	1	0	0	1	1	0	0	1	0	0	1	0	1	1	1	1	1	1	0	0	0	1	1	1	1	1	0	0	0	1	1	1	0	1	0	1	0
0	1	1	0	0	1	0	0	1	1	1	1	1	1	1	0	1	1	0	0	0	0	0	1	1	1	0	0	1	1	0	1	0	1	1	1	1	1	1	0	0	0	1	1	1	1	1	0	1	0
0	1	1	0	0	1	1	0	1	0	1	1	1	1	1	0	1	1	1	0	0	1	0	1	0	1	1	0	0	1	1	1	1	1	0	1	1	1	1	0	1	1	0	1	1	0	1	0	1	0
1	1	1	0	0	1	1	1	1	1	1	1	1	0	0	0	1	1	0	0	1	0	1	1	0	1	0	1	1	1	1	0	0	0	0	0	1	1	1	0	0	1	1	1	1	1	1	0	0	1
1	1	1	0	0	1	0	1	1	0	1	1	1	1	1	0	1	1	1	0	0	1	0	1	1	1	0	0	1	1	1	0	0	1	1	0	1	1	1	1	1	1	0	1	1	0	1	0	0	0
1	1	0	0	0	1	1	1	1	0	1	1	1	0	1	0	1	1	1	0	0	1	0	1	1	1	1	0	1	1	1	1	1	1	1	0	1	1	1	1	1	1	1	1	1	0	1	1	0	1
0	1	1	0	0	1	0	1	1	1	1	1	1	1	1	0	1	1	0	1	1	1	0	1	1	1	1	0	1	1	1	0	0	1	1	1	1	1	1	1	0	1	1	1	1	0	1	0	1	0
0	1	1	0	0	1	0	1	1	0	1	1	1	0	1	1	1	1	1	1	0	1	1	1	0	1	0	0	1	0	0	1	1	1	0	1	1	1	1	0	0	1	1	1	1	0	1	0	0	0
0	1	1	1	0	1	1	1	1	0	1	1	1	0	1	1	1	1	0	1	0	0	1	1	0	1	1	0	1	1	1	0	1	1	1	1	1	1	1	0	1	0	1	1	1	1	0	1	1	0
0	1	1	1	0	1	0	1	1	0	1	1	0	0	1	1	1	1	0	1	1	1	1	1	1	1	1	0	0	0	0	0	0	1	1	0	1	1	1	0	1	0	1	1	1	1	1	0	1	0
0	1	0	1	1	1	1	0	1	0	1	1	1	0	1	1	1	1	0	1	0	1	1	1	1	1	1	1	1	1	0	0	1	1	1	1	1	1	1	0	1	1	1	1	1	1	1	0	0	0
0	1	1	1	0	1	1	1	1	0	1	1	1	0	1	0	1	1	1	1	1	1	1	1	1	1	1	0	1	1	1	0	0	1	1	0	1	1	1	1	0	1	1	1	1	1	1	0	0	0
0	1	1	0	1	1	0	0	1	0	1	1	1	1	1	0	1	1	1	1	0	0	0	1	0	1	1	1	1	0	1	1	1	1	1	1	1	1	1	1	0	0	1	1	1	1	1	0	0	0
1	1	1	0	0	1	1	1	1	0	1	1	1	0	1	0	1	1	0	1	0	1	0	1	1	1	1	0	1	0	0	0	1	1	0	1	1	1	1	0	0	0	0	1	1	0	1	1	0	0
0	1	1	0	0	1	1	1	1	0	1	1	1	0	0	0	1	1	0	0	0	1	0	1	0	1	1	0	1	1	1	0	0	1	1	0	1	0	1	0	0	1	0	1	1	1	1	0	0	1
0	1	1	0	0	1	1	1	1	0	1	1	1	1	1	0	1	1	0	0	1	1	1	1	0	1	1	1	1	1	0	0	0	1	1	1	1	1	1	1	1	1	0	1	1	1	1	0	0	0
0	1	0	0	0	1	1	0	1	1	1	1	1	0	1	1	1	1	1	0	1	1	0	1	1	1	0	0	1	0	0	1	0	1	1	0	1	1	1	0	0	1	1	1	1	0	1	0	0	0
0	1	1	0	0	1	0	0	1	0	1	1	1	0	0	0	1	1	0	0	0	1	1	1	1	1	0	0	1	0	1	1	1	1	1	1	1	1	1	1	0	1	0	1	1	1	1	1	0	0
0	1	1	0	0	1	0	0	1	0	1	1	1	0	1	0	1	1	1	0	1	1	1	1	1	1	1	0	1	1	1	1	0	1	1	0	1	1	1	1	0	0	1	1	1	0	1	0	0	0
1	1	1	1	0	1	1	1	1	0	1	1	1	1	1	0	1	1	0	1	1	0	0	1	1	1	0	0	1	1	0	0	1	1	1	1	1	1	1	1	1	1	0	1	1	1	1	0	0	0
0	1	1	0	0	1	0	1	1	0	1	1	1	0	1	0	1	1	0	1	0	0	0	1	0	1	1	1	1	1	0	1	0	1	0	0	1	1	1	0	1	1	1	1	1	1	1	0	0	0
1	1	1	0	0	1	1	1	1	0	1	1	1	1	1	1	1	1	1	0	1	1	0	1	1	1	0	0	1	1	0	0	0	1	1	0	1	1	1	0	0	1	1	1	1	1	1	0	0	0
1	1	1	0	0	1	1	1	1	0	1	1	1	1	0	1	1	1	1	0	0	1	1	1	0	1	0	1	1	1	0	0	1	1	1	1	1	1	1	0	1	0	0	1	1	1	1	1	0	1
0	1	1	0	0	1	1	0	1	0	1	1	0	0	1	0	1	1	0	0	1	1	1	1	0	1	1	0	0	1	0	1	0	1	1	1	1	1	1	0	0	1	1	1	1	1	1	0	1	0
1	1	0	0	0	1	1	0	1	0	1	1	1	0	1	0	1	1	0	0	1	0	0	1	1	1	1	0	1	1	0	0	1	1	1	1	1	1	1	1	1	1	1	1	1	1	1	0	1	1
1	1	0	1	1	1	1	1	1	0	1	1	1	1	1	0	1	1	0	0	0	0	1	1	1	1	1	0	1	0	1	0	1	1	1	1	1	1	1	0	1	0	0	1	1	1	1	1	0	1
0	1	1	0	1	1	1	1	1	1	1	1	0	0	1	0	1	1	1	1	1	1	0	1	1	1	1	0	1	1	1	0	0	1	1	0	1	1	1	0	1	1	1	1	1	1	1	1	0	1
0	1	1	1	0	1	0	1	1	0	1	1	1	1	1	0	1	1	0	1	0	1	0	1	1	1	1	0	1	1	0	1	0	1	1	1	1	1	1	0	0	0	0	1	1	1	1	0	0	0
0	1	1	0	0	1	1	0	1	0	1	1	1	0	0	1	1	1	0	1	0	0	0	1	0	1	0	0	0	1	0	0	1	1	1	0	1	1	1	0	0	1	1	1	1	1	1	0	0	0
1	1	1	0	1	1	1	0	1	0	1	1	1	1	1	1	1	1	0	0	0	1	0	1	0	1	1	0	1	1	1	0	1	1	1	0	1	1	1	0	0	0	1	1	1	0	1	0	0	1
0	1	1	0	0	1	0	1	1	0	1	1	1	1	1	1	1	1	0	0	1	0	0	1	1	1	1	0	1	1	0	0	1	0	1	0	1	1	1	0	0	0	1	1	1	1	1	1	1	1
1	1	1	0	0	1	1	1	1	0	1	1	1	0	0	0	1	1	0	0	1	1	0	1	1	1	0	0	1	1	0	0	1	1	0	1	1	0	1	1	0	1	0	1	1	1	1	0	1	1
0	1	1	0	0	1	1	1	1	0	1	1	1	0	1	0	1	1	0	0	1	0	0	1	0	1	0	1	1	1	1	1	1	0	1	0	1	1	1	0	1	0	1	1	1	1	1	0	0	1
0	1	1	0	0	1	0	0	1	0	1	1	1	0	1	1	1	1	0	1	0	0	0	1	1	1	1	1	1	1	0	1	0	0	1	1	1	1	1	1	0	1	1	1	1	1	1	0	0	1
1	1	1	1	0	1	1	1	1	1	1	1	1	0	1	0	1	1	1	1	1	1	0	1	1	1	0	0	1	1	1	0	0	1	0	0	1	0	1	0	0	1	1	1	1	1	1	0	0	1
0	1	0	0	0	1	1	1	1	0	1	1	1	0	0	1	1	1	0	1	1	1	0	1	1	1	1	1	1	1	1	1	0	1	1	0	1	1	1	0	1	1	0	1	1	0	1	1	1	1
0	1	1	0	0	1	1	0	1	0	1	1	0	0	0	1	1	1	0	0	0	0	0	1	0	1	1	0	1	1	1	0	1	1	1	0	1	1	1	0	0	1	0	1	1	1	1	1	0	1
1	1	1	1	0	1	1	0	1	0	1	1	1	1	1	1	1	1	0	1	0	0	1	1	0	1	0	0	1	0	1	1	0	1	1	1	1	1	1	1	0	1	0	1	1	1	1	1	0	0
1	1	1	0	0	1	1	0	1	0	1	1	1	0	1	0	1	1	1	0	0	1	1	1	0	1	0	0	1	1	1	1	1	1	1	1	1	1	1	0	1	1	1	1	1	0	1	1	0	1
0	1	1	0	1	1	1	0	1	0	1	1	1	1	1	0	1	1	0	0	0	0	0	1	0	1	1	0	1	1	0	0	1	1	1	1	1	1	1	0	1	0	1	1	1	1	1	1	0	1
0	1	1	1	0	1	1	1	1	1	1	1	1	1	1	0	1	1	0	1	0	1	1	1	1	1	1	1	1	1	1	1	0	1	1	0	1	1	1	0	1	1	1	1	1	0	1	1	0	0
0	1	1	0	0	1	1	1	1	1	1	1	1	1	0	0	1	1	1	0	1	1	0	1	1	1	0	0	1	1	1	0	1	1	1	1	1	0	1	1	0	0	1	1	1	0	1	1	1	1
0	1	1	1	0	1	1	0	1	0	1	1	1	0	0	0	1	1	0	0	1	1	1	1	1	1	1	1	1	0	1	1	1	1	1	1	1	1	1	1	1	1	1	1	1	1	1	1	0	1
0	1	1	1	0	1	1	1	1	1	1	1	1	0	1	0	1	1	0	0	0	1	1	1	1	1	0	1	1	1	0	1	0	1	1	0	1	1	1	0	1	1	1	1	1	1	0	1	0	1
0	1	1	0	0	1	0	1	1	0	1	1	1	0	1	0	1	1	0	1	0	1	1	1	1	1	0	1	1	1	0	0	0	0	1	1	1	0	1	0	1	0	0	1	1	1	1	1	0	0
1	1	1	0	0	1	0	0	1	1	1	1	1	1	1	0	1	1	0	0	0	1	0	1	1	1	1	0	0	1	0	1	1	1	1	0	1	1	1	0	0	0	1	1	1	1	1	1	0	1
0	1	0	1	0	1	1	1	1	0	1	1	1	1	0	1	1	1	0	1	0	0	1	1	1	1	1	0	1	1	0	0	0	1	0	0	1	1	1	0	0	0	1	1	1	0	1	1	0	1
0	1	0	0	0	1	1	1	1	1	1	1	1	1	1	0	1	1	1	1	1	0	0	1	1	1	1	0	1	1	0	0	1	1	0	0	1	1	1	0	0	0	1	1	1	1	0	1	0	1
1	1	1	0	0	1	0	1	1	0	1	1	1	0	0	0	1	1	0	0	1	0	1	1	0	1	0	0	1	1	1	0	0	1	1	1	1	1	1	0	1	1	1	1	1	1	0	1	0	0
1	1	1	0	1	1	1	0	1	0	1	1	1	0	1	1	1	1	1	0	0	0	0	1	0	1	0	0	1	0	0	0	0	1	0	0	1	1	1	1	0	0	1	1	1	0	0	1	0	1
1	1	1	0	0	1	1	1	1	1	1	1	1	1	0	0	1	1	0	0	0	1	0	1	1	1	0	0	0	0	1	1	0	1	1	1	1	1	1	0	0	0	1	1	1	1	1	1	0	1
0	1	1	0	0	1	0	1	1	0	1	1	1	1	1	0	1	1	0	1	0	0	1	1	1	1	0	1	0	0	1	0	0	1	1	1	1	1	1	0	0	0	1	1	1	1	0	1	0	0
1	1	1	1	0	1	1	1	1	0	1	1	1	0	1	0	1	1	0	1	1	0	1	1	1	1	0	0	1	0	1	1	1	1	1	1	1	1	1	0	1	0	1	1	1	1	0	1	0	1
1	1	1	0	0	1	1	0	1	0	1	1	1	0	1	1	1	1	0	0	0	1	1	1	0	1	0	0	1	1	1	0	0	1	1	1	1	1	1	0	0	0	1	1	1	1	0	1	0	1
0	1	1	0	0	1	0	1	1	1	1	1	1	0	1	0	1	1	0	1	0	1	0	1	1	1	0	0	1	0	1	1	0	1	1	0	1	1	1	0	1	0	1	1	1	1	1	1	0	1
0	1	0	1	1	1	1	0	1	1	1	1	1	0	1	1	1	1	0	0	0	0	0	1	1	1	0	0	0	1	0	0	1	1	1	1	1	1	1	1	0	1	1	1	1	1	0	0	0	1
0	1	1	0	0	1	1	1	1	0	1	1	1	1	1	0	1	1	1	1	1	0	0	1	0	1	0	1	1	1	1	0	1	1	0	0	1	1	1	1	0	0	1	1	1	0	1	1	0	1
0	1	1	0	0	1	1	1	1	0	1	1	1	0	1	0	1	1	0	1	1	1	0	1	0	1	0	0	1	1	1	0	0	1	1	1	1	1	1	1	0	1	1	1	1	1	1	1	0	1
1	1	1	1	0	1	1	0	1	1	1	1	1	0	1	1	1	1	0	1	0	0	1	1	1	1	0	0	1	0	0	0	1	1	1	1	1	1	1	0	0	1	1	1	1	0	0	1	0	0
1	1	1	0	0	1	0	1	1	0	1	1	1	1	1	0	1	1	1	0	1	1	1	1	0	1	0	0	1	1	1	1	0	1	0	1	1	1	1	1	0	1	0	1	1	0	0	1	0	1
1	1	1	0	0	1	0	0	1	0	1	1	1	0	0	0	1	0	0	1	0	1	0	1	1	1	1	1	1	1	1	0	1	1	1	1	1	1	1	0	1	0	1	1	1	1	0	1	0	1
0	1	1	0	0	1	0	1	1	0	1	1	1	0	1	0	1	1	0	0	0	1	0	1	1	1	0	0	1	1	0	0	1	1	1	1	1	1	1	0	0	0	1	1	1	1	1	1	0	0
0	1	0	0	0	1	0	0	1	0	1	1	1	1	0	0	1	1	0	1	0	0	0	1	0	1	0	0	1	1	0	1	0	1	0	1	1	1	1	1	0	1	0	1	1	0	0	1	0	1
1	1	1	0	0	1	0	0	1	0	1	1	1	1	1	0	1	1	0	0	0	0	0	1	0	1	0	0	1	0	1	1	0	1	0	1	1	1	1	1	1	1	0	1	1	0	0	1	0	1
1	1	1	0	1	1	0	0	1	1	1	1	1	1	1	0	1	1	0	0	0	1	0	1	1	1	0	1	1	1	1	0	1	1	0	1	1	1	1	0	1	0	1	1	1	1	1	1	0	1
1	1	1	1	0	1	0	1	1	0	1	1	1	1	1	0	1	1	0	0	1	0	0	1	1	1	0	0	1	1	0	0	0	1	1	1	1	1	1	0	0	1	1	1	1	0	1	1	1	0
0	1	1	0	0	1	0	0	1	0	1	1	1	0	1	0	1	1	0	0	0	1	0	1	0	1	0	0	1	1	0	0	1	1	1	0	1	1	1	1	0	1	1	1	1	1	0	1	1	0
1	1	1	1	0	1	1	0	1	0	1	1	1	1	0	0	1	1	1	0	0	0	1	1	1	1	0	0	1	1	0	0	1	1	0	0	1	1	1	0	1	0	1	1	1	1	0	1	1	1
1	1	1	1	0	1	1	0	1	0	1	1	1	1	1	1	1	1	0	1	1	0	0	1	1	1	0	0	1	1	1	0	1	1	1	1	1	1	1	1	0	0	1	1	1	1	1	0	0	1
1	1	1	1	1	1	0	0	1	0	1	1	1	1	0	0	1	0	0	1	0	1	1	1	1	1	0	0	1	1	1	1	0	1	1	0	1	1	1	1	0	0	0	1	1	1	1	1	0	1
0	1	0	0	0	1	0	0	1	1	1	1	1	0	1	0	1	1	0	0	0	0	0	1	0	1	0	0	1	1	1	0	0	1	1	1	1	1	1	1	1	0	1	1	1	1	0	1	0	1
0	1	1	0	0	1	0	1	1	1	1	1	1	1	1	1	1	1	1	0	0	1	0	1	0	1	0	1	1	1	0	0	0	1	0	0	1	0	1	0	0	0	1	1	1	1	0	1	1	1
0	1	1	0	0	1	1	0	1	1	1	1	1	0	1	0	1	1	0	0	1	1	0	1	1	1	0	1	1	0	0	1	0	1	1	1	1	1	1	0	0	0	1	1	1	1	0	1	0	1
0	1	1	0	0	1	1	0	1	0	1	1	1	0	0	0	1	1	1	0	0	1	1	1	1	1	0	0	1	0	0	1	0	1	1	0	1	1	1	0	1	0	1	1	1	1	1	1	0	1
1	1	1	0	0	1	0	0	1	1	1	1	1	1	1	1	1	1	1	0	0	1	0	1	1	1	0	0	1	1	1	1	1	1	1	1	1	1	1	0	1	0	1	1	1	1	0	1	0	1
0	1	1	0	0	1	0	0	1	1	1	1	1	0	0	0	1	1	0	1	1	0	0	1	0	1	0	1	1	1	0	0	0	0	1	1	1	1	1	0	1	0	1	1	1	1	0	1	1	1
0	1	1	0	0	1	0	1	1	0	1	1	1	0	0	0	1	1	0	1	1	0	0	1	0	1	0	1	1	1	0	1	1	1	0	0	1	0	1	0	1	0	1	1	1	1	0	1	1	1
0	1	0	0	0	1	0	0	1	1	1	1	1	1	1	0	1	1	1	0	1	0	0	1	0	1	0	0	1	0	0	0	0	1	1	1	1	1	1	0	1	0	1	1	1	1	0	1	1	1
0	1	0	0	0	1	1	0	1	0	1	1	1	0	1	0	1	1	0	1	0	0	1	1	0	1	0	0	1	1	1	0	1	1	1	0	1	1	1	0	0	0	0	1	1	1	1	1	0	0
0	1	1	0	0	1	0	0	1	0	1	1	0	0	1	1	1	1	1	0	0	0	1	1	1	1	0	1	0	0	0	0	0	1	1	0	1	1	1	0	1	0	1	1	1	1	0	0	0	1
0	1	1	0	0	1	1	0	1	0	1	1	1	0	0	0	1	1	0	0	0	1	0	1	1	1	0	0	1	1	0	0	1	1	1	0	1	1	1	0	1	0	1	1	1	1	0	1	0	0
0	1	0	0	0	1	0	1	1	0	1	1	0	1	0	1	1	1	0	1	0	0	0	1	1	1	0	1	1	1	1	1	1	1	1	1	1	1	1	0	1	0	1	1	1	0	0	1	0	1
1	1	0	0	0	1	1	1	1	0	1	1	0	0	1	0	1	0	0	1	0	0	0	1	1	1	0	0	1	1	0	1	0	1	1	1	1	1	1	1	0	0	1	1	1	0	0	1	0	0
0	1	0	1	0	1	0	1	1	0	1	1	1	0	0	1	1	1	0	1	0	1	1	1	1	1	0	1	1	1	1	1	1	1	1	1	1	1	1	0	1	0	1	1	1	0	1	1	0	1
1	1	1	0	0	1	0	0	1	0	1	1	1	0	1	0	1	1	0	1	0	1	1	1	1	1	0	0	1	1	0	0	1	1	1	1	1	1	1	0	1	0	1	1	1	1	1	1	0	1
1	1	0	1	0	1	1	0	1	0	1	1	1	1	1	0	1	1	0	1	0	0	0	1	0	1	0	0	1	1	1	0	0	1	1	1	1	1	1	1	0	0	1	1	1	0	0	1	0	1
1	1	0	0	1	1	0	1	1	0	1	1	1	0	1	0	1	1	0	0	1	1	0	1	0	1	0	1	1	1	0	0	0	1	1	1	1	1	1	0	1	0	1	1	1	0	1	1	0	0
0	1	1	0	0	1	1	0	1	0	1	1	1	1	1	0	1	1	0	1	1	0	1	1	1	1	0	0	1	1	0	1	1	0	0	1	1	0	1	1	1	0	0	1	1	1	0	1	0	1
1	1	0	0	0	1	1	1	1	0	1	1	1	0	1	0	1	1	0	0	0	0	1	1	1	1	0	0	1	1	0	1	0	1	1	0	1	1	1	0	1	0	1	1	1	1	0	1	0	1
0	1	0	0	0	1	1	1	1	0	1	1	1	1	1	0	1	1	1	1	1	0	0	1	1	1	0	1	1	0	0	0	1	1	1	1	1	1	1	0	0	0	0	1	1	1	0	1	0	1
1	1	0	0	0	1	0	1	1	1	1	1	1	1	1	0	1	1	0	1	0	0	0	1	1	1	0	0	1	1	0	0	0	1	1	1	1	1	1	0	1	0	1	1	1	1	0	1	1	0
1	1	1	0	0	1	1	0	1	1	1	1	1	0	1	1	1	1	0	0	0	1	0	1	1	1	0	0	1	1	1	0	1	1	1	0	1	1	1	0	0	0	1	1	1	1	0	1	0	1
0	1	0	0	0	1	0	0	1	1	1	1	1	0	0	0	1	1	0	0	0	1	0	1	0	1	0	0	1	1	0	1	1	1	0	0	1	0	1	0	1	0	1	1	1	1	1	1	0	1
0	1	0	0	0	1	0	0	1	0	1	1	1	0	0	1	1	1	0	0	0	0	1	1	0	1	0	0	1	0	1	1	0	1	1	0	1	1	1	0	0	0	0	1	1	0	1	1	1	0
1	1	1	0	0	1	0	1	1	1	1	1	1	0	1	0	1	1	1	1	0	1	0	1	1	1	0	0	1	1	1	1	0	0	1	0	1	1	1	0	0	0	1	1	1	0	0	1	0	1
0	1	0	0	0	1	0	0	1	0	1	1	1	1	1	0	1	1	0	0	1	1	1	1	0	1	0	0	1	1	1	0	1	1	1	0	1	0	1	0	1	0	1	1	1	1	1	1	1	0
0	1	0	0	0	1	1	0	1	0	1	1	1	0	1	0	1	1	0	1	1	1	0	1	0	1	0	0	1	1	0	0	0	1	0	0	1	1	1	0	0	0	1	1	1	1	0	1	0	1
0	1	1	1	0	1	0	0	1	0	1	1	0	1	1	0	1	1	0	1	1	0	0	1	1	1	0	0	1	1	0	0	0	1	0	0	1	1	1	0	0	0	1	1	1	1	0	1	1	0
1	1	0	0	0	1	1	1	1	1	1	1	1	0	1	0	1	1	1	1	1	1	0	1	0	1	0	0	1	1	0	0	1	1	1	0	1	1	1	0	0	0	1	1	1	1	0	1	0	1
0	1	1	1	1	1	1	0	1	0	1	1	1	1	1	0	1	1	1	1	0	0	1	1	0	1	0	0	1	0	0	1	1	1	1	1	1	1	1	0	1	0	0	1	1	1	1	0	0	1
0	1	0	0	0	1	0	0	1	0	1	1	1	0	0	0	1	0	0	0	0	1	0	1	1	1	0	0	1	0	1	0	1	1	1	0	1	1	1	0	1	0	1	1	1	1	1	1	0	0
0	1	1	1	0	1	1	0	1	0	1	1	1	1	1	0	1	1	0	1	1	1	0	1	0	1	0	0	1	1	0	1	0	1	1	0	1	1	1	0	0	0	1	1	1	1	1	1	0	1
0	1	1	0	0	1	0	0	1	0	1	1	1	1	1	0	1	1	0	1	1	0	0	1	1	1	0	0	0	0	0	1	1	1	1	1	1	0	1	0	0	0	1	1	1	1	0	0	0	1
0	1	0	0	0	1	0	1	1	0	1	1	0	1	0	0	1	1	0	1	0	1	0	1	1	1	0	1	0	0	0	0	1	1	1	1	1	1	1	0	0	0	1	1	1	1	0	1	0	1
1	1	0	0	0	1	0	0	1	0	1	1	1	1	1	0	1	1	0	1	0	0	1	1	0	1	0	1	1	0	0	0	0	1	1	0	1	1	1	0	1	0	1	1	1	1	0	1	0	1
1	1	0	0	0	1	1	1	1	0	1	1	1	1	1	0	1	1	0	1	0	1	1	1	1	1	0	0	1	1	0	0	0	0	0	1	1	1	1	0	0	0	1	1	1	0	1	1	0	1
1	1	0	0	0	1	0	1	1	0	1	1	1	0	1	0	1	1	1	0	1	1	1	1	1	1	0	0	1	1	0	1	0	1	1	0	1	1	1	0	1	0	1	1	1	0	0	1	0	0
0	1	0	0	1	1	0	1	1	0	1	1	1	0	1	0	1	1	0	1	0	1	0	1	1	1	0	1	1	0	0	0	1	0	0	1	1	1	1	1	0	0	1	1	1	0	1	1	0	1
0	1	1	0	0	1	1	0	1	0	1	1	1	1	1	0	1	1	0	1	0	0	0	1	1	1	0	1	1	1	0	1	0	1	1	1	1	1	1	0	1	0	1	1	1	1	1	1	0	1
1	1	0	0	0	1	0	0	1	0	1	1	0	1	1	0	1	1	0	1	0	0	0	1	1	1	1	1	1	1	1	0	1	1	1	0	1	1	1	0	0	0	1	1	1	1	0	1	1	1
0	1	0	1	0	1	1	1	1	0	1	1	1	0	1	0	1	1	0	0	0	0	0	1	1	1	0	0	1	0	0	1	0	1	1	1	1	1	1	0	0	0	1	1	1	1	1	1	1	0
0	1	0	0	0	1	0	0	1	1	1	1	0	0	0	1	1	1	0	0	0	0	0	1	1	1	0	1	1	1	0	1	0	1	1	1	1	1	1	0	1	0	1	1	1	0	0	1	0	1
0	1	0	0	0	1	1	0	1	0	1	1	0	1	1	0	1	1	0	1	0	0	1	1	0	1	0	0	1	0	0	0	0	1	1	0	1	1	1	1	0	0	1	1	1	1	0	1	0	1
1	1	0	0	0	1	1	1	1	0	1	1	0	1	1	1	1	1	1	0	1	1	0	1	1	1	0	1	1	1	1	1	0	0	1	1	1	1	1	0	1	0	1	1	1	1	0	1	1	1
0	1	1	0	0	1	1	1	1	0	1	1	1	0	1	1	1	1	0	1	1	1	1	1	1	1	0	0	1	1	1	1	0	1	1	0	1	1	1	0	0	0	0	1	1	0	0	1	0	1
0	1	0	1	0	1	1	1	1	1	1	1	1	1	0	1	1	1	0	1	0	1	0	1	1	1	0	1	1	1	0	0	0	1	1	1	1	1	1	0	1	1	0	1	1	1	0	1	0	1
1	1	1	0	0	1	0	0	1	0	1	1	1	1	0	1	1	1	1	0	0	1	0	1	0	1	0	1	0	1	0	0	0	0	1	0	1	1	1	0	0	0	1	1	1	1	0	1	0	1
0	1	1	0	0	1	1	0	1	0	1	1	0	1	1	0	1	1	0	1	0	1	0	1	1	1	0	0	1	0	0	1	0	0	1	1	1	1	1	0	1	0	0	1	1	1	1	1	0	0
0	1	0	0	0	1	0	1	1	0	1	1	0	0	0	1	1	1	0	0	1	1	0	1	1	1	0	1	1	1	0	1	1	1	1	0	1	1	1	0	1	0	1	1	1	0	0	1	0	0
0	1	1	1	0	1	0	0	1	0	1	1	1	1	1	0	1	1	0	1	0	0	0	1	0	1	0	1	1	1	0	1	0	1	1	0	1	1	1	0	1	0	0	1	1	1	0	1	0	0
1	1	1	0	0	1	1	1	1	0	1	1	1	1	1	0	1	1	0	0	1	0	1	1	1	1	0	1	1	1	0	0	0	1	1	1	1	1	1	0	1	0	1	1	1	1	0	1	1	0
0	1	0	0	0	1	0	0	1	0	1	1	1	1	0	0	1	1	1	1	0	0	0	1	0	1	0	0	1	1	1	0	0	1	0	1	1	1	1	0	0	0	1	1	1	1	0	1	0	0
1	1	0	0	0	1	0	0	1	1	1	1	1	0	1	0	1	1	0	1	0	1	0	1	1	1	0	0	1	0	0	0	0	1	1	0	1	1	1	0	0	0	1	1	1	1	0	1	0	0
1	1	1	0	0	1	0	0	1	0	1	1	1	0	1	1	1	1	0	1	1	1	0	1	1	1	0	1	1	1	1	1	0	1	1	1	1	1	1	0	0	0	1	1	1	1	0	1	0	0
0	1	1	1	1	1	1	1	1	0	1	1	1	1	1	1	1	1	0	1	0	1	1	1	0	1	0	1	1	1	0	0	1	1	0	0	1	1	1	0	0	0	1	1	1	1	1	1	1	0
0	1	0	1	0	1	1	0	1	0	1	1	1	0	0	1	1	1	0	0	0	0	0	1	1	1	0	0	0	1	0	1	0	1	0	1	1	1	1	0	1	0	1	1	1	1	0	1	0	0
1	1	0	1	0	1	0	0	1	1	1	1	0	0	1	1	1	1	0	0	1	0	0	1	1	1	0	0	1	1	0	0	0	1	0	1	1	1	1	0	1	0	1	1	1	1	0	1	0	0
1	1	0	0	0	1	0	1	1	0	1	1	1	1	1	0	1	0	0	1	1	1	0	1	0	1	0	1	1	1	1	1	0	1	0	1	1	1	1	0	0	0	1	1	1	1	0	1	1	0
1	1	1	0	0	1	1	0	1	0	1	1	1	0	1	0	1	1	0	0	1	0	0	1	1	1	0	0	1	1	0	0	0	0	0	1	1	1	1	0	0	0	1	1	1	1	1	1	1	1
1	1	0	1	1	1	0	1	1	0	1	1	1	1	0	1	1	1	0	1	1	1	0	1	1	1	0	1	1	0	0	0	1	1	0	1	1	1	1	0	0	0	0	1	1	1	1	0	1	0
1	1	0	1	1	1	1	0	1	1	1	1	1	0	0	0	1	1	0	0	1	1	0	1	1	1	0	0	1	1	1	0	1	1	0	1	1	1	1	0	0	1	1	1	1	1	0	1	1	0
1	1	1	0	0	1	0	0	1	0	1	1	1	0	0	0	1	1	0	1	1	0	0	1	1	1	0	0	1	1	0	0	0	1	1	1	1	1	1	0	0	0	0	1	1	0	0	1	0	0
0	1	0	0	0	1	0	1	1	1	1	1	0	0	1	0	1	1	0	0	1	1	0	1	1	1	0	1	1	0	1	1	1	1	0	1	1	1	1	0	1	0	0	1	1	1	1	1	0	0
0	1	0	0	1	1	1	1	1	0	1	1	1	1	0	0	1	1	0	1	1	1	0	1	0	1	0	1	1	1	0	1	1	1	0	0	1	0	1	0	0	0	1	1	1	1	0	1	1	1
0	1	0	0	0	1	0	0	1	0	1	1	0	0	0	1	1	1	1	1	1	1	1	1	0	1	1	1	0	1	0	0	0	1	0	1	1	1	1	0	0	0	1	1	1	1	0	1	0	0
1	1	0	0	0	1	0	1	1	0	1	1	0	0	1	0	1	1	0	0	1	1	0	1	1	1	0	1	1	1	0	1	0	1	0	1	1	1	1	0	0	0	1	1	1	1	1	1	1	0
0	1	0	1	0	1	0	0	1	0	1	1	1	1	0	0	1	1	0	1	1	0	0	1	0	1	0	0	1	1	0	1	0	0	0	1	1	1	1	0	0	0	1	1	1	1	1	1	0	0
1	1	0	0	0	1	1	1	1	0	1	1	0	0	0	0	1	1	1	1	1	0	1	1	1	1	0	0	1	1	0	0	1	1	0	1	1	1	1	0	1	0	0	1	1	1	0	0	0	0
1	1	0	0	0	1	1	0	1	1	1	1	1	0	1	0	1	1	0	1	1	1	0	1	1	1	0	0	1	0	1	1	1	1	0	1	1	1	1	0	0	1	1	1	1	0	0	0	0	0
1	1	1	0	0	1	1	0	1	0	1	1	1	0	0	0	1	1	0	0	1	1	0	1	1	1	0	1	1	1	0	0	0	1	0	0	1	1	1	0	1	0	1	1	1	0	1	1	0	0
1	1	0	0	0	1	0	0	1	1	1	1	1	0	1	0	1	0	0	1	1	1	0	1	1	1	0	0	1	1	0	1	0	1	0	1	1	1	1	0	0	0	1	1	1	0	1	1	0	0
0	1	0	1	1	1	0	0	1	0	1	1	1	1	0	0	1	1	0	0	1	0	0	1	1	1	0	0	1	1	0	0	0	1	0	1	1	1	1	0	1	0	1	1	1	1	0	0	0	0
0	1	1	0	0	1	1	1	1	1	1	1	1	1	1	0	1	1	0	1	1	0	1	1	1	1	0	0	1	1	0	1	0	0	0	0	1	1	1	1	0	0	0	1	1	1	0	1	0	0
0	1	0	0	1	1	1	0	1	1	1	1	1	1	1	1	1	1	0	1	0	0	0	1	1	1	0	0	0	0	1	0	0	1	0	1	1	1	1	0	0	0	0	1	1	1	1	1	1	0
0	1	1	0	0	1	0	0	1	0	1	1	1	0	0	0	1	1	0	1	1	0	0	1	1	1	0	0	1	1	0	0	1	1	0	1	1	1	1	0	0	0	1	1	1	1	0	1	0	0
1	1	1	0	0	1	0	1	1	0	1	1	0	1	0	0	1	1	1	1	1	1	1	1	1	1	0	0	1	1	0	0	0	1	0	1	1	1	1	0	0	0	1	1	1	1	0	1	0	0
0	1	0	1	0	1	1	0	1	0	1	1	1	0	0	0	1	1	0	1	1	0	0	1	1	1	0	1	1	1	1	0	1	1	0	1	1	0	1	0	1	0	1	1	1	1	0	1	0	0
0	1	0	0	1	1	1	0	1	1	1	1	1	0	1	0	1	1	0	1	1	1	1	1	1	1	0	1	1	1	0	1	0	1	0	0	1	1	1	0	1	0	0	1	1	0	1	1	0	0
1	1	0	0	0	1	0	1	1	0	1	1	0	1	0	0	1	1	1	1	1	1	1	1	1	1	0	0	1	0	0	1	0	1	0	1	1	1	1	0	0	0	1	1	1	1	0	1	0	0
0	1	0	0	0	1	0	0	1	0	1	1	0	0	0	1	1	1	0	1	1	1	0	1	1	1	0	1	1	0	0	1	1	1	0	1	1	1	1	0	0	0	1	1	1	0	0	1	0	0
0	1	1	0	0	1	0	1	1	0	1	1	1	1	0	0	1	1	0	1	1	0	0	1	1	1	0	1	1	1	1	0	0	1	0	1	1	1	1	0	0	0	1	1	1	0	0	1	0	0
1	1	0	0	0	1	1	1	1	0	1	1	1	0	1	0	1	1	0	1	1	0	0	1	1	1	0	1	1	1	1	0	1	1	0	1	1	1	1	0	1	0	1	1	1	1	0	1	0	0
1	1	1	0	0	1	1	0	1	0	1	1	1	1	0	1	1	1	0	1	1	0	1	1	0	1	0	1	1	1	0	0	1	1	0	0	1	1	1	1	1	0	0	1	1	1	0	1	0	0
1	1	1	1	0	1	0	0	1	0	1	1	1	0	0	0	1	1	1	1	1	1	0	1	1	1	0	1	1	0	0	1	0	0	0	0	1	1	1	0	1	1	1	1	1	0	1	1	0	0
0	1	1	0	0	1	0	0	1	0	1	1	1	1	0	0	1	1	0	0	1	1	0	1	1	1	0	0	1	0	0	1	1	1	0	1	1	1	1	0	1	0	1	1	1	1	0	1	0	0
0	1	0	0	0	1	1	0	1	1	1	1	1	0	0	0	1	1	0	1	1	1	1	1	0	1	0	0	1	1	0	1	1	1	0	0	1	1	1	0	1	0	1	1	1	1	0	1	0	0
0	1	1	0	0	1	0	0	1	0	1	1	1	0	1	0	1	1	1	1	1	1	0	1	0	1	0	1	1	1	1	0	0	0	0	1	1	1	1	0	0	0	1	1	1	0	0	1	0	0
0	1	0	0	0	1	1	0	1	0	1	1	1	1	0	0	1	1	0	1	1	1	0	1	0	1	0	0	1	1	0	0	1	1	0	1	1	1	1	1	0	0	1	1	1	1	1	1	0	0
1	1	0	0	0	1	0	0	1	0	1	1	1	0	0	1	1	0	0	0	1	1	1	1	1	1	0	0	1	1	0	0	0	1	0	1	1	1	1	0	0	0	1	1	1	0	0	1	1	0
0	1	0	0	0	1	0	0	1	0	1	1	1	1	0	1	1	1	0	1	1	0	0	1	1	1	0	1	1	1	1	0	1	1	0	1	1	1	1	0	0	0	1	1	1	1	0	1	0	0
1	1	0	0	0	1	1	0	1	0	1	1	1	0	0	1	1	1	0	1	1	0	0	1	1	1	0	1	1	1	1	0	0	1	0	0	1	1	1	0	1	0	1	1	1	1	0	1	1	0
1	1	1	0	0	1	1	0	1	1	1	1	1	0	0	1	1	0	1	0	1	0	1	1	1	1	0	1	1	0	1	1	0	1	0	1	1	1	1	0	1	0	1	1	1	0	1	1	0	1
0	1	0	0	0	1	1	0	1	1	1	1	1	0	0	0	1	1	1	1	1	1	1	1	1	1	0	0	0	0	0	0	0	1	0	1	1	1	1	0	1	0	1	1	1	1	0	1	1	0
0	1	0	1	0	1	1	0	1	1	1	1	1	0	1	0	1	1	0	0	0	0	1	1	1	1	0	0	1	1	0	0	0	1	0	1	1	1	1	0	1	0	1	1	1	1	1	1	0	1
0	1	1	0	0	1	0	1	1	0	1	1	1	1	1	0	1	1	0	1	1	0	0	1	0	1	0	1	1	1	1	1	0	1	0	0	1	1	1	0	1	0	1	1	1	0	0	1	0	0
1	1	0	0	0	1	1	1	1	1	1	1	0	0	0	1	1	1	0	1	1	0	0	1	1	1	0	1	1	1	0	0	1	1	0	0	1	1	1	0	0	0	1	1	1	1	0	1	0	0
0	1	0	0	0	1	0	1	1	1	1	1	1	0	1	0	1	1	0	1	1	1	1	1	1	1	0	0	1	1	0	1	0	1	0	0	1	1	1	0	0	0	1	1	1	1	0	1	0	0
0	1	0	0	0	1	0	0	1	0	1	1	0	1	0	0	1	1	0	1	1	1	1	1	0	1	0	1	1	0	0	1	1	0	0	1	1	1	1	0	1	0	1	1	1	1	0	1	0	0
0	1	1	0	0	1	0	1	1	1	1	1	1	0	0	0	1	1	1	1	1	0	0	1	0	1	0	0	1	1	1	1	1	1	0	1	1	1	1	0	1	0	1	1	1	0	0	1	0	0
0	1	1	0	0	1	1	1	1	1	1	1	1	1	0	0	1	1	0	0	1	1	0	1	0	1	0	0	1	1	0	1	1	0	0	0	1	1	1	0	0	1	1	1	1	1	1	1	1	0
0	1	1	0	0	1	0	1	1	1	1	1	1	1	0	0	1	1	1	1	1	1	1	1	0	1	0	0	1	1	0	0	1	0	0	1	1	1	1	0	0	0	1	1	1	1	1	1	0	0
1	1	0	1	0	1	1	1	1	1	1	1	1	1	0	0	1	1	0	1	1	1	0	1	0	1	0	0	0	0	0	1	0	0	0	1	1	1	1	0	1	0	1	1	1	1	0	1	0	0
1	1	1	0	0	1	0	1	1	1	1	1	0	0	0	1	1	1	0	1	1	0	0	1	1	1	0	0	1	1	1	0	0	0	0	0	1	1	1	1	0	0	1	1	1	0	0	1	1	1
1	1	0	1	0	1	1	0	1	1	1	1	1	0	1	0	1	1	1	1	1	0	0	1	1	1	0	0	1	1	0	1	0	0	0	0	1	1	1	0	1	0	1	1	1	1	0	1	0	0
0	1	1	0	0	1	1	0	1	1	1	1	1	1	0	0	1	1	0	0	1	1	0	1	0	1	0	0	1	1	0	1	1	0	0	1	1	1	1	1	0	0	0	1	1	1	0	0	0	0
0	1	0	0	0	1	0	0	1	1	1	1	1	1	1	0	1	1	0	1	1	1	0	1	1	1	0	0	0	1	0	0	0	0	0	1	1	1	1	0	0	0	0	1	1	1	0	1	0	0
0	1	0	0	0	1	1	1	1	0	1	1	1	1	0	0	1	1	1	0	1	1	1	1	1	1	0	0	0	1	0	0	1	0	0	1	1	1	1	0	1	0	1	1	1	1	1	1	0	0
0	1	0	0	0	1	0	0	1	0	1	1	1	1	0	0	1	1	0	1	1	0	0	1	0	1	0	0	1	0	0	0	1	0	0	1	1	1	1	0	0	0	1	1	1	0	0	1	0	0
0	1	0	0	0	1	0	0	1	1	1	1	1	0	0	0	1	1	0	0	1	1	1	1	1	1	0	0	1	1	1	1	1	0	0	0	1	1	1	0	0	0	0	1	1	1	0	1	0	0
0	1	0	0	0	1	1	0	1	1	1	1	1	0	0	1	1	1	1	1	0	0	1	1	1	1	0	0	1	1	0	1	1	0	0	0	1	1	1	0	0	0	1	1	1	1	1	1	0	0
0	1	0	0	0	1	1	1	1	0	1	1	1	0	1	0	1	1	0	1	1	1	1	1	1	1	0	0	1	1	0	0	1	0	0	1	1	0	1	0	1	0	1	1	1	1	0	1	0	0
0	1	1	0	0	1	0	1	1	0	1	1	1	1	0	0	1	1	0	1	1	0	0	1	1	1	0	0	0	0	0	0	1	0	0	1	1	1	1	0	1	0	1	1	1	0	1	1	1	0
1	1	0	0	0	1	0	0	1	0	1	1	1	1	0	0	1	1	0	0	1	0	0	1	0	1	0	0	0	0	0	0	1	0	0	1	1	1	1	0	0	0	1	1	1	1	0	1	0	0
0	1	0	0	0	1	0	1	1	1	1	1	1	0	1	0	1	0	0	1	1	0	0	1	1	1	0	0	1	1	0	0	0	0	1	0	1	1	1	0	1	0	1	1	1	1	0	1	0	0
0	1	1	0	0	1	1	0	1	0	1	1	1	1	0	0	1	1	1	1	1	1	0	1	1	1	0	0	1	1	0	0	0	0	0	1	1	1	1	0	1	0	1	1	1	0	1	1	1	0
0	1	0	0	0	1	0	1	1	1	1	1	1	1	1	0	1	1	0	0	1	1	0	1	1	1	0	0	1	1	1	0	0	1	1	0	1	1	1	1	1	0	1	1	1	0	0	1	0	0
1	1	1	1	0	1	0	0	1	1	1	1	1	0	0	0	1	1	0	1	1	1	0	1	1	1	0	0	1	1	0	1	1	0	0	0	1	1	1	0	0	0	1	1	1	1	1	1	0	0
1	1	1	0	1	1	0	0	1	1	1	1	1	1	0	1	1	1	0	1	1	0	0	1	1	1	0	0	1	0	1	0	1	0	0	1	1	1	1	0	0	0	1	1	1	0	1	1	0	0
1	1	0	1	0	1	0	0	1	1	1	1	1	1	1	0	1	1	0	1	1	1	0	1	1	1	0	0	1	1	1	1	0	1	0	1	1	1	1	0	0	0	0	1	1	1	1	1	1	0
1	1	0	1	0	1	0	1	1	1	1	1	1	1	0	0	1	0	0	1	1	0	0	1	1	1	0	0	0	1	1	1	1	1	0	1	1	1	1	0	0	1	1	1	1	1	0	1	1	0
0	1	0	1	0	1	0	0	1	1	1	1	0	1	0	1	1	0	1	1	1	1	1	1	1	1	0	0	1	0	0	1	1	0	0	1	1	0	1	0	0	0	1	1	1	1	1	1	0	1
0	1	1	1	0	1	0	0	1	1	1	1	1	0	0	0	1	0	1	1	1	1	1	1	0	1	0	0	1	1	1	1	0	0	0	0	1	1	1	0	1	0	1	1	1	1	1	1	0	0
1	1	0	1	0	1	1	0	1	0	1	1	1	1	1	1	1	1	1	1	1	0	1	1	0	1	1	0	1	1	0	1	1	1	0	1	1	1	1	0	0	0	1	1	1	0	0	1	1	0
0	1	0	0	0	1	0	1	1	0	1	1	1	1	0	0	1	1	1	1	1	0	0	1	0	1	1	0	1	0	1	0	1	1	0	1	1	1	1	0	1	0	0	1	1	0	0	1	0	0
1	1	0	0	1	1	1	1	1	1	1	1	1	0	0	0	1	0	1	0	1	1	0	1	1	1	1	0	1	1	0	0	1	0	0	0	1	1	1	0	1	1	1	1	1	0	1	1	0	0
0	1	0	0	0	1	0	0	1	1	1	1	1	1	0	1	1	1	1	1	1	1	0	1	1	1	1	0	1	1	1	1	1	0	0	1	1	1	1	0	1	0	1	1	1	0	1	1	0	0
0	1	0	0	0	1	0	0	1	0	1	1	1	1	0	0	1	0	0	1	1	1	0	1	0	1	1	0	1	1	0	1	1	1	0	0	1	1	1	0	1	0	1	1	1	1	0	1	0	0
1	1	1	0	0	1	0	0	1	1	1	1	1	0	0	1	1	0	0	1	1	0	0	1	1	1	1	0	1	0	1	0	1	0	0	0	1	1	1	0	1	0	1	1	1	0	1	1	1	0
0	1	1	0	0	1	1	1	1	1	1	1	1	0	0	0	1	1	0	1	1	1	0	1	1	1	1	0	1	0	0	1	0	0	0	0	1	1	1	0	1	0	1	1	1	1	0	1	0	0
0	1	0	0	1	1	1	0	1	1	1	1	1	1	0	1	1	0	1	1	1	0	0	1	1	1	1	0	1	1	1	1	1	1	0	1	1	1	1	0	1	0	1	1	1	0	1	1	0	0
0	1	0	0	0	1	0	0	1	1	1	1	1	1	1	0	1	0	0	1	1	0	1	1	1	1	1	0	0	1	0	1	0	1	0	1	1	0	1	0	1	0	0	1	1	1	0	1	0	0
0	1	1	1	1	1	0	0	1	1	1	1	1	1	0	0	1	1	0	1	1	1	0	1	1	1	0	0	1	1	0	0	1	0	0	1	1	1	1	0	1	0	0	1	1	0	1	1	0	0
0	1	0	0	1	1	1	0	1	1	1	1	1	1	1	1	1	1	1	0	1	0	0	1	1	1	1	0	1	0	0	0	1	0	1	1	1	1	1	0	1	0	1	1	1	1	0	1	0	0
0	1	1	0	0	1	0	0	1	1	1	1	0	0	0	0	1	0	1	1	1	0	1	1	1	1	1	0	0	0	1	0	0	0	0	1	1	1	1	0	0	0	1	1	1	1	0	1	1	0
1	1	0	0	0	1	0	0	1	0	1	1	1	1	0	0	1	0	0	1	1	0	1	1	1	1	1	0	1	1	1	0	1	1	0	1	1	1	1	0	1	0	0	1	1	1	0	1	1	0
0	1	0	0	0	1	1	1	1	0	1	1	1	1	0	0	1	1	0	1	1	1	0	1	0	1	0	0	1	0	1	1	1	1	0	0	1	1	1	1	1	0	1	1	1	1	1	1	0	0
0	1	1	1	0	1	0	0	1	1	1	1	1	0	0	0	1	1	1	1	1	0	0	1	1	1	1	0	1	1	0	0	1	0	0	0	1	1	1	0	1	0	0	1	1	1	1	1	0	0
1	1	0	0	0	1	0	0	1	0	1	1	1	0	0	0	1	1	1	0	1	1	0	1	0	1	1	0	1	0	0	0	1	0	1	0	1	1	1	0	1	0	1	1	1	1	0	1	0	0
1	1	0	0	0	1	1	0	1	1	1	1	1	1	1	1	1	1	0	1	1	0	0	1	0	1	1	0	1	1	1	0	1	0	0	1	1	1	1	0	1	0	0	1	1	1	0	1	0	0
0	1	0	0	0	1	0	0	1	1	1	1	1	1	0	1	1	1	0	1	1	1	0	1	1	1	1	0	1	1	0	0	0	0	0	0	1	1	1	0	1	0	1	1	1	1	1	1	1	0
1	1	1	0	0	1	1	1	1	0	1	1	1	1	0	0	1	1	1	0	1	1	0	1	1	1	0	0	1	1	0	1	0	1	0	0	1	1	1	0	1	0	1	1	1	0	0	1	0	0
0	1	0	1	0	1	1	0	1	1	1	1	1	1	0	0	1	1	1	0	1	1	1	1	0	1	1	0	1	1	1	1	1	0	0	1	1	1	1	0	1	0	1	1	1	0	0	1	0	0
0	1	0	1	0	1	1	0	1	0	1	1	1	1	1	1	1	1	1	1	1	1	0	1	0	1	1	0	1	1	0	0	1	0	0	1	1	0	1	0	0	0	1	1	1	0	1	1	0	0
0	1	0	0	0	1	1	0	1	1	1	1	1	1	1	0	1	1	1	0	1	0	0	1	1	1	1	0	1	1	0	1	0	0	0	0	1	1	1	0	0	0	1	1	1	0	0	1	1	0
1	1	1	0	0	1	1	0	1	1	1	1	1	1	1	0	1	1	0	0	1	0	1	1	0	1	1	0	1	0	0	0	1	1	0	1	1	1	1	0	1	0	1	1	1	0	0	1	1	0
1	1	0	0	0	1	1	0	1	1	1	1	1	0	0	0	1	0	1	1	1	0	0	1	1	1	0	0	0	1	1	0	1	1	0	1	1	1	1	0	1	1	1	1	1	1	0	1	0	0
1	1	0	0	0	1	1	1	1	1	1	1	1	0	0	1	1	0	1	1	1	0	0	1	0	1	0	0	0	0	1	0	1	0	0	1	1	1	1	0	1	0	1	1	1	0	1	1	0	1
0	1	0	0	1	1	1	0	1	0	1	1	1	0	0	0	1	0	1	0	1	0	1	1	1	1	1	0	1	0	0	0	1	0	0	1	1	1	1	1	1	0	0	1	1	1	0	1	0	0
1	1	0	1	1	1	1	1	1	1	1	1	0	1	1	0	1	0	1	0	1	1	0	1	0	1	0	1	0	1	0	1	1	1	0	0	1	1	1	0	1	0	0	1	1	0	1	1	1	0
0	1	0	1	1	1	1	0	1	1	1	1	0	0	0	0	1	0	1	0	1	0	1	1	0	1	1	0	0	0	0	0	1	1	0	0	1	1	1	0	1	0	1	1	1	0	0	1	0	0
0	1	0	0	0	1	1	1	1	1	1	1	1	0	0	0	1	0	1	1	1	0	0	1	0	1	1	0	1	0	1	0	0	0	0	0	1	1	1	0	1	1	1	1	1	0	0	1	0	0
0	1	0	0	0	1	1	0	1	0	1	1	1	0	0	1	1	0	1	0	1	1	0	1	0	1	1	0	1	1	1	1	0	0	0	0	1	0	1	0	1	0	1	1	1	1	0	0	0	0
1	1	0	0	0	1	1	0	1	1	1	1	1	0	0	0	1	0	1	1	1	0	0	1	0	1	1	0	1	1	1	0	0	0	0	1	1	1	1	0	1	0	0	1	1	0	0	1	0	0
0	1	0	0	0	1	1	0	1	1	1	1	1	0	0	0	1	0	1	1	1	0	1	1	1	1	1	0	1	1	0	1	0	1	0	0	1	1	1	0	0	0	1	1	1	1	0	1	0	0
1	1	0	0	0	1	1	1	1	1	1	1	0	0	0	0	1	1	1	0	1	0	1	1	0	1	1	0	1	1	0	0	0	0	0	1	1	1	1	0	1	0	1	1	1	1	1	1	0	0
0	1	0	1	0	1	1	1	1	1	1	1	1	1	0	1	1	0	1	0	1	1	0	1	1	1	1	0	1	1	0	1	0	0	0	1	1	1	1	0	1	0	1	1	1	1	0	1	0	0
1	1	0	0	0	1	1	0	1	1	1	1	1	0	1	0	1	0	1	1	1	0	0	1	0	1	1	0	0	1	1	1	0	0	0	1	1	1	1	0	1	0	1	1	1	1	1	1	0	0
1	1	0	1	0	1	1	0	1	0	1	1	1	1	0	0	1	1	1	1	1	1	1	1	1	1	1	0	0	0	1	0	0	0	0	1	1	1	1	0	1	0	1	1	1	0	1	1	0	0
0	1	0	0	0	1	1	0	1	1	1	1	1	0	0	0	1	1	1	0	1	0	1	1	1	1	0	0	0	0	1	0	0	0	1	0	1	1	1	0	0	0	0	1	1	1	1	1	0	1
0	0	0	0	1	0	1	0	0	1	0	0	1	0	1	0	0	1	1	0	1	1	1	0	0	0	1	0	0	0	1	1	0	0	0	1	0	1	0	0	1	0	1	0	0	1	0	1	1	0
1	1	0	0	0	1	1	0	1	1	1	1	1	0	0	1	1	0	1	0	1	1	0	1	1	1	1	0	0	1	0	0	1	0	0	1	1	1	1	0	1	0	1	1	1	1	1	1	0	0
0	0	0	0	1	0	1	1	0	0	0	0	1	0	0	0	0	1	0	0	0	0	0	0	0	0	1	0	1	0	1	0	1	0	0	1	0	1	0	0	1	0	0	0	0	1	1	0	0	0
0	1	1	0	0	1	1	0	1	1	1	1	1	1	1	1	1	1	1	0	1	0	1	1	0	1	0	0	0	0	0	0	0	0	0	0	1	1	1	0	1	0	1	1	1	1	1	1	0	0
1	0	1	0	1	0	1	0	0	1	0	0	1	0	0	0	0	1	1	0	1	0	1	0	1	0	1	0	0	1	0	0	0	0	0	1	0	1	0	0	1	0	1	0	0	1	0	1	0	0
0	1	0	0	0	1	1	0	1	1	1	1	1	0	1	1	1	0	1	0	1	1	0	1	1	1	1	0	0	1	1	1	1	0	0	1	1	1	1	0	1	0	1	1	1	0	0	1	1	0
0	0	0	1	1	0	1	0	0	0	0	0	1	0	0	0	0	0	1	0	1	0	0	0	0	0	1	0	0	1	0	1	1	0	0	1	0	0	0	0	1	0	1	0	0	1	0	1	1	0
0	0	1	0	0	0	1	1	0	1	0	0	1	0	1	0	0	1	1	1	1	0	0	0	0	0	1	0	1	0	0	1	0	0	0	1	0	1	0	0	1	0	1	0	0	0	1	1	1	0
0	0	0	0	0	0	1	0	0	0	0	0	1	0	0	1	0	0	1	0	1	0	0	0	0	0	1	0	0	1	0	0	0	1	0	1	0	1	0	0	1	0	1	0	0	1	1	1	0	0
1	0	0	0	1	0	1	1	0	0	0	0	1	0	0	0	0	1	1	0	1	1	0	0	0	0	1	0	0	1	0	1	0	0	0	1	0	1	0	0	0	0	0	0	0	1	1	1	0	0
1	0	1	0	1	0	1	0	0	1	0	0	1	1	0	1	0	1	1	0	1	0	1	0	0	0	1	1	0	1	1	1	1	0	0	1	0	1	0	0	0	0	1	0	0	1	1	1	0	0
1	0	0	0	1	0	1	0	0	1	0	0	1	0	0	0	0	0	0	1	1	1	0	0	0	0	1	0	0	1	0	0	0	0	0	1	0	1	0	0	1	0	1	0	0	1	0	1	0	1
0	1	1	0	0	1	1	1	1	1	1	1	1	0	0	1	1	1	1	1	1	0	0	1	1	1	1	0	1	0	0	0	1	0	0	1	1	1	1	0	1	0	1	1	1	0	0	1	0	0
0	0	0	1	0	0	1	0	0	1	0	0	1	1	0	1	0	0	1	0	1	0	1	0	0	0	0	0	0	1	0	0	1	0	0	1	0	1	0	0	1	0	1	0	0	1	0	1	0	0
1	0	0	0	0	0	1	0	0	1	0	0	1	0	0	1	0	0	1	0	1	1	0	0	1	0	0	0	1	1	0	0	0	0	0	1	0	1	0	0	1	0	1	0	0	1	1	1	0	0
0	0	0	0	1	0	1	1	0	1	0	0	1	0	0	0	0	0	1	1	0	0	0	0	1	0	1	0	0	0	0	1	0	1	0	1	0	1	0	0	1	0	0	0	0	0	1	1	0	0
0	1	1	0	0	1	1	0	1	1	1	1	1	0	0	0	1	1	1	0	1	0	1	1	0	1	1	0	1	1	1	0	1	0	0	1	1	1	1	0	1	0	1	1	1	1	1	1	1	0
0	0	1	0	0	0	1	1	0	1	0	0	1	0	0	0	0	1	1	0	1	0	0	0	0	0	1	0	0	1	0	0	1	0	0	0	0	1	0	0	1	0	1	0	0	1	0	1	0	0
0	0	0	0	0	0	1	0	0	1	0	0	1	1	0	0	0	1	0	0	0	0	1	0	1	0	1	0	1	0	0	0	1	0	0	1	0	1	0	0	1	0	1	0	0	1	0	1	0	1
1	1	0	0	1	1	1	1	1	1	1	1	0	0	0	0	1	1	1	1	1	0	0	1	0	1	0	0	1	1	1	0	1	1	0	1	1	1	1	0	1	0	1	1	1	1	0	1	0	0
1	0	0	0	0	0	1	1	0	1	0	0	1	0	0	0	0	1	1	1	1	0	0	0	0	0	1	0	1	1	0	0	1	0	0	1	0	0	0	0	1	0	1	0	0	1	1	1	1	0
0	0	0	0	0	0	1	0	0	1	0	0	1	0	1	0	0	1	1	0	1	0	0	0	0	0	1	0	1	0	0	0	0	0	1	1	0	1	0	0	1	0	1	0	0	0	0	1	1	0
0	0	1	0	0	0	1	0	0	1	0	0	1	0	0	0	0	1	1	0	1	0	0	0	0	0	1	0	0	0	0	1	1	0	0	0	0	1	0	0	1	0	0	0	0	1	0	1	0	0
0	0	0	1	0	0	1	1	0	1	0	0	1	0	0	0	0	1	1	0	1	0	0	0	0	0	1	0	0	1	1	1	0	0	0	1	0	1	0	0	0	0	1	0	0	1	1	1	1	0
0	0	0	0	0	0	1	0	0	1	0	0	1	0	1	0	0	1	0	0	1	0	1	0	0	0	1	0	1	1	1	0	1	0	0	1	0	1	0	0	1	0	1	0	0	1	1	1	0	0
0	0	1	1	0	0	1	1	0	1	0	0	1	1	0	0	0	1	1	0	1	1	0	0	1	0	0	0	0	1	1	1	0	0	0	1	0	1	0	0	1	0	1	0	0	1	1	1	0	0
1	0	0	0	0	0	1	0	0	1	0	0	1	1	1	1	0	0	1	0	1	0	0	0	0	0	1	0	0	0	1	0	0	0	0	1	0	1	0	0	1	0	1	0	0	1	0	1	0	0
0	0	0	0	0	0	1	0	0	1	0	0	1	1	0	0	0	0	1	1	1	0	0	0	0	0	1	0	1	0	0	1	0	0	0	0	0	1	0	0	1	0	1	0	0	0	0	1	1	0
0	0	0	0	0	0	1	0	0	1	0	0	1	0	0	1	0	1	1	1	1	0	0	0	1	0	1	0	0	1	0	1	0	0	0	1	0	1	0	0	1	1	0	0	0	0	0	1	0	0
0	0	0	1	1	0	0	1	0	1	0	0	1	0	1	0	0	0	1	0	1	0	0	0	0	0	1	0	1	0	0	0	0	0	0	1	0	1	0	0	1	0	1	0	0	1	0	1	0	0
0	0	0	0	0	0	1	1	0	0	0	0	1	0	0	1	0	1	1	0	1	1	0	0	0	0	1	0	1	1	1	1	1	0	0	1	0	1	0	0	1	0	0	0	0	1	1	1	1	0
1	0	1	0	1	0	1	1	0	1	0	0	1	1	0	0	0	0	1	0	1	0	0	0	0	0	1	0	1	0	0	1	0	0	0	1	0	1	0	0	1	0	0	0	0	1	0	1	0	0
1	0	0	0	0	0	1	1	0	1	0	0	1	1	1	0	0	1	1	1	1	0	0	0	0	0	1	0	1	1	1	0	0	0	0	1	0	1	0	0	1	0	0	0	0	1	1	1	0	0
1	0	0	0	0	0	1	0	0	1	0	0	1	0	1	1	0	0	1	0	1	0	0	0	1	0	1	0	0	0	0	0	1	0	0	0	0	1	0	0	0	0	0	0	0	1	0	1	0	0
0	0	0	0	0	0	1	0	0	0	0	0	1	0	0	0	0	1	0	0	1	0	0	0	0	0	1	0	1	1	0	0	0	1	0	1	0	1	0	0	1	0	0	0	0	1	0	1	0	0
1	1	0	1	0	1	1	0	1	1	1	1	0	0	0	1	1	0	1	1	1	0	1	1	0	1	1	0	0	0	1	0	1	0	0	1	1	1	1	0	1	0	0	1	1	0	0	1	0	0
1	0	1	0	0	0	1	0	0	0	0	0	1	1	0	1	0	1	1	0	1	0	0	0	0	0	1	0	1	1	0	0	0	0	0	0	0	1	0	0	1	0	0	0	0	1	0	1	0	0
0	0	1	0	0	0	1	0	0	1	0	0	1	1	1	0	0	0	1	0	1	0	1	0	0	0	1	0	0	1	0	1	0	0	0	0	0	1	0	0	1	0	1	0	0	1	0	1	0	0
1	0	0	0	0	0	1	0	0	0	0	0	1	0	1	0	0	0	0	1	0	1	1	0	1	0	1	0	0	1	0	0	1	0	0	0	0	1	0	0	1	0	0	0	0	1	1	1	1	0
1	0	1	0	0	0	1	1	0	1	0	0	1	0	1	1	0	1	1	1	1	0	1	0	1	0	1	0	0	1	1	0	1	0	0	0	0	1	0	0	1	0	1	0	0	1	0	1	0	0
0	0	1	0	0	0	1	1	0	1	0	0	1	0	1	0	0	0	1	0	1	0	0	0	0	0	1	0	1	0	1	0	1	0	0	0	0	1	0	0	1	0	0	0	0	1	0	1	0	0
1	0	0	0	0	0	1	1	0	1	0	0	0	1	1	0	0	0	0	1	0	0	1	0	0	0	0	0	1	1	0	1	1	0	0	0	0	1	0	0	1	0	0	0	0	0	1	1	1	0
0	0	0	1	1	0	1	0	0	1	0	0	1	1	1	0	0	1	0	0	1	0	1	0	0	0	1	0	1	1	0	0	1	0	0	0	0	1	0	0	1	1	0	0	0	1	1	1	0	0
1	1	1	1	0	1	1	0	1	1	1	1	1	1	1	0	1	1	1	0	1	0	1	1	0	1	1	1	1	0	0	0	0	0	0	0	1	1	1	0	1	0	0	1	1	1	1	1	0	0
0	0	0	0	0	0	1	0	0	0	0	0	1	0	1	0	0	1	1	0	1	0	0	0	1	0	1	0	1	0	0	0	1	1	1	0	0	1	0	0	1	0	0	0	0	1	0	1	0	0
0	1	0	0	0	1	1	1	1	1	1	1	1	0	1	0	1	0	1	0	1	1	0	1	0	1	1	0	0	1	0	1	1	0	0	0	1	1	1	0	1	0	0	1	1	1	1	1	0	0
1	0	0	0	0	0	1	0	0	1	0	0	1	0	1	0	0	1	0	1	1	1	0	0	1	0	1	0	0	1	1	1	0	0	0	0	0	1	0	0	1	0	0	0	0	1	0	1	1	0
1	0	0	0	0	0	1	0	0	1	0	0	1	1	1	0	0	0	1	1	0	0	1	0	0	0	0	0	0	0	0	0	1	0	0	0	0	1	0	0	1	0	0	0	0	0	1	1	0	0
1	0	0	1	0	0	1	1	0	1	0	0	0	0	0	1	0	1	1	0	1	0	0	0	0	0	1	0	0	0	0	1	1	0	0	0	0	1	0	0	1	0	0	0	0	1	0	0	0	0
0	0	0	0	1	0	1	1	0	0	0	0	1	1	0	0	0	0	1	0	1	1	0	0	0	0	1	0	0	1	0	0	1	0	0	0	0	1	0	0	1	0	0	0	0	0	1	1	1	1
0	1	1	0	1	1	1	0	1	1	1	1	1	1	1	0	1	1	1	0	1	0	0	1	0	1	0	0	1	0	1	0	1	0	1	0	1	1	1	0	1	0	1	1	1	1	1	1	1	0
1	0	1	0	1	0	1	0	0	1	0	0	1	0	0	0	0	0	1	1	1	0	1	0	0	0	1	0	0	1	0	0	0	0	0	0	0	1	0	0	1	0	1	0	0	1	1	1	0	0
0	0	0	0	0	0	1	1	0	1	0	0	1	1	1	0	0	0	1	1	1	1	0	0	1	0	1	0	0	1	0	0	0	0	0	0	0	1	0	0	0	0	0	0	0	0	0	1	0	0
1	0	0	0	0	0	1	0	0	1	0	0	1	0	0	1	0	0	1	1	1	0	0	0	1	0	1	0	1	1	0	0	0	0	0	0	0	1	0	0	1	0	0	0	0	1	1	1	0	0
0	0	0	0	0	0	1	0	0	1	0	0	1	1	1	0	0	0	0	1	1	1	0	0	0	0	1	0	0	0	0	0	0	0	1	0	0	1	0	0	1	0	0	0	0	0	1	1	0	1
1	1	1	0	1	1	1	0	1	1	1	1	1	0	0	0	1	0	1	1	1	0	0	1	1	1	1	0	1	1	0	0	0	0	0	0	1	1	1	0	0	0	0	1	1	0	1	1	0	0
1	0	0	0	0	0	1	0	0	1	0	0	1	1	1	0	0	1	0	0	1	0	1	0	0	0	1	0	0	1	1	0	0	0	0	0	0	1	0	0	1	0	0	0	0	0	0	1	0	0
1	1	1	0	0	1	1	0	1	1	1	1	1	0	1	1	1	0	1	0	1	0	0	1	0	1	1	0	0	1	0	1	0	1	0	0	1	1	1	0	1	0	0	1	1	1	0	1	1	1
0	1	0	0	0	1	1	1	1	0	1	1	1	0	1	0	1	0	1	1	1	0	0	1	1	1	1	0	0	0	0	0	0	0	0	0	1	1	1	0	1	0	0	1	1	1	1	1	0	0
0	1	0	0	1	1	1	0	1	1	1	1	1	0	0	0	1	0	1	0	1	0	0	1	0	1	1	0	1	1	0	0	1	0	0	0	1	1	1	0	0	0	0	1	1	0	1	1	0	1
1	1	0	0	0	1	1	0	1	1	1	1	1	1	1	1	1	0	1	0	1	1	1	1	1	1	1	0	0	1	0	0	1	0	0	0	1	1	1	1	1	0	1	1	1	1	1	1	0	0
0	1	1	0	0	1	1	0	1	1	1	1	1	1	1	0	1	1	0	0	1	0	0	1	0	1	1	0	1	0	0	1	1	0	1	0	1	1	1	0	1	0	0	1	1	1	1	1	0	0
0	0	1	0	0	0	1	1	0	1	0	0	1	1	1	1	0	1	0	1	1	0	0	0	0	0	1	0	0	0	1	1	1	0	0	0	0	1	0	0	1	0	0	0	0	1	1	1	1	0
1	1	0	0	0	1	1	1	1	1	1	1	1	1	1	1	1	1	1	0	1	0	1	1	0	1	1	0	1	0	0	1	1	0	1	0	1	1	1	0	1	0	0	1	1	1	0	1	0	0
0	1	1	0	0	1	1	0	1	1	1	1	1	0	1	1	1	0	0	0	1	0	1	1	1	1	0	0	1	1	0	0	1	0	1	0	1	1	1	0	1	0	0	1	1	1	0	1	0	1
0	0	0	0	0	0	1	0	0	1	0	0	1	1	0	1	0	1	0	1	1	1	0	0	0	0	1	0	1	1	1	0	1	0	0	0	0	1	0	0	1	0	0	0	0	0	0	0	1	1
1	0	0	0	0	0	1	0	0	1	0	0	1	0	1	0	0	1	1	1	1	0	0	0	0	0	1	0	0	1	1	0	1	1	1	0	0	1	0	0	1	0	0	0	0	1	1	1	0	0
1	0	0	0	0	0	1	0	0	1	0	0	1	1	1	1	0	0	0	0	1	0	0	0	1	0	1	0	1	1	1	1	0	0	0	0	0	1	0	0	1	0	0	0	0	0	0	1	0	0
1	1	0	0	0	1	1	0	1	1	1	1	1	0	0	1	1	0	1	0	1	0	1	1	0	1	1	0	0	1	0	0	0	0	0	0	1	1	1	0	1	1	0	1	1	0	1	1	0	1
1	0	1	0	1	0	1	0	0	0	0	0	1	1	0	0	0	1	0	0	1	0	0	0	0	0	1	0	1	1	0	0	1	0	1	0	0	1	0	0	1	0	0	0	0	1	0	1	1	0
1	0	0	0	0	0	1	0	0	1	0	0	1	0	0	1	0	1	1	1	1	0	1	0	0	0	0	0	0	1	0	0	0	1	1	0	0	1	0	0	1	0	0	0	0	1	0	1	0	0
1	0	0	0	0	0	1	0	0	1	0	0	1	0	0	0	0	1	0	1	1	0	1	0	0	0	1	0	0	1	1	0	0	0	1	0	0	1	0	0	1	0	0	0	0	1	0	1	0	0
0	0	1	0	0	0	1	0	0	0	0	0	1	1	0	0	0	0	1	0	1	0	1	0	0	0	1	0	1	1	0	1	1	0	0	0	0	1	0	1	1	0	0	0	0	1	1	1	0	0
1	1	1	0	0	1	1	1	1	0	1	1	1	0	0	0	1	0	0	0	1	0	0	1	0	1	1	0	1	1	1	0	1	0	0	0	1	1	1	0	1	0	1	1	1	1	0	1	1	0
1	0	0	0	0	0	1	1	0	0	0	0	1	0	0	0	0	1	0	1	1	0	1	0	0	0	1	0	1	1	0	0	1	0	1	0	0	1	0	0	1	0	0	0	0	1	0	1	0	0
0	1	0	0	0	1	1	1	1	1	1	1	1	0	1	0	1	1	0	0	1	0	0	1	0	1	1	0	1	1	0	1	1	0	1	0	1	1	1	0	1	0	0	1	1	1	1	1	0	0
1	1	0	0	0	1	1	0	1	1	1	1	1	0	1	0	1	1	1	0	1	0	0	1	0	1	1	0	1	0	1	0	1	0	0	0	1	1	1	0	1	0	0	1	1	0	0	0	0	0
0	0	1	0	0	0	1	0	0	1	0	0	1	0	0	0	0	1	0	0	1	0	1	0	0	0	1	0	1	1	0	0	0	0	1	0	0	1	0	0	1	0	0	0	0	1	1	1	0	0
0	0	0	0	0	0	1	0	0	1	0	0	1	0	1	0	0	1	1	1	1	0	0	0	0	0	1	0	0	1	1	1	1	0	1	0	0	1	0	0	1	0	0	0	0	1	1	1	0	0
0	0	1	0	0	0	1	0	0	1	0	0	1	0	1	0	0	1	1	1	1	1	0	0	0	0	1	0	0	1	0	0	1	0	0	0	0	1	0	0	1	0	0	0	0	1	1	1	0	0
0	0	0	0	1	0	1	0	0	1	0	0	1	0	1	0	0	1	1	1	1	1	0	0	0	0	1	0	0	1	0	0	0	0	1	0	0	1	0	0	1	0	1	0	0	0	1	1	0	0
1	1	1	0	1	1	1	0	1	0	1	1	1	0	1	0	1	0	1	0	1	0	1	1	0	1	1	0	0	1	0	0	1	0	0	0	1	1	1	0	1	1	0	1	1	0	1	1	0	0
1	0	1	0	0	0	1	0	0	1	0	0	1	0	1	1	0	0	1	0	1	0	0	0	0	0	1	0	0	1	1	0	1	0	1	0	0	1	0	0	1	0	1	0	0	1	0	1	1	0
1	0	1	0	0	0	1	0	0	1	0	0	1	0	0	0	0	1	1	1	1	0	0	0	0	0	1	0	1	0	0	1	1	0	0	0	0	1	0	0	1	0	1	0	0	0	0	1	0	0
0	0	1	0	0	0	1	0	0	1	0	0	1	1	0	0	0	0	0	1	0	0	0	0	0	0	1	0	0	1	0	0	1	0	0	0	0	1	0	0	1	0	0	0	0	1	1	1	0	0
1	0	0	0	0	0	1	0	0	1	0	0	1	0	1	1	0	1	1	1	1	0	0	0	0	0	1	0	1	1	0	0	1	0	1	0	0	1	0	0	1	0	1	0	0	0	0	1	0	1
1	1	0	1	1	1	1	0	1	0	1	1	1	1	0	0	1	0	1	1	1	0	0	1	0	1	1	0	0	1	0	1	0	1	0	0	1	0	1	0	1	1	1	1	1	1	0	1	0	0
1	0	1	1	0	0	1	1	0	0	0	0	1	0	0	0	0	0	1	1	1	0	0	0	0	0	1	0	1	1	0	0	0	0	0	0	0	1	0	0	1	0	0	0	0	1	1	1	1	0
0	0	1	0	0	0	1	1	0	1	0	0	1	1	0	0	0	1	1	0	1	0	1	0	0	0	1	0	0	0	1	1	1	0	1	0	0	1	0	0	1	0	1	0	0	1	1	1	0	0
0	0	0	0	1	0	1	1	0	1	0	0	1	1	1	1	0	0	1	0	1	0	1	0	0	0	1	0	1	1	0	0	1	0	0	0	0	1	0	0	1	0	0	0	0	1	0	1	0	0
0	0	1	0	1	0	1	0	0	1	0	0	1	0	0	1	0	1	0	0	1	0	1	0	0	0	1	0	1	1	0	0	1	1	0	0	0	1	0	0	1	0	0	0	0	0	0	1	0	1
1	0	0	0	1	0	1	0	0	1	0	0	0	0	0	0	0	0	1	1	1	0	0	0	0	0	1	0	1	0	1	0	0	0	1	0	0	1	0	0	1	0	0	0	0	0	1	1	0	0
1	0	0	0	1	0	1	1	0	0	0	0	1	0	1	0	0	1	1	1	1	0	0	0	0	0	1	0	0	1	0	0	1	0	0	0	0	1	0	0	1	0	0	0	0	1	1	1	0	0
1	0	1	1	0	0	1	1	0	1	0	0	1	0	1	0	0	0	1	0	1	0	0	0	0	0	1	0	1	1	0	0	0	0	0	0	0	1	0	0	1	0	0	0	0	1	0	1	0	0
1	0	0	1	0	0	1	0	0	1	0	0	0	1	0	0	0	1	0	1	1	0	0	0	0	0	1	0	0	1	0	1	1	0	0	0	0	1	0	0	1	0	0	0	0	0	0	1	0	0
0	0	1	0	0	0	1	0	0	1	0	0	0	0	0	1	0	0	0	1	1	1	1	0	0	0	1	0	1	1	1	1	1	0	0	0	0	1	0	0	1	0	0	0	0	0	0	1	0	0
0	0	0	0	0	0	1	1	0	1	0	0	1	0	1	0	0	0	0	0	1	0	0	0	0	0	1	0	1	1	0	0	0	0	1	0	0	1	0	0	1	0	0	0	0	0	0	1	0	0
0	0	0	1	1	0	1	0	0	1	0	0	1	0	1	0	0	1	0	0	1	0	1	0	0	0	1	0	1	1	0	0	1	0	0	0	0	1	0	0	1	0	1	0	0	0	0	1	0	0
0	0	0	0	0	0	1	0	0	1	0	0	1	0	1	0	0	1	0	1	1	0	0	0	0	0	1	0	1	1	1	0	0	0	1	0	0	1	0	0	1	0	0	0	0	0	0	1	0	0
1	0	1	1	0	0	1	0	0	1	0	0	1	0	1	1	0	0	0	1	1	1	1	0	0	0	1	0	1	1	0	0	0	1	0	0	0	1	0	0	0	0	1	0	0	0	0	1	1	0
1	0	1	0	0	0	1	0	0	1	0	0	1	0	1	0	0	0	0	1	1	0	1	0	0	0	1	0	0	1	0	1	1	0	0	0	0	1	0	0	1	0	0	0	0	0	1	1	1	0
1	0	1	1	0	0	1	1	0	1	0	0	1	0	0	0	0	1	0	0	0	1	0	0	0	0	1	0	1	1	0	1	1	0	0	0	0	1	0	0	1	0	1	0	0	0	1	1	0	0
1	1	0	0	0	1	1	1	1	1	1	1	1	0	0	0	1	1	1	0	1	0	0	1	0	1	0	0	0	0	0	0	0	0	1	0	1	1	1	0	1	0	0	1	1	0	0	1	0	0
0	0	1	0	0	0	0	0	0	0	0	0	1	0	1	0	0	0	0	1	1	0	0	0	0	0	1	0	1	1	1	1	0	0	1	0	0	0	0	0	1	1	0	0	0	0	0	1	0	1
1	0	0	1	0	0	1	1	0	1	0	0	1	0	1	0	0	1	0	1	1	0	1	0	0	0	0	0	1	1	0	1	0	0	1	0	0	1	0	0	1	0	0	0	0	1	0	1	0	1
0	1	1	1	1	1	1	0	1	0	1	1	1	0	0	0	1	1	0	1	1	0	0	1	0	1	1	0	1	1	0	1	1	0	0	0	1	1	1	0	1	0	0	1	1	0	0	1	0	1
1	0	0	1	0	0	0	0	0	1	0	0	1	0	0	0	0	0	0	0	1	0	0	0	0	0	0	0	1	0	1	0	1	0	0	0	0	1	0	0	1	0	0	0	0	0	0	1	0	0
1	1	1	0	0	1	1	0	1	1	1	1	1	0	1	0	1	1	1	0	1	0	0	1	0	1	1	0	0	0	0	0	1	0	0	0	1	1	1	0	1	0	0	1	1	1	1	1	0	0
1	0	0	1	0	0	1	0	0	1	0	0	1	0	1	0	0	0	1	0	1	0	0	0	0	0	1	0	0	0	0	0	1	0	0	0	0	1	0	0	1	0	1	0	0	0	1	1	0	0
0	0	0	0	0	0	1	1	0	1	0	0	1	0	1	0	0	0	0	0	1	0	0	0	0	0	1	0	1	1	0	0	0	0	1	0	0	1	0	0	1	0	1	0	0	0	0	1	1	0
0	0	0	1	1	0	1	1	0	1	0	0	1	0	0	0	0	0	0	1	1	0	0	0	0	0	0	0	1	1	1	0	0	0	0	0	0	1	0	0	1	0	1	0	0	0	1	1	1	0
0	1	0	0	0	1	1	1	1	1	1	1	1	0	1	0	1	1	0	1	1	0	0	1	0	1	0	0	1	1	0	1	1	1	0	0	1	1	1	0	1	0	0	1	1	1	0	1	0	0
1	0	1	0	0	0	1	1	0	0	0	0	1	0	1	0	0	1	1	1	1	1	0	0	0	0	1	0	0	1	0	1	0	0	0	0	0	1	0	0	1	0	0	0	0	0	0	1	0	1
1	0	1	1	1	0	1	1	0	1	0	0	1	0	1	1	0	0	1	1	1	0	0	0	0	0	1	0	1	1	0	1	0	0	0	0	0	1	0	0	1	0	0	0	0	1	0	1	0	0
0	0	0	1	0	0	1	1	0	1	0	0	1	0	1	0	0	0	1	1	1	0	1	0	0	0	0	0	0	1	1	1	0	0	1	1	0	1	0	0	0	1	0	0	0	1	0	1	0	0
0	0	1	0	0	0	0	0	0	1	0	0	1	0	0	0	0	0	0	0	1	0	0	0	0	0	1	0	0	0	0	1	1	1	1	0	0	1	0	0	1	0	0	0	0	1	1	1	0	0
0	1	0	0	0	1	1	0	1	0	1	1	1	0	1	0	1	0	1	1	1	0	1	1	0	1	1	0	0	0	0	0	1	0	0	0	1	1	1	0	1	0	0	1	1	0	1	1	0	0
1	0	0	0	0	0	1	0	0	1	0	0	1	0	1	0	0	0	0	0	1	0	1	0	0	0	1	0	1	1	0	0	1	0	1	0	0	1	0	0	0	0	0	0	0	0	0	1	0	0
0	0	0	1	0	0	1	0	0	1	0	0	1	1	1	0	0	0	0	1	1	0	0	0	0	0	0	0	1	0	0	1	1	1	0	0	0	1	0	0	1	0	0	0	0	1	1	1	1	0
0	0	0	0	0	0	1	1	0	0	0	0	1	0	1	0	0	1	0	1	1	1	1	0	0	0	1	0	1	1	0	0	1	0	0	0	0	1	0	0	1	0	0	0	0	0	1	1	1	0
1	0	0	0	0	0	1	1	0	1	0	0	1	0	0	0	0	1	0	1	1	1	0	0	0	0	1	0	1	1	0	0	0	1	0	1	0	1	0	0	1	0	1	0	0	0	0	1	0	0
1	1	1	0	0	1	1	1	1	1	1	1	1	0	1	0	1	1	1	1	1	0	0	1	0	1	1	0	1	1	0	1	0	0	0	0	1	1	1	0	1	0	0	1	1	1	1	1	0	0
1	0	0	1	0	0	1	1	0	1	0	0	1	0	0	0	0	0	1	0	1	0	0	0	0	0	1	0	0	1	1	1	1	0	0	0	0	1	0	0	1	1	0	0	0	0	0	1	1	0
0	1	0	1	0	1	1	0	1	1	1	1	1	0	0	1	1	1	0	0	1	0	0	1	0	1	1	0	1	1	0	0	0	1	0	0	1	1	1	0	1	1	0	1	1	1	0	1	0	1
1	1	0	1	0	1	1	1	1	0	1	1	1	0	1	1	1	0	0	1	1	0	0	1	0	1	1	0	1	1	1	0	1	0	1	1	1	1	1	0	0	0	0	1	1	0	0	1	1	0
1	0	0	1	0	0	1	0	0	1	0	0	1	0	1	1	0	1	0	0	1	0	1	0	0	0	1	0	0	0	0	1	0	0	0	0	0	1	0	0	1	0	1	0	0	1	0	1	0	0
1	0	1	0	0	0	0	1	0	1	0	0	1	0	0	0	0	0	0	1	1	0	1	0	0	0	1	0	1	1	1	1	0	0	0	0	0	1	0	0	1	0	1	0	0	1	0	1	0	0
1	0	0	0	0	0	1	1	0	1	0	0	1	0	1	0	0	1	1	0	1	0	0	0	0	0	1	0	0	1	1	1	1	0	1	0	0	1	0	0	1	0	0	0	0	1	0	1	0	1
1	0	1	0	0	0	1	1	0	1	0	0	1	0	1	0	0	0	1	1	1	0	0	0	0	0	1	0	1	1	1	0	1	0	1	0	0	1	0	0	1	1	0	0	0	0	0	1	0	0
0	0	1	0	1	0	1	1	0	1	0	0	1	0	0	0	0	1	1	0	1	0	1	0	0	0	1	0	0	1	0	0	1	0	1	0	0	1	0	0	1	0	0	0	0	1	0	1	0	1
1	0	0	1	0	0	1	0	0	1	0	0	1	0	1	0	0	1	1	0	1	0	0	0	0	0	1	0	0	1	1	0	0	0	0	0	0	0	0	0	1	0	0	0	0	0	0	1	1	0
1	0	1	1	0	0	1	0	0	1	0	0	1	0	1	0	0	1	0	0	1	1	0	0	0	0	1	0	1	1	0	0	0	0	0	0	0	1	0	0	1	0	0	0	0	1	1	1	1	1
1	0	1	1	1	0	1	1	0	0	0	0	1	0	0	0	0	0	0	0	1	0	0	0	0	0	1	0	1	1	0	0	1	0	0	0	0	1	0	0	1	0	0	0	0	0	1	1	0	0
1	0	0	0	0	0	1	0	0	1	0	0	0	0	1	0	0	1	0	1	1	1	0	0	0	0	0	0	0	1	1	0	0	0	1	1	0	1	0	0	0	0	0	0	0	0	0	1	0	0
1	0	0	0	0	0	1	0	0	1	0	0	1	0	0	0	0	1	1	1	1	0	0	0	0	0	1	0	1	1	0	0	0	0	1	0	0	1	0	0	1	0	0	0	0	1	1	1	1	0
1	0	0	0	0	0	0	0	0	1	0	0	1	0	0	1	0	1	0	1	1	1	0	0	0	0	0	0	0	0	1	0	0	0	0	0	0	1	0	0	0	0	1	0	0	0	0	1	1	0
0	0	0	0	1	0	0	0	0	1	0	0	1	1	0	0	0	0	0	1	1	0	0	0	0	0	1	0	1	1	0	0	1	0	0	0	0	1	0	0	0	0	0	0	0	0	1	1	0	1
1	1	0	0	0	1	1	0	1	1	1	1	1	0	0	0	1	0	0	0	1	1	1	1	0	1	1	0	1	1	0	0	0	0	0	0	1	1	1	0	0	0	0	1	1	0	0	1	0	1
1	0	0	1	0	0	1	1	0	1	0	0	1	0	0	0	0	0	0	0	1	0	0	0	0	0	0	0	1	1	0	1	1	0	1	0	0	1	0	1	1	0	0	0	0	1	0	1	1	0
1	0	1	1	0	0	1	0	0	1	0	0	1	0	0	0	0	0	1	1	1	1	0	0	0	0	1	0	0	0	0	0	0	0	1	0	0	1	0	0	0	0	0	0	0	0	1	1	1	1
1	1	0	1	0	1	1	1	1	1	1	1	1	0	1	0	1	0	0	0	1	1	1	1	0	1	1	0	0	1	1	0	1	0	0	0	1	1	1	0	1	0	1	1	1	1	0	1	0	0
1	1	0	0	1	1	1	1	1	0	1	1	1	0	0	0	1	0	0	0	1	0	0	1	0	1	1	0	1	0	0	0	0	0	0	0	1	1	1	0	1	0	0	1	1	0	0	1	0	0
0	1	1	0	1	1	1	0	1	1	1	1	1	1	1	0	1	1	0	1	1	0	0	1	0	1	1	0	0	1	0	0	0	0	0	0	1	1	1	0	1	0	1	1	1	0	0	1	1	1
0	0	0	1	0	0	1	1	0	1	0	0	1	0	0	0	0	0	1	0	1	0	0	0	0	0	1	0	0	1	0	0	1	0	1	0	0	1	0	0	1	0	0	0	0	1	0	1	1	1
1	0	0	0	0	0	1	0	0	1	0	0	1	0	0	1	0	1	1	0	1	0	0	0	0	0	1	0	0	1	0	1	1	0	0	0	0	1	0	0	0	0	0	0	0	1	0	1	0	0
1	0	0	0	0	0	1	0	0	1	0	0	1	0	1	1	0	1	1	1	1	0	0	0	0	0	1	0	1	1	1	0	1	0	1	0	0	1	0	0	0	0	1	0	0	0	1	1	0	0
0	0	0	0	0	0	1	1	0	0	0	0	1	0	1	0	0	0	0	1	1	0	0	0	0	0	0	0	0	1	0	1	1	0	0	0	0	0	0	0	0	0	1	0	0	1	0	1	0	0
0	1	0	1	0	1	1	0	1	1	1	1	1	0	1	0	1	0	0	0	1	0	0	1	0	1	1	0	1	0	0	1	1	1	1	0	1	1	1	0	0	0	0	1	1	0	0	1	1	0
1	0	0	1	0	0	1	0	0	1	0	0	1	1	1	1	0	1	1	0	1	0	0	0	0	0	1	0	1	1	0	1	0	0	0	0	0	1	0	0	1	0	0	0	0	1	1	1	0	1
1	0	0	1	0	0	1	1	0	1	0	0	1	0	0	0	0	0	0	0	1	1	0	0	0	0	1	0	1	1	0	1	1	0	0	0	0	1	0	0	1	1	0	0	0	1	0	1	0	1
1	0	0	0	0	0	1	0	0	1	0	0	1	0	1	0	0	0	1	1	1	0	0	0	0	0	1	0	1	1	0	1	1	0	0	0	0	1	0	0	0	0	0	0	0	1	1	1	0	0
1	0	0	1	0	0	1	0	0	1	0	0	1	0	0	1	0	0	0	1	1	0	0	0	0	0	0	0	0	1	1	1	0	0	0	0	0	1	0	0	0	0	0	0	0	0	1	1	1	0
1	0	0	1	1	0	1	0	0	1	0	0	1	0	0	0	0	0	1	1	1	1	0	0	0	0	0	0	0	1	0	1	1	0	1	0	0	1	0	0	1	0	1	0	0	1	1	1	1	0
1	1	0	1	1	1	1	0	1	1	1	1	1	0	1	0	1	0	0	0	1	1	0	1	0	1	1	0	1	1	0	0	0	0	1	0	1	1	1	0	1	0	0	1	1	1	1	1	0	1
0	0	0	0	0	0	1	0	0	1	0	0	1	0	0	1	0	1	0	0	1	1	1	0	0	0	1	0	0	1	0	0	0	0	1	0	0	1	0	0	0	0	0	0	0	1	1	1	0	1
1	0	0	0	0	0	1	1	0	1	0	0	1	0	1	1	0	0	0	1	1	0	0	0	0	0	1	0	1	1	0	1	0	1	0	0	0	1	0	0	1	0	1	0	0	1	0	1	0	0
0	0	0	1	0	0	1	1	0	0	0	0	1	0	1	0	0	1	0	1	1	0	0	0	0	0	1	0	1	1	0	0	0	0	0	0	0	1	0	0	1	0	1	0	0	1	0	0	0	0
1	1	0	0	1	1	1	1	1	1	1	1	1	0	1	0	1	0	1	0	1	0	0	1	0	1	1	0	0	1	0	0	1	0	1	0	1	1	1	0	1	0	0	1	1	1	0	1	0	1
1	1	0	0	1	1	1	1	1	1	1	1	1	0	1	0	1	0	1	1	1	0	0	1	0	1	0	0	1	1	0	1	1	0	1	0	1	1	1	0	1	0	0	1	1	1	0	1	0	1
1	1	0	0	1	1	0	1	1	1	1	1	1	1	0	0	1	0	1	0	1	0	1	1	0	1	1	0	0	1	0	0	0	0	0	0	1	1	1	0	1	0	1	1	1	1	1	1	0	1
1	0	0	0	0	0	1	1	0	0	0	0	1	0	0	1	0	1	0	1	1	0	0	0	0	0	1	0	0	1	0	0	0	0	0	0	0	1	0	0	1	0	0	0	0	1	1	1	0	1
1	0	0	0	0	0	1	1	0	1	0	0	1	0	0	0	0	0	0	1	1	0	1	0	0	0	1	0	1	1	0	0	1	1	0	0	0	1	0	1	1	0	1	0	0	1	0	1	0	1
1	1	0	0	0	1	0	0	1	1	1	1	1	0	0	0	1	1	0	0	1	1	0	1	0	1	1	0	0	1	0	1	0	0	1	0	1	1	1	0	0	1	0	1	1	1	0	1	0	1
0	0	0	0	1	0	1	0	0	0	0	0	1	0	1	0	0	0	1	1	1	0	1	0	0	0	1	0	1	1	0	0	1	0	1	0	0	1	0	0	0	0	0	0	0	1	0	1	1	1
0	1	0	0	0	1	1	1	1	1	1	1	1	0	0	0	1	0	0	1	1	0	1	1	0	1	1	0	1	1	0	1	1	0	0	0	1	1	1	0	1	1	0	1	1	0	0	1	0	1
1	1	0	1	0	1	1	1	1	0	1	1	1	0	1	0	1	0	1	0	1	0	0	1	0	1	1	0	0	1	0	0	1	0	0	0	1	1	1	0	1	0	0	1	1	1	1	1	0	1
1	1	0	0	0	1	1	0	1	1	1	1	1	0	1	1	1	1	1	0	1	1	1	1	0	1	0	0	1	1	0	1	1	0	0	0	1	0	1	0	0	0	0	1	1	1	0	1	0	1
0	1	0	1	0	1	1	1	1	1	1	1	1	0	1	0	1	1	0	0	1	0	0	1	0	1	1	0	1	1	0	1	1	0	0	0	1	1	1	0	0	0	0	1	1	1	0	1	0	1
0	0	0	0	0	0	1	0	0	1	0	0	1	0	1	1	0	1	0	0	1	0	0	0	0	0	1	0	0	1	0	1	1	0	1	0	0	1	0	0	1	0	0	0	0	1	0	1	0	1
1	1	0	1	0	1	1	0	1	1	1	1	1	0	0	1	1	1	1	0	1	0	0	1	0	1	1	0	1	1	0	0	0	1	0	0	1	1	1	0	1	0	0	1	1	1	0	1	1	1
0	1	0	1	0	1	1	0	1	1	1	1	1	0	0	1	1	0	0	1	1	1	0	1	0	1	1	0	1	1	0	0	1	1	0	0	1	1	1	0	1	0	0	1	1	1	0	1	0	1
0	0	0	1	0	0	1	0	0	1	0	0	0	0	0	1	0	0	0	0	1	0	1	0	0	0	1	0	1	1	0	1	1	0	0	0	0	1	0	0	1	0	0	0	0	1	1	1	0	1
1	1	0	0	0	1	1	0	1	1	1	1	1	0	0	0	1	0	0	0	1	0	0	1	0	1	1	0	1	1	0	0	1	0	1	0	1	1	1	0	0	0	0	1	1	1	0	1	0	1
1	1	0	0	1	1	0	0	1	1	1	1	1	0	0	1	1	0	0	1	1	0	0	1	0	1	0	0	1	1	0	0	0	0	0	0	1	0	1	0	1	1	1	1	1	0	1	1	0	1
1	1	1	1	0	1	1	1	1	0	1	1	1	0	1	1	1	0	1	1	1	0	0	1	0	1	1	0	1	1	0	0	1	0	0	0	1	1	1	0	1	0	0	1	1	1	1	1	0	1
1	0	1	1	1	0	1	0	0	1	0	0	1	0	0	1	0	0	0	0	1	0	1	0	0	0	1	0	1	1	0	1	0	1	1	0	0	1	0	0	1	0	0	0	0	1	0	1	0	1
0	1	1	1	0	1	1	0	1	0	1	1	1	0	0	1	1	0	0	1	1	1	1	1	0	1	1	0	1	0	0	1	1	1	0	0	1	1	1	0	1	0	0	1	1	1	1	1	0	1
1	1	0	0	0	1	1	0	1	1	1	1	1	0	0	1	1	0	1	1	1	0	0	1	0	1	0	0	0	1	0	0	1	0	0	0	1	1	1	0	0	0	0	1	1	0	1	1	0	1
1	1	0	0	0	1	1	1	1	1	1	1	1	0	0	1	1	0	1	0	1	0	0	1	0	1	1	0	0	0	0	1	1	0	1	0	1	1	1	0	1	0	0	1	1	0	1	1	0	1
1	1	0	0	0	1	1	0	1	1	1	1	1	0	0	1	1	1	1	0	1	0	0	1	0	1	1	0	0	0	0	0	1	0	1	0	1	1	1	0	1	0	0	1	1	0	0	1	1	1
1	1	0	0	0	1	1	0	1	1	1	1	1	0	0	1	1	0	1	1	1	0	0	1	0	1	0	0	1	1	0	0	0	0	0	0	1	1	1	0	1	0	0	1	1	1	0	1	1	1
0	1	0	0	0	1	1	1	1	1	1	1	1	0	0	1	1	0	0	1	1	0	1	1	0	1	1	0	1	1	0	1	1	0	0	0	1	1	1	0	1	0	0	1	1	0	0	1	0	0
1	1	0	0	0	1	1	1	1	1	1	1	1	0	1	1	1	0	0	1	1	0	1	1	0	1	1	0	1	1	0	0	0	1	1	0	1	1	1	0	0	0	0	1	1	1	1	1	0	1
0	1	0	0	0	1	1	1	1	1	1	1	1	0	1	1	1	0	0	1	1	0	0	1	0	1	1	0	1	0	0	0	0	0	0	0	1	1	1	0	1	0	0	1	1	0	1	1	0	1
0	1	0	0	0	1	1	0	1	1	1	1	1	0	0	0	1	1	0	1	1	0	0	1	1	1	0	0	0	1	0	0	0	0	1	0	1	1	1	1	1	0	0	1	1	1	0	1	0	1
0	1	0	0	0	1	1	0	1	0	1	1	1	0	1	1	1	0	1	0	1	0	0	1	0	1	1	0	1	1	0	1	1	0	0	0	1	1	1	0	0	0	0	1	1	1	0	1	0	1
0	1	1	0	1	1	1	0	1	1	1	1	1	0	0	1	1	0	0	0	1	1	0	1	0	1	1	0	1	1	0	0	1	0	0	0	1	1	1	0	0	0	0	1	1	1	0	1	0	0
0	0	0	0	1	0	1	0	0	0	0	0	1	0	1	0	0	0	1	0	1	0	0	0	0	0	1	0	1	1	0	1	0	0	0	0	0	1	0	0	0	0	0	0	0	0	0	1	0	0
1	1	0	0	0	1	1	1	1	0	1	1	1	0	0	1	1	0	1	0	1	1	1	1	0	1	1	0	1	1	0	1	1	0	0	0	1	1	1	0	1	0	0	1	1	0	0	1	0	1
1	1	0	0	1	1	1	0	1	0	1	1	1	0	0	1	1	0	1	0	1	1	0	1	0	1	1	0	0	1	0	1	0	0	0	0	1	1	1	0	1	0	0	1	1	1	1	1	0	1
0	1	0	1	0	1	1	1	1	1	1	1	1	0	0	1	1	0	1	0	1	1	1	1	0	1	1	0	1	1	0	1	0	1	0	0	1	1	1	0	1	0	0	1	1	0	0	1	0	1
1	1	0	0	0	1	1	1	1	0	1	1	1	0	1	0	1	0	0	1	1	0	0	1	0	1	1	0	0	1	0	0	0	0	1	0	1	1	1	0	0	0	0	1	1	1	1	1	0	1
1	1	1	1	1	1	1	1	1	0	1	1	1	0	0	1	1	0	0	1	1	1	0	1	0	1	1	0	0	1	0	1	1	0	1	0	1	1	1	0	1	0	0	1	1	0	0	1	0	1
1	1	0	0	0	1	1	0	1	0	1	1	1	1	0	1	1	0	0	0	1	0	0	1	0	1	1	0	0	0	0	0	0	0	0	0	1	1	1	0	1	0	0	1	1	1	0	1	0	1
0	1	0	1	1	1	1	0	1	0	1	1	1	0	1	1	1	0	0	1	1	1	0	1	0	1	0	0	0	1	0	0	1	0	0	0	1	1	1	0	0	0	1	1	1	0	0	1	0	1
1	0	1	1	0	0	0	0	0	0	0	0	1	0	1	1	0	0	1	0	1	0	1	0	1	0	1	0	0	0	0	0	1	0	1	0	0	1	0	0	1	0	1	0	0	0	0	1	0	1
1	0	1	0	1	0	1	0	0	0	0	0	1	0	0	1	0	1	0	1	1	0	0	0	0	0	0	0	1	1	0	0	0	0	0	0	0	1	0	0	1	0	0	0	0	0	0	1	0	1
0	0	0	0	0	0	1	1	0	0	0	0	0	0	1	1	0	1	1	1	1	0	0	0	0	0	1	0	0	1	0	0	0	0	0	0	0	1	0	1	1	0	0	0	0	1	0	1	0	1
0	1	0	0	0	1	0	0	1	0	1	1	1	0	0	0	1	0	1	1	1	0	0	1	0	1	0	0	1	0	0	0	0	0	1	0	1	1	1	1	1	0	0	1	1	0	1	1	0	1
0	1	1	0	0	1	1	1	1	0	1	1	1	0	0	1	1	0	0	1	1	1	0	1	0	1	1	0	1	1	0	1	0	0	0	0	1	1	1	1	0	0	0	1	1	0	0	1	1	0
1	0	1	0	0	0	1	0	0	0	0	0	1	0	0	1	0	0	0	1	1	0	0	0	0	0	1	0	1	0	0	0	1	0	0	0	0	1	0	1	0	0	0	0	0	1	0	1	1	0
1	1	1	1	0	1	1	1	1	1	1	1	0	0	0	1	1	0	1	0	0	0	0	1	0	1	1	0	0	1	0	1	1	1	0	0	1	1	1	1	0	0	1	1	1	1	0	1	0	1
0	0	0	0	0	0	0	0	0	0	0	0	1	0	1	0	0	0	0	0	1	0	0	0	0	0	1	0	0	0	0	1	1	0	1	0	0	1	0	1	1	0	0	0	0	1	0	1	0	1
1	1	0	0	0	1	1	0	1	0	1	1	1	0	0	1	1	0	1	0	1	0	1	1	0	1	1	0	0	1	0	0	0	0	0	0	1	1	1	1	1	0	0	1	1	1	0	1	0	1
0	1	0	1	1	1	1	1	1	0	1	1	1	1	1	1	1	1	1	1	1	0	1	1	0	1	0	0	1	1	0	1	0	0	0	0	1	1	1	1	1	0	0	1	1	1	0	1	0	1
1	1	0	1	0	1	1	0	1	0	1	1	0	0	0	1	1	0	0	1	0	0	0	1	0	1	1	0	1	1	0	0	1	0	0	0	1	1	1	1	1	0	0	1	1	0	0	1	1	1
1	1	0	1	0	1	1	1	1	1	1	1	1	0	1	1	1	0	0	0	1	1	0	1	0	1	1	0	0	1	0	0	1	0	0	0	1	1	1	1	0	0	1	1	1	1	0	1	0	1
1	1	0	0	0	1	1	1	1	0	1	1	1	0	0	1	1	0	1	1	1	1	1	1	0	1	1	0	0	1	0	0	1	0	0	0	1	1	1	1	1	0	1	1	1	1	0	1	0	1
1	0	0	0	1	0	1	0	0	0	0	0	1	0	1	1	0	0	0	0	1	0	0	0	0	0	1	0	0	0	0	0	1	0	0	0	0	1	0	1	1	0	0	0	0	0	1	1	1	1
0	0	0	1	1	0	1	1	0	1	0	0	0	0	1	1	0	0	0	1	1	0	1	0	0	0	1	0	0	1	0	1	0	0	0	0	0	1	0	1	0	0	1	0	0	1	0	1	1	1
1	0	0	1	0	0	1	0	0	1	0	0	1	0	0	0	0	0	1	1	1	0	0	0	0	0	1	0	1	1	0	0	0	0	0	0	0	1	0	0	1	0	0	0	0	0	0	1	0	1
1	0	0	1	0	0	1	0	0	0	0	0	1	0	0	1	0	0	1	0	1	1	0	0	0	0	1	1	0	1	1	1	1	0	0	0	0	1	0	1	1	0	1	0	0	1	0	1	0	0
0	1	0	0	1	1	1	1	1	1	1	1	1	0	1	1	1	0	0	1	1	1	0	1	0	1	1	0	0	1	0	0	0	0	1	0	1	1	1	0	1	0	0	1	1	0	0	1	0	1
1	1	0	0	0	1	1	1	1	0	1	1	1	1	1	1	1	1	0	1	1	0	0	1	0	1	1	1	0	1	0	1	0	0	0	0	1	1	1	0	1	1	0	1	1	0	0	1	0	1
0	0	0	0	1	0	1	1	0	1	0	0	1	0	1	1	0	0	0	1	1	1	0	0	0	0	1	0	1	0	0	0	1	0	0	0	0	0	0	1	1	0	0	0	0	1	0	1	0	0
1	1	0	0	0	1	1	0	1	0	1	1	0	0	1	1	1	0	0	0	1	0	0	1	0	1	0	0	0	1	0	0	0	0	0	0	1	1	1	0	1	0	0	1	1	0	0	1	0	1
1	0	0	0	0	0	1	0	0	1	0	0	1	0	1	1	0	0	0	0	1	0	1	0	0	0	0	0	0	1	0	0	0	0	0	0	0	1	0	0	1	0	0	0	0	0	1	1	0	1
0	1	1	0	1	1	1	0	1	0	1	1	1	0	0	1	1	0	0	1	1	0	0	1	0	1	0	1	1	0	0	0	1	0	0	0	1	1	1	0	0	0	0	1	1	1	1	1	0	1
1	1	0	0	0	1	1	0	1	0	1	1	1	0	1	1	1	0	0	1	1	0	0	1	0	1	0	0	1	1	0	1	1	0	0	0	1	1	1	0	0	0	0	1	1	0	0	1	0	1
0	1	0	1	1	1	1	0	1	0	1	1	1	0	0	1	1	0	0	1	1	1	0	1	0	1	0	0	1	1	0	1	0	0	0	0	1	1	1	1	1	0	0	1	1	0	0	1	1	1
1	1	0	0	0	1	0	0	1	0	1	1	1	0	0	1	1	0	1	1	1	0	0	1	0	1	0	0	1	0	0	0	0	0	0	0	1	1	1	0	1	0	1	1	1	1	0	1	1	1
1	0	0	1	0	0	1	1	0	0	0	0	1	0	0	1	0	0	0	0	1	0	0	0	0	0	0	1	1	1	0	1	1	0	1	0	0	1	0	1	1	0	1	0	0	1	0	1	1	1
1	1	1	1	0	1	1	1	1	0	1	1	1	0	1	0	1	0	0	0	1	0	1	1	0	1	0	0	1	1	0	0	0	0	1	0	1	1	1	1	0	0	0	1	1	1	1	1	0	0
0	1	1	1	0	1	1	0	1	0	1	1	1	0	0	1	1	1	0	1	1	0	1	1	0	1	0	0	0	1	0	1	1	0	1	0	1	1	1	0	1	0	0	1	1	0	0	1	1	1
1	0	0	0	0	0	1	0	0	0	0	0	1	0	0	1	0	0	1	0	1	0	0	0	0	0	0	0	1	0	0	0	1	0	0	0	0	1	0	1	0	0	1	0	0	0	0	1	1	1
1	0	0	0	0	0	1	1	0	1	0	0	1	0	0	1	0	0	0	0	1	0	1	0	0	0	0	0	1	1	0	0	0	0	0	0	0	1	0	0	0	0	0	0	0	1	1	0	0	0
1	0	0	0	0	0	1	0	0	1	0	0	1	0	1	1	0	1	0	1	1	1	0	0	0	0	0	1	1	1	0	1	0	0	0	0	0	1	0	1	1	0	1	0	0	1	0	0	0	1
1	1	0	1	0	1	0	1	1	0	1	1	1	0	0	0	1	0	1	0	1	0	0	1	0	1	0	0	1	1	0	0	1	0	0	0	1	1	1	1	1	0	0	1	1	0	0	0	0	1
0	1	0	1	1	1	1	1	1	1	1	1	1	0	1	0	1	0	1	0	1	0	1	1	0	1	0	1	1	1	0	1	0	1	0	0	1	1	1	1	1	0	1	1	1	1	0	1	0	0
0	0	0	0	0	0	1	0	0	0	0	0	1	0	0	1	0	1	1	1	1	0	0	0	0	0	0	0	0	1	0	0	0	0	0	0	0	1	0	1	0	0	0	0	0	1	0	0	1	1
1	1	0	0	0	1	1	0	1	0	1	1	1	0	0	1	1	0	0	1	1	1	0	1	0	1	0	0	1	1	0	1	1	0	0	0	1	1	1	1	1	0	0	1	1	1	0	1	0	1
0	1	0	0	0	1	1	1	1	0	1	1	1	0	0	1	1	0	0	0	1	1	0	1	0	1	0	1	0	0	0	1	0	1	1	0	1	1	1	1	0	0	0	1	1	1	1	0	0	0
1	1	1	1	0	1	0	1	1	1	1	1	1	0	0	1	1	0	1	1	1	0	0	1	0	1	0	1	1	1	0	0	1	0	0	0	1	1	1	1	1	0	1	1	1	0	0	0	1	1
1	1	0	0	1	1	0	1	1	0	1	1	1	0	0	0	1	0	0	1	1	0	0	1	0	1	0	1	0	1	0	0	1	0	1	0	1	1	1	0	0	0	0	1	1	1	0	0	0	1
1	0	1	0	0	0	1	0	0	1	0	0	1	0	0	1	0	0	0	1	1	1	1	0	0	0	1	0	1	1	0	0	1	0	0	0	0	1	0	1	1	0	0	0	0	0	1	1	1	0
1	0	0	0	0	0	1	1	0	0	0	0	1	0	0	1	0	0	1	1	0	0	0	0	0	0	0	1	1	1	0	0	1	0	1	0	0	1	0	1	1	0	0	0	0	1	0	0	0	1
1	1	0	0	0	1	1	0	1	0	1	1	1	0	0	1	1	0	0	1	1	0	0	1	0	1	0	0	0	1	0	1	1	1	1	0	1	1	1	1	0	0	1	1	1	0	0	1	0	1
1	1	0	1	0	1	1	1	1	0	1	1	1	0	0	0	1	0	0	1	1	0	1	1	0	1	0	1	0	1	0	0	1	0	0	0	1	1	1	1	0	0	0	1	1	0	0	0	1	1
0	0	1	0	1	0	1	0	0	0	0	0	1	0	0	1	0	0	0	0	1	0	0	0	0	0	0	0	0	1	0	0	0	1	1	0	0	1	0	1	0	0	0	0	0	1	0	0	0	1
0	0	0	0	0	0	1	0	0	1	0	0	1	0	0	1	0	0	0	1	1	0	0	0	0	0	0	0	0	1	0	1	1	0	1	0	0	1	0	1	0	0	0	0	0	1	0	0	0	1
1	1	0	1	1	1	1	1	1	0	1	1	1	0	0	1	1	0	0	1	1	0	0	1	0	1	0	1	1	1	0	1	0	1	1	0	1	1	1	1	1	0	0	1	1	1	1	0	1	1
1	1	0	0	1	1	1	1	1	0	1	1	1	0	0	1	1	1	0	1	1	0	1	1	1	1	0	1	0	0	0	0	1	0	1	1	1	1	1	1	0	0	0	1	1	1	1	0	1	1
0	1	0	1	0	1	1	1	1	0	1	1	1	0	1	1	1	0	0	0	1	1	0	1	0	1	0	1	1	0	0	1	1	0	1	0	1	1	1	1	1	0	0	1	1	1	1	0	0	1
0	0	0	0	0	0	1	0	0	1	0	0	1	1	0	1	0	0	0	0	1	0	0	0	0	0	0	1	1	1	0	0	0	0	0	0	0	1	0	0	1	0	0	0	0	1	0	1	1	0
1	1	1	0	0	1	1	1	1	0	1	1	0	0	0	0	1	0	1	1	1	0	0	1	0	1	0	1	1	1	0	1	0	0	0	0	1	1	1	1	0	0	0	1	1	0	0	1	1	1
0	0	0	1	0	0	1	1	0	0	0	0	0	0	1	1	0	0	1	0	1	0	0	0	0	0	0	1	0	1	0	0	1	0	0	0	0	1	0	1	0	0	0	0	0	1	0	0	0	1
1	1	0	1	0	1	0	0	1	0	1	1	1	0	0	0	1	0	1	0	1	0	1	1	0	1	0	1	0	1	0	1	1	0	1	0	1	1	1	0	1	0	0	1	1	1	0	0	1	1
1	1	1	0	0	1	1	0	1	0	1	1	1	0	0	0	1	0	0	0	1	0	0	1	0	1	0	1	1	1	0	1	1	0	0	0	1	1	1	1	1	0	0	1	1	0	0	0	0	1
1	1	0	0	1	1	1	1	1	0	1	1	1	0	0	1	1	1	0	1	1	0	0	1	0	1	0	1	1	0	0	0	1	0	0	0	1	1	1	1	1	1	1	1	1	1	0	0	0	1
1	0	1	0	1	0	0	0	0	0	0	0	1	1	0	0	0	0	1	1	0	0	0	0	0	0	0	1	0	1	0	0	1	0	0	0	0	1	0	1	1	0	0	0	0	1	0	0	0	1
1	1	0	0	0	1	1	0	1	0	1	1	1	0	0	0	1	1	0	1	1	0	0	1	0	1	0	1	0	1	0	0	1	0	0	0	1	1	1	1	1	0	0	1	1	0	1	0	0	1
1	1	0	0	0	1	1	0	1	1	1	1	1	0	0	1	1	0	0	1	1	0	1	1	0	1	1	1	0	1	0	0	1	0	1	0	1	1	1	1	0	0	0	1	1	0	1	0	0	0
1	1	0	0	0	1	1	0	1	0	1	1	1	0	1	1	1	1	0	1	1	0	0	1	0	1	0	1	0	0	0	0	1	0	0	0	1	1	1	1	1	0	0	1	1	1	1	1	0	1
1	0	1	0	0	0	1	0	0	0	0	0	1	0	0	0	0	0	1	1	1	0	0	0	0	0	0	1	1	1	0	0	1	0	0	0	0	1	0	1	1	0	0	0	0	0	0	0	0	1
1	0	1	1	0	0	1	0	0	0	0	0	1	0	0	0	0	0	0	0	0	0	1	0	0	0	0	1	1	0	0	0	1	0	0	0	0	1	0	1	1	0	0	0	0	0	0	1	0	0
1	1	0	0	0	1	0	1	1	0	1	1	0	0	1	0	1	0	0	0	1	0	0	1	0	1	0	1	0	1	0	1	1	0	0	0	1	1	1	1	1	0	0	1	1	1	0	0	0	1
1	1	0	0	1	1	1	0	1	0	1	1	1	0	0	0	1	0	0	1	1	0	0	1	0	1	0	1	0	0	0	0	1	0	0	0	1	1	1	0	0	0	0	1	1	0	1	0	0	1
1	1	0	1	0	1	1	1	1	0	1	1	1	0	0	0	1	0	0	1	1	0	0	1	0	1	0	1	1	1	0	1	0	0	0	0	1	1	1	1	1	0	0	1	1	1	0	1	0	1
1	0	0	0	0	0	1	1	0	0	0	0	1	0	0	0	0	0	0	1	1	0	0	0	0	0	0	1	1	1	0	1	1	0	1	0	0	1	0	1	1	0	0	0	0	0	1	0	0	1
1	1	1	0	0	1	1	1	1	0	1	1	1	0	0	0	1	0	0	0	1	0	0	1	0	1	0	1	1	1	0	1	1	0	0	0	1	0	1	1	0	0	0	1	1	0	0	0	0	1
1	1	1	0	0	1	1	0	1	0	1	1	1	1	1	0	1	0	0	1	1	1	0	1	0	1	0	1	1	1	0	1	0	0	0	0	1	1	1	0	0	0	0	1	1	1	0	0	0	1
1	1	0	0	1	1	0	1	1	0	1	1	0	0	0	0	1	0	0	1	1	0	1	1	0	1	0	1	0	1	0	0	0	1	0	0	1	1	1	1	1	0	0	1	1	1	0	1	0	1
1	1	0	1	0	1	1	0	1	0	1	1	0	0	0	0	1	0	1	1	1	0	1	1	0	1	0	1	1	1	0	0	1	0	1	0	1	1	1	1	1	0	1	1	1	0	0	1	0	0
1	0	0	1	0	0	1	0	0	0	0	0	1	0	0	0	0	0	0	1	1	1	1	0	0	0	0	1	0	1	0	1	1	0	0	0	0	1	0	0	1	0	0	0	0	0	0	1	1	0
1	1	0	1	0	1	0	0	1	0	1	1	0	0	1	0	1	0	1	1	1	0	0	1	0	1	0	1	0	0	0	0	1	0	0	0	1	1	1	1	1	0	1	1	1	1	0	0	0	1
1	1	0	0	0	1	0	0	1	0	1	1	1	0	0	0	1	0	0	1	1	0	0	1	0	1	0	1	0	1	0	0	0	0	0	0	1	1	1	0	1	0	1	1	1	1	0	0	0	1
1	1	1	0	0	1	1	1	1	0	1	1	0	0	0	0	1	1	0	1	1	0	1	1	0	1	0	1	1	1	0	0	1	0	0	0	1	1	1	1	1	0	1	1	1	1	0	0	0	0
1	0	0	0	0	0	1	1	0	1	0	0	1	0	0	0	0	0	1	1	1	1	0	0	0	0	0	1	0	1	0	0	1	0	1	0	0	1	0	1	0	0	0	0	0	1	1	0	0	1
1	1	0	0	0	1	0	0	1	0	1	1	0	0	1	0	1	0	0	0	1	0	0	1	0	1	0	1	1	1	0	0	1	0	1	0	1	1	1	1	1	0	1	1	1	1	0	0	0	1
1	1	0	0	0	1	1	0	1	0	1	1	0	0	1	0	1	0	0	0	1	0	0	1	0	1	0	1	0	1	0	1	0	0	1	0	1	1	1	1	1	0	0	1	1	0	0	0	0	1
1	0	0	0	0	0	1	1	0	0	0	0	0	0	0	0	0	0	0	0	1	0	0	0	0	0	0	1	0	1	0	0	1	0	1	0	0	0	0	1	1	0	0	0	0	1	0	1	0	1
1	1	1	0	0	1	0	0	1	0	1	1	1	0	0	0	1	0	0	0	1	0	1	1	0	1	0	1	1	0	0	0	0	0	0	0	1	1	1	1	1	0	0	1	1	0	0	0	0	1
1	1	0	1	0	1	1	0	1	0	1	1	0	0	0	0	1	0	0	1	1	1	0	1	0	1	0	1	1	0	0	0	1	0	1	0	1	1	1	0	0	0	0	1	1	1	0	0	0	1
1	0	1	0	0	0	1	1	0	0	0	0	1	0	0	0	0	0	1	1	1	0	0	0	0	0	0	1	0	1	0	0	1	0	0	0	0	1	0	1	0	0	1	0	0	1	0	0	0	1
1	0	0	0	1	0	1	0	0	0	0	0	1	0	0	0	0	0	1	1	1	0	0	0	0	0	0	1	1	1	0	0	1	0	0	1	0	1	0	1	0	0	1	0	0	0	0	0	0	1
0	1	0	0	0	1	1	1	1	0	1	1	1	0	1	0	1	0	0	1	1	0	1	1	0	1	0	1	1	1	0	1	0	0	1	1	1	1	1	1	0	0	0	1	1	0	0	1	0	1
1	1	0	0	0	1	1	1	1	0	1	1	0	0	0	0	1	0	0	0	1	0	0	1	0	1	0	1	1	1	0	1	0	0	1	0	1	1	1	1	1	0	0	1	1	0	0	0	0	1
1	0	1	0	0	0	1	1	0	0	0	0	1	0	0	0	0	0	0	1	1	0	0	0	0	0	0	1	1	1	0	0	1	0	1	0	0	1	0	1	0	1	0	0	0	1	0	0	0	1
1	1	0	0	0	1	1	0	1	0	1	1	0	0	1	0	1	0	1	1	1	0	0	1	0	1	0	1	1	0	0	0	1	0	0	0	1	1	1	1	1	0	0	1	1	1	0	0	0	1
1	1	0	0	1	1	1	0	1	1	1	1	1	0	0	0	1	0	0	0	1	0	0	1	0	1	0	1	1	1	0	0	1	0	1	0	1	1	1	1	1	0	0	1	1	0	0	0	0	0
0	1	1	0	0	1	1	0	1	0	1	1	0	0	1	0	1	0	0	1	1	0	1	1	0	1	0	1	1	1	0	0	0	0	1	0	1	1	1	1	1	0	0	1	1	0	0	1	0	1
1	1	0	1	0	1	1	1	1	1	1	1	0	0	0	0	1	0	0	1	1	0	0	1	0	1	0	1	1	1	0	0	0	0	0	0	1	1	1	0	1	0	1	1	1	1	0	0	0	0
1	1	1	0	0	1	0	1	1	0	1	1	0	1	0	0	1	0	1	1	1	0	0	1	0	1	0	1	0	1	0	0	1	1	1	0	1	1	1	1	1	0	0	1	1	0	0	0	0	0
0	0	0	0	1	0	1	0	0	0	0	0	1	0	0	0	0	0	0	1	1	0	1	0	0	0	0	1	1	1	0	1	0	0	0	0	0	1	0	0	1	0	1	0	0	0	1	1	1	1
0	0	0	0	0	0	1	0	0	0	0	0	1	0	0	0	0	0	0	1	1	0	0	0	0	0	1	1	0	0	0	0	1	0	0	0	0	1	0	1	1	0	0	0	0	0	0	0	0	0
0	1	0	1	0	1	1	1	1	0	1	1	1	0	0	0	1	1	0	1	1	0	0	1	0	1	0	1	1	1	0	0	0	0	0	0	1	1	1	1	1	1	0	1	1	1	0	1	0	1
0	0	1	0	0	0	1	0	0	0	0	0	1	0	0	0	0	0	0	1	1	0	1	0	0	0	0	1	1	1	0	0	1	1	1	0	0	1	0	0	0	1	0	0	0	0	0	0	0	1
0	1	0	0	1	1	1	0	1	0	1	1	1	0	0	0	1	1	0	0	1	0	1	1	0	1	0	1	0	1	0	1	0	0	1	0	1	1	1	1	1	0	0	1	1	1	0	0	0	1
0	0	0	0	0	0	1	0	0	0	0	0	1	0	0	0	0	1	0	0	1	0	0	0	0	0	0	1	1	1	0	0	1	0	1	0	0	1	0	1	1	0	0	0	0	1	1	0	0	1
1	0	1	0	0	0	1	1	0	0	0	0	1	0	1	0	0	0	0	0	1	0	0	0	0	0	1	1	1	1	0	0	0	0	0	0	0	1	0	1	1	0	0	0	0	1	1	1	0	1
0	1	0	1	0	1	1	0	1	0	1	1	0	0	0	0	1	0	1	1	1	0	0	1	0	1	0	1	0	1	0	1	1	0	1	0	1	0	1	1	1	0	0	1	1	0	0	1	0	1
0	0	1	0	0	0	1	0	0	0	0	0	1	0	0	0	0	1	0	1	1	0	0	0	0	0	1	1	0	1	0	1	1	0	0	0	0	1	0	1	0	1	1	0	0	1	0	0	0	0
1	1	0	1	0	1	1	0	1	0	1	1	0	0	1	0	1	1	0	1	1	0	0	1	1	1	0	1	1	1	0	1	0	0	0	0	1	1	1	1	1	0	1	1	1	1	1	0	0	0
0	0	0	0	1	0	1	1	0	0	0	0	0	0	1	1	0	0	1	1	1	0	0	0	1	0	1	1	1	1	0	1	1	0	0	0	0	1	0	1	1	0	0	0	0	1	0	1	0	1
0	1	0	0	0	1	1	0	1	0	1	1	0	0	1	0	1	0	0	1	1	0	1	1	1	1	0	1	0	1	0	0	0	0	0	0	1	1	1	1	1	0	0	1	1	0	0	0	0	1
0	1	1	1	1	1	1	1	1	0	1	1	1	0	1	0	1	0	0	0	1	1	1	1	1	1	0	1	1	1	0	0	1	0	1	0	1	1	1	1	0	1	0	1	1	0	0	0	0	1
0	1	0	0	0	1	1	0	1	0	1	1	0	0	0	0	1	0	0	0	1	1	0	1	0	1	1	1	0	1	0	0	1	0	1	0	1	1	1	1	1	0	1	1	1	0	0	1	0	1
0	0	0	0	0	0	1	1	0	0	0	0	0	0	0	0	0	0	0	0	1	1	0	0	0	0	0	1	0	1	0	1	1	0	0	0	0	0	0	0	1	0	0	0	0	1	0	0	0	1
0	1	0	0	0	1	1	1	1	0	1	1	0	1	0	0	1	0	0	0	1	1	0	1	0	1	0	1	0	1	0	1	1	0	0	0	1	1	1	1	0	0	0	1	1	1	0	0	0	1
0	1	0	1	0	1	1	0	1	0	1	1	0	1	0	0	1	0	0	0	1	1	0	1	1	1	1	1	0	1	0	1	0	0	1	0	1	1	1	1	1	0	0	1	1	0	0	0	1	0
1	0	0	1	0	0	1	0	0	0	0	0	1	0	1	0	0	0	1	1	1	1	0	0	0	0	1	1	1	1	0	0	1	0	0	0	0	1	0	1	1	0	0	0	0	1	1	0	0	1
0	1	0	0	1	1	1	0	1	0	1	1	1	0	0	0	1	0	1	0	1	1	1	1	0	1	1	1	1	1	0	0	0	0	0	0	1	1	1	1	1	1	0	1	1	1	0	0	0	0
1	0	0	1	0	0	1	0	0	0	0	0	0	1	0	0	0	0	1	1	1	1	1	0	0	0	0	1	0	1	0	1	0	0	0	0	0	1	0	1	0	1	0	0	0	0	0	0	0	1
0	0	0	0	0	0	1	0	0	1	0	0	1	0	0	0	0	0	1	0	1	1	1	0	0	0	0	1	0	1	0	0	1	0	1	0	0	1	0	1	0	1	0	0	0	1	1	0	0	1
0	1	0	0	0	1	1	0	1	0	1	1	1	0	0	0	1	0	0	1	1	1	0	1	1	1	1	1	0	1	0	0	1	0	0	0	1	1	1	1	1	1	0	1	1	0	0	0	0	1
1	1	1	0	0	1	1	0	1	0	1	1	0	0	1	0	1	0	0	0	1	1	1	1	1	1	1	1	0	1	0	1	0	0	0	0	1	1	1	1	1	0	0	1	1	1	1	1	0	1
1	1	0	0	0	1	1	0	1	0	1	1	0	0	1	0	1	0	0	0	1	1	0	1	0	1	0	1	1	1	0	1	0	0	0	0	1	1	1	1	0	1	1	1	1	1	0	0	0	1
0	1	0	1	0	1	1	1	1	0	1	1	0	0	1	0	1	0	0	0	1	1	0	1	0	1	1	1	0	1	0	0	1	0	0	0	1	1	1	1	0	0	0	1	1	0	0	0	0	0
1	0	0	0	0	0	1	1	0	1	0	0	0	0	0	0	0	1	0	1	1	1	0	0	0	0	0	1	0	1	0	0	0	0	0	0	0	1	0	0	1	0	0	0	0	0	1	0	0	1
0	0	0	0	0	0	1	0	0	0	0	0	0	0	0	0	0	0	0	1	1	1	1	0	1	0	1	1	1	1	0	0	1	0	1	0	0	1	0	0	1	1	0	0	0	1	0	0	0	1
0	0	0	0	0	0	1	1	0	1	0	0	0	0	0	0	0	0	0	1	0	1	1	0	1	0	0	1	0	1	0	0	1	0	0	0	0	0	0	1	0	1	0	0	0	0	0	0	0	1
0	0	0	1	0	0	1	0	0	0	0	0	1	0	0	0	0	0	0	1	1	1	1	0	1	0	0	1	1	1	0	1	1	0	0	0	0	1	0	1	0	1	1	0	0	1	1	0	0	0
1	1	0	1	0	1	1	0	1	0	1	1	0	0	0	0	1	0	0	0	1	1	1	1	1	1	0	1	0	1	0	1	1	0	1	0	1	1	1	1	1	0	0	1	1	0	0	0	0	1
0	0	0	0	0	0	1	0	0	1	0	0	0	0	0	0	0	0	0	1	1	1	0	0	0	0	0	1	0	1	0	1	1	0	0	0	0	1	0	1	0	0	1	0	0	0	1	0	0	0
1	1	0	1	0	1	0	1	1	0	1	1	0	0	0	0	1	0	1	0	1	1	0	1	1	1	0	1	1	1	0	0	0	1	0	0	1	1	1	1	0	1	0	1	1	1	0	1	0	1
0	1	0	0	0	1	1	0	1	0	1	1	0	0	0	0	1	0	0	0	1	1	1	1	0	1	1	1	1	1	0	1	1	0	0	0	1	1	1	0	1	1	0	1	1	1	0	1	0	0
0	1	1	1	0	1	1	1	1	0	1	1	0	0	0	0	1	0	0	1	1	1	1	1	0	1	1	1	1	1	0	0	0	0	1	0	1	1	1	1	1	1	0	1	1	1	0	0	0	1
1	0	0	1	0	0	1	0	0	0	0	0	0	0	1	0	0	0	1	0	1	1	0	0	1	0	1	1	1	1	0	0	1	1	1	0	0	0	0	0	1	1	0	0	0	1	0	1	0	1
0	1	1	0	1	1	1	1	1	1	1	1	0	0	0	0	1	0	0	1	1	1	0	1	1	1	0	1	0	1	0	1	1	0	1	0	1	1	1	1	1	0	0	1	1	0	0	0	0	1
0	0	0	1	1	0	1	0	0	0	0	0	1	0	0	0	0	1	0	1	1	1	0	0	1	0	0	1	0	1	0	1	0	0	0	0	0	1	0	0	0	0	0	0	0	1	1	0	0	0
1	0	0	1	1	0	1	0	0	0	0	0	0	0	0	0	0	0	0	0	1	1	1	0	1	0	1	1	1	1	0	0	1	0	1	0	0	1	0	1	1	0	0	0	0	1	1	1	0	1
0	0	0	0	0	0	1	0	0	0	0	0	0	0	0	0	0	0	0	0	1	1	1	0	1	0	1	1	0	1	0	0	1	0	0	0	0	1	0	1	0	0	0	0	0	0	0	1	0	1
1	1	0	1	0	1	1	0	1	0	1	1	1	0	0	0	1	0	0	1	1	1	0	1	0	1	1	1	0	1	0	0	1	0	0	0	1	1	1	1	1	0	0	1	1	1	0	0	0	1
0	0	0	1	0	0	1	0	0	0	0	0	1	0	0	0	0	0	1	1	1	1	0	0	0	0	0	1	1	1	0	0	0	0	0	0	0	1	0	1	1	0	0	0	0	1	0	0	0	1
0	1	0	1	0	1	1	0	1	0	1	1	1	1	0	0	1	0	1	1	1	1	0	1	1	1	0	1	0	1	0	1	0	0	1	0	1	1	1	1	1	0	0	1	1	1	1	0	0	0
0	1	0	0	0	1	1	1	1	0	1	1	1	0	0	0	1	1	0	1	1	1	1	1	0	1	0	1	1	1	0	0	1	0	1	0	1	1	1	1	1	0	0	1	1	0	1	1	0	1
1	1	1	1	0	1	1	0	1	0	1	1	0	0	0	1	1	0	1	0	1	1	1	1	1	1	0	1	1	1	0	1	0	1	0	0	1	1	1	1	0	0	0	1	1	0	1	0	0	1
0	1	0	1	0	1	1	1	1	0	1	1	0	0	0	0	1	0	0	0	1	1	0	1	1	1	0	1	1	0	0	1	1	0	0	0	1	1	1	1	1	0	0	1	1	1	0	1	0	1
0	1	1	0	0	1	1	0	1	0	1	1	1	0	0	0	1	0	0	1	1	1	1	1	1	1	0	1	0	1	0	1	1	0	1	0	1	1	1	1	1	0	0	1	1	0	0	1	0	1
0	0	0	0	0	0	1	0	0	1	0	0	1	0	0	0	0	0	0	0	1	1	1	0	0	0	0	1	0	1	0	1	1	0	0	0	0	1	0	1	1	0	0	0	0	1	1	0	0	1
0	1	1	1	1	1	1	0	1	0	1	1	1	0	0	0	1	0	0	1	1	1	1	1	0	1	0	1	1	1	0	1	0	0	0	0	1	1	1	1	1	1	0	1	1	0	1	0	0	0
0	1	0	1	0	1	0	1	1	0	1	1	1	1	0	0	1	0	1	1	1	1	0	1	1	1	1	1	0	1	0	0	1	0	1	0	1	1	1	1	1	0	0	1	1	1	1	0	0	1
0	1	0	0	0	1	1	1	1	1	1	1	0	0	0	0	1	0	1	1	1	1	0	1	0	1	0	1	1	0	0	0	1	0	0	0	1	1	1	1	1	0	0	1	1	0	1	0	0	1
0	0	0	0	0	0	0	1	0	0	0	0	1	0	0	0	0	0	0	0	1	1	0	0	0	0	1	1	1	1	0	0	1	0	0	0	0	1	0	1	0	1	1	0	0	0	0	1	0	0
0	1	0	1	0	1	0	1	1	1	1	1	1	0	0	0	1	0	0	1	1	1	0	1	1	1	1	1	1	1	0	0	0	0	1	1	1	1	1	1	0	0	0	1	1	1	0	0	0	1
0	0	1	1	0	0	1	1	0	0	0	0	1	0	0	0	0	0	0	1	1	1	0	0	1	0	0	1	0	1	0	0	0	0	1	0	0	1	0	1	1	0	0	0	0	1	0	0	0	1
0	1	0	0	0	1	0	1	1	1	1	1	0	0	0	0	1	0	0	1	1	1	1	1	1	1	0	1	1	1	0	0	1	0	0	0	1	1	1	1	0	1	0	1	1	0	1	0	0	1
1	1	0	1	0	1	1	0	1	1	1	1	0	0	0	0	1	0	1	1	1	1	1	1	1	1	0	1	0	1	0	0	1	0	0	0	1	1	1	1	1	1	0	1	1	0	0	1	0	1
0	1	0	0	1	1	0	0	1	1	1	1	1	0	0	0	1	0	0	1	1	1	1	1	0	1	1	1	1	0	0	1	0	0	0	0	1	1	1	1	1	1	0	1	1	0	0	0	0	0
0	1	1	1	0	1	1	0	1	0	1	1	1	0	0	0	1	0	1	1	1	1	0	1	0	1	0	1	1	1	0	1	1	0	0	0	1	1	1	0	0	1	0	1	1	1	0	0	0	0
0	0	0	1	0	0	1	0	0	0	0	0	0	1	0	0	0	0	1	1	1	1	1	0	0	0	1	1	1	1	0	1	1	0	1	0	0	1	0	1	1	1	0	0	0	1	0	1	0	0
0	1	0	0	1	1	1	1	1	0	1	1	0	0	0	0	1	0	0	1	1	1	1	1	1	1	0	1	0	1	0	0	0	0	0	0	1	1	1	1	1	1	0	1	1	1	1	0	0	1
0	1	0	0	0	1	1	1	1	0	1	1	0	0	0	0	1	0	1	1	1	1	1	1	0	1	1	0	1	1	0	1	1	0	1	0	1	1	1	1	1	0	1	1	1	1	1	0	0	1
1	1	1	0	0	1	1	0	1	0	1	1	1	0	0	0	1	0	0	1	1	1	0	1	1	1	1	1	1	1	0	0	0	0	0	0	1	1	1	1	0	0	0	1	1	0	0	0	0	1
0	1	0	0	0	1	1	0	1	0	1	1	1	0	0	0	1	0	0	0	1	1	1	1	0	1	0	1	0	1	0	0	1	0	1	0	1	1	1	1	0	1	0	1	1	1	0	0	0	0
1	1	1	0	0	1	0	1	1	0	1	1	1	0	0	0	1	0	0	1	1	1	1	1	1	1	0	1	1	0	0	0	1	0	0	0	1	1	1	1	1	0	0	1	1	1	0	1	0	1
0	0	0	0	0	0	1	0	0	0	0	0	0	1	0	0	0	0	0	1	1	1	1	0	0	0	0	1	1	1	0	1	1	0	0	0	0	1	0	1	1	1	0	0	0	1	0	0	0	0
0	1	0	0	1	1	1	1	1	0	1	1	0	0	0	0	1	0	0	1	1	1	1	1	0	1	1	1	1	1	0	0	1	0	0	0	1	1	1	1	0	1	0	1	1	0	0	0	0	1
0	1	0	0	1	1	0	0	1	0	1	1	1	0	0	0	1	0	0	1	1	1	0	1	1	1	1	1	1	1	0	0	0	0	0	0	1	1	1	1	1	1	0	1	1	1	0	1	0	1
0	1	1	1	1	1	1	1	1	1	1	1	0	1	0	0	1	0	0	0	1	1	1	1	1	1	1	1	1	1	0	0	1	0	1	0	1	1	1	1	0	0	0	1	1	0	0	0	0	1
0	0	0	0	0	0	1	1	0	1	0	0	1	0	0	0	0	0	0	0	1	1	0	0	0	0	1	1	1	1	0	1	1	0	0	0	0	1	0	0	0	0	0	0	0	0	0	0	0	1
1	1	1	0	0	1	1	0	1	0	1	1	1	0	0	0	1	0	1	0	1	1	0	1	1	1	0	1	1	1	0	1	1	0	0	0	1	1	1	1	1	1	0	1	1	0	0	0	0	1
1	0	0	0	0	0	1	0	0	1	0	0	0	1	1	0	0	0	0	1	0	1	0	0	0	0	0	1	1	1	0	0	1	0	0	0	0	0	0	1	1	1	1	0	0	1	1	0	0	1
1	1	0	0	0	1	0	0	1	0	1	1	1	0	0	0	1	0	0	0	1	1	1	1	0	1	1	1	1	1	0	0	1	0	0	0	1	1	1	1	1	0	0	1	1	1	1	0	0	1
0	1	1	0	0	1	1	0	1	1	1	1	0	0	0	0	1	0	1	1	1	1	0	1	0	1	1	1	0	1	0	0	1	0	0	0	1	0	1	1	1	1	0	1	1	1	0	1	0	1
1	0	0	1	0	0	1	0	0	0	0	0	0	1	0	0	0	0	0	1	1	1	1	0	1	0	0	1	1	1	0	0	1	0	1	0	0	1	0	1	1	1	0	0	0	1	1	0	0	1
1	0	0	0	1	0	1	1	0	0	0	0	0	0	0	0	0	0	0	0	1	1	1	0	1	0	1	1	1	1	0	1	1	0	0	0	0	1	0	0	0	1	1	0	0	0	0	0	0	1
1	1	0	0	0	1	1	0	1	0	1	1	1	0	0	0	1	1	1	1	1	0	1	1	0	1	0	1	1	1	0	1	1	0	0	0	1	1	1	1	0	1	0	1	1	0	0	0	0	1
0	0	0	0	0	0	1	0	0	0	0	0	1	0	0	0	0	0	0	0	1	1	1	0	1	0	0	1	1	0	0	0	1	0	0	0	0	1	0	1	0	1	0	0	0	1	1	0	0	1
0	0	0	0	0	0	1	1	0	0	0	0	1	0	0	0	0	0	1	1	1	1	1	0	0	0	0	1	1	0	0	0	1	0	0	0	0	1	0	1	1	0	0	0	0	1	1	0	0	1
1	1	1	0	1	1	1	1	1	0	1	1	1	1	0	0	1	0	0	1	1	1	1	1	0	1	0	1	0	0	0	0	1	1	0	0	1	1	1	1	1	1	1	1	1	1	0	0	0	1
0	1	1	1	0	1	0	0	1	1	1	1	1	1	0	0	1	0	1	0	1	1	1	1	0	1	1	1	0	0	0	1	1	0	0	0	1	1	1	1	1	1	0	1	1	1	0	0	0	1
0	1	1	1	0	1	1	0	1	0	1	1	1	1	0	1	1	0	1	1	1	1	0	1	0	1	0	1	0	0	0	1	1	1	0	0	1	1	1	1	1	1	0	1	1	1	0	0	0	1
0	0	0	1	0	0	1	1	0	1	0	0	0	0	0	0	0	1	0	0	1	1	1	0	1	0	0	1	1	1	0	1	0	0	0	0	0	1	0	1	1	1	0	0	0	1	1	1	0	1
1	0	0	1	0	0	1	0	0	1	0	0	1	0	0	0	0	0	1	1	1	1	0	0	1	0	0	1	0	1	0	1	1	1	1	0	0	1	0	1	0	1	0	0	0	0	0	0	0	0
0	1	1	0	1	1	1	0	1	0	1	1	1	0	0	0	1	0	0	1	1	1	1	1	0	1	0	1	0	0	0	0	1	0	0	0	1	1	1	1	1	1	0	1	1	1	1	1	0	0
0	0	0	0	0	0	1	1	0	0	0	0	0	0	0	0	0	1	1	1	1	1	0	0	0	0	1	1	0	1	0	0	1	0	0	0	0	1	0	1	1	1	0	0	0	1	1	0	0	1
0	0	0	0	0	0	0	1	0	0	0	0	1	0	0	0	0	1	0	1	1	1	1	0	0	0	1	1	0	0	0	1	1	1	1	0	0	1	0	0	0	0	0	0	0	1	1	0	0	1
1	1	1	0	0	1	1	0	1	0	1	1	0	0	0	0	1	0	1	0	1	1	1	1	1	1	0	1	0	0	0	1	0	0	0	0	1	1	1	1	1	0	0	1	1	0	0	0	0	1
0	1	0	1	0	1	0	0	1	0	1	1	0	0	0	0	1	0	0	1	1	1	0	1	0	1	1	1	0	0	0	1	1	1	1	0	1	1	1	1	1	0	0	1	1	1	0	0	0	1
0	1	0	1	0	1	0	0	1	0	1	1	0	0	0	0	1	0	1	1	1	1	1	1	1	1	0	1	0	0	0	0	1	0	1	0	1	1	1	1	1	1	0	1	1	1	0	1	0	1
0	1	0	1	0	1	1	0	1	0	1	1	0	0	0	0	1	0	1	1	1	1	1	1	1	1	0	1	0	1	0	0	0	1	0	1	1	1	1	1	0	1	0	1	1	1	1	1	0	1
0	1	0	1	0	1	0	0	1	0	1	1	0	1	0	0	1	0	1	1	1	1	0	1	1	1	0	1	1	0	0	0	1	0	1	0	1	1	1	1	1	1	0	1	1	1	1	0	0	1
0	1	1	0	0	1	0	0	1	1	1	1	1	0	0	0	1	0	0	0	1	1	0	1	0	1	0	1	0	1	0	1	0	0	1	0	1	1	1	1	0	1	1	1	1	1	0	1	0	1
0	1	0	1	0	1	1	1	1	0	1	1	0	0	0	0	1	0	1	1	1	1	1	1	0	1	0	1	0	0	0	0	0	0	0	0	1	1	1	1	1	1	0	1	1	0	1	1	0	1
0	1	0	1	0	1	0	0	1	0	1	1	1	1	0	0	1	0	0	1	1	1	1	1	1	1	1	1	1	1	0	0	1	0	0	0	1	1	1	1	1	1	0	1	1	1	0	1	0	1
0	0	0	0	1	0	1	0	0	0	0	0	1	0	0	0	0	0	0	1	1	1	1	0	0	0	0	1	0	1	0	0	1	0	0	0	0	1	0	1	1	0	0	0	0	1	0	0	0	0
0	1	0	1	0	1	1	1	1	0	1	1	1	0	0	0	1	0	0	1	1	1	1	1	1	1	1	1	0	1	0	0	1	0	0	0	1	1	1	1	0	0	0	1	1	1	1	1	0	1
0	1	1	1	0	1	1	0	1	1	1	1	1	1	0	0	1	1	0	0	1	1	1	1	1	1	0	1	0	1	0	0	1	0	1	0	1	1	1	1	1	0	0	1	1	0	1	1	0	1
0	1	0	0	0	1	1	1	1	0	1	1	0	0	0	0	1	0	0	1	1	1	1	1	1	1	1	1	1	1	0	0	1	0	1	0	1	1	1	1	1	0	0	1	1	0	0	0	0	1
1	1	0	1	0	1	1	0	1	0	1	1	0	0	0	0	1	1	0	0	1	1	1	1	1	1	0	1	0	0	0	1	1	0	1	0	1	0	1	0	1	0	0	1	1	1	1	1	0	0
0	1	0	0	0	1	1	0	1	0	1	1	0	0	0	0	1	0	1	0	1	1	1	1	0	1	0	1	0	1	0	0	1	0	1	0	1	1	1	1	0	0	0	1	1	0	1	1	0	1
0	1	0	0	0	1	0	0	1	1	1	1	1	0	0	0	1	0	0	1	1	1	1	1	1	1	1	1	0	1	0	1	1	0	0	0	1	1	1	1	1	0	0	1	1	1	0	1	0	0
0	1	0	1	0	1	1	0	1	0	1	1	1	0	0	1	1	0	0	0	1	0	1	1	0	1	1	1	1	0	0	0	1	0	1	0	1	1	1	1	0	0	0	1	1	1	1	1	0	0
0	0	0	0	0	0	0	0	0	0	0	0	0	0	0	0	0	0	1	1	0	1	1	0	0	0	1	1	0	0	0	0	0	0	0	0	0	1	0	1	0	0	0	0	0	0	1	1	0	1
0	1	0	1	0	1	1	0	1	0	1	1	1	0	0	0	1	0	0	1	1	1	0	1	1	1	0	1	0	0	0	0	1	0	0	0	1	0	1	0	1	1	0	1	1	1	1	0	0	1
0	0	0	0	0	0	1	0	0	0	0	0	1	0	0	0	0	0	0	0	1	1	1	0	0	0	0	1	1	1	0	1	1	0	0	0	0	1	0	1	1	1	1	0	0	0	1	1	0	1
1	1	0	0	0	1	0	0	1	0	1	1	1	0	0	0	1	0	0	0	1	1	1	1	0	1	1	1	0	0	0	1	1	0	0	0	1	1	1	1	0	0	0	1	1	1	0	1	0	0
1	1	1	1	0	1	0	0	1	1	1	1	1	0	0	0	1	0	1	1	1	1	1	1	1	1	1	1	1	0	0	0	1	0	1	0	1	1	1	1	0	0	0	1	1	0	1	0	0	1
1	1	1	0	0	1	1	0	1	0	1	1	0	1	0	0	1	0	1	0	1	1	1	1	0	1	1	1	0	1	0	1	0	0	1	0	1	1	1	1	0	0	0	1	1	1	1	0	0	1
0	1	0	0	1	1	1	0	1	0	1	1	1	0	0	0	1	1	0	1	1	1	1	1	1	1	1	1	0	0	0	1	1	0	0	0	1	1	1	1	1	0	0	1	1	1	0	0	0	1
1	1	0	0	1	1	0	0	1	1	1	1	1	1	0	0	1	0	0	1	1	1	0	1	1	1	0	1	1	0	0	1	1	0	1	0	1	1	1	1	0	0	0	1	1	1	1	1	0	1
0	1	0	1	0	1	0	0	1	0	1	1	1	0	0	0	1	0	0	1	1	1	1	1	1	1	0	1	0	1	0	0	1	0	0	0	1	1	1	1	1	1	1	1	1	0	1	1	0	1
0	1	1	0	0	1	1	0	1	0	1	1	1	0	0	0	1	0	0	0	1	1	1	1	1	1	0	1	1	0	0	0	0	0	0	0	1	1	1	1	1	1	0	1	1	1	0	1	0	1
0	0	0	0	0	0	1	0	0	0	0	0	0	0	0	0	0	0	0	0	1	1	1	0	0	0	1	1	0	0	0	1	1	0	0	0	0	1	0	0	0	1	1	0	0	1	0	0	0	0
0	0	0	0	0	0	1	0	0	0	0	0	1	0	0	0	0	0	0	0	1	0	1	0	1	0	0	1	0	0	0	0	1	0	1	0	0	1	0	1	1	0	0	0	0	1	1	1	0	1
1	0	0	0	1	0	1	0	0	0	0	0	0	0	0	0	0	0	1	1	1	1	1	0	1	0	1	1	1	0	0	0	1	0	0	0	0	1	0	0	0	0	0	0	0	0	1	0	0	1
0	1	0	1	0	1	1	0	1	0	1	1	0	1	0	0	1	0	0	1	1	1	1	1	0	1	0	1	0	1	0	0	1	1	1	0	1	1	1	1	1	0	1	1	1	0	1	0	0	1
0	1	0	1	0	1	0	0	1	0	1	1	0	0	0	0	1	0	1	0	1	1	1	1	0	1	1	1	1	1	0	1	1	0	0	0	1	1	1	0	1	0	0	1	1	1	1	1	0	1
1	1	0	0	0	1	1	0	1	0	1	1	1	0	0	0	1	0	1	1	1	1	1	1	1	1	0	1	0	0	0	0	0	0	0	0	1	0	1	1	1	0	1	1	1	0	1	1	0	1
1	1	0	1	0	1	1	0	1	0	1	1	1	0	0	0	1	0	0	1	1	1	1	1	1	1	0	1	1	0	0	0	0	0	0	0	1	1	1	1	1	0	1	1	1	1	1	1	0	1
0	0	0	0	1	0	1	0	0	1	0	0	1	0	0	0	0	0	1	0	1	1	1	0	1	0	0	1	0	1	0	1	1	0	0	0	0	1	0	1	1	1	0	0	0	0	1	1	0	1
0	1	0	1	0	1	1	0	1	0	1	1	0	1	1	0	1	1	0	1	1	1	1	1	1	1	1	1	0	0	0	1	1	0	0	1	1	1	1	1	1	0	1	1	1	1	0	1	0	1
0	1	0	1	0	1	0	0	1	0	1	1	0	0	0	1	1	0	0	0	1	1	1	1	1	1	0	1	0	0	0	0	1	0	0	0	1	1	1	0	0	0	0	1	1	1	1	1	0	1
1	1	0	0	0	1	0	0	1	0	1	1	1	0	0	0	1	0	1	1	1	1	1	1	0	1	0	1	0	0	0	1	1	0	1	0	1	1	1	1	1	1	0	1	1	0	0	0	0	1
1	0	0	1	0	0	0	0	0	0	0	0	1	0	0	0	0	0	0	0	1	1	1	0	1	0	0	1	0	0	0	1	1	0	0	0	0	1	0	0	1	0	0	0	0	0	1	1	0	1
0	1	0	0	1	1	0	0	1	0	1	1	1	0	0	0	1	1	0	1	1	1	1	1	0	1	0	1	0	0	0	1	0	0	1	0	1	1	1	0	0	1	0	1	1	0	1	1	0	0
0	0	0	0	0	0	0	0	0	1	0	0	1	1	0	0	0	0	0	1	1	1	1	0	1	0	0	1	0	1	0	1	1	1	0	0	0	1	0	1	0	1	0	0	0	0	1	1	0	1
1	1	0	0	0	1	1	0	1	1	1	1	0	1	0	0	1	0	1	1	1	1	1	1	0	1	1	1	1	0	0	1	0	0	0	0	1	1	1	0	1	0	0	1	1	1	1	1	0	1
1	1	0	0	0	1	1	0	1	0	1	1	0	0	0	0	1	0	0	0	0	1	1	1	1	1	0	1	0	1	0	0	0	0	0	0	1	1	1	0	0	1	1	1	1	1	1	1	0	1
0	0	0	1	0	0	0	0	0	0	0	0	0	0	0	0	0	0	1	1	1	1	0	0	0	0	1	1	0	1	0	0	1	0	0	0	0	1	0	0	0	1	0	0	0	1	1	0	0	0
0	1	1	1	1	1	1	0	1	1	1	1	0	1	0	0	1	0	0	1	1	1	1	1	1	1	0	1	1	0	0	0	0	0	0	0	1	1	1	0	1	0	0	1	1	0	1	1	0	1
0	1	1	1	0	1	0	1	1	0	1	1	0	0	0	0	1	0	0	0	1	1	1	1	0	1	1	1	0	0	0	1	1	1	0	0	1	1	1	1	0	1	1	1	1	1	1	1	0	1
0	1	1	0	0	1	0	1	1	0	1	1	1	1	0	0	1	1	0	0	1	1	1	1	1	1	0	1	0	1	0	1	1	1	1	0	1	1	1	1	1	0	0	1	1	1	1	1	0	1
0	1	0	0	1	1	1	1	1	0	1	1	0	1	0	0	1	0	0	1	1	1	1	1	1	1	1	1	1	0	0	1	1	0	0	0	1	1	1	1	0	1	1	1	1	0	0	1	0	1
1	1	0	0	0	1	0	0	1	0	1	1	1	0	0	0	1	0	0	1	1	1	1	1	0	1	0	1	1	0	0	1	1	0	1	0	1	0	1	0	1	0	0	1	1	1	0	1	0	1
0	0	1	0	0	0	1	0	0	0	0	0	1	1	0	0	0	0	0	1	1	1	1	0	0	0	0	1	1	0	0	1	1	0	1	0	0	1	0	0	1	0	0	0	0	1	0	1	0	0
0	0	0	0	0	0	0	0	0	0	0	0	1	1	0	0	0	0	0	0	1	1	1	0	1	0	1	1	1	1	0	0	1	0	1	0	0	1	0	1	0	1	0	0	0	1	0	1	0	1
0	0	0	1	0	0	1	0	0	0	0	0	0	0	0	0	0	1	1	1	1	1	0	0	0	0	0	1	1	1	0	1	1	0	1	0	0	0	0	1	1	0	1	0	0	1	1	1	0	1
0	1	1	1	0	1	0	0	1	0	1	1	0	0	0	0	1	0	0	1	1	1	1	1	0	1	0	1	0	1	0	1	0	0	0	1	1	1	1	0	1	0	1	1	1	0	0	0	0	1
0	1	0	0	0	1	1	0	1	0	1	1	1	0	0	0	1	0	0	0	1	1	1	1	1	1	1	1	0	0	0	0	0	0	0	0	1	1	1	0	1	0	0	1	1	1	0	0	0	0
1	1	0	0	0	1	0	0	1	0	1	1	0	0	0	0	1	0	1	1	1	1	1	1	1	1	1	1	0	0	0	0	1	0	0	0	1	1	1	1	1	0	0	1	1	1	1	0	0	1
1	1	1	1	0	1	0	0	1	0	1	1	1	1	0	0	1	0	0	1	1	1	1	1	1	1	1	1	0	0	0	1	0	0	1	0	1	1	1	0	0	1	0	1	1	0	0	1	0	0
1	1	0	1	0	1	1	0	1	0	1	1	0	0	0	0	1	0	1	0	1	1	1	1	0	1	0	1	0	0	0	1	1	0	0	0	1	1	1	1	1	0	1	1	1	1	1	1	0	1
0	1	1	0	1	1	1	0	1	0	1	1	1	0	0	0	1	0	0	1	1	1	1	1	1	1	0	1	0	1	0	0	1	0	0	0	1	1	1	0	0	0	0	1	1	1	1	0	0	1
0	0	0	1	0	0	1	0	0	1	0	0	1	1	0	0	0	0	0	0	1	1	1	0	0	0	0	1	0	1	0	0	0	0	0	0	0	1	0	0	1	0	0	0	0	1	0	1	0	1
0	1	0	0	0	1	0	0	1	0	1	1	0	0	0	0	1	0	0	0	0	1	0	1	1	1	0	0	0	1	0	0	1	0	0	0	1	1	1	1	0	0	1	1	1	1	0	1	0	0
1	1	0	0	0	1	1	0	1	0	1	1	1	0	0	0	1	0	0	1	1	1	1	1	0	1	1	0	0	1	0	1	1	0	1	0	1	1	1	0	1	0	1	1	1	0	0	1	0	0
0	1	0	1	1	1	0	0	1	0	1	1	0	0	0	0	1	0	0	0	0	1	1	1	0	1	0	0	1	1	0	0	0	0	0	1	1	1	1	1	1	0	0	1	1	1	0	1	0	1
0	1	0	1	1	1	0	0	1	0	1	1	0	0	0	0	1	0	1	0	0	1	1	1	0	1	0	0	0	1	0	1	1	0	1	0	1	1	1	0	0	0	0	1	1	0	1	1	0	0
0	0	0	0	1	0	1	0	0	0	0	0	0	1	0	0	0	0	0	1	0	1	1	0	0	0	0	0	1	1	0	1	0	0	0	0	0	1	0	0	0	1	0	0	0	1	0	1	0	0
1	1	0	0	1	1	1	0	1	0	1	1	1	0	0	0	1	0	0	0	1	1	0	1	1	1	0	0	0	0	0	1	1	0	0	0	1	1	1	0	0	1	0	1	1	1	0	1	0	1
1	1	0	0	1	1	0	0	1	0	1	1	0	0	0	0	1	0	1	1	1	1	1	1	0	1	0	0	0	1	0	1	0	0	0	0	1	1	1	0	0	0	0	1	1	0	0	1	0	0
0	0	0	1	1	0	1	0	0	0	0	0	1	0	0	0	0	0	0	0	1	1	1	0	0	0	0	0	0	1	0	1	1	0	1	1	0	1	0	1	0	0	0	0	0	1	0	0	0	1
0	1	0	0	1	1	0	0	1	0	1	1	1	0	0	0	1	0	0	0	0	1	1	1	1	1	0	1	0	1	0	0	1	1	0	0	1	1	1	0	1	1	0	1	1	0	1	0	0	1
0	0	1	0	1	0	1	0	0	0	0	0	0	1	0	0	0	0	0	1	0	1	1	0	1	0	1	1	0	0	0	0	0	0	1	0	0	1	0	1	1	0	0	0	0	0	0	1	0	1
0	0	0	1	1	0	1	0	0	0	0	0	1	0	0	0	0	0	0	1	0	1	0	0	1	0	1	1	0	0	0	0	0	1	0	0	0	1	0	0	1	0	1	0	0	0	1	1	0	1
0	1	0	0	1	1	1	0	1	1	1	1	1	0	0	0	1	0	1	1	0	1	1	1	0	1	1	0	0	0	0	0	1	0	0	0	1	1	1	1	1	1	0	1	1	0	0	1	0	1
0	1	0	0	1	1	1	0	1	0	1	1	1	0	0	0	1	0	0	1	1	1	1	1	1	1	1	0	1	0	0	0	0	0	0	0	1	1	1	0	0	1	0	1	1	1	1	1	0	0
1	0	0	0	0	0	1	1	0	0	0	0	1	1	0	0	0	0	1	0	1	1	1	0	1	0	1	0	0	0	0	0	1	0	1	0	0	1	0	1	0	0	1	0	0	1	0	1	0	0
0	0	0	0	1	0	1	0	0	0	0	0	0	0	0	0	0	0	0	0	0	1	1	0	1	0	1	0	1	1	0	0	1	0	0	1	0	1	0	1	1	0	0	0	0	0	1	1	0	1
1	1	1	0	1	1	1	0	1	0	1	1	0	0	0	0	1	1	0	0	1	1	1	1	1	1	0	0	1	1	0	0	1	0	0	0	1	1	1	0	1	1	1	1	1	0	0	0	0	1
0	0	0	0	0	0	1	1	0	0	0	0	0	0	0	0	0	0	1	1	1	1	0	0	1	0	1	0	0	0	0	0	1	0	1	0	0	1	0	1	1	0	1	0	0	0	1	1	0	1
0	1	1	1	1	1	1	1	1	0	1	1	0	0	0	0	1	0	0	0	1	1	1	1	0	1	1	0	1	0	0	0	1	0	1	0	1	1	1	0	0	0	0	1	1	1	0	1	0	0
1	0	1	0	1	0	1	0	0	0	0	0	0	0	0	0	0	0	0	1	0	1	0	0	0	0	1	0	1	1	0	0	0	0	1	0	0	1	0	0	1	0	1	0	0	0	0	1	0	0
1	1	0	0	1	1	1	0	1	0	1	1	0	0	0	0	1	0	0	0	0	1	1	1	1	1	1	1	0	0	0	0	1	0	1	0	1	1	1	1	1	0	0	1	1	0	0	1	0	0
0	1	0	1	1	1	0	0	1	0	1	1	0	0	0	0	1	0	0	0	1	1	1	1	0	1	0	0	1	0	0	0	1	0	1	0	1	1	1	0	1	0	0	1	1	1	1	0	0	1
1	1	0	1	1	1	1	0	1	0	1	1	0	0	0	0	1	0	0	0	1	1	1	1	0	1	1	1	1	1	0	0	1	0	0	0	1	1	1	1	0	1	1	1	1	0	1	1	0	0
1	0	0	0	1	0	0	1	0	0	0	0	0	1	0	0	0	0	0	0	1	1	1	0	1	0	1	1	1	0	0	0	1	0	1	0	0	1	0	1	0	0	0	0	0	1	0	0	0	1
0	1	0	0	1	1	0	0	1	0	1	1	1	0	0	0	1	0	0	1	1	1	1	1	0	1	0	0	1	1	0	0	1	1	0	0	1	1	1	1	0	0	1	1	1	1	0	1	0	0
0	0	1	0	1	0	1	0	0	0	0	0	1	0	0	0	0	0	0	0	0	1	0	0	0	0	1	0	0	1	0	0	1	0	1	0	0	1	0	0	0	1	0	0	0	1	0	1	0	0
1	0	0	1	1	0	1	1	0	0	0	0	1	0	0	0	0	0	0	0	1	1	1	0	0	0	1	0	1	1	0	0	1	0	0	1	0	1	0	0	1	1	1	0	0	0	0	1	0	0
0	1	0	0	1	1	0	1	1	0	1	1	0	0	0	0	1	1	0	1	1	1	1	1	1	1	0	0	1	1	0	0	0	1	1	1	1	1	1	1	1	0	0	1	1	0	0	1	0	0
0	0	0	0	1	0	0	0	0	0	0	0	0	0	0	0	0	0	0	1	0	1	1	0	1	0	1	0	0	1	0	0	1	0	0	0	0	1	0	1	0	0	0	0	0	0	0	1	0	1
0	1	0	1	1	1	1	0	1	0	1	1	1	0	0	0	1	0	0	0	0	1	1	1	0	1	1	1	1	1	0	0	1	0	0	0	1	1	1	0	0	0	0	1	1	0	1	1	0	1
1	0	0	1	1	0	0	0	0	0	0	0	1	0	0	0	0	0	0	0	1	1	1	0	0	0	0	0	1	0	0	0	0	0	1	1	0	1	0	0	0	1	0	0	0	1	1	0	0	0
0	0	1	0	1	0	1	0	0	0	0	0	1	0	0	0	0	1	1	1	1	1	1	0	0	0	1	0	0	1	0	0	0	0	1	0	0	1	0	1	1	0	1	0	0	0	1	1	0	1
0	0	1	1	1	0	1	0	0	0	0	0	0	0	0	0	0	0	0	0	0	1	1	0	0	0	0	0	0	1	0	0	1	0	1	0	0	1	0	0	0	0	1	0	0	1	0	0	0	0
0	1	1	1	1	1	0	0	1	0	1	1	0	0	0	0	1	0	0	1	0	1	1	1	0	1	1	0	0	0	0	0	0	0	0	0	1	1	1	0	1	0	0	1	1	0	1	0	0	0
0	1	0	0	1	1	1	0	1	0	1	1	1	0	0	0	1	0	1	0	1	1	1	1	1	1	1	1	1	0	0	0	1	0	1	1	1	1	1	0	0	0	1	1	1	0	0	0	0	0
0	1	1	0	1	1	0	0	1	0	1	1	1	1	0	0	1	0	0	0	1	1	1	1	1	1	1	0	1	0	0	0	1	0	1	1	1	1	1	1	1	1	1	1	1	1	0	0	0	1
0	0	0	0	1	0	0	0	0	0	0	0	0	0	0	0	0	1	1	1	1	1	1	0	0	0	1	0	0	0	1	0	1	0	0	1	0	1	0	1	1	0	0	0	0	1	0	1	0	0
0	0	0	1	1	0	0	0	0	0	0	0	0	1	0	0	0	0	1	0	1	1	1	0	0	0	1	0	1	0	0	0	1	0	0	0	0	1	0	0	1	0	1	0	0	1	0	0	0	0
0	0	0	1	1	0	0	0	0	0	0	0	0	0	0	0	0	0	0	1	0	1	1	0	0	0	0	0	1	0	1	0	0	1	0	1	0	1	0	1	1	0	0	0	0	1	0	0	0	0
0	1	0	0	1	1	1	0	1	0	1	1	1	0	0	0	1	1	0	1	1	1	1	1	1	1	0	0	0	0	1	0	1	0	0	1	1	1	1	0	0	0	1	1	1	0	0	0	0	0
0	1	1	0	1	1	0	0	1	0	1	1	1	0	0	0	1	0	1	1	1	1	1	1	0	1	0	0	1	0	0	0	1	0	0	1	1	1	1	1	1	0	0	1	1	0	1	0	0	1
1	0	0	0	1	0	1	0	0	0	0	0	1	0	0	1	0	1	0	0	0	1	1	0	0	0	0	0	0	0	1	0	1	0	1	1	0	1	0	1	1	0	0	0	0	0	0	0	0	0
1	1	0	0	1	1	1	0	1	0	1	1	1	0	0	0	1	0	1	1	0	1	1	1	0	1	1	0	1	1	0	0	1	0	0	0	1	1	1	0	1	1	0	1	1	1	0	0	0	1
1	0	0	0	1	0	1	0	0	0	0	0	1	1	0	0	0	0	1	1	0	1	1	0	1	0	0	0	1	0	1	0	1	0	0	1	0	1	0	1	1	0	0	0	0	1	0	0	0	0
1	1	0	0	1	1	1	0	1	0	1	1	0	1	0	0	1	0	1	0	0	1	1	1	0	1	1	0	1	1	0	0	1	0	1	0	1	1	1	1	0	0	1	1	1	1	0	1	0	0
1	1	0	0	1	1	1	0	1	0	1	1	0	0	0	0	1	1	0	0	1	1	1	1	0	1	1	1	1	0	0	0	1	0	0	1	1	1	1	0	0	0	1	1	1	1	1	0	0	0
1	0	1	1	1	0	1	0	0	0	0	0	1	0	0	0	0	0	1	0	1	1	0	0	0	0	0	0	1	0	1	0	1	0	0	0	0	1	0	1	1	0	1	0	0	1	1	0	0	1
0	1	0	0	1	1	1	0	1	0	1	1	1	0	0	0	1	0	1	1	1	1	1	1	0	1	1	0	0	0	1	0	1	0	0	1	1	1	1	0	1	0	1	1	1	1	1	1	0	0
0	1	0	1	1	1	0	0	1	0	1	1	1	1	0	0	1	1	1	1	0	1	1	1	0	1	0	0	0	1	1	0	1	0	0	0	1	1	1	0	1	0	0	1	1	0	0	0	0	0
0	1	0	0	1	1	0	0	1	1	1	1	0	0	0	0	1	0	0	1	1	1	1	1	1	1	1	0	0	1	0	0	1	0	0	1	1	1	1	1	0	1	0	1	1	0	0	0	0	0
0	1	0	0	1	1	0	0	1	0	1	1	1	0	0	0	1	0	0	1	0	1	1	1	1	1	0	0	1	1	1	0	1	0	1	1	1	1	1	0	1	1	0	1	1	1	1	0	0	0
1	1	0	1	1	1	0	0	1	0	1	1	1	0	0	0	1	0	0	0	0	1	1	1	1	1	0	1	1	0	1	0	1	0	1	1	1	1	1	1	1	0	0	1	1	1	0	0	0	0
0	1	0	1	1	1	1	0	1	0	1	1	0	0	0	0	1	0	0	1	1	1	1	1	0	1	1	0	1	1	1	0	1	0	1	1	1	1	1	1	1	0	0	1	1	0	0	0	0	0
0	1	0	0	1	1	0	1	1	0	1	1	0	0	0	0	1	1	1	1	1	1	1	1	1	1	1	0	1	0	1	0	1	0	0	1	1	1	1	0	1	0	0	1	1	0	0	1	0	0
0	1	1	0	1	1	0	0	1	1	1	1	1	0	0	0	1	0	0	1	1	1	1	1	0	1	0	0	0	1	1	0	1	1	0	0	1	1	1	0	1	0	0	1	1	1	1	1	0	0
0	1	1	1	1	1	1	0	1	0	1	1	1	1	0	0	1	1	0	0	1	1	1	1	1	1	0	0	0	0	1	0	1	1	1	1	1	1	1	0	0	1	0	1	1	1	0	1	0	0
1	1	0	0	1	1	0	0	1	1	1	1	0	0	0	0	1	0	0	0	1	1	1	1	0	1	1	1	1	0	1	0	0	0	0	1	1	1	1	1	0	0	1	1	1	1	1	1	0	1
1	1	0	0	1	1	0	1	1	0	1	1	0	1	0	0	1	0	0	1	0	1	1	1	1	1	0	0	0	1	1	0	0	0	0	0	1	1	1	0	1	0	0	1	1	1	1	1	0	0
0	1	0	1	1	1	1	0	1	0	1	1	0	0	0	0	1	0	1	1	1	1	0	1	0	1	0	0	0	0	1	0	1	0	0	1	1	1	1	1	0	0	1	1	1	1	0	0	0	1
1	1	0	0	1	1	0	0	1	0	1	1	1	0	0	0	1	1	0	1	0	1	1	1	1	1	0	0	1	1	1	0	1	0	0	1	1	1	1	1	0	0	1	1	1	1	0	1	0	1
0	0	0	0	1	0	1	0	0	0	0	0	1	1	0	0	0	0	1	1	0	1	1	0	1	0	0	0	1	1	1	0	0	0	1	1	0	1	0	1	0	0	0	0	0	1	1	0	0	0
1	1	0	0	1	1	1	0	1	0	1	1	1	0	0	0	1	1	0	0	0	1	1	1	1	1	0	0	1	0	1	0	1	1	0	0	1	1	1	1	1	0	0	1	1	1	0	1	0	0
0	0	0	0	1	0	0	1	0	0	0	0	1	0	0	1	0	0	0	1	1	1	1	0	1	0	0	0	0	1	1	0	0	0	0	0	0	1	0	1	0	0	1	0	0	1	0	1	0	0
1	0	0	0	1	0	0	0	0	0	0	0	0	0	0	0	0	1	1	1	1	1	1	0	1	0	0	1	1	1	1	0	0	0	1	0	0	1	0	0	0	0	0	0	0	0	1	0	0	0
0	0	1	0	1	0	0	0	0	0	0	0	0	0	0	0	0	0	1	1	1	1	1	0	0	0	0	0	1	1	1	0	0	0	0	0	0	1	0	1	1	0	1	0	0	1	1	0	0	0
0	0	0	0	1	0	0	0	0	0	0	0	0	0	0	0	0	0	1	0	1	1	1	0	0	0	0	0	1	1	1	0	1	0	0	0	0	1	0	1	1	0	0	0	0	1	1	0	0	1
0	1	0	0	1	1	0	0	1	0	1	1	1	1	0	0	1	0	0	1	0	1	1	1	1	1	0	0	1	0	1	1	1	0	0	1	1	1	1	1	1	1	0	1	1	1	1	1	0	1
0	1	1	0	1	1	1	0	1	0	1	1	1	0	0	0	1	0	0	0	0	1	1	1	0	1	1	0	1	1	1	1	0	1	0	0	1	1	1	1	1	1	0	1	1	1	1	0	0	1
0	1	0	1	1	1	1	0	1	0	1	1	0	0	0	0	1	0	0	1	1	0	1	1	0	1	1	0	1	0	1	1	1	1	1	0	1	1	1	0	1	1	0	1	1	1	1	0	0	1
1	1	0	0	0	1	1	0	1	1	1	1	1	0	0	0	1	0	0	1	0	1	0	1	1	1	0	0	1	1	1	1	0	0	0	0	1	1	1	0	1	1	0	1	1	1	1	1	0	0
0	0	1	0	1	0	0	1	0	1	0	0	0	0	0	0	0	0	0	0	0	1	0	0	0	0	0	0	1	0	1	0	1	0	0	0	0	1	0	0	1	1	1	0	0	0	1	1	0	0
1	0	0	0	1	0	0	0	0	0	0	0	0	1	0	0	0	0	0	0	0	1	0	0	0	0	1	0	1	1	1	0	1	0	1	0	0	1	0	1	1	1	1	0	0	0	0	1	0	0
1	1	1	0	1	1	1	0	1	0	1	1	0	0	0	0	1	0	1	1	0	1	0	1	1	1	1	0	0	0	1	0	1	0	0	0	1	1	1	0	1	1	0	1	1	1	1	1	0	0
1	1	0	1	1	1	1	1	1	0	1	1	1	0	0	0	1	1	0	1	1	1	0	1	0	1	0	0	1	1	1	0	1	0	0	1	1	1	1	1	1	1	0	1	1	1	0	0	0	1
1	0	1	0	1	0	0	0	0	0	0	0	1	0	0	0	0	0	0	1	0	1	0	0	0	0	0	0	1	0	1	0	1	0	0	1	0	1	0	0	1	1	0	0	0	0	0	0	0	1
0	1	1	0	1	1	1	0	1	0	1	1	1	1	0	0	1	0	0	0	0	1	0	1	1	1	1	0	0	1	0	1	0	0	0	1	1	1	1	1	0	1	0	1	1	1	1	1	0	1
0	1	0	1	1	1	1	0	1	0	1	1	0	0	0	0	1	0	0	1	0	1	0	1	0	1	1	0	1	0	1	0	1	1	0	0	1	1	1	1	1	1	1	1	1	1	1	0	0	0
0	1	0	0	1	1	1	0	1	0	1	1	0	0	1	0	1	1	0	1	1	1	0	1	0	1	0	0	1	0	1	0	0	0	0	0	1	1	1	1	1	1	1	1	1	1	0	1	0	0
0	1	0	0	1	1	0	0	1	1	1	1	1	0	0	0	1	0	0	0	1	1	0	1	1	1	0	0	0	0	1	0	0	0	0	1	1	1	1	1	0	1	0	1	1	1	0	1	0	1
0	0	0	0	1	0	0	0	0	0	0	0	1	0	0	0	0	0	0	0	1	1	0	0	0	0	1	0	1	0	1	1	1	0	0	1	0	1	0	1	1	1	0	0	0	0	1	1	0	0
0	0	0	0	0	0	1	0	0	0	0	0	1	0	0	0	0	0	1	1	0	1	0	0	1	0	1	0	1	0	0	0	1	0	0	0	0	1	0	1	0	0	0	0	0	1	0	1	0	1
0	0	0	0	1	0	1	1	0	1	0	0	0	0	0	0	0	0	1	1	1	1	0	0	1	0	1	1	1	1	0	0	1	0	0	1	0	1	0	0	1	1	1	0	0	1	0	0	0	1
0	1	1	0	1	1	1	0	1	0	1	1	0	0	0	0	1	0	1	0	1	1	0	1	0	1	0	0	1	0	0	0	1	0	1	1	1	1	1	1	0	1	0	1	1	1	0	1	0	0
0	1	0	0	1	1	1	0	1	0	1	1	0	0	0	0	1	0	0	0	1	1	0	1	1	1	1	0	0	1	0	0	1	0	0	0	1	1	1	1	0	1	0	1	1	1	0	0	0	0
1	1	0	0	1	1	1	0	1	1	1	1	1	0	0	0	1	1	1	1	1	1	0	1	1	1	0	0	0	1	0	0	0	1	0	1	1	1	1	1	1	1	0	1	1	1	1	0	0	0
0	0	1	0	1	0	1	0	0	0	0	0	1	1	0	0	0	0	1	1	1	1	0	0	0	0	0	0	1	0	0	1	1	0	0	1	0	1	0	1	1	1	1	0	0	1	1	0	0	0
0	1	0	0	1	1	1	0	1	0	1	1	1	1	0	0	1	0	1	1	1	1	1	1	0	1	1	0	1	0	0	1	0	0	1	0	1	1	1	1	0	1	0	1	1	0	1	0	0	1
0	0	1	0	1	0	0	1	0	0	0	0	0	1	0	0	0	0	1	1	0	0	0	0	0	0	1	0	0	0	0	0	1	0	0	1	0	1	0	1	1	1	1	0	0	1	1	0	0	1
0	0	0	0	1	0	1	0	0	0	0	0	0	1	0	0	0	0	1	1	0	0	0	0	0	0	0	1	1	0	0	0	0	0	0	0	0	1	0	0	1	1	0	0	0	0	1	1	0	1
1	0	1	0	1	0	1	0	0	0	0	0	1	1	0	0	0	0	0	1	0	1	0	0	0	0	0	1	1	1	1	0	0	0	1	1	0	1	0	1	1	1	0	0	0	1	0	1	0	0
0	1	1	0	1	1	0	1	1	0	1	1	0	1	0	0	1	0	1	1	1	0	0	1	0	1	0	1	1	1	0	1	0	0	0	1	1	1	1	1	1	1	0	1	1	0	1	0	1	0
0	1	1	0	1	1	1	0	1	0	1	1	1	1	0	0	1	0	0	1	0	0	0	1	0	1	0	0	0	1	0	1	0	0	0	1	1	1	1	1	1	1	0	1	1	1	0	0	0	1
0	1	0	1	1	1	0	0	1	0	1	1	1	0	0	0	1	0	1	1	1	0	0	1	0	1	1	0	1	1	0	0	0	0	0	1	1	1	1	1	1	1	0	1	1	0	1	1	0	1
0	1	1	0	1	1	1	0	1	1	1	1	0	1	0	0	1	0	1	1	0	0	0	1	0	1	0	0	0	0	0	1	0	0	0	1	1	1	1	1	0	1	1	1	1	1	0	0	0	1
0	1	0	0	1	1	1	0	1	1	1	1	0	1	0	0	1	0	1	1	1	1	0	1	0	1	0	0	1	1	0	0	0	0	1	1	1	1	1	1	1	1	0	1	1	1	1	0	0	1
0	1	0	0	1	1	1	0	1	0	1	1	1	1	1	0	1	0	0	0	0	0	0	1	0	1	0	0	1	1	0	0	1	0	0	1	1	1	1	1	0	1	0	1	1	0	1	1	0	1
0	1	0	0	1	1	0	0	1	0	1	1	0	1	0	0	1	0	1	0	0	0	0	1	0	1	0	0	1	0	0	1	0	0	1	0	1	1	1	1	1	1	1	1	1	1	1	0	0	1
0	0	0	0	1	0	1	0	0	1	0	0	1	1	0	0	0	0	1	0	1	1	0	0	0	0	1	1	1	0	0	0	1	0	0	1	0	1	0	0	1	1	0	0	0	0	0	0	0	0
1	0	0	0	0	0	0	0	0	0	0	0	1	0	0	0	0	0	1	1	1	0	1	0	0	0	0	1	1	1	0	0	1	0	0	1	0	0	0	1	1	1	0	0	0	0	0	1	0	0
0	1	0	0	1	1	0	0	1	0	1	1	1	0	0	0	1	0	1	1	1	1	0	1	0	1	0	0	1	1	0	0	0	0	1	1	1	1	1	1	0	1	0	1	1	1	0	0	0	0
0	1	1	0	1	1	1	0	1	0	1	1	1	1	0	0	1	0	0	0	0	0	0	1	1	1	0	0	1	1	0	0	0	0	1	0	1	1	1	0	1	1	0	1	1	1	0	1	0	1
0	0	0	0	1	0	0	0	0	0	0	0	1	0	0	0	0	0	0	0	0	0	0	0	0	0	0	0	0	0	0	1	0	0	0	0	0	1	0	0	0	1	1	0	0	0	0	0	0	1
0	1	0	0	1	1	1	0	1	0	1	1	0	1	0	0	1	0	0	0	0	1	0	1	0	1	0	0	1	0	0	0	0	0	1	1	1	1	1	1	0	1	0	1	1	0	0	1	0	1
0	0	1	0	1	0	1	0	0	0	0	0	0	0	0	0	0	0	1	0	1	1	0	0	0	0	0	0	1	1	0	0	1	0	0	0	0	1	0	0	0	1	0	0	0	1	0	1	0	0
1	0	1	1	1	0	1	0	0	0	0	0	1	1	0	0	0	0	1	1	1	0	0	0	0	0	1	0	1	1	0	0	0	0	0	1	0	1	0	1	0	1	1	0	0	0	0	1	0	1
0	1	1	0	1	1	1	0	1	1	1	1	1	1	0	0	1	0	1	0	1	0	0	1	0	1	0	0	1	1	0	1	0	0	1	0	1	1	1	1	0	1	0	1	1	0	0	0	0	0
0	1	0	0	1	1	1	1	1	0	1	1	0	1	0	0	1	0	0	0	1	1	0	1	0	1	0	1	1	1	0	1	0	0	1	1	1	1	1	0	1	1	0	1	1	1	0	0	0	0
0	1	0	0	0	1	1	0	1	1	1	1	0	1	0	0	1	0	1	1	1	1	1	1	1	1	0	0	1	0	0	0	0	0	0	1	1	1	1	0	1	1	0	1	1	1	1	0	0	0
1	1	0	0	1	1	1	0	1	0	1	1	0	1	0	0	1	0	1	0	0	0	0	1	0	1	0	0	0	1	0	1	1	0	1	1	1	1	1	0	0	1	1	1	1	0	0	0	0	0
1	0	0	0	0	0	0	0	0	1	0	0	1	1	0	0	0	0	0	1	1	0	1	0	1	0	0	0	1	0	0	1	0	0	0	1	0	1	0	1	1	1	0	0	0	0	1	0	0	1
1	0	0	0	1	0	0	1	0	0	0	0	1	0	0	0	0	0	1	0	0	0	0	0	1	0	1	0	1	0	0	0	0	0	0	1	0	1	0	0	1	1	0	0	0	0	1	0	0	0
1	1	1	0	1	1	1	0	1	0	1	1	1	0	0	0	1	0	1	0	0	0	0	1	0	1	1	0	0	1	0	0	0	0	0	1	1	1	1	0	0	1	0	1	1	0	1	0	0	0
1	0	1	0	1	0	0	0	0	0	0	0	1	0	0	0	0	0	0	1	1	1	0	0	0	0	1	1	1	0	0	1	1	0	0	0	0	1	0	0	0	1	0	0	0	1	1	0	0	1
0	1	0	1	1	1	0	0	1	0	1	1	0	1	0	0	1	0	1	1	0	1	0	1	0	1	0	0	0	0	0	0	1	0	0	1	1	1	1	1	0	1	1	1	1	1	1	1	0	0
0	1	0	0	0	1	0	0	1	0	1	1	1	1	0	0	1	0	1	1	1	0	0	1	0	1	0	0	1	1	0	1	0	0	0	1	1	1	1	1	0	1	1	1	1	1	0	0	0	0
1	0	0	0	1	0	0	1	0	0	0	0	0	0	0	0	0	0	1	1	1	1	0	0	0	0	0	1	1	0	0	1	1	0	0	1	0	1	0	0	0	1	0	0	0	1	1	0	0	1
0	0	0	0	1	0	0	0	0	0	0	0	0	0	0	0	0	1	1	1	1	1	0	0	0	0	0	0	1	1	0	1	0	0	0	1	0	1	0	1	1	1	1	0	0	1	0	1	0	1
1	1	0	0	1	1	1	0	1	1	1	1	1	1	0	0	1	0	0	0	1	0	0	1	0	1	1	0	1	1	0	1	1	0	0	0	1	0	1	0	1	0	1	1	1	1	0	1	0	1
1	0	1	0	1	0	1	0	0	1	0	0	0	0	0	0	0	1	1	1	1	1	0	0	1	0	0	1	1	1	0	0	1	0	0	1	0	0	0	0	0	1	1	0	0	1	0	0	0	0
0	0	0	1	0	0	1	0	0	1	0	0	1	1	0	0	0	0	1	1	1	1	0	0	1	0	1	1	0	1	0	0	0	0	0	1	0	1	0	0	1	1	0	0	0	0	0	0	0	1
0	1	0	0	1	1	1	0	1	0	1	1	1	1	0	0	1	0	1	1	1	0	0	1	0	1	1	0	1	0	0	1	0	0	0	1	1	1	1	1	0	1	1	1	1	0	1	0	0	1
0	1	0	0	1	1	1	0	1	0	1	1	0	1	0	0	1	0	0	1	1	1	0	1	0	1	0	0	1	1	0	0	0	0	0	0	1	0	1	0	1	1	0	1	1	0	1	0	0	0
[truncated: 60 more columns]
