# Supplementary material for: Forecasting the outcome of a time-varying Bernoulli process: Data from a laboratory experiment
Source: Data Brief. 2017 Oct 6;15:469–73. doi: 10.1016/j.dib.2017.10.007 (PMC5647523; doi:10.1016/j.dib.2017.10.007)
Supplement: Supplementary file 2 — Supplementary material [file mmc2.zip › Data/phats.txt]

0.5	0.5	0.5	0.5	0.5	0	0.5	0.5	0.5	0.5	0.0609	0.301	0.251	0.15	0.15	0.251	0.251	0.2	0.202	0.202	0.5	0.5	0	0.5	0.5	0.5	0.5	0.5	0.5	0.5	0	0.476	0.527	0.501	0.497	0.526	0.647	0.354	0.663	0	0.509	0.5	0.507	0.503	0.503	0.501	0.5	0.506	0.522	0.51
0.5	0.5	0.5	0.5	0.5	0.5	0.5	0.5	0.5	0.5	0.0609	0.308	0.8	0.15	0.301	0.251	0.251	0.801	0.202	0.202	0.5	0.5	0.5	0.5	0.5	0.5	0.5	0.5	0.5	0.5	0.501	0.575	0.635	0.343	0.695	0.526	0.647	0.677	0.356	0.687	0.633	0.5	0.507	0.503	0.503	0.501	0.5	0.506	0.522	0.51
0.5	0.5	0.5	0.5	0.5	0.5	0.5	0.5	0.5	0.5	0.0884	0.35	0.803	0.15	0.301	0.251	0.251	0.801	0.202	0.202	0.251	0.5	0.5	0.34	0.5	0.5	0.5	0.5	0.5	0.5	0.468	0.612	0.635	0.733	0.695	0.905	0.301	0.677	0.356	0.687	0.493	0.5	0.507	0.503	0.503	0.501	0.5	0.506	0.522	0.51
0.334	0.5	0.5	0.5	0.333	0.5	0.5	1	0.5	0.5	0.959	0.35	0.803	0.15	0.301	0.251	0.251	0.801	0.202	0.202	0.5	0.235	0.667	0.34	0.5	0.333	0.5	0.5	0.5	0.5	0.451	1	0.635	0.733	0.695	0.905	0.301	0.677	0.356	0.978	0.493	0.5	0.507	0.503	0.503	0.501	0.5	0.506	0.522	0.51
0.334	0.5	0.5	0.5	0.333	0.5	0.251	1	0.5	0.429	0.959	0.35	0.803	0.15	0.301	0.251	0.761	0.801	0.202	0.202	0.333	0.235	0.5	0.5	0.5	0.5	0.5	0.5	0.7	0.5	0.442	0.705	0.635	0.3	0.905	0.905	0.301	0.677	0.356	0.978	0.452	0.5	0.507	0.503	0.503	0.501	0.5	0.506	0.522	0.51
0.213	0.5	0.599	0.5	0.333	0.5	0.251	1	0.5	0.429	0.0565	0.35	0.803	0.15	0.301	0.251	0.251	0.801	0.202	0.202	0.251	0.235	0.601	0.401	0.705	0.5	0.5	0.37	0.5	0.5	0.432	0.705	0.63	0.3	0.905	0.905	0.614	0.677	0.356	0.978	0.38	0.5	0.507	0.503	0.503	0.501	0.5	0.506	0.522	0.51
0.213	0.5	0.599	0.252	0.333	0.5	0.0994	1	0.5	0.429	0.9	0.35	0.803	0.15	0.301	0.251	0.251	0.801	0.202	0.202	0.2	0.235	0.5	0.5	0.5	0.5	0.797	0.37	0.5	0.401	0.455	0.687	0.63	0.729	0.905	0.905	0.614	0.677	0.356	0.978	0.38	0.5	0.507	0.503	0.503	0.501	0.5	0.506	0.522	0.51
0.213	0.5	0.599	0.252	0.254	0.5	0.0994	1	0.5	0.429	0.1	0.35	0.803	0.15	0.5	0.251	0.251	0.801	0.202	0.202	0.167	0.137	0.424	0.5	0.5	0.5	0.797	0.249	0.5	0.401	0.471	0.687	0.63	0.729	1	0.905	0.614	0.677	0.356	0.978	0.38	0.5	0.507	0.503	0.503	0.501	0.5	0.506	0.522	0.51
0.213	0.5	0.599	0.252	0.254	0.5	0.0994	1	0.5	0.429	0.1	0.301	0.803	0.15	0.5	0.251	0.251	0.801	0.202	0.202	0.141	0.137	0.375	0.378	0.5	0.5	0.797	0.249	0.5	0.401	0.494	0.687	0.63	0.367	1	0.905	0.614	0.677	0.405	0.978	0.38	0.5	0.507	0.503	0.503	0.501	0.5	0.506	0.522	0.51
0.143	0.304	0.599	0.252	0.254	0.5	0	1	0.5	0.429	0.1	0.301	0.803	0.15	0.5	0.251	0.251	0.801	0.202	0.202	0.125	0.137	0.334	0.334	0.5	0.5	0.797	0.249	0.553	0.401	0.507	0.687	0.63	0.367	1	0.905	0.614	0.293	0.357	0.978	0.38	0.5	0.507	0.503	0.503	0.501	0.5	0.506	0.522	0.51
0.143	0.304	0.599	0.252	0.254	0.457	0	1	0.457	0.429	0.1	0.301	0.803	0.15	0.5	0.251	0.251	0.801	0.202	0.202	0.111	0.137	0.402	0.301	0.705	0.357	0.797	0.2	0.553	0.159	0.491	0.703	0.63	0.367	1	0.948	0.614	0.293	0.357	0.957	0.38	0.5	0.507	0.503	0.503	0.501	0.5	0.506	0.522	0.948
0.203	0.251	0.599	0.252	0.254	0.457	0	1	0.457	0.429	0.1	0.301	0.803	0.15	0.5	0.251	0.251	0.801	0.202	0.202	0.0821	0.137	0.402	0.301	0.705	0.357	0.797	0.2	0.553	0.159	0.491	0.669	0.63	0.367	1	0.948	0.33	0.293	0.357	0.957	0.38	0.5	0.507	0.503	0.313	0.501	1	0.781	0.522	0.948
0.203	0.251	0.667	0.252	0.206	0.457	0	1	0.457	0.301	0.9	0.301	0.803	0.15	0.5	0.251	0.251	0.801	0.202	0.202	0.0749	0.105	0.402	0.301	0.705	0.357	0.826	0.2	0.553	0.159	0.491	0.625	0.63	0.703	0.971	0.948	0.644	0.293	0.357	0.346	0.38	0.5	0.507	0.503	0.313	0.501	1	0.781	0.522	0.948
0.755	0.251	0.667	0.252	0.206	0.457	0	1	0.457	0.301	0.116	0.301	0.803	0.15	0.5	0.251	0.251	0.801	0.202	0.202	0.141	0.105	0.402	0.301	0.705	0.357	0.826	0.2	0.553	0.159	0.491	0.625	0.63	0.285	0.971	0.948	0.644	0.293	0.357	0.346	0.38	0.5	0.507	0.503	0.313	0.501	1	0.781	0.522	0.948
0.755	0.251	0.667	0.252	0.206	0.457	0	0.935	0.457	0.301	0.151	0.301	0.803	0.15	0.251	0.251	0.251	0.801	0.202	0.202	0.131	0.105	0.402	0.301	0.705	0.357	0.826	0.2	0.553	0.159	0.491	0.695	0.63	0.285	0.971	0.948	0.644	0.293	0.357	0.346	0.38	0.5	0.507	0.503	0.313	0.501	0.918	0.781	0.522	0.948
0.755	0.251	0.667	0.252	0.206	0.457	0	0.935	0.457	0.301	0.151	0.301	0.803	0.15	0.7	0.251	0.251	0.801	0.202	0.202	0.125	0.105	0.506	0.301	0.705	0.357	0.826	0.265	0.553	0.159	0.484	0.695	0.63	0.692	0.971	0.948	0.644	0.293	0.357	0.346	0.38	0.5	0.507	0.338	0.313	0.501	0.918	0.781	0.522	0.948
0.755	0.251	0.667	0.252	0.206	0.457	0	0.935	0.457	0.301	0.151	0.301	0.803	0.15	0.7	0.251	0.251	0.801	0.202	0.202	0.18	0.105	0.506	0.301	0.705	0.357	0.826	0.265	0.553	0.159	0.48	0.695	0.63	0.692	0.971	0.948	0.644	0.293	0.357	0.346	0.38	0.5	0.507	0.338	0.313	0.501	0.918	0.781	0.522	0.948
0.755	0.5	0.667	0.252	0.206	0.457	0	0.935	0.457	0.301	0.201	0.301	0.803	0.15	0.7	0.251	0.251	0.801	0.202	0.202	0.222	0.105	0.506	0.301	0.705	0.357	0.826	0.265	0.553	0.159	0.48	0.695	0.405	0.692	0.971	0.948	0.644	0.293	0.357	0.346	0.38	0.576	0.507	0.338	0.313	0.501	0.918	0.781	0.522	0.948
0.695	0.5	0.667	0.252	0.206	0.457	0	0.935	0.457	0.301	0.2	0.301	0.803	0.15	0.7	0.251	0.251	0.801	0.202	0.202	0.215	0.105	0.506	0.412	0.705	0.357	0.826	0.265	0.553	0.159	0.473	0.666	0.63	0.378	0.971	0.948	0.644	0.293	0.357	0.346	0.38	0.576	0.507	0.338	0.313	0.501	0.918	0.781	0.522	0.948
0.695	0.5	0.667	0.252	0.206	0.457	0	0.935	0.457	0.301	0.2	0.301	0.803	0.15	0.7	0.251	0.251	0.801	0.202	0.202	0.251	0.105	0.506	0.412	0.705	0.357	0.826	0.265	0.553	0.159	0.464	0.689	0.63	0.686	0.971	0.948	0.644	0.293	0.357	0.346	0.409	0.576	0.507	0.338	0.313	0.501	0.918	0.781	0.522	0.948
0.695	0.5	0.667	0.252	0.206	0.457	0	0.935	0.457	0.301	0.249	0.301	0.803	0.15	0.3	0.251	0.251	0.801	0.202	0.202	0.236	0.105	0.64	0.412	0.705	0.357	0.826	0.265	0.618	0.104	0.458	0.392	0.63	0.686	0.971	0.948	0.644	0.293	0.357	0.346	0.409	0.576	0.507	0.338	0.313	0.501	0.918	0.781	0.522	0.948
0.844	0.5	0.667	0.252	0.206	0.457	0	0.935	0.457	0.301	0.3	0.301	0.803	0.15	0.3	0.251	0.251	0.801	0.202	0.202	0.264	0.105	0.64	0.412	0.659	0.357	0.826	0.307	0.618	0.104	0.458	0.392	0.63	0.382	0.971	0.948	0.644	0.293	0.357	0.346	0.409	0.507	0.507	0.39	0.313	0.501	0.918	0.781	0.522	0.948
0.844	0.5	0.667	0.252	0.206	0.457	0	0.935	0.457	0.301	0.3	0.301	0.803	0.15	0.3	0.251	0.251	0.801	0.202	0.202	0.252	0.105	0.64	0.412	0.659	0.357	0.895	0.307	0.618	0.104	0.45	0.366	0.63	0.382	0.971	0.948	0.648	0.293	0.357	0.346	0.409	0.507	0.507	0.39	0.313	0.501	0.918	0.781	0.522	0.948
0.844	0.5	0.667	0.252	0.206	0.457	0	0.935	0.457	0.301	0.3	0.301	0.803	0.15	0.7	0.251	0.251	0.801	0.202	0.202	0.246	0.105	0.64	0.412	0.659	0.357	0.895	0.307	0.618	0.104	0.45	0.366	0.673	0.382	0.942	0.948	0.648	0.293	0.357	0.346	0.409	0.507	0.507	0.39	0.313	0.393	0.918	0.781	0.522	0.948
0.896	0.5	0.667	0.252	0.206	0.457	0	0.935	0.457	0.301	0.346	0.301	0.803	0.15	0.7	0.251	0.251	0.801	0.202	0.202	0.241	0.105	0.64	0.412	0.659	0.357	0.895	0.307	0.618	0.104	0.438	0.366	0.673	0.382	0.942	0.948	0.648	0.293	0.357	0.346	0.409	0.507	0.507	0.39	0.313	0.393	0.918	0.781	0.633	0.948
0.896	0.5	0.667	0.252	0.206	0.457	0.256	0.935	0.457	0.301	0.351	0.301	0.803	0.15	0.7	0.251	0.251	0.801	0.202	0.202	0.248	0.105	0.64	0.412	0.659	0.357	0.895	0.307	0.618	0.104	0.438	0.366	0.673	0.659	0.942	0.948	0.648	0.293	0.357	0.346	0.409	0.507	0.507	0.39	0.313	0.393	0.918	0.781	0.633	0.948
0.896	0.5	0.7	0.252	0.206	0.399	0.256	0.935	0.457	0.301	0.351	0.301	0.803	0.15	0.2	0.251	0.251	0.801	0.202	0.202	0.241	0.105	0.64	0.412	0.659	0.357	0.895	0.568	0.618	0.104	0.421	0.366	0.673	0.353	0.942	0.948	0.648	0.293	0.357	0.346	0.435	0.507	0.507	0.39	0.313	0.393	0.918	0.781	0.633	0.948
0.931	0.5	0.7	0.252	0.206	0.399	0.256	0.935	0.457	0.301	0.3	0.301	0.803	0.15	0.7	0.251	0.251	0.801	0.202	0.202	0.264	0.105	0.64	0.412	0.659	0.357	0.895	0.568	0.618	0.104	0.421	0.366	0.673	0.353	0.942	0.948	0.647	0.293	0.357	0.346	0.435	0.507	0.507	0.39	0.313	0.393	0.918	0.781	0.633	0.948
0.931	0.5	0.7	0.252	0.206	0.399	0.256	0.935	0.457	0.301	0.3	0.301	0.803	0.15	0.7	0.251	0.251	0.801	0.202	0.202	0.258	0.105	0.64	0.412	0.659	0.357	0.895	0.568	0.618	0.104	0.411	0.7	0.568	0.353	0.929	0.948	0.647	0.293	0.357	0.346	0.435	0.507	0.507	0.39	0.313	0.393	0.918	0.781	0.633	0.948
0.931	0.5	0.7	0.252	0.206	0.399	0.334	0.935	0.457	0.246	0.404	0.301	0.803	0.15	0.7	0.251	0.251	0.801	0.202	0.202	0.255	0.105	0.64	0.412	0.659	0.357	0.895	0.5	0.618	0.0533	0.411	0.7	0.568	0.353	0.929	0.948	0.647	0.0447	0.357	0.346	0.435	0.507	0.507	0.39	0.313	0.393	0.918	0.781	0.633	0.948
0.931	0.5	0.7	0.252	0.206	0.399	0.334	0.935	0.457	0.246	0.404	0.301	0.803	0.15	0.7	0.251	0.251	0.801	0.202	0.202	0.246	0.105	0.64	0.412	0.659	0.357	0.895	0.5	0.618	0.0533	0.418	0.7	0.568	0.673	0.929	0.948	0.323	0.0447	0.357	0.346	0.435	0.507	0.679	0.277	0.313	0.393	0.918	0.781	0.633	0.948
0.931	0.283	0.7	0.252	0.206	0.357	0.334	0.935	0.408	0.246	0.404	0.301	0.803	0.15	0.15	0.251	0.251	0.801	0.202	0.202	0.252	0.105	0.64	0.412	0.659	0.357	0.895	0.5	0.611	0.0533	0.406	0.686	0.568	0.673	0.929	0.948	0.323	0.0447	0.357	0.712	0.435	0.507	0.679	0.277	0.313	0.393	0.918	0.733	0.633	0.86
0.507	0.283	0.7	0.252	0.206	0.357	0.334	0.935	0.408	0.246	0.404	0.301	0.803	0.15	0.15	0.251	0.251	0.801	0.202	0.202	0.239	0.105	0.64	0.412	0.659	0.357	0.895	0.5	0.611	0.0533	0.402	0.359	0.568	0.673	0.929	0.948	0.323	0.0447	0.357	0.712	0.435	0.507	0.679	0.277	0.313	0.393	0.918	0.733	0.633	0.86
0.507	0.283	0.7	0.252	0.206	0.357	0.334	0.935	0.408	0.246	0.404	0.301	0.803	0.15	0.15	0.251	0.251	0.801	0.202	0.202	0.245	0.105	0.64	0.412	0.659	0.357	0.895	0.5	0.611	0.0533	0.402	0.359	0.568	0.673	0.929	0.948	0.323	0.0447	0.357	0.712	0.435	0.507	0.679	0.277	0.313	0.393	0.918	0.733	0.633	0.86
0.507	0.283	0.7	0.252	0.206	0.357	0.334	0.935	0.408	0.246	0.404	0.301	0.803	0.15	0.749	0.251	0.251	0.801	0.202	0.202	0.251	0.105	0.64	0.412	0.659	0.357	0.895	0.5	0.611	0.0533	0.398	0.359	0.568	0.673	0.929	0.948	0.323	0.0447	0.357	0.378	0.435	0.507	0.679	0.277	0.313	0.393	0.918	0.733	0.633	0.86
0.507	0.0522	0.7	0.252	0.206	0.357	0.334	0.935	0.408	0.246	0.451	0.301	0.803	0.15	0.749	0.251	0.251	0.801	0.202	0.202	0.259	0.105	0.64	0.38	0.659	0.357	0.895	0.5	0.611	0.0533	0.398	0.269	0.218	0.363	0.929	0.948	0.323	0.0447	0.357	0.378	0.435	0.33	0.679	0.277	0.313	0.393	0.918	0.733	0.633	0.86
0.507	0.0522	0.716	0.252	0.151	0.357	0.334	0.935	0.408	0.246	0.451	0.301	0.803	0.15	0.15	0.251	0.251	0.801	0.202	0.202	0.255	0.105	0.64	0.38	0.659	0.357	0.895	0.5	0.611	0.0533	0.412	0.269	0.218	0.363	0.929	0.948	0.323	0.0447	0.357	0.313	0.435	0.33	0.679	0.277	0.313	0.393	0.918	0.733	0.633	0.86
0.599	0.788	0.716	0.252	0.151	0.357	0.334	0.935	0.408	0.246	0.451	0.301	0.803	0.15	0.15	0.251	0.251	0.801	0.202	0.202	0.248	0.105	0.64	0.38	0.659	0.357	0.895	0.5	0.611	0.0533	0.412	0	0.218	0.631	0.89	0.948	0.323	0.0447	0.357	0.313	0.409	0.33	0.679	0.277	0.313	0.393	0.918	0.733	0.633	0.86
0.599	0.509	0.716	0.252	0.151	0.357	0.334	0.935	0.408	0.246	0.451	0.301	0.803	0.15	0.751	0.251	0.251	0.801	0.202	0.202	0.242	0.105	0.64	0.38	0.659	0.357	0.895	0.5	0.611	0.0533	0.412	0	0.218	0.631	0.89	0.948	0.323	0.0447	0.357	0.313	0.409	0.33	0.679	0.277	0.313	0.393	0.918	0.733	0.633	0.86
0.599	0.509	0.716	0.252	0.151	0.357	0.334	0.935	0.408	0.246	0.5	0.301	0.803	0.15	0.751	0.251	0.251	0.801	0.202	0.202	0.242	0.105	0.692	0.38	0.659	0.357	0.895	0.5	0.611	0.0533	0.412	0	0.218	0.631	0.89	0.948	0.323	0.0447	0.357	0.313	0.409	0.33	0.679	0.277	0.313	0.393	0.918	0.733	0.633	0.752
0.599	0.509	0.716	0.252	0.151	0.357	0.334	0.935	0.408	0.246	0.5	0.301	0.803	0.15	0.751	0.251	0.251	0.801	0.202	0.202	0.246	0.105	0.692	0.38	0.659	0.357	0.895	0.5	0.611	0.0533	0.153	0	0.218	0.376	0.89	0.948	0.323	0.0447	0.357	0.313	0.409	0.33	0.679	0.277	0.313	0.393	0.918	0.733	0.633	0.752
0.718	0.509	0.728	0.252	0.151	0.357	0.334	0.935	0.408	0.246	0.5	0.301	0.803	0.15	0.751	0.251	0.251	0.801	0.202	0.202	0.235	0.216	0.692	0.38	0.659	0.357	0.895	0.258	0.611	0.0533	0.494	0	0.656	0.376	0.89	0.948	0.323	0.0447	0.357	0.313	0.409	0.33	0.679	0.17	0.313	0.393	0.918	0.733	0.633	0.752
0.718	0.509	0.728	0.252	0.151	0.357	0.334	0.935	0.408	0.246	0.5	0.301	0.803	0.15	0.751	0.251	0.251	0.801	0.202	0.202	0.235	0.216	0.692	0.38	0.659	0.357	0.895	0.258	0.611	0.0533	0.798	0.63	0.656	0.376	0.79	0.948	0.323	0.0447	0.357	0.313	0.346	0.33	0.679	0.17	0.313	0.393	0.918	0.733	0.633	0.752
0.718	0.509	0.728	0.252	0.151	0.357	0.334	0.935	0.408	0.246	0.551	0.301	0.803	0.15	0.751	0.251	0.251	0.801	0.202	0.202	0.239	0.216	0.692	0.38	0.659	0.357	0.895	0.258	0.611	0.0533	0.798	0.63	0.656	0.651	0.79	0.948	0.323	0.0447	0.357	0.313	0.271	0.33	0.679	0.17	0.313	0.393	0.918	0.733	0.633	0.752
0.718	0.509	0.728	0.252	0.151	0.357	0.334	0.935	0.408	0.246	0.551	0.301	0.803	0.15	0.751	0.251	0.251	0.801	0.202	0.202	0.261	0.216	0.692	0.38	0.659	0.357	0.895	0.258	0.611	0.0533	0.798	0.71	0.157	0.651	0.79	0.948	0.323	0.0447	0.357	0.313	0.147	0.33	0.679	0.17	0.313	0.393	0.918	0.733	0.633	0.752
0.718	0.509	0.728	0.252	0.151	0.357	0.334	0.935	0.408	0.246	0.551	0.301	0.803	0.15	0.751	0.251	0.251	0.801	0.202	0.202	0.261	0.216	0.692	0.38	0.659	0.357	0.895	0.258	0.693	0.5	0.798	0.71	0.157	0.651	0.79	0.948	0.323	0.0447	0.357	0.313	0.147	0.33	0.679	0.17	0.313	0.393	0.918	0.733	0.633	0.752
0.718	0.509	0.728	0.252	0.151	0.357	0.334	0.935	0.408	0.246	0.551	0.301	0.803	0.15	0.751	0.251	0.251	0.801	0.202	0.202	0.261	0.434	0.692	0.38	0.659	0.357	0.895	0.258	0.693	0.5	0.793	1	0.157	0.323	0.79	0.948	0.323	0.127	0.357	0.313	0.353	0.33	0.679	0.17	0.313	0.393	0.918	0.733	0.633	0.752
0.718	0.394	0.728	0.252	0.151	0.357	0.244	0.935	0.408	0.246	0.554	0.301	0.803	0.15	0.751	0.251	0.251	0.801	0.202	0.202	0.261	0.434	0.692	0.38	0.659	0.357	0.895	0.258	0.693	0.5	0.781	1	0.157	0.323	0.79	0.948	0.323	0.127	0.357	0.313	0.353	0.33	0.679	0.17	0.313	0.393	0.918	0.733	0.633	0.814
0.718	0.394	0.728	0.252	0.151	0.357	0.244	0.935	0.408	0.225	0.554	0.301	0.803	0.15	0.751	0.251	0.2	0.801	0.202	0.202	0.261	0.683	0.692	0.38	0.659	0.357	0.895	0.258	0.693	0.5	0.781	1	0.157	0.323	0.79	0.948	0.323	0.127	0.357	0.313	0.353	0.33	0.679	0.17	0.352	0.393	0.918	0.733	0.633	0.814
0.718	0.394	0.735	0.252	0.151	0.357	0	0.935	0.408	0.225	0.554	0.301	0.803	0.15	0.751	0.251	0.2	0.801	0.202	0.202	0.507	0.683	0.692	0.38	0.659	0.357	0.895	0.258	0.693	0.5	0.778	1	0	0.323	0.79	0.948	0.323	0.127	0.357	0.313	0.353	0.33	0.679	0.17	0.352	0.393	0.918	0.733	0.633	0.814
0.517	0.394	0.735	0.252	0.151	0.357	0	0.935	0.408	0.225	0.554	0.301	0.803	0.15	0.751	0.251	0.2	0.801	0.202	0.202	0.507	0.683	0.651	0.38	0.659	0.357	0.895	0.258	0.693	0.5	1	1	0	0.323	0.79	0.948	0.323	0.127	0.357	0.313	0.353	0.33	0.679	0.17	0.352	0.393	0.918	0.733	0.633	0.814
0.517	0.394	0.735	0.252	0.151	0.357	0	0.935	0.408	0.225	0.6	0.301	0.803	0.15	0.751	0.251	0.2	0.801	0.202	0.202	0.507	0.683	0.651	0.38	0.659	0.357	0.895	0.258	0.749	0.657	1	1	0	0.323	0.79	0.948	0.323	0.127	0.357	0.313	0.353	0.33	0.679	0.17	0.352	0.393	0.918	0.733	0.633	0.814
0.517	0.394	0.735	0.252	0.151	0.357	0	0.935	0.408	0.225	0.6	0.301	0.803	0.15	0.751	0.251	0.2	0.801	0.202	0.202	0.507	0.656	0.651	0.38	0.659	0.357	0.895	0.258	0.749	0.657	1	0.785	0	0.323	0.79	0.948	0.323	0.127	0.357	0.313	0.353	0.33	0.679	0.17	0.352	0.393	0.918	0.733	0.633	0.814
0.517	0.394	0.811	0.252	0.659	0.357	0	0.935	0.408	0.225	0.6	0.301	0.803	0.15	0.751	0.251	0.2	0.801	0.202	0.202	0.507	0.656	0.651	0.38	0.659	0.357	0.859	0.258	0.749	0.657	1	0.785	0	0.709	0.79	0.948	0.323	0.127	0.357	0.313	0.353	0.33	0.679	0.17	0.352	0.393	0.918	0.733	0.633	0.814
0.517	0.343	0.811	0.252	0.659	0.357	0	0.935	0.408	0.225	0.651	0.301	0.803	0.15	0.751	0.251	0.2	0.801	0.202	0.202	0.507	0.656	0.651	0.38	0.659	0.357	0.859	0.258	0.749	0.657	1	0.762	0	0.709	0.79	0.948	0.323	0.127	0.357	0.313	0.353	0.33	0.679	0.17	0.352	0.393	0.918	0.733	0.633	0.814
0.517	0.343	0.811	0.252	0.659	0	0	0.935	0.35	0.225	0.651	0.301	0.803	0.15	0.751	0.251	0.2	0.801	0.202	0.202	0.561	0.656	0.651	0.38	0.659	0.357	0.859	0.258	0.749	0.657	1	0.762	0	0.709	0.79	0.948	0.323	0.127	0.357	0.313	0.353	0.33	0.679	0.17	0.352	0.393	0.918	0.733	0.633	0.814
0.517	0.343	0.811	0.252	0.329	0	0	0.935	0.35	0.225	0.651	0.301	0.803	0.15	0.751	0.251	0.2	0.801	0.202	0.202	0.561	0.656	0.651	0.363	0.659	0.357	0.859	0.258	0.749	0.657	0	0.762	0	0.301	0.79	0.948	0.323	0.127	0.357	0.313	0.353	0.33	0.679	0.17	0.352	0.393	0.918	0.733	0.633	0.814
0.517	0.343	0.811	0.252	0.329	0.365	0	0.935	0.35	0.225	0.7	0.301	0.803	0.15	0.751	0.251	0.2	0.801	0.202	0.202	0.561	0.656	0.651	0.363	0.659	0.357	0.859	0.258	0.749	0.657	0	0.762	0.232	0.301	0.79	0.948	0.323	0.127	0.357	0.313	0.353	0.33	0.679	0.17	0.352	0.393	0.918	0.733	0.633	0.814
0.517	0.343	0.811	0.252	0.329	0.365	0	0.935	0.35	0.225	0.7	0.301	0.803	0.15	0.751	0.251	0.803	0.801	0.202	0.202	0.497	0.656	0.651	0.363	0.659	0.357	0.859	0.21	0.749	0.657	0	0.762	0.232	0.301	0.79	0.948	0.323	0.127	0.357	0.313	0.353	0.33	0.679	0.17	0.352	0.393	0.918	0.733	0.633	0.814
0.517	0.494	0.811	0.252	0.329	0.496	0	0.935	0.35	0.225	0.7	0.301	0.803	0.15	0.751	0.251	0.803	0.801	0.202	0.202	0.497	0.656	0.651	0.664	0.659	0.357	0.859	0.21	0.749	0.657	0.795	0.762	0.232	0.686	0.79	0.948	0.323	0.127	0.357	0.313	0.353	0.33	0.679	0.17	0.352	0.393	0.918	0.733	0.633	0.814
0.517	0.494	0.811	0.252	0.329	0.496	0.507	0.935	0.35	0.225	0.7	0.301	0.803	0.15	0.751	0.251	0.803	0.801	0.202	0.202	0.497	0.656	0.651	0.756	0.659	0.646	0.859	0.21	0.749	0.657	0.795	0.735	0.232	0.686	0.79	0.948	0.746	0.127	0.357	0.313	0.353	0.33	0.679	0.383	0.352	0.393	0.918	0.733	0.633	0.814
0.517	0.494	0.811	0.252	0.329	0.496	0.259	0.935	0.35	0.225	0.7	0.301	0.803	0.15	0.751	0.251	0.2	0.801	0.202	0.202	0.497	0.634	0.818	0.756	0.659	0.646	0.859	0.21	0.813	0.657	0.795	0.735	0.232	0.33	0.79	0.948	0.746	0.127	0.357	0.313	0.353	0.33	0.679	0.383	0.352	0.393	0.918	0.733	0.633	0.814
0.517	0.494	0.811	0.252	0.329	0.496	0.259	0.935	0.35	0.225	0.751	0.301	0.803	0.15	0.751	0.251	0.2	0.801	0.202	0.202	0.52	0.634	0.818	0.591	0.659	0.646	0.859	0.21	0.813	0.601	0.778	0.735	0.232	0.33	0.808	0.948	0.376	0.127	0.357	0.313	0.353	0.33	0.679	0.383	0.352	0.393	0.918	0.733	0.633	0.814
0.517	0.494	0.829	0.252	0.252	0.496	0.259	0.935	0.35	0.225	0.751	0.301	0.803	0.15	0.751	0.251	0.2	0.801	0.202	0.202	0.507	0.66	0.818	0.591	0.659	0.646	0.859	0.21	0.813	0.601	0.778	0.692	0.232	0.33	0.808	0.948	0.376	0.127	0.357	0.313	0.499	0.548	0.679	0.383	0.352	0.393	0.918	0.477	0.633	0.814
0.517	0.494	0.829	0.252	0.252	0.496	0.223	0.935	0.35	0.225	0.751	0.301	0.803	0.15	0.751	0.251	0.2	0.801	0.202	0.202	0.507	0.66	0.818	0.591	0.659	0.5	0.859	0.21	0.813	0.601	0.761	0.692	0.232	0.33	0.808	0.948	0.376	0.127	0.357	0.313	0.499	0.548	0.679	0.383	0.424	0.393	0.918	0.477	0.633	0.814
0.517	0.494	0.829	0.252	0.252	0.496	0.223	0.935	0.35	0.225	0.8	0.301	0.803	0.15	0.751	0.251	0.2	0.801	0.202	0.202	0.507	0.66	0.818	0.601	0.659	0.5	0.839	0.21	0.813	0.601	0.751	0.692	0.232	0.673	0.808	0.948	0.376	0.127	0.357	0.0893	0.499	0.548	0.679	0.451	0.424	0.393	0.918	0.477	0.633	0.814
0.517	0.494	0.829	0.252	0.252	0.496	0.223	0.935	0.35	0.225	0.2	0.301	0.803	0.15	0.751	0.251	0.2	0.801	0.202	0.202	0.451	0.66	0.818	0.601	0.659	0.5	0.839	0.21	0.813	0.601	0.285	0.692	0.232	0.356	0.808	0.948	0.376	0.127	0.357	0.0893	0.499	0.548	0.679	0.451	0.424	0.393	0.918	0.477	0.633	0.814
0.517	0.494	0.758	0.252	0.252	0.408	0.223	0.935	0.35	0.225	0.759	0.301	0.803	0.15	0.751	0.251	0.2	0.801	0.202	0.202	0.451	0.66	0.818	0.601	0.659	0.5	0.839	0.21	0.813	0.601	0.741	0.692	0.232	0.653	0.808	0.948	0.376	0.127	0.357	0.0893	0.366	0.548	0.679	0.451	0.424	0.393	0.918	0.477	0.633	0.814
0.517	0.407	0.758	0.252	0.252	0.408	0.223	0.935	0.35	0.225	0.759	0.301	0.803	0.15	0.751	0.251	0.2	0.801	0.202	0.202	0.451	0.66	0.818	0.504	0.659	0.5	0.839	0.21	0.813	0.601	0.741	0.692	0.232	0.653	0.808	0.948	0.376	0.127	0.357	0.0893	0.366	0.548	0.679	0.451	0.424	0.393	0.918	0.477	0.633	0.814
0.517	0.407	0.758	0.252	0.252	0.408	0.105	0.935	0.35	0.225	0.759	0.301	0.803	0.15	0.751	0.251	0.2	0.801	0.202	0.202	0.451	0.66	0.818	0.504	0.659	0.5	0.839	0.21	0.813	0.601	0.767	0.702	0.232	0.653	0.808	0.948	0.376	0.127	0.357	0.0893	0.366	0.548	0.679	0.451	0.424	0.393	0.918	0.477	0.633	0.814
0.517	0.407	0.758	0.252	0.252	0.408	0.105	0.935	0.35	0.225	0.759	0.301	0.803	0.15	0.751	0.251	0.2	0.801	0.202	0.202	0.451	0.713	0.818	0.504	0.659	0.5	0.839	0.21	0.813	0.601	0.767	0.702	0.232	0.653	0.808	0.948	0.376	0.127	0.357	0.0893	0.366	0.548	0.679	0.451	0.424	0.393	0.918	0.477	0.633	0.814
0.517	0.407	0.758	0.252	0.252	0.408	0.105	0.935	0.35	0.225	0.78	0.301	0.803	0.15	0.751	0.251	0.2	0.801	0.202	0.202	0.451	0.713	0.818	0.504	0.659	0.5	0.839	0.21	0.813	0.601	0.284	0.702	0.232	0.653	0.808	0.948	0.376	0.127	0.357	0.0893	0.366	0.548	0.679	0.451	0.424	0.393	0.918	0.477	0.633	0.814
0.517	0.407	0.758	0.252	0.252	0.408	0.105	0.935	0.35	0.225	0.78	0.301	0.803	0.15	0.751	0.251	0.2	0.801	0.202	0.202	0.451	0.713	0.818	0.504	0.659	0.5	0.839	0.21	0.813	0.601	0.284	0.702	0.232	0.653	0.808	0.948	0.376	0.127	0.357	0.0893	0.366	0.548	0.679	0.451	0.424	0.393	0.918	0.477	0.633	0.751
0.517	0.407	0.758	0.252	0.252	0.408	0.105	0.935	0.35	0.225	0.8	0.301	0.803	0.15	0.751	0.251	0.801	0.801	0.202	0.202	0.246	0.713	0.818	0.504	0.659	0.5	0.839	0.318	0.813	0.601	0.739	0.702	0.232	0.373	0.808	0.948	0.376	0.127	0.357	0.0893	0.366	0.548	0.679	0.451	0.424	0.393	0.918	0.477	0.633	0.751
0.517	0.407	0.758	0.252	0.252	0.408	0.105	0.935	0.35	0.225	0.8	0.301	0.803	0.15	0.751	0.251	0.2	0.801	0.202	0.202	0.246	0.713	0.818	0.504	0.659	0.346	0.839	0.318	0.813	0.601	0.739	0.702	0.232	0.373	0.808	0.948	0.376	0.127	0.357	0.0893	0.471	0.548	0.679	0.451	0.424	0.393	0.918	0.477	0.633	0.751
0.517	0.407	0.758	0.252	0.252	0.408	0.105	0.935	0.35	0.225	0.857	0.301	0.803	0.15	0.751	0.251	0.2	0.801	0.202	0.202	0.248	0.703	0.818	0.365	0.659	0.346	0.839	0.318	0.852	0.601	0.739	0.731	0.232	0.661	0.808	0.948	0.376	0.127	0.357	0.0893	0.471	0.548	0.679	0.451	0.424	0.393	0.918	0.477	0.633	0.751
0.517	0.407	0.758	0.252	0.252	0.408	0.105	0.935	0.35	0.225	0.542	0.301	0.803	0.15	0.751	0.251	0.2	0.801	0.202	0.202	0.248	0.703	0.818	0.365	0.659	0.346	0.839	0.318	0.852	0.601	0.739	0.716	0.232	0.373	0.808	0.948	0.376	0.127	0.357	0.0893	0.471	0.548	0.679	0.451	0.424	0.393	0.918	0.477	0.633	0.751
0.517	0.371	0.803	0.252	0.252	0.408	0.105	0.935	0.35	0.225	0.542	0.301	0.803	0.15	0.751	0.251	0.2	0.801	0.202	0.202	0.248	0.703	0.818	0.365	0.659	0.346	0.839	0.318	0.852	0.601	0.739	0.716	0.385	0.373	0.808	0.948	0.376	0.127	0.327	0.0893	0.471	0.548	0.679	0.451	0.424	0.393	0.918	0.477	0.633	0.751
0.517	0.371	0.803	0.252	0.252	0.408	0.105	0.935	0.35	0.225	0.542	0.301	0.803	0.15	0.751	0.251	0.2	0.801	0.202	0.202	0.248	0.703	0.818	0.365	0.659	0.346	0.839	0.318	0.852	0.601	0.729	0.687	0.385	0.373	0.808	0.948	0.376	0.127	0.327	0.0893	0.471	0.548	0.679	0.345	0.424	0.393	0.918	0.477	0.633	0.751
0.517	0.371	0.803	0.252	0.252	0.408	0.0504	0.935	0.35	0.225	0.542	0.301	0.803	0.15	0.751	0.251	0.2	0.801	0.202	0.202	0.269	0.703	0.818	0.365	0.659	0.346	0.839	0.318	0.852	0.601	0.729	0.687	0.385	0.357	0.808	0.948	0.376	0.127	0.327	0.0893	0.471	0.548	0.679	0.345	0.424	0.393	0.918	0.477	0.633	0.751
0.517	0.371	0.803	0.252	0.252	0.352	0.0504	0.935	0.35	0.225	0.455	0.301	0.803	0.15	0.751	0.251	0.2	0.801	0.202	0.202	0.269	0.703	0.818	0.365	0.659	0.346	0.839	0.318	0.852	0.601	0.739	0.687	0.385	0.357	0.866	0.948	0.376	0.127	0.072	0.0893	0.471	0.548	0.679	0.345	0.424	0.393	0.918	0.477	0.633	0.751
0.517	0.371	0.65	0.252	0.252	0.352	0.0504	0.935	0.35	0.225	0.455	0.301	0.803	0.15	0.751	0.251	0.2	0.801	0.202	0.202	0.458	0.703	0.85	0.365	0.5	0.346	0.839	0.318	0.852	0.707	0.739	0.651	0.385	0.357	0.866	0.948	0.376	0.127	0.072	0.0893	0.471	0.548	0.679	0.345	0.424	0.393	0.918	0.477	0.633	0.751
0.517	0.371	0.65	0.252	0.252	0.352	0.0504	0.935	0.35	0.225	0.455	0.301	0.803	0.15	0.751	0.251	0.2	0.801	0.202	0.202	0.599	0.703	0.85	0.297	0.5	0.346	0.86	0.318	0.852	0.707	0.732	0.686	0.385	0.357	0.866	0.948	0.376	0.127	0.072	0.0893	0.471	0.5	0.679	0.345	0.3	0.393	0.918	0.477	0.633	0.751
0.517	0.371	0.65	0.238	0.252	0.352	0.0504	0.935	0.35	0.225	0.455	0.301	0.803	0.15	0.751	0.251	0.2	0.801	0.202	0.202	0.599	0.703	0.85	0.297	0.5	0.346	0.86	0.318	0.852	0.707	0.736	0.686	0.385	0.357	0.866	0.948	0.376	0.127	0.072	0.0893	0.471	0.5	0.679	0.345	0.3	0.393	0.918	0.477	0.633	0.751
0.517	0.371	0.65	0.238	0.252	0.352	0.0504	0.935	0.35	0.225	0.455	0.301	0.803	0.15	0.751	0.251	0.2	0.801	0.202	0.202	0.599	0.703	0.85	0.297	0.5	0.346	0.86	0.318	0.883	0.707	0.736	0.686	0.385	0.357	0.866	0.948	0.376	0.127	0.072	0.0893	0.471	0.5	0.679	0.345	0.3	0.393	0.918	0.477	0.633	0.751
0.517	0.371	0.65	0.238	0.252	0.352	0.0504	0.935	0.35	0.225	0.455	0.301	0.803	0.15	0.751	0.251	0.2	0.801	0.202	0.202	0.599	0.703	0.85	0.297	0.5	0.346	0.86	0.318	0.883	0.707	0.736	0.686	0.385	0.67	0.866	0.948	0.376	0.127	0.072	0.0893	0.579	0.5	0.679	0.345	0.3	0.393	0.918	0.477	0.633	0.751
0.517	0.367	0.65	0.238	0.2	0.352	0.0504	0.758	0.35	0.225	0.455	0.301	0.803	0.15	0.751	0.251	0.2	0.801	0.202	0.202	0.599	0.703	0.85	0.297	0.5	0.33	0.86	0.318	0.883	0.707	0.736	0.686	0.385	0.67	0.866	0.948	0.376	0.127	0.072	0.0893	0.579	0.5	0.679	0.345	0.3	0.393	0.918	0.477	0.633	0.751
0.517	0.367	0.65	0.238	0.2	0.352	0.0504	0.758	0.35	0.5	0.455	0.301	0.803	0.15	0.751	0.251	0.2	0.801	0.202	0.202	0.556	0.703	0.85	0.297	0.5	0.33	0.86	0.318	0.883	0.707	0.736	0.686	0.385	0.291	0.866	0.948	0.376	0.127	0.072	0.0893	0.579	0.396	0.679	0.255	0.3	0.393	0.918	0.477	0.633	0.751
0.517	0.367	0.65	0.238	0.2	0.352	0.0504	0.758	0.35	0.5	0.4	0.301	0.803	0.15	0.751	0.251	0.2	0.801	0.202	0.202	0.556	0.703	0.85	0.297	0.5	0.33	0.86	0.318	0.883	0.707	0.748	0.707	0.385	0.291	0.866	0.948	0.376	0.127	0.072	0.0893	0.579	0.396	0.679	0.255	0.3	0.393	0.918	0.477	0.633	0.751
0.517	0.367	0.65	0.238	0.2	0.352	0.0504	0.496	0.35	0.5	0.4	0.301	0.803	0.15	0.751	0.251	0.2	0.801	0.202	0.202	0.556	0.703	0.85	0.297	0.5	0.33	0.86	0.318	0.883	0.707	0.242	0.707	0.385	0.31	0.856	0.948	0.376	0.127	0.125	0.0893	0.484	0.396	0.679	0.255	0.3	0.393	0.918	0.477	0.633	0.751
0.576	0.367	0.65	0.238	0.2	0.352	0.0504	0.496	0.35	0.5	0.4	0.301	0.803	0.15	0.751	0.251	0.2	0.801	0.202	0.202	0.556	0.703	0.85	0.297	0.5	0.33	0.86	0.318	0.883	0.707	0.686	0.707	0.385	0.744	0.856	0.948	0.376	0.127	0.125	0.0893	0.484	0.396	0.679	0.255	0.3	0.393	0.918	0.477	0.633	0.751
0.576	0.367	0.524	0.238	0.2	0.318	0.0504	0.496	0.35	0.5	0.4	0.301	0.803	0.15	0.751	0.251	0.2	0.801	0.202	0.202	0.556	0.703	0.85	0.297	0.61	0.33	0.86	0.318	0.883	0.707	0.686	0.707	0.385	0.744	0.856	0.948	0.376	0.127	0.125	0.0893	0.484	0.396	0.679	0.255	0.3	0.393	0.918	0.477	0.633	0.751
0.576	0.367	0.524	0.238	0.2	0.318	0.0504	0	0.35	0.255	0.351	0.301	0.803	0.15	0.751	0.251	0.2	0.801	0.202	0.202	0.323	0.703	0.85	0.297	0.61	0.33	0.86	0.318	0.883	0.707	0.703	0.707	0.385	0.305	0.856	0.948	0.376	0.127	0.125	0.0893	0.353	0.396	0.679	0.255	0.3	0.393	0.918	0.477	0.633	0.751
0.576	0.367	0.524	0.238	0.2	0.318	0.0504	0	0.35	0.255	0.3	0.301	0.803	0.15	0.751	0.251	0.2	0.801	0.202	0.202	0.323	0.66	0.85	0.297	0.61	0.33	0.86	0.684	0.883	0.707	0.703	0.707	1	0.305	0.856	0.948	0.376	0.127	0.125	0.0893	0.432	0.396	0.679	0.255	0.3	0.393	0.918	0.477	0.633	0.751
0.576	0.367	0.524	0.238	0.2	0.318	0.0504	0	0.35	0.255	0.3	0.301	0.803	0.15	0.751	0.251	0.801	0.801	0.202	0.202	0.323	0.66	0.882	0.297	0.61	0.351	0.86	0.684	0.883	0.707	0.703	0.729	1	0.305	0.856	0.948	0.376	0.127	0.125	0.0893	0.432	0.396	0.679	0.255	0.3	0.393	0.918	0.477	0.633	0.751
0.576	0.367	0.524	0.238	0.2	0.318	0.0504	0	0.35	0.255	0.3	0.301	0.803	0.15	0.751	0.251	0.801	0.801	0.202	0.202	0.323	0.66	0.882	0.36	0.61	0.351	0.86	0.684	0.883	0.707	0.709	0.729	0	0.305	0.856	0.948	0.376	0.127	0.241	0.0893	0.432	0.396	0.679	0.255	0.3	0.393	0.918	0.477	0.633	0.751
0.576	0.367	0.569	0.238	0.2	0.318	0.0504	0	0.35	0.255	0.2	0.301	0.803	0.15	0.751	0.251	0.2	0.801	0.202	0.202	0.323	0.66	0.882	0.36	0.61	0.351	0.86	0.684	0.883	0.707	0.716	0.702	0	0.703	0.856	0.948	0.376	0.127	0.241	0.0893	0.432	0.396	0.679	0.255	0.3	0.393	0.918	0.477	0.633	0.751
0.506	0.367	0.569	0.238	0.2	0.318	0.0504	0	0.35	0.255	0.2	0.301	0.803	0.15	0.751	0.251	0.2	0.801	0.202	0.202	0.323	0.66	0.882	0.36	0.61	0.351	0.86	0.684	0.883	0.707	0.709	0.702	0	0.703	0.856	0.948	0.376	0.127	0.241	0.189	0.526	0.396	0.679	0.255	0.3	0.393	0.918	0.477	0.633	0.751
0.506	0.367	0.569	0.238	0.2	0.318	0.0504	0	0.35	0.255	0.2	0.301	0.803	0.15	0.751	0.251	0.2	0.801	0.202	0.202	0.323	0.66	0.882	0.36	0.61	0.351	0.86	0.684	0.883	0.707	0.709	0.37	0	0.703	0.856	0.948	0.376	0.127	0.241	0.189	0.526	0.396	0.679	0.255	0.3	0.393	0.918	0.477	0.633	0.751
0.506	0.367	0.569	0.238	0.2	0.318	0.0504	0	0.35	0.255	0.2	0.301	0.803	0.15	0.751	0.251	0.2	0.801	0.202	0.202	0.323	0.66	0.882	0.36	0.61	0.351	0.86	0.684	0.883	0.707	0.709	0.37	0.392	0.703	0.856	0.948	0.376	0.127	0.241	0.189	0.432	0.396	0.679	0.255	0.3	0.393	0.918	0.477	0.633	0.751
0.506	0.367	0.569	0.238	0.2	0.318	0.0504	0	0.35	0.392	0.2	0.301	0.803	0.15	0.751	0.251	0.2	0.801	0.202	0.202	0.323	0.66	0.882	0.36	0.61	0.351	0.86	0.684	0.883	0.707	0.709	0.343	0.392	0.703	0.856	0.948	0.376	0.127	0.241	0.189	0.432	0.396	0.679	0.255	0.3	0.393	0.918	0.477	0.633	0.751
0.506	0.367	0.569	0.238	0.2	0.318	0.0504	0	0.35	0.392	0.2	0.301	0.803	0.15	0.751	0.251	0.2	0.801	0.202	0.202	0.323	0.66	0.882	0.36	0.61	0.351	0.86	0.684	0.883	0.707	0.713	0.343	0.392	0.703	0.856	0.948	0.376	0.127	0.241	0.189	0.562	0.396	0.679	0.255	0.3	0.393	0.918	0.477	0.633	0.751
0.506	0.367	0.669	0.238	0.2	0.318	0.0504	0	0.35	0.392	0.151	0.301	0.803	0.15	0.751	0.251	0.2	0.801	0.202	0.202	0.323	0.66	0.882	0.36	0.61	0.351	0.86	0.684	0.883	0.707	0.7	0.343	0	0.686	0.856	0.948	0.376	0.127	0.241	0.189	0.562	0.396	0.33	0.255	0.3	0.393	0.918	0.477	0.633	0.751
0.506	0.367	0.669	0.238	0.2	0.318	0.0504	0	0.35	0.392	0.151	0.301	0.803	0.15	0.751	0.251	0.2	0.801	0.202	0.202	0.323	0.66	0.882	0.36	0.664	0.351	0.86	0.5	0.883	0.707	0.697	0.343	0	0.686	0.856	0.948	0.376	0.127	0.241	0.189	0.562	0.396	0.33	0.255	0.3	0.393	0.918	0.477	0.633	0.751
0.506	0.367	0.669	0.238	0.2	0.318	0.0504	0	0.35	0.392	0.151	0.301	0.803	0.15	0.751	0.251	0.2	0.801	0.202	0.202	0.323	0.66	0.882	0.36	0.664	0.351	0.86	0.5	0.883	0.707	0.693	0.277	0.373	0.686	0.856	0.948	0.376	0.127	0.241	0.189	0.392	0.396	0.33	0.255	0.3	0.393	0.918	0.477	0.633	0.751
0.506	0.367	0.669	0.238	0.2	0.318	0.0504	0	0.35	0.392	0.151	0.301	0.803	0.15	0.751	0.251	0.2	0.801	0.202	0.202	0.323	0.66	0.882	0.36	0.664	0.351	0.86	0.5	0.883	0.707	0.693	0.277	0.373	0.686	0.856	0.948	0.376	0.127	0.241	0.189	0.392	0.396	0.33	0.255	0.3	0.393	0.918	0.477	0.633	0.751
0.506	0.367	0.669	0.238	0.2	0.318	0.0504	0	0.35	0.392	0.1	0.301	0.803	0.15	0.751	0.251	0.2	0.801	0.202	0.202	0.323	0.66	0.882	0.36	0.664	0.351	0.86	0.5	0.883	0.707	0.699	0.277	0.373	0.674	0.856	0.948	0.376	0.127	0.241	0.189	0.392	0.396	0.33	0.255	0.3	0.393	0.918	0.477	0.633	0.751
0.506	0.367	0.669	0.238	0.2	0.318	0.0504	0	0.35	0.392	0.2	0.301	0.803	0.15	0.751	0.251	0.2	0.801	0.202	0.202	0.323	0.66	0.882	0.36	0.664	0.351	0.86	0.5	0.883	0.707	0.699	0.277	0.373	0.674	0.856	0.948	0.376	0.127	0.241	0.189	0.526	0.396	0.33	0.255	0.3	0.393	0.918	0.477	0.633	0.751
0.506	0.367	0.669	0.238	0.2	0.318	0.0504	0	0.35	0.392	0.2	0.301	0.803	0.15	0.751	0.251	0.2	0.801	0.202	0.202	0.323	0.66	0.882	0.36	0.664	0.351	0.86	0.5	0.883	0.707	0.699	0.277	0.373	0.674	0.856	0.948	0.376	0.127	0.241	0.189	0.526	0.573	0.33	0.255	0.3	0.393	0.918	0.477	0.633	0.751
0.506	0.367	0.669	0.238	0.2	0.318	0.0504	0.00432	0.35	0.392	0.2	0.301	0.803	0.15	0.751	0.251	0.2	0.801	0.202	0.202	0.271	0.66	0.882	0.36	0.664	0.351	0.86	0.5	0.883	0.707	0.699	0.305	0.373	0.674	0.856	0.948	0.376	0.127	0.241	0.189	0.526	0.573	0.33	0.255	0.3	0.393	0.918	0.477	0.633	0.751
0.506	0.367	0.736	0.238	0.2	0.318	0.0504	0.0303	0.35	0.392	0.2	0.301	0.803	0.15	0.751	0.251	0.2	0.801	0.202	0.202	0.271	0.66	0.882	0.36	0.664	0.351	0.86	0.5	0.883	0.707	0.692	0.305	0.622	0.674	0.856	0.948	0.376	0.127	0.241	0.189	0.526	0.573	0.33	0.255	0.3	0.393	0.918	0.477	0.633	0.751
0.506	0.367	0.736	0.238	0.2	0.318	0.0504	0.0245	0.35	0.392	0.2	0.301	0.803	0.15	0.751	0.251	0.2	0.801	0.202	0.202	0.271	0.66	0.882	0.36	0.615	0.351	0.86	0.5	0.883	0.751	0.692	0.333	0.622	0.674	0.856	0.948	0.376	0.127	0.241	0.189	0.488	0.573	0.33	0.255	0.3	0.393	0.918	0.477	0.633	0.751
0.506	0.367	0.736	0.238	0.2	0.318	0.0504	0.0245	0.35	0.392	0.251	0.301	0.803	0.15	0.751	0.251	0.2	0.801	0.202	0.202	0.271	0.66	0.882	0.36	0.615	0.351	0.86	0.5	0.883	0.751	0.699	0.277	0	0.697	0.856	0.948	0.376	0.127	0.241	0.189	0.488	0.573	0.33	0.255	0.3	0.393	0.918	0.477	0.633	0.751
0.506	0.367	0.736	0.238	0.2	0.318	0.0504	0.0245	0.35	0.392	0.251	0.301	0.803	0.15	0.751	0.251	0.2	0.801	0.202	0.202	0.271	0.66	0.882	0.36	0.615	0.351	0.86	0.5	0.883	0.751	0.699	0.277	0	0.697	0.856	0.948	0.376	0.127	0.241	0.189	0.488	0.573	0.33	0.255	0.3	0.393	0.918	0.477	0.633	0.751
0.506	0.367	0.736	0.238	0.156	0.318	0.0504	0.036	0.35	0.392	0.251	0.301	0.803	0.15	0.751	0.251	0.2	0.801	0.202	0.771	0.271	0.66	0.882	0.36	0.615	0.351	0.86	0.5	0.883	0.751	0.696	0.745	0.366	0.697	0.856	0.948	0.376	0.127	0.241	0.189	0.488	0.573	0.33	0.255	0.3	0.393	0.918	0.477	0.633	0.751
0.395	0.367	0.736	0.238	0.156	0.318	0.0504	0.036	0.35	0.392	0.251	0.301	0.803	0.15	0.751	0.251	0.2	0.801	0.202	0.771	0.271	0.66	0.882	0.36	0.615	0.351	0.86	0.5	0.859	0.751	0.696	0.272	0.366	0.697	0.856	0.948	0.376	0.127	0.241	0.189	0.392	0.573	0.33	0.255	0.3	0.393	0.918	0.477	0.633	0.751
0.395	0.367	0.736	0.238	0.156	0.318	0.105	0.036	0.35	0.392	0.3	0.301	0.803	0.15	0.751	0.251	0.2	0.801	0.202	0.771	0.271	0.66	0.882	0.36	0.615	0.351	0.86	0.5	0.859	0.751	0.696	0.772	0.366	0.697	0.856	0.948	0.376	0.127	0.241	0.189	0.392	0.573	0.33	0.255	0.3	0.393	0.918	0.477	0.633	0.751
0.395	0.367	0.736	0.238	0.156	0.318	0.105	0.036	0.35	0.392	0.3	0.301	0.803	0.15	0.751	0.251	0.2	0.801	0.202	0.205	0.271	0.66	0.882	0.36	0.615	0.351	0.86	0.5	0.859	0.751	0.696	0.772	0.366	0.329	0.856	0.948	0.376	0.127	0.241	0.189	0.392	0.573	0.695	0.255	0.3	0.393	0.918	0.477	0.633	0.751
0.395	0.367	0.83	0.238	0.156	0.318	0.105	0.036	0.35	0.392	0.354	0.301	0.803	0.15	0.751	0.251	0.2	0.801	0.202	0.205	0.271	0.586	0.882	0.36	0.615	0.5	0.86	0.5	0.673	0.751	0.699	0.772	0.366	0.686	0.856	0.948	0.695	0.127	0.241	0.189	0.465	0.573	0.695	0.255	0.3	0.393	0.918	0.356	0.633	0.751
0.395	0.367	0.83	0.238	0.156	0.35	0.105	0.036	0.35	0.392	0.354	0.301	0.803	0.15	0.751	0.251	0.2	0.801	0.202	0.205	0.271	0.586	0.882	0.36	0.615	0.5	0.86	0.406	0.673	0.751	0.692	0.738	0.366	0.686	0.856	0.948	0.695	0.127	0.241	0.189	0.465	0.573	0.695	0.255	0.3	0.393	0.918	0.356	0.633	0.751
0.395	0.567	0.83	0.238	0.156	0.35	0.105	0.036	0.35	0.392	0.354	0.301	0.803	0.15	0.751	0.251	0.2	0.801	0.202	0.205	0.271	0.586	0.882	0.36	0.615	0.5	0.86	0.406	0.673	0.751	0.687	0.738	0.366	0.686	0.856	0.948	0.695	0.127	0.241	0.189	0.465	0.573	0.695	0.255	0.3	0.393	0.918	0.356	0.633	0.751
0.395	0.567	0.83	0.238	0.156	0.35	0.105	0.036	0.35	0.392	0.354	0.301	0.803	0.15	0.751	0.251	0.2	0.801	0.202	0.205	0.585	0.586	0.882	0.421	0.615	0.5	0.86	0.406	0.5	0.726	0.683	0.738	0.0908	0.686	0.856	0.948	0.695	0.127	0.241	0.189	0.465	0.573	0.695	0.255	0.3	0.393	0.918	0.356	0.633	0.751
0.395	0.567	0.83	0.238	0.0994	0.35	0.105	0.036	0.35	0.392	0.4	0.301	0.803	0.15	0.751	0.251	0.2	0.801	0.202	0.205	0.585	0.586	0.882	0.421	0.615	0.5	0.86	0.406	0.5	0.726	0.687	0.738	0.0908	0.686	0.856	0.948	0.695	0.127	0.241	0.189	0.465	0.573	0.695	0.255	0.3	0.393	0.918	0.356	0.633	0.751
0.395	0.567	0.83	0.238	0.0994	0.35	0.2	0.036	0.35	0.392	0.4	0.301	0.803	0.15	0.751	0.251	0.2	0.801	0.202	0.205	0.585	0.586	0.882	0.651	0.615	0.5	0.86	0.406	0.5	0.726	0.687	0.738	0.0908	0.686	0.856	0.948	0.695	0.127	0.414	0.189	0.465	0.625	0.695	0.255	0.3	0.393	0.918	0.356	0.633	0.751
0.395	0.567	0.83	0.238	0.0994	0.35	0.2	0.036	0.35	0.392	0.454	0.301	0.803	0.15	0.751	0.251	0.801	0.801	0.202	0.205	0.585	0.586	0.882	0.651	0.615	0.5	0.86	0.406	0.5	0.726	0.687	0.732	0.0908	0.686	0.856	0.948	0.695	0.127	0.414	0.189	0.465	0.625	0.695	0.255	0.3	0.393	0.918	0.356	0.633	0.751
0.395	0.771	0.83	0.238	0.0994	0.35	0.2	0.036	0.35	0.392	0.454	0.301	0.803	0.15	0.751	0.251	0.801	0.801	0.81	0.205	0.585	0.586	0.882	0.801	0.615	0.5	0.86	0.406	0.5	0.726	0.687	0.745	0.0908	0.686	0.856	0.948	0.695	0.127	0.414	0.189	0.465	0.625	0.695	0.255	0.3	0.393	0.918	0.356	0.633	0.751
0.395	0.771	0.83	0.238	0.0994	0.401	0.2	0.036	0.35	0.392	0.454	0.401	0.803	0.15	0.751	0.251	0.801	0.801	0.81	0.205	0.585	0.586	0.882	0.801	0.507	0.5	0.86	0.406	0.5	0.726	0.683	0.745	0.0908	0.686	0.856	0.948	0.695	0.127	0.414	0.189	0.465	0.625	0.695	0.255	0.3	0.393	0.918	0.356	0.633	0.751
0.594	0.771	0.83	0.238	0.0994	0.401	0.2	0.036	0.35	0.392	0.454	0.401	0.803	0.15	0.751	0.251	0.801	0.801	0.81	0.205	0.585	0.586	0.882	0.801	0.507	0.725	0.86	0.406	0.5	0.726	0.679	0.745	0.0908	0.686	0.856	0.948	0.695	0.127	0.414	0.189	0.465	0.625	0.695	0.255	0.3	0.393	0.918	0.356	0.633	0.751
0.594	0.771	0.83	0.238	0.0994	0.401	0.2	0.036	0.65	0.392	0.5	0.401	0.803	0.15	0.751	0.251	0.801	0.801	0.18	0.205	0.585	0.586	0.882	0.801	0.507	0.725	0.86	0.406	0.5	0.5	0.689	0.745	0.0908	0.686	0.856	0.948	0.695	0.127	0.414	0.189	0.669	0.625	0.695	0.255	0.3	0.393	0.918	0.356	0.633	0.751
0.594	0.771	0.83	0.238	0.0994	0.401	0.2	0.036	0.65	0.392	0.5	0.401	0.803	0.15	0.751	0.251	0.801	0.801	0.18	0.205	0.585	0.586	0.882	0.801	0.507	0.725	0.86	0.406	0.5	0.5	0.697	0.67	0.0908	0.686	0.856	0.948	0.932	0.127	0.414	0.189	0.669	0.625	0.695	0.543	0.3	0.393	0.918	0.356	0.633	0.751
0.594	0.771	0.748	0.238	0.0994	0.5	0.2	0.036	0.65	0.392	0.5	0.401	0.803	0.15	0.751	0.251	0.801	0.801	0.18	0.205	0.585	0.735	0.882	0.801	0.507	0.725	0.86	0.406	0.5	0.5	0.697	0.67	0.0908	0.686	0.856	0.948	0.932	0.127	0.414	0.189	0.669	0.625	0.695	0.787	0.3	0.393	0.918	0.356	0.633	0.751
0.594	0.771	0.748	0.238	0.0994	0.5	0.2	0.036	0.65	0.392	0.5	0.401	0.803	0.15	0.751	0.251	0.801	0.801	0.18	0.205	0.585	0.735	0.882	0.801	0.507	0.725	0.86	0.406	0.5	0.202	0.697	0.693	0.375	0.686	0.856	0.948	0.932	0.127	0.414	0.189	0.635	0.625	0.695	0.787	0.3	0.393	0.918	0.356	0.633	0.751
0.594	0.771	0.748	0.238	0.0994	0.5	0.2	0.036	0.65	0.392	0.551	0.401	0.803	0.15	0.751	0.251	0.801	0.801	0.18	0.205	0.373	0.735	0.882	0.801	0.507	0.829	0.86	0.406	0.5	0.202	0.697	0.693	0.375	0.686	0.856	0.948	0.932	0.127	0.414	0.189	0.635	0.625	0.695	0.906	0.3	0.393	0.918	0.356	0.633	0.751
0.594	0.838	0.748	0.238	0.0994	0.5	0.2	0.036	0.748	0.392	0.551	0.401	0.803	0.15	0.751	0.251	0.801	0.801	0.18	0.205	0.373	0.735	0.882	0.801	0.507	0.829	0.86	0.406	0.5	0.202	0.697	0.676	0.375	0.686	0.856	0.336	0.932	0.127	0.414	0.189	0.412	0.625	0.695	0.906	0.3	0.393	0.918	0.356	0.633	0.751
0.594	0.838	0.748	0.238	0.0994	0.568	0.2	0.036	0.748	0.392	0.551	0.45	0.803	0.15	0.751	0.251	0.801	0.801	0.18	0.205	0.373	0.735	0.882	0.801	0.507	0.829	0.86	0.406	0.5	0.5	0.693	0.656	0.375	0.686	0.856	0.336	0.932	0.127	0.414	0.189	0.412	0.625	0.695	0.906	0.3	0.393	0.918	0.356	0.633	0.751
0.594	0.838	0.748	0.238	0.0994	0.568	0.2	0.036	0.748	0.366	0.551	0.45	0.803	0.15	0.751	0.251	0.801	0.801	0.18	0.205	0.373	0.735	0.882	0.801	0.507	0.829	0.86	0.406	0.5	0.5	0.693	0.36	0.661	0.686	0.856	0.336	0.932	0.127	0.414	0.189	0.412	0.625	0.695	0.906	0.764	0.393	0.918	0.356	0.633	0.751
0.594	0.838	0.748	0.238	0.0994	0.575	0.2	0.036	0.748	0.366	0.551	0.45	0.803	0.15	0.751	0.251	0.801	0.801	0.18	0.205	0.373	0.735	0.882	0.901	0.507	0.829	0.86	0.406	0.5	0.5	0.697	0.36	0.661	0.686	0.856	0.0634	1	0.127	0.414	0.189	0.412	0.625	0.695	0.906	0.764	0.393	0.918	0.356	0.633	0.751
0.594	0.838	0.748	0.238	0.0994	0.575	0.2	0.036	0.748	0.366	0.6	0.5	0.803	0.15	0.751	0.251	0.801	0.801	0.18	0.205	0.373	0.735	0.882	0.901	0.65	0.877	0.86	0.406	0.5	0.5	0.705	0.36	0.661	0.771	0.856	0.0634	1	0.127	0.414	0.189	0.412	0.625	0.695	0.967	0.764	0.393	0.918	0.356	0.633	0.751
0.594	0.838	0.748	0.238	0.0994	0.575	0.2	0.036	0.748	0.366	0.6	0.5	0.803	0.15	0.751	0.251	0.2	0.801	0.18	0.205	0.373	0.735	0.882	0.901	0.65	0.877	0.86	0.406	0.5	0.5	0.715	0.333	0.197	0.771	0.856	0.0634	1	0.127	0.414	0.189	0.494	0.625	0.695	0.967	0.764	0.393	0.918	0.356	0.633	0.751
0.504	0.838	0.748	0.0865	0.0994	0.575	0.497	0.036	0.748	0.366	0.6	0.5	0.803	0.15	0.751	0.251	0.2	0.801	0.18	0.205	0.373	0.735	0.882	0.901	0.65	0.877	0.86	0.354	0.5	0.5	0.715	0.333	0.323	0.771	0.856	0.0634	1	0.127	0.414	0.189	0.494	0.625	0.695	0.967	0.764	0.393	0.918	0.356	0.633	0.751
0.504	0.838	0.748	0.0865	0.0994	0.575	0.497	0.036	0.748	0.366	0.6	0.5	0.803	0.15	0.751	0.251	0.2	0.801	0.18	0.205	0.373	0.735	0.882	0.901	0.65	0.877	0.86	0.354	0.5	0.785	0.715	0.333	0.365	0.771	0.856	0.0634	1	0.127	0.414	0.189	0.494	0.625	0.695	0.967	0.764	0.393	0.918	0.356	0.633	0.751
0.405	0.838	0.748	0.0865	0.0994	0.575	0.497	0.036	0.748	0.366	0.6	0.5	0.803	0.15	0.751	0.251	0.801	0.801	0.18	0.205	0.373	0.735	0.882	0.901	0.65	0.877	0.764	0.354	0.712	0.785	0.715	0.323	0.365	0.771	0.856	0.0634	1	0.127	0.414	0.189	0.494	0.625	0.695	0.967	0.764	0.393	0.918	0.356	0.633	0.751
0.405	0.91	0.748	0.0865	0.0994	0.601	0.497	0.036	0.748	0.366	0.651	0.5	0.803	0.15	0.751	0.251	0.801	0.801	0.18	0.205	0.373	0.735	0.882	0.901	0.65	0.877	0.764	0.354	0.712	0.785	0.715	0.667	0.365	0.771	0.856	0.0634	1	0.127	0.414	0.189	0.494	0.625	0.695	0.967	0.764	0.393	0.918	0.356	0.633	0.751
0.405	0.91	0.748	0.0865	0.0994	0.601	0.497	0.036	0.748	0.366	0.651	0.5	0.803	0.15	0.751	0.251	0.801	0.801	0.18	0.205	0.373	0.735	0.882	0.901	0.65	0.877	0.764	0.354	0.712	0.785	0.715	0.667	0.365	0.771	0.856	0.11	1	0.127	0.414	0.189	0.494	0.625	0.695	0.967	0.866	0.393	0.918	0.356	0.633	0.751
0.405	0.91	0.748	0.0504	0.0994	0.601	0.497	0.036	0.748	0.366	0.651	0.5	0.803	0.15	0.751	0.251	0.801	0.801	0.18	0.205	0.373	0.66	0.882	0.901	0.65	0.877	0.764	0.354	0.712	0.785	0.709	0.667	0.365	0.771	0.856	0.11	1	0.127	0.414	0.189	0.494	0.625	0.695	0.967	0.866	0.393	0.918	0.356	0.633	0.751
0.405	0.91	0.748	0.0504	0.0994	0.601	0.497	0.104	0.748	0.366	0.651	0.5	0.803	0.15	0.751	0.251	0.801	0.801	0.18	0.205	0.373	0.66	0.882	0.901	0.65	0.877	0.764	0.354	0.712	0.785	0.709	0.308	0.365	0.771	0.856	0.11	1	0.127	0.414	0.189	0.494	0.625	0.66	0.967	0.866	0.393	0.918	0.356	0.633	0.751
0.271	0.91	0.748	0.0504	0.0994	0.667	0.497	0.104	0.748	0.366	0.7	0.5	0.803	0.15	0.751	0.251	0.801	0.801	0.18	0.205	0.303	0.66	0.882	0.901	0.65	0.877	0.764	0.354	0.712	0.5	0.705	0.308	0.365	0.771	0.856	0.11	1	0.127	0.414	0.189	0.494	0.625	0.66	0.967	0.866	0.393	0.918	0.356	0.633	0.751
0.271	0.91	0.748	0.0504	0.0994	0.667	0.497	0.104	0.748	0.366	0.7	0.5	0.803	0.15	0.751	0.251	0.801	0.801	0.18	0.205	0.303	0.66	0.882	0.901	0.65	0.877	0.764	0.354	0.712	0.5	0.705	0.308	0.365	0.771	0.856	0.11	1	0.127	0.657	0.189	0.494	0.625	0.66	0.967	0.866	0.393	0.918	0.356	0.633	0.751
0.271	0.91	0.748	0.0504	0.0994	0.667	0.497	0.104	0.748	0.366	0.7	0.5	0.803	0.15	0.751	0.251	0.801	0.801	0.18	0.205	0.303	0.66	0.882	0.901	0.65	0.877	0.764	0.354	0.814	0.5	0.705	0.308	0.365	0.771	0.856	0.11	1	0.127	0.657	0.189	0.494	0.625	0.66	0.967	0.866	0.393	0.918	0.356	0.633	0.751
0.271	0.91	0.748	0.0504	0.0994	0.667	0.497	0.104	0.748	0.497	0.7	0.55	0.803	0.15	0.751	0.251	0.801	0.801	0.18	0.205	0.303	0.66	0.882	0.901	0.65	0.877	0.764	0.354	0.814	0.5	0.709	0.308	0.365	0.771	0.856	0.11	1	0.127	0.657	0.189	0.494	0.625	0.66	0.967	0.866	0.393	0.918	0.356	0.633	0.751
0.271	0.91	0.748	0.0504	0.0994	0.749	0.497	0.104	0.748	0.497	0.728	0.55	0.803	0.15	0.751	0.251	0.801	0.801	0.18	0.205	0.303	0.66	0.882	0.901	0.65	0.877	0.764	0.354	0.814	0.5	0.709	0.308	0.365	0.771	0.856	0.11	1	0.127	0.657	0.189	0.569	0.625	0.66	0.967	0.866	0.393	0.918	0.356	0.633	0.751
0.271	0.91	0.748	0.0504	0.0994	0.749	0.497	0.104	0.748	0.497	0.728	0.55	0.803	0.15	0.751	0.251	0.801	0.801	0.18	0.205	0.303	0.66	0.882	0.901	0.65	0.877	0.764	0.354	0.814	0.5	0.705	0.308	0.365	0.771	0.856	0.11	1	0.127	0.657	0.189	0.569	0.625	0.66	0.967	0.866	0.393	0.918	0.356	0.633	0.751
0.206	0.91	0.748	0.0504	0.0994	0.749	0.497	0.104	0.807	0.497	0.728	0.55	0.803	0.15	0.751	0.251	0.801	0.801	0.18	0.205	0.303	0.66	0.882	0.901	0.65	0.877	0.764	0.354	0.814	0.5	0.719	0.308	0.365	0.771	0.856	0.11	1	0.127	0.657	0.189	0.718	0.625	0.66	0.967	0.866	0.393	0.918	0.356	0.633	0.751
0.206	0.91	0.748	0.0504	0.0994	0.749	0.497	0.104	0.807	0.497	0.751	0.55	0.803	0.15	0.751	0.251	0.801	0.801	0.18	0.205	0.303	0.676	0.882	0.901	0.65	0.877	0.764	0.354	0.931	0.5	0.713	0.308	0.365	0.771	0.856	0.148	1	0.127	0.657	0.189	0.718	0.625	0.66	0.967	0.866	0.393	0.918	0.356	0.633	0.751
0.0937	0.91	0.748	0.0504	0.122	0.749	0.497	0.104	0.807	0.38	0.751	0.601	0.803	0.15	0.751	0.251	0.801	0.801	0.18	0.205	0.303	0.676	0.882	0.901	0.65	0.877	0.768	0.354	0.931	0.5	0.713	0.308	0.598	0.771	0.856	0.148	1	0.127	0.699	0.189	0.718	0.625	0.66	0.967	0.866	0.393	0.918	0.356	0.633	0.751
0.0937	0.939	0.748	0.0504	0.122	0.749	0.497	0.104	0.807	0.38	0.751	0.601	0.803	0.15	0.751	0.251	0.801	0.801	0.18	0.205	0.206	0.676	0.882	0.901	0.65	0.877	0.768	0.354	0.931	0.5	0.713	0.388	0.598	0.771	0.856	0.148	1	0.127	0.699	0.189	0.718	0.625	0.66	0.967	0.866	0.393	0.918	0.356	0.633	0.751
0.0937	0.939	0.748	0.0504	0.122	0.749	0.497	0.104	0.807	0.38	0.751	0.601	0.803	0.15	0.751	0.251	0.801	0.801	0.18	0.205	0.206	0.676	0.882	0.901	0.65	0.877	0.768	0.354	0.931	0.5	0.713	0.388	0.356	0.771	0.856	0.148	1	0.127	0.908	0.189	0.718	0.625	0.66	0.967	0.866	0.393	0.918	0.356	0.633	0.751
0.0937	0.939	0.748	0.0504	0.122	1	0.497	0.104	0.807	0.38	0.751	0.601	0.803	0.15	0.751	0.251	0.801	0.801	0.18	0.205	0.206	0.676	0.921	0.901	0.65	0.9	0.768	0.354	0.931	0.5	0.713	0.388	0.356	0.771	0.856	0.148	1	0.127	0.908	0.189	0.718	0.625	0.66	0.967	0.866	0.393	0.918	0.356	0.633	0.751
0.0389	0.939	0.748	0.0504	0.122	1	0.497	0.104	0.807	0.38	0.751	0.601	0.803	0.15	0.751	0.251	0.801	0.801	0.18	0.205	0.206	0.676	0.921	0.901	0.65	0.9	0.768	0.354	0.931	0.5	0.713	0.356	0.356	0.771	0.856	0.186	1	0.127	0.908	0.189	0.499	0.625	0.66	0.967	0.866	0.393	0.918	0.356	0.633	0.751
0.0389	0.939	0.748	0.0504	0.122	1	0.497	0.104	0.807	0.38	0.751	0.654	0.803	0.15	0.751	0.251	0.801	0.801	0.18	0.205	0.206	0.676	0.921	0.901	0.65	0.9	0.768	0.354	0.931	0.5	0.713	0.403	0.356	0.771	0.856	0.186	1	0.127	0.908	0.189	0.499	0.625	0.66	0.967	0.866	0.393	0.918	0.356	0.633	0.751
0.0389	0.939	0.748	0.0504	0.122	1	0.497	0.104	0.807	0.38	0.751	0.654	0.803	0.15	0.751	0.251	0.801	0.801	0.18	0.205	0.206	0.676	0.921	0.901	0.65	0.9	0.768	0.354	0.931	0.5	0.713	0.403	0.356	0.771	0.856	0.186	1	0.127	0.908	0.189	0.499	0.625	0.66	0.967	0.866	0.393	0.918	0.356	0.633	0.751
0.0389	0.939	0.748	0.0504	0.122	1	0.497	0.104	0.807	0.38	0.751	0.654	0.803	0.15	0.751	0.251	0.801	0.801	0.18	0.205	0.182	0.676	0.921	0.901	0.65	0.9	0.768	0.354	0.931	0.5	0.713	0.403	0.356	0.771	0.856	0.186	1	0.127	0.908	0.189	0.499	0.625	0.66	0.967	0.866	0.393	0.918	0.356	0.633	0.751
0.0389	0.939	0.756	0.0504	0.122	1	0.497	0.104	0.807	0.38	0.751	0.654	0.803	0.15	0.751	0.251	0.801	0.801	0.18	0.205	0.182	0.676	0.921	0.901	0.65	0.9	0.768	0.354	0.931	0.5	0.713	0.403	0.356	0.771	0.856	0.186	1	0.127	0.908	0.189	0.499	0.491	0.66	0.967	0.866	0.393	0.918	0.356	0.633	0.751
0.0389	0.939	0.756	0.0504	0.122	1	0.497	0.104	0.807	0.38	0.751	0.654	0.803	0.15	0.751	0.251	0.801	0.801	0.18	0.205	0.182	0.676	0.921	0.924	0.65	0.916	0.768	0.354	0.931	0.601	0.713	0.403	0.356	0.771	0.856	0.186	1	0.127	0.908	0.189	0.499	0.491	0.66	0.967	0.866	0.393	0.918	0.356	0.633	0.751
0.0389	0.939	0.756	0.105	0.122	1	0.497	0.104	0.807	0.38	0.8	0.654	0.803	0.15	0.751	0.251	0.801	0.801	0.18	0.205	0.588	0.676	0.921	0.924	0.65	0.916	0.768	0.354	0.931	0.601	0.713	0.403	0.356	0.303	0.856	0.186	1	0.127	0.935	0.189	0.633	0.491	0.66	0.967	0.866	0.393	0.918	0.356	0.633	0.751
0.0389	0.939	0.756	0.105	0.153	1	0.497	0.104	0.807	0.38	0.8	0.654	0.803	0.15	0.751	0.251	0.801	0.801	0.18	0.205	0.657	0.676	0.921	0.924	0.65	0.916	0.768	0.354	0.931	0.601	0.707	0.403	0.356	0.703	0.856	0.186	1	0.127	0.935	0.189	0.633	0.491	0.66	0.967	0.866	0.393	0.918	0.356	0.633	0.751
0.0389	0.957	0.756	0.105	0.153	1	0.438	0.104	0.807	0.38	0.8	0.654	0.803	0.15	0.751	0.251	0.801	0.801	0.18	0.205	0.657	0.676	0.921	0.924	0.65	0.916	0.768	0.354	0.931	0.601	0.716	0.403	0.356	0.703	0.856	0.186	1	0.127	0.935	0.189	0.633	0.491	0.66	0.967	0.866	0.393	0.918	0.356	0.633	0.751
0.0389	0.957	0.756	0.105	0.153	1	0.438	0.104	0.807	0.38	0.8	0.654	0.803	0.15	0.751	0.251	0.801	0.801	0.18	0.805	0.657	0.676	0.921	0.924	0.65	0.916	0.768	0.354	0.931	0.601	0.716	0.403	0.356	0.703	0.856	0.186	1	0.127	0.935	0.189	0.471	0.491	0.66	0.967	0.866	0.393	0.918	0.356	0.633	0.751
0.0389	0.957	0.756	0.105	0.153	1	0.438	0.104	0.807	0.38	0.8	0.654	0.803	0.15	0.751	0.251	0.801	0.801	0.18	0.805	0.512	0.676	0.921	0.924	0.65	0.916	0.768	0.354	0.931	0.601	0.707	0.343	0.356	0.732	0.856	0.186	1	0.127	0.935	0.189	0.471	0.491	0.66	0.967	0.866	0.393	0.918	0.356	0.633	0.751
0.0389	0.957	0.756	0.105	0.153	1	0.438	0.104	0.807	0.38	0.8	0.654	0.803	0.15	0.751	0.251	0.801	0.801	0.18	0.215	0.512	0.676	0.921	0.924	0.65	0.916	0.768	0.354	0.931	0.601	0.7	0.343	0.236	0.327	0.856	0.186	1	0.127	0.935	0.189	0.471	0.491	0.66	0.967	0.866	0.393	0.942	0.356	0.633	0.751
0.0389	0.957	0.801	0.105	0.153	1	0.438	0.104	0.807	0.38	0.8	0.654	0.803	0.251	0.751	0.251	0.801	0.801	0.18	0.215	0.512	0.676	0.921	0.924	0.65	0.916	0.768	0.354	0.931	0.601	0.71	0.343	0.236	0.762	0.856	0.186	1	0.127	0.935	0.189	0.405	0.439	0.66	0.967	0.866	0.393	0.942	0.356	0.633	0.751
0.0389	0.957	0.801	0.105	0.153	1	0.438	0.104	0.807	0.389	0.8	0.654	0.803	0.251	0.751	0.251	0.801	0.801	0.18	0.215	0.512	0.676	0.921	0.924	0.65	0.933	0.768	0.329	0.931	0.601	0.705	0.343	0.236	0.762	0.856	0.186	1	0.127	0.935	0.189	0.405	0.439	0.66	0.967	0.866	0.393	0.942	0.356	0.633	0.751
0.0389	0.957	0.801	0.105	0.153	1	0.438	0.104	0.807	0.389	0.8	0.654	0.803	0.251	0.751	0.251	0.801	0.801	0.18	0.215	0.512	0.676	0.921	0.924	0.65	0.933	0.768	0.329	0.931	0.601	0.713	0.343	0.236	0.336	0.856	0.186	1	0.127	0.935	0.189	0.405	0.439	0.66	0.967	0.866	0.393	0.942	0.356	0.633	0.751
0.0389	0.962	0.801	0.157	0.153	1	0.438	0.104	0.807	0.389	0.852	0.654	0.803	0.751	0.751	0.251	0.801	0.801	0.18	0.215	0.536	0.676	0.818	0.924	0.65	0.933	0.768	0.329	0.931	0.601	0.713	0.343	0.236	0.729	0.856	0.186	1	0.127	0.935	0.189	0.405	0.439	0.66	0.967	0.866	0.393	0.942	0.356	0.633	0.751
0.013	0.962	0.801	0.157	0.153	1	0.438	0.504	0.807	0.389	0.852	0.654	0.803	0.751	0.751	0.251	0.801	0.801	0.18	0.215	0.536	0.676	0.818	0.924	0.65	0.933	0.768	0.329	0.931	0.601	0.713	0.343	0.38	0.729	0.856	0.186	1	0.127	0.935	0.189	0.405	0.439	0.66	0.967	0.866	0.45	0.942	0.356	0.633	0.751
0.013	0.962	0.801	0.157	0.153	1	0.438	0.504	0.807	0.389	0.852	0.654	0.803	0.751	0.751	0.251	0.801	0.801	0.18	0.215	0.536	0.676	0.414	0.924	0.65	0.933	0.768	0.329	0.931	0.601	0.713	0.343	0.38	0.729	0.755	0.186	1	0.127	0.935	0.189	0.405	0.439	0.66	0.967	0.866	0.45	0.942	0.356	0.633	0.751
0.013	0.962	0.801	0.493	0.153	1	0.438	0.8	0.807	0.395	0.852	0.654	0.803	0.751	0.751	0.251	0.801	0.801	0.18	0.215	0.536	0.676	0.414	0.924	0.65	0.933	0.768	0.329	0.931	0.601	0.705	0.343	0.38	0.729	0.755	0.186	1	0.127	0.935	0.189	0.405	0.696	0.66	0.967	0.866	0.45	0.942	0.356	0.633	0.751
0.013	0.978	0.801	0.493	0.0548	1	0.438	0.8	0.807	0.395	0.852	0.654	0.803	0.751	0.751	0.251	0.801	0.801	0.18	0.215	0.536	0.676	0.414	0.924	0.65	0.933	0.768	0.329	0.624	0.601	0.705	0.343	0.38	0.729	0.755	0.186	1	0.127	0.935	0.189	0.405	0.696	0.66	0.967	0.866	0.45	0.942	0.356	0.633	0.751
0.285	0.978	0.801	0.493	0.0548	1	0.438	0.8	0.807	0.395	0.852	0.654	0.803	0.751	0.751	0.251	0.801	0.801	0.18	0.215	0.536	0.676	0.414	0.924	0.65	0.933	0.768	0.329	0.624	0.601	0.705	0.343	0.38	0.729	0.755	0.186	1	0.127	0.935	0.189	0.405	0.696	0.66	0.967	0.866	0.45	0.942	0.356	0.633	0.751
0.285	0.978	0.801	0.493	0.0548	1	0.438	0.8	0.807	0.395	0.852	0.654	0.803	0.751	0.751	0.251	0.801	0.801	0.18	0.215	0.536	0.676	0.261	0.924	0.65	0.933	0.768	0.329	0.624	0.601	0.705	0.343	0.38	0.729	0.755	0.186	1	0.127	0.935	0.189	0.405	0.696	0.66	0.967	0.866	0.45	0.942	0.356	0.633	0.751
0.285	1	0.801	0.493	0.0548	1	0.438	0.503	0.807	0.395	0.852	0.654	0.803	0.751	0.751	0.251	0.801	0.801	0.18	0.215	0.536	0.676	0.261	0.924	0.65	0.933	0.768	0.329	0.5	0.601	0.705	0.343	0.38	0.729	0.755	0.573	1	0.127	0.935	0.189	0.28	0.696	0.66	0.967	0.866	0.45	0.942	0.356	0.633	0.751
0.285	1	0.801	0.493	0.0548	1	0.438	0.503	0.807	0.395	0.852	0.654	0.803	0.751	0.751	0.251	0.801	0.801	0.18	0.215	0.536	0.676	0.261	0.924	0.65	0.933	0.768	0.329	0.5	0.601	0.705	0.343	0.38	0.729	0.755	0.573	1	0.127	0.935	0.189	0.513	0.696	0.66	0.967	0.866	0.45	0.942	0.356	0.633	0.751
0.285	1	0.801	0.493	0.0548	1	0.438	0.503	0.807	0.395	0.9	0.654	0.803	0.751	0.751	0.251	0.801	0.801	0.18	0.215	0.536	0.676	0.261	0.924	0.65	0.933	0.768	0.329	0.5	0.601	0.705	0.343	0.38	0.729	0.755	0.372	1	0.127	0.935	0.189	0.513	0.696	0.66	0.967	0.866	0.45	0.942	0.356	0.633	0.751
0.285	1	0.801	0.493	0.0548	1	0.438	0.503	0.807	0.395	0.9	0.654	0.803	0.751	0.751	0.251	0.801	0.801	0.18	0.215	0.5	0.676	0.261	0.924	0.65	0.933	0.768	0.329	0.5	0.601	0.705	0.343	0.38	0.729	0.755	0.372	1	0.127	0.935	0.189	0.513	0.696	0.66	0.967	0.866	0.45	0.942	0.356	0.633	0.751
0.285	1	0.801	0.295	0.0548	1	0.438	0.503	0.807	0.395	0.9	0.654	0.803	0.751	0.751	0.251	0.801	0.801	0.18	0.215	0.5	0.676	0.261	0.924	0.65	0.933	0.768	0.329	0.5	0.601	0.705	0.653	0.38	0.729	0.755	0.372	1	0.127	0.935	0.189	0.513	0.696	0.66	0.967	0.866	0.45	0.942	0.356	0.633	0.751
0.285	1	0.801	0.295	0	1	0.438	0.503	0.807	0.395	0.9	0.654	0.803	0.751	0.153	0.251	0.801	0.801	0.18	0.215	0.5	0.676	0.261	0.924	0.65	0.933	0.768	0.305	0.5	0.601	0.705	0.653	0.38	0.729	0.755	0.372	1	0.127	0.935	0.189	0.513	0.696	0.66	0.967	0.866	0.45	0.942	0.356	0.633	0.751
0.285	1	0.801	0.295	0	1	0.438	0.503	0.807	0.395	0.9	0.654	0.803	0.751	0.153	0.251	0.801	0.801	0.18	0.215	0.5	0.676	0.261	0.955	0.65	0.933	0.782	0.305	0.5	0.601	0.705	0.653	0.38	0.729	0.755	0.372	1	0.127	0.935	0.189	0.513	0.696	0.66	0.967	0.866	0.45	0.942	0.356	0.633	0.751
0.285	1	0.801	0.295	0	1	0.542	0.503	0.807	0.395	0.9	0.654	0.803	0.751	0.751	0.251	0.801	0.801	0.18	0.215	0.5	0.676	0.261	0.955	0.65	0.933	0.782	0.305	0.5	0.601	0.697	0.641	0.38	0.729	0.755	0.372	1	0.127	0.935	0.189	0.513	0.604	0.66	0.967	0.866	0.45	0.942	0.356	0.633	0.751
0.285	1	0.801	0.295	0	1	0.542	0.503	0.807	0.395	0.9	0.654	0.803	0.751	0.251	0.251	0.801	0.15	0.18	0.215	0.5	0.676	0.261	0.955	0.65	0.933	0.782	0.305	0.5	0.601	0.705	0.628	0.663	0.807	0.686	0.372	1	0.127	0.935	0.189	0.513	0.604	0.66	0.967	0.866	0.45	0.942	0.356	0.633	0.378
0.285	1	0.801	0.229	0	1	0.542	0.503	0.807	0.395	0.9	0.654	0.803	0.751	0.251	0.251	0.801	0.15	0.18	0.215	0.5	0.676	0.261	0.955	0.65	0.946	0.782	0.305	0.5	0.601	0.705	0.628	0.663	0.807	0.686	0.372	1	0.127	0.935	0.189	0.379	0.604	0.66	0.967	0.866	0.45	0.942	0.356	0.633	0.378
0.285	1	0.801	0.229	0	1	0.542	0.503	0.807	0.395	0.9	0.654	0.803	0.751	0.251	0.251	0.801	0.15	0.18	0.215	0.5	0.676	0.297	0.955	0.65	0.946	0.782	0.305	0.5	0.601	1	0.339	0.663	0.807	0.686	0.718	1	0.127	0.935	0.189	0.379	0.604	0.66	0.967	0.866	0.45	0.942	0.356	0.633	0.378
0.285	1	0.801	0.229	0	1	0.542	0.503	0.807	0.395	0.9	0.654	0.803	0.751	0.251	0.251	0.801	0.15	0.18	0.215	0.5	0.676	0.297	0.955	0.65	0.946	0.782	0.305	0.608	0.601	1	0.373	0.663	0.807	0.686	0.718	1	0.127	0.935	0.189	0.379	0.604	0.66	0.967	0.866	0.45	0.942	0.356	0.633	0.378
0.285	1	0.801	0.229	0	1	0.542	0.503	0.807	0.395	0.9	0.654	0.803	0.751	0.251	0.251	0.801	0.15	0.18	0.215	0.5	0.676	0.297	0.955	0.65	0.946	0.782	0.305	0.608	0.601	0	0.373	0.663	0.807	0.686	0.718	1	0.127	0.935	0.189	0.379	0.604	0.66	0.967	0.866	0.45	0.942	0.356	0.431	0.378
0.285	1	0.801	0.229	0	1	0.671	0.555	0.807	0.395	0.9	0.654	0.803	0.751	0.251	0.251	0.801	0.15	0.18	0.215	0.5	0.676	0.297	0.955	0.65	0.946	0.782	0.305	0.608	0.651	0	0.373	0.663	0.807	0.686	0.718	1	0.127	0.935	0.189	0.524	0.604	0.66	0.967	0.866	0.45	0.942	0.356	0.431	0.378
0.285	1	0.801	0.229	0	1	0.671	0.555	0.807	0.395	0.9	0.654	0.803	0.751	0.251	0.251	0.801	0.15	0.18	0.215	0.5	0.676	0.297	0.955	0.65	0.946	0.782	0.305	0.608	0.651	0	0.392	0.663	0.807	0.686	0.718	1	0.831	0.935	0.189	0.524	0.604	0.66	0.967	0.866	0.45	0.942	0.356	0.431	0.378
0.285	1	0.801	0.229	0	1	0.671	0.555	0.807	0.395	0.9	0.654	0.803	0.751	0.251	0.251	0.801	0.15	0.18	0.215	0.5	0.676	0.297	0.955	0.65	0.946	0.782	0.305	0.608	0.651	0.715	0.392	0.316	0.807	0.686	0.807	1	0.831	0.935	0.189	0.524	0.604	0.66	0.967	0.866	0.45	0.942	0.356	0.431	0.378
0.285	1	0.801	0.229	0	1	0.671	0.555	0.902	0.395	0.9	0.654	0.803	0.751	0.751	0.251	0.801	0.15	0.18	0.215	0.5	0.676	0.297	0.955	0.65	0.946	0.782	0.305	0.608	0.651	0.72	0.607	0.316	0.807	0.686	0.807	1	0.831	0.935	0.189	0.524	0.604	0.66	0.967	0.866	0.45	0.942	0.356	0.431	0.378
0.285	1	0.676	0.229	0	1	0.671	0.555	0.902	0.395	0.9	0.654	0.803	0.751	0.751	0.251	0.801	0.15	0.18	0.215	0.5	0.653	0.297	0.955	0.65	0.946	0.782	0.305	0.608	0.651	0.728	0.607	0.316	0.807	0.686	0.215	1	0.831	0.935	0.189	0.524	0.604	0.66	0.967	0.866	0.45	0.902	0.356	0.431	0.378
0.285	1	0.676	0.229	0	1	0.671	0.555	0.902	0.395	0.9	0.654	0.803	0.751	0.751	0.251	0.801	0.15	0.18	0.215	0.5	0.653	0.297	0.955	0.65	0.946	0.782	0.305	0.608	0.651	0.72	0.501	0.316	0.807	0.686	0.215	1	0.831	0.935	0.189	0.524	0.604	0.66	0.967	0.866	0.45	0.902	0.356	0.431	0.378
0.285	1	0.676	0.229	0	1	0.671	0.751	0.902	0.395	0.9	0.654	0.803	0.751	0.751	0.251	0.801	0.15	0.18	0.215	0.552	0.653	0.297	0.955	0.65	0.946	0.782	0.305	0.608	0.651	0.72	0.501	0.656	0.807	0.686	0.689	1	0.831	0.935	0.189	0.524	0.604	0.66	0.967	0.866	0.45	0.902	0.356	0.431	0.378
0.285	1	0.676	0.229	0	1	0.671	0.751	0.902	0.395	0.9	0.654	0.803	0.751	0.751	0.251	0.801	0.15	0.18	0.215	0.486	0.653	0.258	0.955	0.441	0.946	0.782	0.305	0.608	0.651	0.72	0.501	0.656	0.807	0.686	0.689	1	0.831	0.935	0.189	0.524	0.604	0.66	0.967	0.866	0.45	0.902	0.356	0.431	0.378
0.167	1	0.676	0.229	0.0331	1	0.671	0.751	0.902	0.395	0.9	0.654	0.803	0.751	0.751	0.251	0.801	0.15	0.18	0.215	0.486	0.653	0.258	0.955	0.441	0.946	0.782	0.305	0.608	0.651	0.72	0.501	0.308	0.807	0.686	0.689	1	0.831	0.935	0.189	0.524	0.604	0.705	0.967	0.866	0.45	0.902	0.356	0.431	0.378
0.167	1	0.676	0.229	0.0331	1	0.671	0.751	0.902	0.395	0.9	0.654	0.803	0.751	0.751	0.251	0.801	0.15	0.18	0.215	0.465	0.653	0.258	0.955	0.5	0.946	0.782	0.305	0.654	0.651	0.726	0.501	0.308	0.807	0.686	0.337	1	0.831	0.935	0.189	0.524	0.604	0.705	0.967	0.866	0.45	0.902	0.356	0.431	0.378
0.167	1	0.676	0.229	0.0331	1	0.671	0.751	0.902	0.395	0.9	0.654	0.803	0.751	0.751	0.251	0.801	0.15	0.18	0.215	0.465	0.653	0.258	0.955	0.5	0.946	0.782	0.305	0.654	0.651	0.719	0.452	0.71	0.807	0.379	0.337	1	0.831	0.935	0.189	0.524	0.604	0.705	0.967	0.866	0.45	0.902	0.356	0.431	0.378
0.167	1	0.676	0.229	0.0331	1	0.671	0.751	0.951	0.395	0.9	0.654	0.803	0.751	0.751	0.251	0.801	0.15	0.18	0.215	0.465	0.653	0.258	0.955	0.5	0.946	0.782	0.305	0.654	0.651	0.715	0.452	0.294	0.807	0.379	0.337	1	0.867	0.935	0.189	0.524	0.604	0.705	0.967	0.866	0.45	0.902	0.356	0.431	0.378
0.167	1	0.676	0.229	0.0331	1	0.671	0.751	0.951	0.395	0.9	0.654	0.803	0.751	0.751	0.251	0.801	0.15	0.18	0.215	0.465	0.653	0.258	0.955	0.5	0.946	0.782	0.305	0.654	0.651	0.715	0.427	0.294	0.807	0.559	0.337	1	0.867	0.935	0.189	0.524	0.604	0.705	0.967	0.866	0.45	0.902	0.356	0.431	0.378
0.509	1	0.676	0.229	0.0331	1	0.671	0.751	0.951	0.395	0.9	0.654	0.803	0.751	0.751	0.251	0.801	0.15	0.18	0.215	0.465	0.653	0.258	0.955	0.5	0.946	0.732	0.305	0.654	0.651	0.715	0.427	0.294	0.807	0.559	0.337	1	0.867	0.935	0.189	0.524	0.604	0.705	0.967	0.866	0.45	0.902	0.356	0.431	0.378
0.509	1	0.676	0.229	0.0331	1	0.671	0.751	0.951	0.395	0.9	0.654	0.803	0.751	0.751	0.251	0.801	0.15	0.18	0.215	0.465	0.653	0.258	0.955	0.5	0.946	0.732	0.305	0.654	0.651	0.715	0.393	0.294	0.807	0.559	0.823	1	0.867	0.935	0.189	0.524	0.604	0.705	0.967	0.866	0.45	0.902	0.356	0.431	0.378
0.509	1	0.676	0.229	0.0331	1	0.671	0.751	0.951	0.395	0.9	0.654	0.803	0.751	0.751	0.251	0.801	0.15	0.18	0.215	0.465	0.653	0.258	0.955	0.5	0.946	0.732	0.305	0.654	0.651	0.715	0.393	0.683	0.807	0.559	0.823	1	0.867	0.935	0.189	0.218	0.604	0.705	0.967	0.866	0.45	0.902	0.356	0.431	0.378
0.509	1	0.676	0.229	0.0331	1	0.671	0.751	0.951	0.395	0.9	0.654	0.803	0.751	0.751	0.251	0.801	0.15	0.18	0.215	0.465	0.653	0.274	0.955	0.5	0.946	0.732	0.305	0.654	0.651	0.715	0.393	0.683	0.807	0.559	0.823	1	0.867	0.935	0.189	0.218	0.604	0.705	0.967	0.866	0.45	0.902	0.356	0.431	0.378
0.509	1	0.676	0.229	0.0331	1	0.671	0.751	1	0.395	0.9	0.654	0.803	0.751	0.751	0.751	0.801	0.15	0.18	0.215	0.271	0.653	0.274	0.955	0.5	0.946	0.659	0.354	0.654	0.651	0.715	0.393	0.683	0.807	0.559	0.238	1	0.867	0.935	0.189	0.218	0.604	0.705	0.967	0.866	0.45	0.902	0.356	0.431	0.378
0.509	1	0.676	0.229	0.0331	1	0.671	0.751	1	0.395	0.9	0.654	0.803	0.751	0.751	0.751	0.801	0.15	0.18	0.215	0.271	0.579	0.274	0.955	0.5	0.946	0.659	0.354	0.654	0.651	1	0.393	0.683	0.807	0.559	0.238	1	0.867	0.968	0.189	0.218	0.604	0.705	0.967	0.866	0.45	0.902	0.356	0.431	0.378
0.509	1	0.676	0.229	0.0331	1	0.671	0.751	1	0.395	0.9	0.654	0.803	0.401	0.751	0.251	0.801	0.801	0.18	0.215	0.271	0.579	0.274	0.955	0.5	0.946	0.659	0.354	0.654	0.651	1	0.393	0.683	0.807	0.559	0.238	1	0.867	0.968	0.189	0.218	0.604	0.705	0.967	0.866	0.45	0.902	0.356	0.431	0.378
0.509	1	0.676	0.229	0.0331	1	0.671	0.751	1	0.395	0.9	0.654	0.803	0.401	0.751	0.251	0.801	0.801	0.18	0.215	0.271	0.579	0.274	0.955	0.5	0.946	0.659	0.354	0.716	0.651	0.725	0.369	0.552	0.807	0.45	0.362	1	0.705	0.968	0.189	0.383	0.604	0.705	0.967	0.866	0.45	0.902	0.356	0.431	0.378
0.509	1	0.676	0.229	0.0331	1	0.671	0.751	1	0.395	0.9	0.654	0.803	0.401	0.751	0.251	0.801	0.801	0.18	0.215	0.271	0.579	0.274	0.955	0.5	0.946	0.659	0.354	0.716	0.651	0.725	0.501	0.552	0.807	0.631	0.362	1	0.705	0.968	0.189	0.383	0.604	0.705	0.967	0.938	0.45	0.902	0.356	0.431	0.378
0.509	1	0.676	0.229	0.0331	1	0.671	0.751	1	0.395	0.9	0.654	0.803	0.401	0.751	0.251	0.801	0.801	0.81	0.215	0.271	0.579	0.274	0.955	0.5	0.946	0.659	0.354	0.716	0.651	0.715	0.501	0.552	0.807	0.383	0.362	1	0.705	0.968	0.189	0.383	0.604	0.705	0.967	0.938	0.45	0.902	0.356	0.431	0.378
0.509	1	0.676	0.229	0.0331	1	0.671	0.751	1	0.395	0.9	0.654	0.803	0.401	0.751	0.251	0.801	0.801	0.81	0.215	0.189	0.579	0.274	0.955	0.5	0.946	0.5	0.354	0.716	0.651	0.723	0.501	0.552	0.807	0.383	0.362	1	0.705	0.968	0.189	0.383	0.604	0.705	0.967	0.938	0.45	0.902	0.356	0.431	0.378
0.509	1	0.676	0.229	0.0331	1	0.671	0.608	1	0.395	0.9	0.654	0.803	0.401	0.751	0.251	0.801	0.801	0.81	0.215	0.189	0.579	0.274	0.955	0.5	0.946	0.5	0.354	0.716	0.651	0.723	0.501	0.552	0.807	0.383	0.362	1	0.705	0.968	0.189	0.383	0.496	0.705	0.967	0.938	0.45	0.902	0.356	0.431	0.378
0.403	1	0.676	0.229	0.0331	1	0.671	0.608	1	0.395	0.9	0.654	0.803	0.401	0.751	0.251	0.801	0.801	0.81	0.215	0.189	0.579	0.274	0.955	0.5	0.946	0.5	0.354	0.716	0.651	0.715	0.501	0.552	0.807	0.447	0.362	1	0.705	0.968	0.189	0.383	0.496	0.705	0.967	0.938	0.45	0.902	0.356	0.431	0.378
0.403	1	0.676	0.229	0.0331	1	0.671	0.608	1	0.395	0.9	0.654	0.803	0.401	0.751	0.251	0.801	0.801	0.81	0.215	0.189	0.579	0.274	0.955	0.5	0.946	0.5	0.354	0.716	0.651	0.715	0.501	0.552	0.807	0.447	0.349	1	0.705	0.968	0.189	0.383	0.496	0.705	0.967	0.938	0.45	0.902	0.356	0.431	0.378
0.403	1	0.676	0.229	0.0331	1	0.671	0.608	1	0.395	0.9	0.654	0.803	0.401	0.751	0.751	0.801	0.801	0.81	0.215	0.189	0.579	0.274	0.955	0.5	0.946	0.5	0.354	0.716	0.651	0.715	0.501	0.552	0.807	0.579	0.742	1	0.705	0.968	0.189	0.383	0.496	0.705	0.967	0.938	0.45	0.902	0.356	0.431	0.378
0.403	1	0.676	0.229	0.0331	1	0.439	0.608	1	0.395	0.9	0.654	0.803	0.401	0.751	0.751	0.801	0.801	0.81	0.215	0.189	0.579	0.274	0.955	0.5	0.946	0.5	0.354	0.716	0.651	0.715	0.501	0.552	0.807	0.579	0.742	1	0.705	0.968	0.189	0.383	0.496	0.705	0.967	0.938	0.45	0.902	0.356	0.431	0.378
0.403	1	0.676	0.229	0.0331	1	0.439	0.608	1	0.395	0.9	0.654	0.803	0.401	0.751	0.751	0.801	0.801	0.81	0.215	0.189	0.579	0.274	0.955	0.5	0.946	0.5	0.354	0.716	0.651	0.715	0.501	1	0.807	0.579	0.742	1	0.705	0.968	0.189	0.383	0.496	0.705	0.967	0.938	0.45	0.902	0.356	0.431	0.378
0.275	1	0.676	0.229	0.0331	1	0.439	0.608	1	0.35	0.9	0.654	0.803	0.401	0.751	0.751	0.801	0.801	0.81	0.215	0.189	0.519	0.274	0.955	0.5	0.946	0.5	0.354	0.758	0.651	1	0.501	1	0.807	0.579	0.742	1	0.705	0.968	0.189	0.447	0.496	0.705	0.967	0.938	0.45	0.902	0.356	0.431	0.378
0.275	1	0.676	0.229	0.0331	1	0.439	0.608	1	0.35	0.9	0.654	0.803	0.401	0.751	0.251	0.801	0.801	0.81	0.215	0.189	0.519	0.274	0.955	0.5	0.946	0.5	0.354	0.758	0.651	1	1	1	0.807	0.579	0.742	1	0.705	0.968	0.189	0.447	0.496	0.705	0.967	0.938	0.45	0.902	0.356	0.431	0.378
0.275	1	0.676	0.229	0.0331	1	0.439	0.608	1	0.35	0.9	0.654	0.803	0.401	0.751	0.251	0.801	0.801	0.81	0.215	0.189	0.519	0.274	0.955	0.756	0.946	0.5	0.354	0.758	0.651	1	0	1	0.807	0.579	0.742	1	0.705	0.968	0.189	0.447	0.496	0.705	0.967	0.938	0.45	0.902	0.356	0.431	0.378
0.275	1	0.676	0.229	0.0331	1	0.439	0.608	1	0.35	0.9	0.654	0.803	0.15	0.751	0.251	0.801	0.801	0.81	0.215	0.189	0.519	0.274	0.955	0.756	0.946	0.5	0.354	0.758	0.651	1	0	1	0.807	0.579	0.742	1	0.705	0.968	0.189	0.447	0.496	0.705	0.967	0.938	0.45	0.902	0.356	0.431	0.378
0.275	1	0.676	0.229	0.0331	1	0.439	0.608	1	0.35	0.9	0.654	0.803	0.15	0.751	0.251	0.801	0.801	0.81	0.215	0.329	0.519	0.274	0.955	0.756	0.946	0.5	0.354	0.758	0.651	1	0	0.651	0.807	0.579	0.742	1	0.705	0.968	0.189	0.447	0.496	0.705	0.967	0.938	0.45	0.902	0.356	0.431	0.378
0.275	1	0.676	0.229	0.0331	1	0.439	0.667	1	0.35	0.9	0.654	0.803	0.15	0.751	0.251	0.801	0.801	0.81	0.215	0.329	0.519	0.274	0.955	0.756	0.946	0.5	0.354	0.758	0.651	1	1	0.651	0.807	0.579	0.331	1	0.86	0.968	0.189	0.447	0.496	0.705	0.967	0.938	0.45	0.902	0.356	0.431	0.378
0.653	1	0.676	0.229	0.0331	1	0.439	0.667	1	0.35	0.9	0.654	0.803	0.15	0.751	0.251	0.801	0.801	0.81	0.215	0.329	0.519	0.274	0.955	0.756	0.946	0.5	0.354	0.758	0.651	1	1	0.651	0.807	0.579	0.331	1	0.86	0.968	0.189	0.447	0.496	0.705	0.967	0.938	0.45	0.902	0.356	0.431	0.378
0.653	1	0.676	0.229	0.0331	1	0.439	0.667	1	0.35	0.9	0.7	0.803	0.15	0.751	0.251	0.801	0.801	0.81	0.215	0.329	0.519	0.274	0.955	0.756	0.946	0.5	0.354	0.758	0.651	1	0.491	0.651	0.807	0.579	0.331	1	0.86	0.968	0.189	0.447	0.496	0.705	0.967	0.938	0.45	0.902	0.356	0.431	0.378
0.509	1	0.676	0.229	0.0331	1	0.439	0.667	1	0.35	0.9	0.7	0.803	0.15	0.751	0.251	0.801	0.801	0.81	0.215	0.329	0.519	0.274	0.955	0.756	0.946	0.5	0.354	0.758	0.651	1	0.491	0.651	0.807	0.579	0.697	1	0.86	0.968	0.189	0.447	0.699	0.705	0.967	0.938	0.45	0.902	0.356	0.431	0.378
0.509	1	0.676	0.229	0.0331	1	0.439	0.667	1	0.35	0.9	0.7	0.803	0.15	0.751	0.251	0.801	0.801	0.81	0.215	0.329	0.519	0.274	0.955	0.756	0.946	0.5	0.354	0.758	0.651	1	0.491	0.651	0.807	0.579	0.697	1	0.86	0.968	0.189	0.447	0.699	0.705	0.967	0.938	0.45	0.902	0.356	0.431	0.378
0.229	1	0.676	0.229	0.0331	1	0.439	0.667	1	0.35	0.9	0.7	0.803	0.15	0.751	0.251	0.801	0.801	0.81	0.215	0.329	0.519	0.274	0.955	0.756	0.946	0.5	0.354	0.758	0.651	0.697	0.491	0.651	0.807	0.579	0.697	1	0.86	0.968	0.189	0.447	0.699	0.705	0.967	0.938	0.45	0.902	0.356	0.431	0.378
0.229	1	0.676	0.608	0.0331	1	0.439	0.667	1	0.35	0.9	0.7	0.803	0.15	0.751	0.251	0.801	0.801	0.81	0.215	0.416	0.519	0.274	0.976	0.756	0.946	0.5	0.354	0.758	0.651	0.697	0.435	0.651	0.807	0.579	0.697	1	0.86	0.968	0.189	0.447	0.699	0.705	0.967	0.938	0.45	0.902	0.356	0.431	0.378
0.229	1	0.676	0.608	0.0331	1	0.439	0.667	1	0.35	0.9	0.7	0.803	0.15	0.751	0.251	0.801	0.801	0.81	0.759	0.416	0.586	0.707	0.976	0.756	0.946	0.5	0.354	0.758	0.651	0.697	0.435	0.651	0.807	0.579	0.697	1	0.86	0.968	0.189	0.447	0.699	0.705	0.967	0.938	0.535	0.902	0.356	0.431	0.378
0.229	1	0.676	0.608	0.0331	1	0.439	0.667	1	0.35	0.9	0.7	0.803	0.15	0.751	0.251	0.801	0.801	0.81	0.759	0.416	0.586	0.707	0.976	0.756	0.946	0.5	0.354	0.758	0.696	0.697	0.435	0.651	0.807	0.579	0.697	1	0.86	0.968	0.189	0.447	0.699	0.705	0.967	0.938	0.535	0.902	0.356	0.431	0.378
0.229	1	0.676	0.608	0.0331	1	0.439	0.667	1	0.35	0.9	0.7	0.803	0.15	0.751	0.251	0.801	0.801	0.174	0.759	0.416	0.586	0.707	0.976	0.756	0.946	0.5	0.354	0.758	0.696	0.697	0.435	0.651	0.807	0.579	0.697	1	0.86	0.968	0.189	0.447	0.699	0.705	0.967	0.938	0.535	0.902	0.356	0.431	0.378
0.229	1	0.676	0.501	0.0331	1	0.439	0.667	1	0.35	0.9	0.7	0.803	0.15	0.751	0.251	0.801	0.801	0.174	0.156	0.416	0.586	0.517	0.976	0.654	0.946	0.5	0.354	0.758	0.696	0.697	0.435	0.651	0.807	0.579	0.697	1	0.86	0.968	0.189	0.447	0.699	0.705	0.967	0.938	0.535	0.902	0.356	0.431	0.378
0.229	1	0.676	0.501	0.0331	1	0.439	0.667	1	0.35	0.9	0.7	0.803	0.15	0.751	0.251	0.801	0.801	0.174	0.156	0.416	0.586	0.517	0.976	0.654	0.946	0.5	0.354	0.758	0.696	0.697	0.435	0.651	0.807	0.579	0.697	1	0.86	0.968	0.189	0.447	0.699	0.705	0.967	0.938	0.535	0.902	0.356	0.431	0.378
0.229	1	0.676	0.501	0.0331	1	0.501	0.667	1	0.35	0.9	0.7	0.803	0.15	0.751	0.251	0.801	0.801	0.174	0.156	0.416	0.586	0.517	0.976	0.654	0.946	0.5	0.354	0.775	0.696	0.697	0.435	0.651	0.807	0.579	0.697	1	0.86	0.968	0.189	0.447	0.699	0.705	0.967	0.938	0.535	0.902	0.356	0.431	0.378
0.102	1	0.676	0.501	0.0331	1	0.501	0.667	1	0.35	0.9	0.7	0.803	0.15	0.751	0.251	0.801	0.801	0.174	0.156	0.416	0.686	0.517	0.976	0.654	0.946	0.5	0.354	0.775	0.633	0.697	0.435	0.651	0.807	0.579	0.697	1	0.86	0.968	0.189	0.447	0.699	0.705	0.967	0.938	0.535	0.902	0.356	0.431	0.378
0.102	1	0.676	0.501	0.0331	1	0.501	0.667	1	0.35	0.9	0.7	0.803	0.15	0.751	0.251	0.801	0.801	0.174	0.156	0.416	0.686	0.517	0.976	0.654	0.946	0.5	0.326	0.775	0.633	0.697	0.435	0.651	0.807	0.579	0.697	1	0.86	0.968	0.189	0.447	0.699	0.705	0.967	0.938	0.535	0.902	0.356	0.431	0.378
0.102	1	0.676	0.501	0.0331	1	0.501	0.667	1	0.35	0.9	0.7	0.803	0.15	0.751	0.251	0.801	0.801	0.174	0.156	0.416	0.686	0.517	0.976	0.654	0.946	0.5	0.326	0.775	0.633	0.697	0.435	0.651	0.807	0.579	0.697	1	0.86	0.968	0.189	0.447	0.699	0.705	0.967	0.938	0.535	0.902	0.356	0.431	0.378
0.102	1	0.676	0.501	0.0331	1	0.501	0.667	1	0.35	0.9	0.7	0.803	0.15	0.751	0.251	0.801	0.801	0.174	0.156	0.416	0.686	0.517	0.976	0.654	0.946	0.5	0.326	0.775	0.633	0.697	0.435	0.651	0.807	0.579	0.697	1	0.86	0.968	0.189	0.447	0.699	0.705	0.967	0.938	0.535	0.902	0.356	0.431	0.378
0.503	1	0.676	0.378	0.0331	1	0.501	0.667	1	0.35	0.9	0.7	0.803	0.15	0.751	0.251	0.801	0.801	0.174	0.156	0.416	0.686	0.517	0.976	0.654	0.946	0.5	0.326	0.775	0.633	0.697	0.435	0.651	0.807	0.579	0.34	1	0.86	0.968	0.189	0.447	0.699	0.705	0.967	0.938	0.535	0.902	0.356	0.431	0.378
0.503	1	0.676	0.378	0.0331	1	0.501	0.667	1	0.35	0.9	0.7	0.803	0.15	0.751	0.251	0.801	0.801	0.174	0.156	0.416	0.686	0.517	0.976	0.654	0.946	0.5	0.326	0.775	0.633	0.697	0.435	0.651	0.807	0.579	0.34	1	0.86	0.968	0.189	0.447	0.716	0.705	0.967	0.938	0.535	0.902	0.356	0.431	0.378
0.503	1	0.751	0.378	0.0331	1	0.575	0.667	1	0.35	0.9	0.7	0.803	0.15	0.751	0.251	0.801	0.801	0.174	0.156	0.416	0.686	0.517	0.976	0.654	0.946	0.598	0.326	0.807	0.633	0.697	0.435	0.651	0.807	0.579	0.34	1	0.86	0.968	0.189	0.447	0.716	0.705	0.967	0.938	0.535	0.902	0.356	0.431	0.378
0.503	1	0.751	0.378	0.0331	1	0.575	0.667	1	0.35	0.9	0.7	0.803	0.15	0.751	0.251	0.801	0.801	0.174	0.156	0.416	0.686	0.517	0.976	0.654	0.946	0.598	0.326	0.807	0.633	0.697	0.435	0.651	0.807	0.579	0.722	1	0.86	0.968	0.189	0.447	0.716	0.705	0.967	0.938	0.535	0.902	0.356	0.431	0.378
0.503	1	0.751	0.378	0.0331	1	0.575	0.667	1	0.35	0.9	0.7	0.803	0.15	0.751	0.251	0.801	0.801	0.174	0.156	0.416	0.686	0.517	0.976	0.654	0.946	0.598	0.326	0.807	0.633	0.707	0.419	0.651	0.807	0.579	0.722	1	0.86	0.968	0.846	0.447	0.716	0.705	0.967	0.938	0.535	0.902	0.356	0.431	0.378
0.503	1	0.751	0.378	0.0331	1	0.575	0.667	1	0.35	0.9	0.7	0.803	0.15	0.751	0.251	0.801	0.801	0.174	0.156	0.416	0.686	0.517	0.976	0.654	0.946	0.598	0.326	0.807	0.633	0.707	0.419	0.651	0.807	0.579	0.722	1	0.86	0.968	0.846	0.447	0.716	0.602	0.967	0.938	0.535	0.902	0.356	0.431	0.378
0.503	1	0.751	0.378	0.0331	1	0.575	0.667	1	0.35	0.9	0.7	0.803	0.15	0.751	0.251	0.801	0.801	0.174	0.156	0.416	0.686	0.439	0.976	0.654	0.946	0.598	0.326	0.807	0.633	1	0.419	0.651	0.807	0.579	0.722	1	0.86	0.968	0.331	0.447	0.716	0.602	0.967	0.938	0.535	0.902	0.356	0.431	0.378
0.503	1	0.751	0.378	0.0331	1	0.575	0.667	1	0.35	0.9	0.7	0.803	0.15	0.751	0.251	0.801	0.801	0.174	0.156	0.416	0.686	0.439	0.976	0.654	0.946	0.598	0.326	0.807	0.633	1	0.403	0.595	0.807	0.579	0.316	1	0.869	0.968	0.331	0.447	0.716	0.602	0.967	0.938	0.535	0.902	0.356	0.431	0.378
0.503	1	0.751	0.378	0.0331	1	0.575	0.667	1	0.35	0.9	0.7	0.803	0.15	0.751	0.251	0.801	0.801	0.174	0.156	0.416	0.686	0.439	0.976	0.654	0.946	0.598	0.304	0.807	0.633	1	0.403	0.595	0.807	0.579	0.316	1	0.869	0.968	0.307	0.463	0.716	0.602	0.967	0.938	0.535	0.902	0.356	0.431	0.378
0.503	1	0.751	0.378	0.0331	1	0.575	0.667	1	0.35	0.9	0.7	0.803	0.15	0.751	0.251	0.801	0.801	0.174	0.156	0.416	0.686	0.439	0.976	0.654	0.946	0.598	0.304	0.807	0.633	0.696	0.403	0.595	0.807	0.579	0.316	1	0.869	0.968	0.307	0.463	0.716	0.602	0.967	0.938	0.535	0.902	0.356	0.431	0.509
0.503	1	0.751	0.3	0.0331	1	0.575	0.667	1	0.35	0.9	0.7	0.803	0.15	0.751	0.251	0.801	0.801	0.174	0.156	0.416	0.686	0.439	0.976	0.654	0.946	0.598	0.304	0.807	0.633	0.696	0.403	0.595	0.807	0.579	0.316	1	0.869	0.968	0.307	0.463	0.716	0.602	0.967	0.938	0.535	0.902	0.356	0.431	0.509
0.503	1	0.751	0.3	0.0331	1	0.575	0.667	1	0.35	0.9	0.7	0.803	0.15	0.751	0.251	0.801	0.801	0.174	0.156	0.416	0.686	0.439	0.976	0.654	0.946	0.598	0.304	0.807	0.71	0.696	0.386	0.595	0.807	0.579	0.316	1	0.869	0.968	0.307	0.463	0.716	0.602	0.967	0.938	0.535	0.902	0.356	0.431	0.509
0.503	1	0.751	0.3	0.0331	1	0.67	0.667	1	0.35	0.9	0.7	0.803	0.15	0.751	0.251	0.801	0.801	0.174	0.156	0.416	0.686	0.439	0.976	0.654	0.946	0.598	0.304	0.807	0.71	0.696	0.386	0.595	0.807	0.579	0.316	1	0.869	0.968	0.307	0.463	0.716	0.602	0.967	0.938	0.535	0.902	0.356	0.431	0.509
0.503	1	0.751	0.3	0.0331	1	0.67	0.667	1	0.35	0.9	0.7	0.803	0.15	0.751	0.251	0.801	0.801	0.174	0.156	0.416	0.686	0.439	0.976	0.654	0.946	0.598	0.304	0.807	0.71	0.696	0.386	0.595	0.807	0.7	0.316	1	0.869	0.968	0.307	0.463	0.716	0.602	0.967	0.938	0.535	0.902	0.356	0.431	0.509
0.503	1	0.751	0.3	0.0331	1	0.67	0.667	1	0.35	0.9	0.7	0.803	0.15	0.751	0.251	0.801	0.801	0.174	0.156	0.5	0.686	0.218	0.976	0.673	0.946	0.598	0.304	0.807	0.71	0.709	0.415	0.595	0.807	0.7	0.316	1	0.869	0.968	0.307	0.463	0.716	0.602	0.967	0.938	0.535	0.902	0.356	0.431	0.509
0.503	1	0.751	0.3	0.0331	1	0.67	0.667	1	0.35	0.9	0.7	0.803	0.15	0.751	0.251	0.801	0.801	0.174	0.156	0.5	0.686	0.218	0.976	0.673	0.946	0.598	0.304	0.807	0.71	0.709	0.415	0.595	0.807	0.7	0.316	1	0.869	0.968	0.307	0.399	0.716	0.602	0.967	0.938	0.535	0.902	0.356	0.431	0.509
0.288	1	0.751	0.3	0.0331	1	0.67	0.667	1	0.3	0.9	0.7	0.803	0.15	0.751	0.251	0.801	0.801	0.174	0.156	0.5	0.686	0.218	0.976	0.673	0.946	0.598	0.304	0.807	0.71	0.709	0.415	0.595	0.807	0.785	0.316	1	0.869	0.968	0.307	0.399	0.716	0.602	0.967	0.938	0.535	0.902	0.356	0.431	0.509
0.288	1	0.751	0.3	0.0331	1	0.67	0.667	1	0.3	0.9	0.7	0.803	0.15	0.751	0.251	0.801	0.801	0.174	0.156	0.5	0.686	0.218	0.976	0.673	0.946	0.598	0.304	0.852	0.71	0.709	0.415	0.595	0.807	0.785	0.697	1	0.869	0.968	0.307	0.399	0.716	0.602	0.967	0.938	0.535	0.902	0.643	0.431	0.509
0.288	1	0.751	0.3	0.0331	1	0.67	0.667	1	0.3	0.9	0.7	0.803	0.15	0.751	0.251	0.801	0.801	0.174	0.156	0.334	0.686	0.218	0.976	0.61	0.946	0.598	0.304	0.852	0.71	0.695	0.438	0.595	0.807	0.785	0.697	1	0.869	0.968	0.307	0.399	0.716	0.602	0.967	0.938	0.535	0.902	0.643	0.431	0.509
0.288	1	0.751	0.3	0.0331	1	0.67	0.667	1	0.3	0.9	0.7	0.803	0.15	0.751	0.251	0.801	0.801	0.174	0.156	0.199	0.686	0.218	0.976	0.61	0.946	0.598	0.304	0.852	0.71	0.731	0.438	0.595	0.807	0.785	0.697	1	0.869	0.968	0.307	0.399	0.716	0.602	0.967	0.938	0.535	0.902	0.643	0.431	0.509
0.288	1	0.829	0.3	0.0331	1	0.811	0.667	1	0.3	0.9	0.7	0.803	0.15	0.751	0.251	0.801	0.801	0.174	0.156	0.199	0.686	0.218	0.976	0.61	0.946	0.598	0.304	0.852	0.71	0.731	0.605	0.664	0.807	0.785	0.697	1	0.869	0.968	0.307	0.399	0.716	0.602	0.967	0.938	0.535	0.902	0.643	0.431	0.509
0.288	1	0.829	0.3	0.16	1	0.811	0.667	1	0.3	0.9	0.7	0.803	0.15	0.751	0.251	0.801	0.801	0.174	0.156	0.256	0.686	0.218	0.976	0.61	0.964	0.598	0.304	0.852	0.751	0.731	0.605	0.664	0.807	0.785	0.697	1	0.869	0.968	0.307	0.408	0.716	0.602	0.967	0.938	0.535	0.902	0.643	0.431	0.509
0.288	1	0.829	0.3	0.16	1	0.811	0.667	1	0.3	0.9	0.7	0.803	0.15	0.751	0.251	0.801	0.801	0.174	0.156	0.256	0.686	0.406	0.976	0.61	0.964	0.598	0.304	0.852	0.751	0.731	0.605	0.555	0.807	0.785	0.344	1	0.869	0.968	0.307	0.408	0.716	0.602	0.967	0.938	0.535	0.902	0.775	0.431	0.601
0.288	1	0.829	0.3	0.16	1	0.811	0.667	1	0.3	0.9	0.7	0.803	0.15	0.751	0.251	0.801	0.801	0.174	0.156	0.256	0.686	0.406	0.976	0.61	0.964	0.598	0.304	0.903	0.751	0.731	0.605	0.555	0.807	0.785	0.344	1	0.869	0.968	0.307	0.408	0.716	0.602	0.967	0.938	0.535	0.902	0.775	0.431	0.601
0.288	1	1	0.3	0.16	1	0.811	0.667	1	0.3	0.9	0.7	0.803	0.15	0.751	0.251	0.801	0.801	0.174	0.156	0.256	0.686	0.406	0.976	0.61	0.964	0.598	0.304	0.903	0.751	0.709	0.605	0.683	0.807	0.948	0.344	1	0.869	0.968	0.307	0.408	0.716	0.602	0.967	0.938	0.535	0.902	0.775	0.431	0.601
0.288	1	1	0.3	0.16	1	0.811	0.667	1	0.3	0.9	0.7	0.803	0.15	0.751	0.751	0.801	0.801	0.174	0.156	0.256	0.686	0.406	0.976	0.61	0.964	0.598	0.304	0.903	0.751	0.692	0.605	0.683	0.807	0.948	0.344	1	0.869	0.968	0.307	0.408	0.49	0.602	0.967	0.938	0.535	0.902	0.775	0.431	0.601
0.288	1	0.829	0.3	0.16	1	0.811	0.667	1	0.3	0.9	0.7	0.803	0.15	0.751	0.251	0.801	0.801	0.174	0.156	0.256	0.686	0.406	0.976	0.61	0.964	0.598	0.304	0.903	0.751	0.671	0.605	0.683	0.807	0.948	0.344	1	0.869	0.968	0.307	0.408	0.49	0.602	0.967	0.938	0.535	0.902	0.775	0.431	0.601
0.288	1	0.829	0.3	0.16	1	0.811	0.667	1	0.3	0.9	0.7	0.803	0.15	0.751	0.251	0.801	0.801	0.174	0.156	0.256	0.686	0.406	0.976	0.61	0.964	0.598	0.304	0.903	0.751	0.707	0.392	0.683	0.807	0.948	0.725	1	0.869	0.968	0.298	0.408	0.49	0.602	0.967	0.938	0.535	0.902	0.775	0.431	0.601
0.288	1	0.829	0.3	0.16	1	0.811	0.667	1	0.3	0.9	0.7	0.803	0.15	0.751	0.251	0.801	0.801	0.174	0.156	0.285	0.686	0.406	0.976	0.61	0.964	0.598	0.304	0.903	0.751	0.707	0.392	0.392	0.807	0.948	0.725	1	0.869	0.968	0.298	0.408	0.49	0.602	0.967	0.938	0.535	0.902	0.924	0.431	0.601
0.898	1	0.829	0.3	0.16	1	0.811	0.667	1	0.3	0.9	0.7	0.803	0.15	0.751	0.251	0.801	0.801	0.174	0.156	0.285	0.686	0.406	0.976	0.61	0.964	0.598	0.304	0.903	0.751	0.707	0.392	0.392	0.807	0.948	0.267	1	0.869	0.968	0.298	0.408	0.49	0.602	0.967	0.938	0.535	0.902	0.924	0.431	0.601
0.898	1	0.829	0.3	0.16	1	0.811	0.667	1	0.3	0.9	0.7	0.803	0.15	0.751	0.251	0.801	0.801	0.174	0.156	0.225	0.686	0.406	0.976	0.61	0.964	0.598	0.304	0.903	0.751	0.707	0.392	0.392	1	0.948	0.706	1	0.869	0.968	0.298	0.408	0.49	0.602	0.967	0.938	0.535	0.902	0.924	0.431	0.601
0.898	1	0.829	0.3	0.16	1	0.811	0.667	1	0.3	0.9	0.7	0.803	0.15	0.751	0.251	0.801	0.801	0.174	0.156	0.225	0.686	0.406	0.976	0.61	0.964	0.5	0.304	0.903	0.751	0.707	0.392	0.648	1	0.948	0.706	1	0.869	0.968	0.298	0.408	0.49	0.602	0.967	0.938	0.535	0.902	0.924	0.431	0.601
0.898	1	0.912	0.3	0.16	1	0.811	0.667	1	0.3	0.9	0.7	0.803	0.15	0.751	0.251	0.801	0.801	0.174	0.156	0.225	0.686	0.406	0.976	0.61	0.964	0.5	0.304	0.903	0.751	0.707	0.392	0.399	1	0.948	0.706	1	0.869	0.968	0.298	0.408	0.49	0.602	0.967	0.938	0.637	0.902	0.924	0.431	0.601
0.898	1	0.912	0.3	0.16	1	0.811	0.667	1	0.3	0.9	0.7	0.803	0.15	0.751	0.251	0.801	0.801	0.174	0.156	0.225	0.686	0.5	0.976	0.635	0.964	0.5	0.304	0.903	0.5	0.735	0.49	0.399	1	0.948	0.706	1	0.869	0.968	0.298	0.408	0.49	0.602	0.967	0.938	0.637	0.902	0.924	0.431	0.601
0.497	1	0.912	0.3	0.16	1	0.811	0.667	1	0.3	0.9	0.7	0.803	0.15	0.751	0.251	0.801	0.801	0.174	0.156	0.225	0.686	0.5	0.976	0.635	0.964	0.5	0.304	0.859	0.5	0.735	0.49	0.659	1	0.948	0.706	1	0.869	0.968	0.298	0.408	0.49	0.602	0.967	0.938	0.637	0.902	0.924	0.431	0.601
0.497	1	0.912	0.3	0.16	1	0.811	0.667	1	0.3	0.9	0.7	0.803	0.15	0.751	0.251	0.801	0.801	0.174	0.156	0.229	0.686	0.5	0.976	0.635	0.964	0.5	0.304	0.859	0.5	0.755	0.49	0.659	1	0.948	0.706	1	0.869	0.968	0.298	0.408	0.49	0.602	0.967	0.938	0.637	0.902	0.924	0.431	0.601
0.497	1	0.912	0.3	0.16	1	0.811	0.667	1	0.3	0.9	0.7	0.803	0.15	0.751	0.251	0.801	0.801	0.174	0.156	0.229	0.686	0.5	0.976	0.635	0.964	0.5	0.304	0.859	0.5	0.755	0.49	0.362	1	0.948	0.706	1	0.869	0.968	0.298	0.408	0.49	0.692	0.967	0.938	0.637	0.902	0.924	0.264	0.601
0.497	1	0.912	0.3	0.16	1	0.811	0.667	1	0.3	0.9	0.7	0.803	0.15	0.751	0.251	0.801	0.801	0.174	0.156	0.229	0.579	0.5	0.976	0.635	0.964	0.5	0.304	0.859	0.5	0.755	0.477	0.362	1	0.948	0.706	1	0.869	0.968	0.298	0.408	0.49	0.692	0.967	0.938	0.643	0.902	0.924	0.264	0.601
0.497	1	0.912	0.3	0.16	1	0.811	0.667	1	0.3	0.9	0.7	0.803	0.15	0.751	0.251	0.801	0.801	0.174	0.156	0.229	0.579	0.5	0.976	0.635	0.964	0.245	0.304	0.859	0.5	0.755	0.477	0.362	1	0.948	0.706	1	0.869	0.968	0.298	0.408	0.49	0.692	0.967	0.938	0.643	0.902	0.924	0.264	0.601
0.497	1	0.912	0.3	0.16	1	0.811	0.667	1	0.3	0.9	0.7	0.803	0.15	0.751	0.251	0.801	0.801	0.174	0.156	0.229	0.579	0.5	0.976	0.635	0.964	0.245	0.304	0.859	0.5	0.755	0.477	0.657	1	0.879	0.706	1	0.869	0.968	0.739	0.408	0.49	0.692	0.967	0.938	0.643	0.902	0.924	0.264	0.601
0.497	1	0.912	0.3	0.16	1	0.811	0.667	1	0.3	0.9	0.7	0.803	0.15	0.751	0.251	0.801	0.801	0.174	0.156	0.229	0.579	0.5	0.976	0.635	0.964	0.245	0.304	0.859	0.5	0.755	0.477	0.657	1	0.879	0.706	1	0.869	0.968	0.739	0.408	0.408	0.692	0.967	0.938	0.643	0.902	0.924	0.264	0.601
0.497	1	0.912	0.3	0.16	1	0.811	0.667	1	0.3	0.9	0.7	0.803	0.15	0.751	0.251	0.801	0.801	0.174	0.156	0.229	0.579	0.5	0.976	0.635	0.964	0.245	0.304	0.859	0.5	0.755	0.697	0.343	1	0.879	0.706	1	0.869	0.968	0.739	0.408	0.408	0.692	0.967	0.938	0.643	0.902	0.924	0.264	0.601
0.497	1	0.912	0.3	0.16	1	0.506	0.667	1	0.3	0.9	0.7	0.803	0.15	0.751	0.251	0.801	0.801	0.174	0.156	0.229	0.579	0.5	0.976	0.635	0.964	0.245	0.304	0.859	0.5	0.755	0.329	0.343	1	0.879	0.706	1	0.869	0.968	0.739	0.408	0.408	0.692	0.967	0.938	0.643	0.902	0.924	0.264	0.601
0.497	1	0.912	0.3	0.16	1	0.506	0.667	1	0.3	0.9	0.7	0.803	0.15	0.751	0.251	0.801	0.801	0.174	0.156	0.229	0.579	0.5	0.976	0.635	0.964	0.245	0.304	0.859	0.5	0.755	0.329	0.674	1	0.78	0.706	1	0.869	0.968	0.739	0.408	0.408	0.692	0.967	0.938	0.643	0.902	0.924	0.264	0.601
0.497	1	0.912	0.3	0.16	1	0.506	0.667	1	0.3	0.9	0.7	0.803	0.15	0.751	0.251	0.801	0.801	0.174	0.156	0.229	0.579	0.202	0.976	0.599	0.964	0.245	0.304	0.859	0.702	0.755	0.329	0.674	1	0.78	0.706	1	0.869	0.968	0.362	0.408	0.408	0.692	0.967	0.938	0.643	0.902	0.924	0.264	0.601
0.497	1	0.912	0.3	0.16	1	0.506	0.667	1	0.3	0.9	0.7	0.803	0.15	0.751	0.251	0.801	0.801	0.174	0.156	0.229	0.579	0.202	0.976	0.599	0.964	0.245	0.304	0.859	0.702	0.755	0.329	0.674	1	0.78	0.706	1	0.869	0.968	0.362	0.408	0.408	0.692	0.967	0.938	0.643	0.902	0.924	0.264	0.601
0.497	1	0.912	0.3	0.16	1	0.506	0.667	1	0.3	0.9	0.7	0.803	0.15	0.751	0.251	0.801	0.801	0.174	0.156	0.229	0.579	0.202	0.976	0.599	0.964	0.245	0.304	0.859	0.702	0.755	0.329	0.37	1	0.78	0.706	1	0.869	0.968	0.346	0.408	0.408	0.692	0.967	0.938	0.643	0.902	0.924	0.264	0.601
0.79	1	0.912	0.3	0.16	1	0.506	0.667	1	0.288	0.9	0.7	0.803	0.15	0.751	0.251	0.801	0.801	0.174	0.156	0.229	0.579	0.202	0.976	0.599	0.964	0.245	0.304	0.859	0.702	0.755	0.329	0.37	1	0.595	0.706	1	0.869	0.968	0.346	0.408	0.408	0.692	0.967	0.938	0.643	0.902	0.924	0.264	0.601
0.79	1	0.912	0.594	0.16	1	0.506	0.667	1	0.288	0.9	0.7	0.803	0.15	0.751	0.251	0.801	0.801	0.174	0.156	0.229	0.533	0.202	0.976	0.599	0.964	0.245	0.304	0.859	0.702	0.755	0.798	0.37	1	0.595	0.706	1	0.869	0.968	0.346	0.408	0.408	0.692	0.967	0.938	0.643	0.902	0.924	0.264	0.601
0.79	1	0.912	0.594	0.16	1	0.429	0.506	1	0.288	0.9	0.7	0.803	0.15	0.751	0.251	0.801	0.801	0.174	0.156	0.229	0.533	0.202	0.976	0.599	0.964	0.216	0.304	0.859	0.702	0.755	0.246	0.709	1	0.595	0.706	1	0.869	0.968	0.346	0.408	0.408	0.692	0.967	0.938	0.643	0.902	0.924	0.264	0.601
0.79	1	0.912	0.594	0.16	1	0.429	0.506	1	0.288	0.9	0.7	0.803	0.15	0.751	0.251	0.801	0.801	0.174	0.156	0.229	0.533	0.202	0.976	0.599	0.964	0.216	0.304	0.859	0.702	0.732	0.246	0.709	1	0.595	0.706	1	0.869	0.968	0.33	0.408	0.408	0.692	0.967	0.938	0.643	0.902	0.924	0.264	0.601
0.503	1	0.912	0.594	0.16	1	0.429	0.506	1	0.288	0.9	0.7	0.803	0.15	0.751	0.251	0.801	0.801	0.174	0.156	0.207	0.533	0.202	0.976	0.599	0.964	0.216	0.304	0.859	0.702	0.732	0.246	0.709	1	0.595	0.706	1	0.869	0.968	0.33	0.408	0.408	0.692	0.967	0.938	0.643	0.902	0.924	0.264	0.601
0.503	1	0.912	0.594	0.16	1	0.429	0.506	1	0.288	0.9	0.7	0.803	0.15	0.751	0.251	0.801	0.801	0.174	0.156	0.207	0.533	0.202	0.976	0.599	0.964	0.161	0.304	0.859	0.702	0.732	0.599	0.709	1	0.595	0.706	1	0.869	0.968	0.33	0.408	0.408	0.692	0.967	0.938	0.643	0.627	0.924	0.264	0.601
0.503	1	0.912	0.594	0.16	1	0.429	0.506	1	0.288	0.9	0.7	0.803	0.15	0.751	0.251	0.801	0.801	0.174	0.156	0.207	0.533	0.202	0.983	0.599	0.964	0.161	0.304	0.859	0.702	0.732	0.599	0.709	1	0.595	0.706	1	0.869	0.968	0.33	0.408	0.29	0.692	0.967	0.938	0.643	0.627	0.924	0.264	0.601
0.503	1	0.912	0.594	0.16	1	0.429	0.354	1	0.288	0.9	0.7	0.803	0.15	0.751	0.251	0.801	0.801	0.174	0.156	0.207	0.533	0.202	0.983	0.599	0.964	0.161	0.304	0.859	0.702	0.732	0.599	0.32	1	0.595	0.706	1	0.869	0.968	0.33	0.408	0.29	0.692	0.967	0.938	0.643	0.627	0.924	0.264	0.601
0.503	1	0.912	0.465	0.16	1	0.429	0.354	1	0.288	0.9	0.7	0.803	0.15	0.751	0.251	0.801	0.801	0.174	0.156	0.207	0.533	0.202	0.983	0.599	0.964	0.161	0.304	0.88	0.702	0.732	0.599	0.32	1	0.595	0.706	1	0.869	0.968	0.33	0.591	0.29	0.692	0.967	0.938	0.643	0.627	0.924	0.264	0.601
0.503	1	0.912	0.465	0.16	1	0.429	0.354	1	0.288	0.9	0.7	0.803	0.15	0.751	0.251	0.801	0.801	0.174	0.156	0.207	0.533	0.202	0.983	0.599	0.964	0.161	0.304	0.88	0.702	0.725	0.599	0.32	1	0.595	0.706	1	0.869	0.968	0.33	0.591	0.29	0.692	0.967	0.938	0.643	0.627	0.924	0.264	0.601
0.503	1	0.912	0.465	0.16	1	0.429	0.354	1	0.288	0.9	0.7	0.803	0.15	0.751	0.251	0.801	0.801	0.174	0.156	0.207	0.533	0.202	0.983	0.599	0.964	0.161	0.304	0.88	0.702	0.725	0.398	0.32	1	0.595	0.706	1	0.869	0.968	0.33	0.598	0.29	0.692	0.967	0.938	0.643	0.627	0.924	0.264	0.601
0.311	1	0.912	0.465	0.16	1	0.429	0.354	1	0.288	0.9	0.7	0.803	0.15	0.751	0.251	0.801	0.801	0.174	0.156	0.207	0.49	0.202	0.983	0.599	0.964	0.161	0.304	0.88	0.702	0.725	0.398	0.32	1	0.595	0.706	1	0.869	0.968	0.33	0.598	0.29	0.692	0.967	0.938	0.643	0.627	0.924	0.264	0.601
0.311	1	0.912	0.465	0.16	1	0.429	0.354	1	0.288	0.9	0.7	0.803	0.15	0.251	0.251	0.801	0.801	0.174	0.156	0.207	0.49	0.202	0.983	0.599	0.964	0.161	0.304	0.88	0.702	0.718	0.398	0.408	1	0.595	0.706	1	0.869	0.968	0.311	0.635	0.259	0.692	0.967	0.938	0.643	0.627	0.924	0.264	0.601
0.311	1	0.912	0.291	0.16	1	0.429	0.354	1	0.288	0.9	0.7	0.803	0.15	0.251	0.251	0.801	0.801	0.174	0.156	0.207	0.49	0.202	0.983	0.599	0.964	0.161	0.304	0.88	0.702	0.732	0.379	0.408	1	0.595	0.706	1	0.869	0.968	0.311	0.635	0.259	0.692	0.967	0.938	0.643	0.627	0.924	0.264	0.601
0.311	1	0.588	0.291	0.16	1	0.429	0.354	1	0.288	0.9	0.7	0.803	0.15	0.751	0.251	0.801	0.801	0.174	0.156	0.207	0.49	0.202	0.983	0.599	0.964	0.161	0.304	0.88	0.702	0.732	0.379	0.408	1	0.595	0.706	1	0.869	0.968	0.311	0.635	0.259	0.692	0.967	0.938	0.643	0.627	0.924	0.264	0.601
0.311	1	0.588	0.291	0.101	1	0.429	0.354	1	0.288	0.9	0.7	0.803	0.15	0.751	0.251	0.801	0.801	0.174	0.156	0.207	0.49	0.202	0.983	0.599	0.964	0.161	0.35	0.88	0.702	0.732	0.379	0.408	1	0.595	0.706	1	0.869	0.968	0.311	0.635	0.259	0.692	0.967	0.938	0.643	0.255	0.924	0.264	0.601
0.311	1	0.588	0.291	0.101	1	0.429	0.354	1	0.288	0.9	0.7	0.803	0.15	0.751	0.251	0.801	0.801	0.174	0.156	0.207	0.49	0.202	0.983	0.599	0.964	0.161	0.35	0.88	0.702	0.723	0.379	0.598	1	0.71	0.706	1	0.869	0.968	0.311	0.635	0.259	0.692	0.967	0.938	0.643	0.255	0.924	0.264	0.601
0.311	1	0.439	0.291	0.101	1	0.429	0.354	1	0.288	0.9	0.7	0.803	0.15	0.751	0.251	0.801	0.801	0.174	0.765	0.207	0.49	0.499	0.983	0.599	0.964	0.161	0.35	0.88	0.702	0.723	0.379	0.598	1	0.71	0.706	1	0.869	0.968	0.311	0.635	0.241	0.692	0.967	0.938	0.643	0.255	0.924	0.264	0.601
0.311	1	0.439	0.291	0.101	1	0.429	0.354	1	0.288	0.9	0.7	0.803	0.15	0.751	0.251	0.801	0.801	0.174	0.765	0.199	0.49	0.499	0.983	0.599	0.964	0.161	0.35	0.88	0.702	0.723	0.379	0.598	1	0.71	0.706	1	0.869	0.968	0.311	0.635	0.241	0.692	0.967	0.938	0.643	0.255	0.924	0.264	0.601
0.311	1	0.439	0.291	0.101	1	0.429	0.354	1	0.288	0.9	0.7	0.803	0.15	0.751	0.251	0.801	0.801	0.174	0.765	0.199	0.49	0.499	0.983	0.599	0.964	0.161	0.35	0.88	0.702	0.723	0.379	0.598	1	0.722	0.706	1	0.869	0.968	0.311	0.635	0.241	0.692	0.967	0.938	0.643	0.255	0.924	0.264	0.601
0.311	1	0.439	0.291	0.101	1	0.429	0.354	1	0.288	0.9	0.7	0.803	0.15	0.751	0.251	0.801	0.801	0.174	0.765	0.228	0.49	0.499	0.983	0.599	0.964	0.161	0.35	0.88	0.702	0.718	0.379	0.598	1	0.722	0.706	1	0.869	0.968	0.311	0.635	0.241	0.692	0.967	0.938	0.643	0.255	0.924	0.264	0.601
0.311	1	0.439	0.291	0.101	1	0.429	0.354	1	0.288	0.9	0.7	0.803	0.15	0.751	0.251	0.801	0.801	0.174	0.765	0.228	0.49	0.499	0.983	0.599	0.964	0.161	0.35	0.903	0.702	0.718	0.409	0.598	1	0.722	0.706	1	0.869	0.968	0.311	0.635	0.241	0.692	0.967	0.938	0.643	0.255	0.924	0.264	0.601
0.501	1	0.439	0.291	0.101	1	0.429	0.354	1	0.288	0.9	0.7	0.803	0.15	0.751	0.251	0.801	0.801	0.174	0.765	0.228	0.378	0.499	0.983	0.599	0.964	0.161	0.35	0.903	0.702	0.713	0.409	0.598	1	0.722	0.706	1	0.869	0.968	0.311	0.635	0.241	0.692	0.967	0.938	0.643	0.255	0.935	0.264	0.601
0.501	1	0.439	0.291	0.101	1	0.429	0.354	1	0.501	0.9	0.7	0.803	0.85	0.751	0.251	0.801	0.801	0.174	0.765	0.228	0.378	0.499	0.983	0.599	0.964	0.112	0.35	0.903	0.702	0.707	0.409	0.598	1	0.722	0.706	1	0.869	0.968	0.311	0.635	0.241	0.692	0.994	0.938	0.643	0.255	0.935	0.264	0.601
0.501	1	0.439	0.291	0.101	1	0.429	0.354	1	0.501	0.9	0.7	0.803	0.85	0.751	0.251	0.801	0.801	0.174	0.765	0.228	0.378	0.282	0.983	0.599	0.964	0.112	0.35	0.903	0.702	0.707	0.409	0.598	1	0.722	0.706	1	0.869	0.968	0.311	0.635	0.241	0.692	0.994	0.938	0.643	0.255	1	0.264	0.601
0.501	1	0.439	0.278	0.101	1	0.429	0.354	1	0.501	0.9	0.7	0.803	0.85	0.751	0.251	0.801	0.801	0.174	0.154	0.228	0.378	0.282	0.983	0.599	0.964	0.112	0.35	0.903	0.702	0.707	0.409	0.39	1	0.722	0.288	1	0.869	0.968	0.311	0.635	0.241	0.692	0.994	0.938	0.643	0.255	1	0.264	0.601
0.501	1	0.439	0.278	0.101	1	0.429	0.354	1	0.501	0.9	0.7	0.803	0.85	0.751	0.251	0.801	0.801	0.174	0.154	0.228	0.378	0.282	0.983	0.599	0.964	0.112	0.35	0.903	0.702	0.707	0.565	0.39	1	0.722	0.288	1	0.869	0.968	0.293	0.635	0.241	0.692	0.994	0.938	0.643	0.255	1	0.264	0.601
0.501	1	0.439	0.278	0.101	1	0.429	0.354	1	0.249	0.9	0.7	0.803	0.85	0.751	0.251	0.801	0.801	0.174	0.154	0.228	0.378	0.282	0.983	0.599	0.964	0.112	0.35	0.903	0.751	0.707	0.615	0.589	1	0.722	0.288	1	0.869	0.968	0.293	0.635	0.241	0.692	0.994	0.938	0.643	0.255	1	0.264	0.601
0.501	1	0.439	0.278	0.101	1	0.429	0.354	1	0.249	0.9	0.7	0.803	0.85	0.751	0.251	0.801	0.801	0.174	0.154	0.228	0.438	0.282	0.983	0.599	0.964	0.112	0.35	0.903	0.751	0.707	0.615	0.589	1	0.722	0.288	1	0.869	0.968	0.293	0.635	0.241	0.692	0.994	0.938	0.643	0.255	1	0.264	0.601
0.501	1	0.439	0.278	0.101	1	0.429	0.354	1	0.249	0.9	0.7	0.803	0.85	0.751	0.251	0.801	0.801	0.174	0.154	0.228	0.438	0.282	0.983	0.599	0.964	0.112	0.35	0.903	0.751	0.7	0.615	0.362	1	0.722	0.288	1	0.869	0.968	0.293	0.635	0.241	0.692	0.994	0.938	0.643	0.255	1	0.264	0.601
0.501	1	0.439	0.278	0.101	1	0.429	0.354	1	0.249	0.9	0.7	0.803	0.85	0.751	0.251	0.801	0.801	0.174	0.154	0.421	0.438	0.282	0.983	0.599	0.964	0.112	0.35	0.903	0.751	0.7	0.418	0.64	1	0.722	0.288	1	0.869	0.968	0.255	0.635	0.218	0.692	0.994	0.938	0.643	0.255	1	0.264	0.601
0.501	1	0.439	0.278	0.101	1	0.429	0.354	1	0.249	0.9	0.7	0.803	0.85	0.751	0.251	0.801	0.801	0.174	0.154	0.421	0.438	0.282	0.983	0.599	0.964	0.112	0.35	0.903	0.751	0.7	0.418	0.64	1	0.722	0.288	1	0.869	0.968	0.255	0.635	0.218	0.692	0.994	0.938	0.643	0.339	1	0.264	0.601
0.501	1	0.439	0.278	0.101	1	0.429	0.354	1	0.249	0.9	0.7	0.803	0.85	0.751	0.251	0.801	0.801	0.174	0.154	0.421	0.438	0.282	0.983	0.599	0.964	0.112	0.35	0.903	0.751	0.696	0.39	0.359	1	0.722	0.288	1	0.869	0.968	0.255	0.635	0.218	0.692	0.994	0.938	0.643	0.339	1	0.264	0.601
0.327	1	0.439	0.278	0.101	1	0.429	0.354	1	0.249	0.9	0.7	0.803	0.85	0.751	0.251	0.801	0.801	0.174	0.154	0.421	0.563	0.282	0.983	0.599	0.964	0.112	0.35	0.922	0.751	0.696	0.39	0.359	1	0.722	0.288	1	0.869	0.968	0.255	0.635	0.218	0.692	0.994	0.938	0.643	0.339	1	0.264	0.601
0.327	1	0.509	0.278	0.101	1	0.429	0.331	1	0.249	0.9	0.7	0.803	0.85	0.751	0.251	0.801	0.801	0.174	0.154	0.421	0.563	0.282	0.983	0.599	0.964	0.112	0.35	0.922	0.751	0.692	0.39	0.656	1	0.722	0.288	1	0.869	0.968	0.255	0.635	0.205	0.692	0.994	0.938	0.643	0.339	0.945	0.264	0.601
0.327	1	0.509	0.278	0.101	1	0.429	0.331	1	0.249	0.9	0.7	0.803	0.85	0.751	0.251	0.801	0.801	0.174	0.154	0.421	0.563	0.282	0.983	0.599	0.964	0.112	0.35	0.922	0.751	0.692	0.39	0.346	1	0.722	0.693	1	0.869	0.968	0.255	0.463	0.205	0.692	0.994	0.938	0.643	0.339	0.945	0.264	0.601
0.327	1	0.509	0.278	0.101	1	0.429	0.331	1	0.249	0.9	0.7	0.803	0.85	0.751	0.251	0.801	0.801	0.174	0.154	0.421	0.563	0.282	0.983	0.565	0.964	0.112	0.35	0.873	0.7	0.687	0.39	0.346	1	0.722	0.693	1	0.869	0.968	0.255	0.463	0.205	0.692	0.994	0.938	0.643	0.339	0.945	0.264	0.601
0.327	1	0.509	0.278	0.101	1	0.429	0.331	1	0.249	0.9	0.7	0.803	0.85	0.751	0.251	0.801	0.801	0.174	0.154	0.421	0.563	0.313	0.983	0.565	0.964	0.112	0.35	0.873	0.7	0.687	0.39	0.683	1	0.722	0.278	1	0.869	0.968	0.255	0.463	0.157	0.692	0.994	0.938	0.643	0.339	0.945	0.264	0.601
0.327	1	0.411	0.278	0.101	1	0.429	0.331	1	0.249	0.9	0.7	0.803	0.85	0.751	0.251	0.801	0.801	0.174	0.154	0.421	0.563	0.313	0.983	0.565	0.964	0.112	0.35	0.873	0.7	0.682	0.39	0.683	1	0.722	0.278	1	0.869	0.968	0.255	0.463	0.157	0.692	0.994	0.938	0.643	0.339	0.945	0.264	0.601
0.327	1	0.411	0.278	0.101	1	0.429	0.331	1	0.249	0.9	0.7	0.803	0.85	0.751	0.251	0.801	0.801	0.174	0.154	0.421	0.563	0.313	0.983	0.565	0.964	0.112	0.35	0.873	0.7	0.676	0.39	0.683	0.944	0.722	0.278	1	0.869	0.968	0.255	0.463	0.157	0.692	0.994	0.938	0.643	0.339	0.945	0.264	0.601
0.327	1	0.411	0.278	0.101	1	0.429	0.331	1	0.249	0.9	0.7	0.803	0.85	0.751	0.251	0.801	0.801	0.174	0.154	0.421	0.563	0.313	0.983	0.565	0.964	0.112	0.35	0.873	0.7	0.671	0.39	0.313	0.944	0.722	0.278	1	0.869	0.968	0.255	0.463	0.157	0.692	0.994	0.938	0.643	0.339	0.945	0.264	0.601
0.327	1	0.357	0.278	0.101	1	0.429	0.331	1	0.249	0.9	0.7	0.803	0.85	0.751	0.251	0.801	0.801	0.174	0.154	0.421	0.563	0.313	0.983	0.565	0.964	0.112	0.35	0.84	0.7	0.67	0.39	0.313	0.944	0.722	0.278	1	0.869	0.968	0.255	0.463	0.157	0.692	0.994	0.938	0.643	0.339	0.945	0.264	0.601
0.327	1	0.357	0.261	0.101	1	0.429	0.331	1	0.249	0.9	0.7	0.803	0.85	0.751	0.251	0.801	0.801	0.174	0.154	0.356	0.563	0.313	0.983	0.565	0.964	0.112	0.35	0.84	0.7	0.667	0.39	0.313	0.944	0.722	0.71	1	0.869	0.968	0.255	0.463	0.134	0.692	0.994	0.938	0.643	0.339	0.945	0.264	0.601
0.327	1	0.357	0.261	0.101	1	0.429	0.331	1	0.249	0.9	0.7	0.803	0.85	0.751	0.251	0.801	0.801	0.174	0.154	0.356	0.563	0.313	0.983	0.565	0.964	0.112	0.35	0.84	0.7	0.667	0.428	0.689	0.944	0.803	0.71	1	0.869	0.968	0.255	0.463	0.134	0.692	0.994	0.938	0.643	0.339	0.945	0.264	0.601
0.327	1	0.357	0.261	0.101	1	0.429	0.331	1	0.249	0.9	0.7	0.803	0.85	0.751	0.251	0.801	0.801	0.174	0.154	0.356	0.478	0.313	0.983	0.565	0.964	0.112	0.35	0.88	0.7	0.677	0.428	0.689	0.944	0.803	0.71	1	0.869	0.968	0.255	0.463	0.134	0.692	0.994	0.938	0.643	0.339	0.945	0.264	0.601
0.327	1	0.357	0.261	0.101	1	0.429	0.331	1	0.249	0.9	0.7	0.803	0.85	0.751	0.251	0.801	0.801	0.174	0.154	0.356	0.478	0.313	0.983	0.565	0.964	0.112	0.35	0.88	0.7	0.677	0.604	0.689	0.944	0.803	0.71	1	0.869	0.968	0.255	0.463	0.134	0.692	0.994	0.938	0.643	0.339	0.945	0.264	0.601
0.327	1	0.357	0.261	0.101	1	0.429	0.331	1	0.249	0.9	0.7	0.803	0.85	0.751	0.251	0.801	0.801	0.174	0.154	0.356	0.478	0.313	0.983	0.565	0.964	0.112	0.35	0.88	0.7	0.677	0.604	0.294	0.944	0.803	0.71	1	0.869	0.968	0.255	0.463	0.134	0.692	0.994	0.938	0.643	0.339	0.945	0.264	0.601
0.327	1	0.357	0.261	0.101	1	0.429	0.331	1	0.249	0.9	0.7	0.803	0.85	0.751	0.251	0.801	0.801	0.174	0.154	0.356	0.478	0.313	0.983	0.633	0.964	0.112	0.35	0.88	0.7	0.677	0.612	0.294	0.944	0.803	0.71	1	0.869	0.968	0.255	0.463	0.134	0.692	0.994	0.938	0.643	0.339	0.945	0.264	0.601
0.327	1	0.357	0.261	0.101	1	0.429	0.331	1	0.249	0.9	0.7	0.803	0.85	0.751	0.251	0.801	0.801	0.174	0.154	0.356	0.54	0.313	0.983	0.633	0.964	0.112	0.5	0.88	0.7	0.676	0.365	0.294	0.87	0.803	0.71	1	0.869	0.968	0.241	0.463	0.134	0.692	0.994	0.938	0.643	0.339	0.945	0.264	0.601
0.327	1	0.357	0.261	0.101	1	0.429	0.331	1	0.249	0.9	0.7	0.803	0.85	0.751	0.251	0.801	0.801	0.174	0.154	0.356	0.54	0.313	0.983	0.633	0.975	0.0922	0.5	0.88	0.7	0.676	0.365	0.294	0.87	0.847	0.71	1	0.869	0.968	0.241	0.463	0.134	0.692	0.994	0.938	0.643	0.339	0.945	0.264	0.601
0.327	1	0.357	0.261	0.101	1	0.561	0.331	1	0.249	0.9	0.7	0.803	0.85	0.751	0.251	0.801	0.801	0.174	0.154	0.356	0.54	0.313	0.983	0.633	0.975	0.0922	0.5	0.88	0.7	0.676	0.365	0.294	0.87	0.847	0.71	1	0.869	0.968	0.241	0.463	0.134	0.692	0.994	0.938	0.643	0.339	0.945	0.264	0.601
0.327	1	0.496	0.261	0.101	1	0.561	0.331	1	0.249	0.9	0.7	0.803	0.85	0.751	0.251	0.801	0.801	0.174	0.154	0.356	0.54	0.313	0.983	0.633	0.975	0.0922	0.5	0.88	0.7	0.661	0.605	0.294	0.87	0.847	0.71	1	0.869	0.968	0.241	0.463	0.134	0.692	0.994	0.938	0.643	0.339	0.945	0.264	0.601
0.327	1	0.496	0.261	0.101	1	0.561	0.331	1	0.249	0.9	0.7	0.803	0.85	0.751	0.251	0.801	0.801	0.174	0.154	0.356	0.54	0.313	0.983	0.633	0.975	0.0922	0.5	0.88	0.7	0.661	0.605	0.294	0.87	0.847	0.71	1	0.869	0.968	0.241	0.463	0.134	0.692	0.994	0.938	0.643	0.339	0.945	0.264	0.601
0.327	1	0.496	0.261	0.0533	1	0.561	0.331	1	0.249	0.9	0.7	0.803	0.85	0.751	0.251	0.801	0.801	0.174	0.154	0.356	0.54	0.313	0.983	0.633	0.975	0.0922	0.5	0.88	0.7	0.684	0.486	0.294	0.87	0.847	0.71	1	0.869	0.968	0.241	0.463	0.134	0.692	0.994	0.938	0.643	0.339	0.945	0.264	0.601
0.327	1	0.496	0.261	0.0533	1	0.561	0.331	1	0.249	0.9	0.7	0.803	0.85	0.751	0.251	0.801	0.801	0.174	0.154	0.356	0.54	0.313	0.983	0.633	0.975	0.0922	0.5	0.88	0.7	0.617	0.486	0.294	0.87	0.847	0.71	1	0.869	0.968	0.206	0.463	0.134	0.692	0.994	0.938	0.643	0.339	0.945	0.264	0.601
0.327	1	0.496	0.261	0.0533	1	0.561	0.331	1	0.249	0.9	0.7	0.803	0.85	0.751	0.251	0.801	0.801	0.174	0.154	0.356	0.703	0.313	0.983	0.633	0.975	0.0922	0.5	0.88	0.7	0.628	0.457	0.294	0.87	0.847	0.71	1	0.869	0.968	0.206	0.463	0.134	0.692	0.994	0.938	0.643	0.339	0.945	0.264	0.439
0.327	1	0.496	0.261	0.0533	1	0.561	0.331	1	0.249	0.9	0.7	0.803	0.85	0.751	0.251	0.801	0.801	0.174	0.154	0.356	0.703	0.313	0.983	0.633	0.975	0.0922	0.5	0.88	0.7	0.353	0.457	0.294	0.87	0.847	0.71	1	0.869	0.968	0.206	0.463	0.134	0.692	0.994	0.938	0.643	0.339	0.945	0.264	0.439
0.327	1	0.496	0.261	0.0533	1	0.561	0.331	1	0.249	0.9	0.7	0.803	0.85	0.751	0.251	0.801	0.801	0.174	0.154	0.356	0.703	0.313	0.983	0.633	0.975	0.0922	0.5	0.88	0.7	0.353	0.584	0.294	0.87	0.847	0.71	1	0.869	0.968	0.206	0.463	0.134	0.692	0.994	0.938	0.643	0.339	0.945	0.264	0.439
0.327	1	0.496	0.261	0.0533	1	0.561	0.331	1	0.249	0.9	0.7	0.803	0.85	0.751	0.251	0.801	0.801	0.174	0.154	0.337	0.703	0.313	0.983	0.633	0.975	0.0922	0.5	0.88	0.7	0.353	0.584	0.294	0.87	0.847	0.71	1	0.869	0.968	0.206	0.463	0.134	0.692	0.994	0.938	0.643	0.339	0.945	0.264	0.439
0.327	1	0.496	0.261	0.0533	1	0.561	0.331	1	0.249	0.9	0.7	0.803	0.85	0.751	0.251	0.801	0.801	0.174	0.154	0.337	0.703	0.313	0.983	0.653	0.975	0.0922	0.5	0.88	0.7	0.353	0.437	0.294	0.87	0.847	0.71	1	0.869	0.968	0.206	0.463	0.134	0.692	0.994	0.938	0.643	0.339	0.945	0.264	0.439
0.327	1	0.496	0.261	0.0533	1	0.561	0.331	1	0.249	0.9	0.7	0.803	0.85	0.751	0.251	0.801	0.801	0.174	0.154	0.337	0.703	0.313	0.983	0.653	0.975	0.0922	0.5	0.88	0.7	0.267	0.437	0.294	0.87	0.0403	0.71	1	0.869	0.968	0.206	0.463	0.134	0.692	0.994	0.938	0.643	0.339	0.945	0.264	0.439
0.744	1	0.496	0.261	0.0533	1	0.561	0.331	1	0.2	0.9	0.7	0.803	0.85	0.751	0.251	0.801	0.801	0.174	0.154	0.441	0.703	0.313	0.983	0.653	0.975	0.0922	0.5	0.88	0.7	0.267	0.437	0.294	0.87	0.0403	0.71	1	0.95	0.968	0.206	0.463	0.134	0.692	0.994	0.938	0.643	0.339	0.945	0.264	0.439
0.744	1	0.496	0.261	0.0533	1	0.561	0.331	1	0.2	0.9	0.7	0.803	0.85	0.751	0.251	0.801	0.801	0.174	0.154	0.441	0.703	0.313	0.983	0.653	0.975	0.0922	0.5	0.88	0.7	0.267	0.437	0.294	0.87	0.0403	0.71	1	0.95	0.968	0.206	0.378	0.134	0.692	0.994	0.938	0.643	0.339	0.945	0.264	0.439
0.744	1	0.496	0.261	0.0533	1	0.561	0.331	1	0.2	0.9	0.7	0.803	0.85	0.751	0.251	0.801	0.801	0.174	0.154	0.653	0.703	0.313	0.983	0.653	0.975	0.0922	0.5	0.88	0.7	0.203	0.437	0.294	0.87	0.0403	0.833	1	0.95	0.968	0.206	0.378	0.134	0.692	0.994	0.938	0.643	0.339	0.945	0.264	0.439
0.744	1	0.496	0.261	0.0533	1	0.46	0.331	1	0.2	0.9	0.7	0.803	0.85	0.751	0.251	0.801	0.801	0.174	0.154	0.653	0.703	0.313	0.983	0.653	0.975	0.0922	0.5	0.88	0.7	0.203	0.595	0.294	0.87	0.0403	0.833	1	0.95	0.968	0.206	0.378	0.134	0.692	0.994	0.938	0.643	0.339	0.945	0.264	0.439
0.744	1	0.496	0.261	0.173	1	0.46	0.331	1	0.2	0.9	0.7	0.803	0.85	0.751	0.251	0.801	0.801	0.174	0.154	0.653	0.703	0.313	0.983	0.653	0.975	0.0922	0.5	0.88	0.7	0.203	0.393	0.383	0.87	0.0403	0.833	1	0.95	0.968	0.206	0.378	0.134	0.692	0.994	0.938	0.758	0.339	0.945	0.264	0.439
0.5	1	0.354	0.261	0.173	1	0.46	0.331	1	0.2	0.9	0.7	0.803	0.85	0.751	0.251	0.801	0.801	0.174	0.154	0.653	0.703	0.313	0.983	0.653	0.975	0.0922	0.5	0.88	0.7	0.203	0.393	0.383	0.87	0.0403	0.833	1	0.95	0.968	0.206	0.378	0.134	0.692	0.994	0.938	0.758	0.339	0.945	0.264	0.439
0.5	1	0.354	0.261	0.173	1	0.46	0.331	1	0.2	0.9	0.7	0.803	0.85	0.751	0.251	0.801	0.801	0.174	0.154	0.653	0.703	0.313	0.983	0.653	0.975	0.0922	0.5	0.88	0.7	0.203	0.393	0.383	0.87	0.0403	0.833	1	0.95	0.968	0.206	0.378	0.134	0.692	0.994	0.938	0.758	0.339	0.945	0.264	0.439
0.5	1	0.354	0.261	0.173	1	0.46	0.331	1	0.2	0.9	0.7	0.803	0.85	0.751	0.251	0.801	0.801	0.174	0.154	0.653	0.625	0.313	0.983	0.653	0.975	0.0922	0.5	0.88	0.7	0.203	0.393	0.383	0.87	0.0403	0.833	1	0.95	0.968	0.192	0.378	0.134	0.692	0.994	0.938	0.758	0.339	0.945	0.264	0.439
0.5	1	0.354	0.261	0.173	1	0.46	0.331	1	0.2	0.9	0.7	0.803	0.85	0.751	0.251	0.801	0.801	0.174	0.154	0.653	0.625	0.313	0.983	0.653	0.975	0.0922	0.5	0.88	0.7	0.203	0.393	0.383	0.87	0.0403	0.833	1	0.95	0.968	0.192	0.378	0.134	0.692	0.994	0.938	0.758	0.339	0.945	0.264	0.439
0.5	1	0.2	0.261	0.173	1	0.46	0.331	1	0.2	0.9	0.7	0.803	0.85	0.751	0.251	0.801	0.801	0.174	0.154	0.653	0.599	0.313	0.983	0.653	0.975	0.0922	0.5	0.88	0.7	0.213	0.49	0.383	0.87	0.0403	0.833	1	0.95	0.968	0.192	0.378	0.134	0.692	0.994	0.938	0.758	0.339	0.945	0.264	0.439
0.5	1	0.2	0.261	0.173	1	0.46	0.331	1	0.2	0.9	0.7	0.803	0.85	0.751	0.251	0.801	0.801	0.174	0.154	0.653	0.599	0.313	0.983	0.653	0.975	0.0922	0.5	0.88	0.7	0	0.49	0.383	0.87	0.0403	0.833	1	0.95	0.968	0.192	0.378	0.134	0.692	0.994	0.938	0.758	0.339	0.945	0.264	0.439
0.854	1	0.2	0.261	0.173	1	0.46	0.331	1	0.2	0.9	0.7	0.803	0.85	0.751	0.251	0.801	0.801	0.174	0.154	0.653	0.599	0.313	0.983	0.653	0.975	0.0922	0.5	0.88	0.7	0	0.49	0.383	0.87	0.0403	0.833	1	0.95	0.968	0.192	0.378	0.134	0.692	0.994	0.938	0.758	0.339	0.945	0.264	0.439
0.854	1	0.2	0.261	0.173	1	0.46	0.331	1	0.2	0.9	0.7	0.803	0.85	0.751	0.251	0.801	0.801	0.174	0.154	0.653	0.599	0.313	0.983	0.653	0.975	0.0922	0.5	0.88	0.7	0	0.49	0.383	0.87	0.0403	0.833	1	0.95	0.968	0.192	0.378	0.134	0.692	0.994	0.938	0.758	0.339	0.945	0.264	0.439
0.854	1	0.2	0.261	0.173	1	0.46	0.331	1	0.2	0.9	0.7	0.803	0.85	0.751	0.251	0.801	0.801	0.174	0.154	0.804	0.599	0.313	0.983	0.653	0.975	0.0922	0.5	0.88	0.7	0	0.49	0.383	0.87	0.0403	0.833	1	1	0.968	0.192	0.378	0.134	0.692	0.994	0.938	0.758	0.339	0.945	0.264	0.439
0.513	1	0.2	0.261	0.173	1	0.46	0.331	1	0.2	0.9	0.7	0.803	0.85	0.751	0.251	0.801	0.801	0.174	0.154	0.804	0.599	0.313	0.983	0.653	0.975	0.0922	0.5	0.88	0.7	0.111	0.49	0.383	0.87	0.0403	0.833	1	1	0.968	0.192	0.378	0.134	0.692	0.994	0.938	0.758	0.339	0.945	0.264	0.439
0.513	1	0.2	0.261	0.173	1	0.46	0.331	1	0.2	0.9	0.7	0.803	0.15	0.751	0.251	0.801	0.801	0.174	0.754	0.804	0.599	0.277	0.983	0.653	0.975	0.0922	0.5	0.88	0.7	0.111	0.49	0.383	0.87	0.0403	0.833	1	1	0.968	0.192	0.378	0.134	0.692	0.994	0.938	0.758	0.339	0.945	0.264	0.439
0.513	1	0.317	0.261	0.173	1	0.46	0.331	1	0.2	0.9	0.7	0.803	0.15	0.751	0.251	0.801	0.801	0.174	0.754	0.804	0.599	0.277	0.983	0.695	0.975	0.085	0.5	0.88	0.7	0.0548	0.455	0.383	0.87	0.0403	0.833	1	1	0.968	0.192	0.378	0.134	0.692	0.994	0.938	0.758	0.339	0.945	0.264	0.439
0.513	1	0.317	0.261	0.173	1	0.46	0.331	1	0.2	0.9	0.7	0.803	0.15	0.751	0.251	0.801	0.801	0.174	0.754	0.804	0.599	0.277	0.983	0.695	0.975	0.085	0.308	0.88	0.7	0.0548	0.455	0.383	0.87	0.0403	0.833	1	1	0.968	0.192	0.378	0.134	0.692	0.994	0.938	0.758	0.339	0.945	0.264	0.439
0.513	1	0.317	0.261	0.173	1	0.46	0.331	1	0.2	0.9	0.7	0.803	0.15	0.751	0.251	0.801	0.801	0.174	0.754	0.804	0.599	0.277	0.983	0.695	0.975	0.085	0.308	0.88	0.7	0.0548	0.455	0.383	0.87	0.0403	0.833	1	1	0.968	0.192	0.378	0.134	0.692	0.994	0.938	0.758	0.339	0.945	0.264	0.439
0.513	1	0.317	0.261	0.173	1	0.46	0.331	1	0.2	0.9	0.7	0.803	0.85	0.751	0.251	0.801	0.801	0.174	0.754	0.804	0.533	0.416	0.983	0.875	0.975	0.085	0.308	0.88	0.7	0.0548	0.455	0.383	0.87	0.0403	0.833	1	1	0.968	0.192	0.378	0.134	0.692	0.994	0.938	0.758	0.399	0.945	0.264	0.439
0.513	1	0.317	0.261	0.173	1	0.46	0.331	1	0.2	0.9	0.7	0.803	0.85	0.751	0.251	0.801	0.801	0.174	0.754	0.906	0.533	0.416	0.983	0.875	0.975	0.085	0.308	0.88	0.7	0.0548	0.455	0.383	0.87	0.0403	0.833	1	1	0.968	0.192	0.378	0.134	0.692	0.994	0.938	0.758	0.399	0.945	0.264	0.439
0.513	1	0.317	0.261	0.173	1	0.46	0.331	1	0.2	0.9	0.7	0.803	0.85	0.751	0.251	0.801	0.801	0.174	0.754	0.906	0.533	0.416	0.983	0.875	0.975	0.085	0.308	0.88	0.7	0.0548	0.455	0.383	0.87	0.0403	0.833	1	1	0.968	0.192	0.378	0.134	0.692	0.994	0.938	0.758	0.399	0.945	0.264	0.439
0.513	1	0.317	0.261	0.173	1	0.46	0.403	1	0.2	0.9	0.7	0.803	0.601	0.751	0.251	0.801	0.801	0.174	0.754	0.906	0.533	0.416	0.983	0.875	0.975	0.085	0.403	0.88	0.7	0.072	0.455	0.383	0.87	0.0403	0.833	1	1	0.968	0.192	0.378	0.134	0.692	0.994	0.938	0.758	0.399	0.945	0.264	0.392
0.513	1	0.317	0.261	0.173	1	0.46	0.403	1	0.2	0.9	0.7	0.803	0.601	0.751	0.251	0.801	0.801	0.174	0.754	0.906	0.533	0.416	0.983	0.875	0.975	0.085	0.403	0.88	0.7	0.072	0.455	0.383	0.87	0.0403	0.833	1	1	0.968	0.192	0.378	0.134	0.692	0.994	0.938	0.758	0.399	0.945	0.264	0.392
0.513	1	0.317	0.261	0.173	1	0.46	0.403	1	0.2	0.9	0.7	0.803	0.601	0.301	0.251	0.801	0.801	0.174	0.754	0.906	0.533	0.416	0.983	0.875	0.975	0.085	0.588	0.88	0.7	0.072	0.455	0.383	0.87	0.0403	0.833	1	0.971	0.968	0.192	0.378	0.134	0.692	0.994	0.938	0.758	0.399	0.945	0.264	0.392
0.513	1	0.317	0.261	0.173	1	0.46	0.403	1	0.2	0.9	0.7	0.803	0.601	0.301	0.251	0.801	0.801	0.174	0.754	0.906	0.533	0.416	0.983	0.875	0.975	0.085	0.588	0.88	0.7	0.072	0.455	0.383	0.87	0.0403	0.803	1	0.971	0.968	0.192	0.378	0.134	0.692	0.994	0.938	0.758	0.399	0.945	0.264	0.392
0.513	1	0.317	0.261	0.173	1	0.46	0.403	1	0.2	0.9	0.7	0.803	0.601	0.301	0.251	0.801	0.801	0.174	0.754	0.974	0.533	0.416	0.983	0.875	0.975	0.0735	0.588	0.88	0.7	0.072	0.549	0.383	0.87	0.0403	0.803	1	0.971	0.968	0.192	0.679	0.134	0.692	0.994	0.938	0.758	0.399	0.945	0.264	0.392
0.513	1	0.317	0.261	0.173	1	0.46	0.403	1	0.2	0.9	0.7	0.803	0.601	0.301	0.251	0.801	0.801	0.174	0.754	0.974	0.533	0.416	0.983	0.875	0.975	0.0735	0.5	0.88	0.7	0.0807	0.549	0.383	0.87	0.0403	0.755	1	0.971	0.968	0.192	0.679	0.134	0.692	0.994	0.938	0.758	0.399	0.945	0.264	0.392
0.513	1	0.317	0.261	0.173	1	0.46	0.403	1	0.2	0.9	0.7	0.803	0.601	0.301	0.251	0.801	0.801	0.174	0.754	0.974	0.533	0.416	0.983	0.752	0.975	0.0735	0.5	0.88	0.7	0.0807	0.47	0.63	0.85	0.0403	0.755	1	0.971	0.968	0.192	0.679	0.134	0.692	0.994	0.938	0.758	0.399	0.945	0.264	0.392
0.513	1	0.317	0.261	0.173	1	0.46	0.403	1	0.2	0.9	0.7	0.803	0.5	0.301	0.251	0.801	0.801	0.174	0.754	0.974	0.601	0.416	0.983	0.752	0.975	0.0735	0.5	0.88	0.7	0.0807	0.47	0.357	0.85	0.0403	0.755	1	0.971	0.968	0.192	0.679	0.134	0.692	0.994	0.938	0.758	0.399	0.945	0.264	0.392
0.513	1	0.317	0.261	0.173	1	0.46	0.403	1	0.2	0.9	0.7	0.803	0.5	0.301	0.251	0.801	0.801	0.174	0.754	0.974	0.601	0.308	0.983	0.752	0.975	0.0735	0.5	0.88	0.7	0.0807	0.47	0.357	0.85	0.0403	0.755	1	0.971	0.968	0.192	0.679	0.134	0.692	0.994	0.938	0.758	0.399	0.945	0.264	0.392
0.513	1	0.317	0.261	0.173	1	0.46	0.403	1	0.2	0.9	0.7	0.803	0.5	0.301	0.251	0.801	0.801	0.174	0.754	0.974	0.601	0.308	0.983	0.752	0.975	0.0735	0.5	0.88	0.7	0.0807	0.47	0.357	0.85	0.0403	0.755	1	0.971	0.968	0.192	0.679	0.134	0.692	0.994	0.938	0.758	0.399	0.945	0.264	0.287
0.513	1	0.317	0.215	0.173	1	0.46	0.121	1	0.2	0.9	0.7	0.803	0.5	0.301	0.251	0.801	0.801	0.174	0.754	0.974	0.601	0.308	0.983	0.752	0.975	0.0735	0.5	0.88	0.7	0.0807	0.519	0.656	0.85	0.0403	0.755	1	0.971	0.968	0.192	0.679	0.134	0.692	0.994	0.938	0.758	0.399	0.945	0.264	0.287
0.513	1	0.317	0.215	0.173	1	0.46	0.121	1	0.2	0.9	0.7	0.803	0.5	0.301	0.251	0.801	0.801	0.174	0.754	0.974	0.601	0.308	0.983	0.752	0.975	0.0735	0.5	0.88	0.7	0.0807	0.519	0.656	0.85	0.0403	0.755	1	0.971	0.968	0.192	0.679	0.134	0.692	0.994	0.938	0.758	0.399	0.945	0.264	0.287
0.513	1	0.317	0.215	0.173	1	0.46	0.121	1	0.5	0.9	0.7	0.803	0.5	0.301	0.251	0.801	0.801	0.174	0.754	0.974	0.601	0.543	0.983	0.752	0.975	0.0735	0.5	0.88	0.7	0.0807	0.424	0.656	0.85	0.0403	0.755	1	0.971	0.968	0.192	0.679	0.134	0.692	0.994	0.938	0.758	0.399	0.945	0.264	0.287
0.513	1	0.317	0.215	0.173	1	0.46	0.121	1	0.5	0.9	0.7	0.803	0.5	0.301	0.251	0.801	0.801	0.174	0.754	0.974	0.601	0.543	0.983	0.752	0.975	0.0735	0.5	0.88	0.7	0.154	0.424	0.282	0.885	0.0403	0.755	1	0.971	0.968	0.192	0.679	0.134	0.692	0.994	0.938	0.758	0.399	0.945	0.264	0.287
0.343	1	0.317	0.215	0.173	1	0.46	0.121	1	0.5	0.9	0.7	0.803	0.5	0.301	0.251	0.801	0.801	0.174	0.754	0.974	0.601	0.543	0.983	0.752	0.975	0.0735	0.5	0.88	0.7	0.154	0.424	0.282	0.885	0.0403	0.755	1	0.971	0.968	0.192	0.679	0.134	0.692	0.994	0.938	0.758	0.399	0.945	0.264	0.287
0.343	1	0.317	0.215	0.118	1	0.46	0.504	1	0.5	0.9	0.7	0.803	0.401	0.301	0.251	0.801	0.801	0.174	0.754	0.974	0.601	0.543	0.983	0.752	0.975	0.0735	0.5	0.88	0.7	0.154	0.424	0.282	0.885	0.0403	0.323	1	0.971	0.968	0.192	0.679	0.134	0.692	0.994	0.938	0.758	0.399	0.945	0.264	0.287
0.343	1	0.297	0.215	0.118	1	0.46	0.504	1	0.53	0.9	0.7	0.803	0.401	0.301	0.251	0.801	0.801	0.174	0.754	0.974	0.601	0.543	0.983	0.752	0.981	0.0735	0.5	0.88	0.7	0.154	0.424	0.363	0.885	0.0403	0.323	1	0.971	0.968	0.192	0.679	0.134	0.692	0.994	0.938	0.758	0.399	0.945	0.264	0.287
0.343	1	0.297	0.215	0.118	1	0.46	0.504	1	0.53	0.9	0.7	0.803	0.401	0.301	0.251	0.801	0.801	0.174	0.754	0.974	0.601	0.543	0.983	0.752	0.981	0.0735	0.5	0.88	0.7	0.17	0.424	0.363	0.911	0.0403	0.705	1	0.971	0.968	0.192	0.679	0.134	0.692	0.994	0.938	0.758	0.399	0.945	0.264	0.287
0.343	1	0.297	0.215	0.118	1	0.46	0.504	1	0.53	0.9	0.7	0.803	0.401	0.301	0.251	0.801	0.801	0.174	0.754	0.974	0.558	0.543	0.983	0.752	0.981	0.0735	0.5	0.88	0.7	0.17	0.424	0.363	0.911	0.0403	0.705	1	0.971	0.968	0.192	0.679	0.134	0.692	0.994	0.938	0.758	0.399	0.945	0.264	0.287
0.343	1	0.297	0.215	0.118	1	0.46	0.504	1	0.53	0.9	0.7	0.803	0.401	0.301	0.251	0.801	0.801	0.174	0.754	0.974	0.558	0.543	0.983	0.752	0.981	0.0735	0.5	0.88	0.7	0.17	0.424	0.363	0.22	0.0403	0.705	1	0.971	0.968	0.192	0.679	0.134	0.692	0.994	0.938	0.758	0.399	0.945	0.264	0.287
0.343	1	0.517	0.215	0.118	1	0.46	0.504	1	0.53	0.9	0.7	0.803	0.401	0.301	0.251	0.801	0.801	0.174	0.754	0.974	0.558	0.543	0.983	0.752	0.981	0.0735	0.5	0.88	0.7	0.17	0.424	0.363	0.22	0.0403	0.705	1	0.971	0.968	0.192	0.679	0.134	0.692	0.994	0.938	0.758	0.399	0.945	0.264	0.287
0.343	1	0.517	0.215	0.118	1	0.46	0.65	1	0.601	0.9	0.7	0.803	0.401	0.301	0.251	0.801	0.801	0.174	0.754	0.974	0.558	0.543	0.983	0.576	0.981	0.0735	0.5	0.88	0.7	0.187	0.424	0.363	0.22	0.0403	0.72	1	0.971	0.968	0.192	0.5	0.134	0.692	0.994	0.938	0.758	0.399	0.945	0.264	0.287
0.343	1	0.517	0.215	0.118	1	0.46	0.65	1	0.601	0.9	0.7	0.803	0.401	0.301	0.251	0.801	0.801	0.174	0.754	0.974	0.558	0.543	0.983	0.576	0.981	0.0735	0.5	0.88	0.7	0.187	0.713	0.363	0.22	0.0403	0.72	1	0.971	0.968	0.112	0.5	0.134	0.692	0.994	0.938	0.758	0.399	0.945	0.264	0.287
0.343	1	0.517	0.215	0.118	1	0.46	0.65	1	0.601	0.9	0.7	0.803	0.401	0.301	0.251	0.801	0.801	0.174	0.754	0.974	0.558	0.543	0.983	0.576	0.981	0.0735	0.356	0.88	0.7	0.187	0.713	0.669	0.22	0.0403	0.72	1	0.971	0.968	0.112	0.5	0.134	0.692	0.994	0.938	0.758	0.399	0.945	0.264	0.287
0.343	1	0.517	0.215	0.118	1	0.46	0.65	1	0.601	0.9	0.7	0.803	0.401	0.301	0.251	0.801	0.801	0.174	0.754	0.974	0.558	0.543	0.983	0.576	0.981	0.0519	0.356	0.88	0.732	0.187	0.713	0.669	0.22	0.0403	0.72	1	0.971	0.968	0.112	0.5	0.134	0.692	0.994	0.938	0.758	0.399	0.945	0.264	0.287
0.343	1	0.517	0.215	0.118	1	0.46	0.65	1	0.601	0.9	0.7	0.803	0.401	0.301	0.251	0.801	0.801	0.174	0.754	0.974	0.558	0.543	0.983	0.576	0.981	0.0519	0.356	0.781	0.732	0.187	0.713	0.669	0.22	0.0403	0.72	1	0.971	0.968	0.112	0.5	0.134	0.692	0.994	0.938	0.758	0.399	0.945	0.264	0.287
0.343	1	0.517	0.215	0.118	1	0.46	0.65	1	0.601	0.9	0.7	0.803	0.401	0.301	0.251	0.801	0.801	0.174	0.754	0.974	0.558	0.543	0.983	0.576	0.981	0.0519	0.356	0.781	0.732	0.187	0.713	0.669	0.22	0.0403	0.72	1	0.971	0.968	0.112	0.5	0.134	0.692	0.994	0.938	0.758	0.399	0.945	0.264	0.287
0.343	1	0.385	0.215	0.118	1	0.46	0.65	1	0.601	0.9	0.7	0.803	0.401	0.301	0.251	0.801	0.801	0.174	0.754	0.974	0.558	0.543	0.983	0.576	0.981	0.0519	0.356	0.781	0.732	0.192	0.713	0.669	0.22	0.0403	0.72	1	0.971	0.968	0.112	0.5	0.134	0.692	0.994	0.938	0.758	0.399	0.945	0.264	0.287
0.143	1	0.385	0.215	0.118	1	0.46	0.65	1	0.601	0.9	0.7	0.803	0.401	0.301	0.251	0.801	0.801	0.174	0.754	0.974	0.558	0.447	0.983	0.576	0.981	0.0519	0.356	0.781	0.732	0.192	0.713	0.329	0.22	0.0403	0.72	1	0.971	0.968	0.112	0.5	0.134	0.692	0.994	0.938	0.758	0.399	0.945	0.264	0.287
0.143	1	0.385	0.215	0.118	1	0.46	0.65	1	0.601	0.9	0.7	0.803	0.401	0.709	0.251	0.801	0.801	0.174	0.754	0.974	0.558	0.447	0.983	0.576	0.981	0.0519	0.356	0.781	0.732	0.192	0.375	0.329	0.22	0.0403	0.32	1	0.971	0.968	0.112	0.398	0.134	0.692	0.994	0.938	0.758	0.399	0.945	0.264	0.287
0.143	1	0.385	0.215	0.118	1	0.46	0.65	1	0.601	0.9	0.7	0.803	0.401	0.709	0.251	0.801	0.801	0.174	0.754	0.974	0.558	0.447	0.983	0.576	0.981	0.0519	0.356	0.781	0.732	0.192	0.375	0.808	0.22	0.0403	0.32	1	0.971	0.968	0.112	0.398	0.134	0.692	0.994	0.938	0.758	0.399	0.945	0.264	0.287
0.143	1	0.385	0.215	0.118	1	0.46	0.65	1	0.401	0.9	0.7	0.803	0.401	0.709	0.251	0.801	0.801	0.174	0.754	0.974	0.558	0.447	0.983	0.562	0.981	0.0519	0.356	0.664	0.732	0.192	0.375	0.808	0.22	0.0403	0.69	1	0.971	0.968	0.112	0.398	0.134	0.692	0.994	0.938	0.758	0.399	0.945	0.264	0.287
0.143	1	0.385	0.215	0.118	1	0.46	0.65	1	0.401	0.9	0.7	0.803	0.401	0.709	0.251	0.801	0.801	0.174	0.754	0.974	0.558	0.447	0.983	0.562	0.981	0.0519	0.356	0.664	0.732	0.192	0.375	0.808	0	0.0403	0.69	1	0.971	0.968	0.112	0.398	0.134	0.692	0.994	0.938	0.758	0.399	0.945	0.264	0.287
0.143	1	0.385	0.215	0.118	1	0.46	0.65	1	0.401	0.9	0.7	0.803	0.301	0.709	0.251	0.801	0.801	0.174	0.754	0.974	0.435	0.447	0.983	0.562	0.981	0.0519	0.356	0.664	0.732	0.192	0.375	0.808	0	0.0403	0.69	1	0.971	0.968	0.112	0.398	0.134	0.692	0.994	0.938	0.758	0.399	0.945	0.264	0.287
0.143	1	0.385	0.215	0.118	1	0.46	0.65	1	0.401	0.9	0.7	0.803	0.301	0.709	0.251	0.801	0.801	0.174	0.754	0.974	0.435	0.366	0.983	0.562	0.981	0.0519	0.272	0.664	0.732	0.192	0.375	0.808	0.085	0.0403	0.69	1	0.971	0.968	0.112	0.581	0.134	0.692	0.994	0.938	0.758	0.399	0.945	0.264	0.287
0.143	1	0.385	0.215	0.118	1	0.46	0.65	1	0.401	0.9	0.7	0.803	0.301	0.709	0.251	0.801	0.801	0.174	0.754	0.974	0.435	0.366	0.983	0.562	0.981	0.0519	0.272	0.664	0.732	0.192	0.416	0.808	0.085	0.0403	0.69	1	0.971	0.968	0.112	0.581	0.134	0.692	0.994	0.938	0.758	0.399	0.945	0.264	0.287
0.143	1	0.385	0.215	0.118	1	0.46	0.65	1	0.401	0.9	0.7	0.803	0.301	0.709	0.251	0.801	0.801	0.174	0.754	0.974	0.5	0.366	0.983	0.562	0.981	0.0519	0.272	0.664	0.732	0.192	0.35	0.808	0.085	0.0403	0.731	1	0.971	0.968	0.112	0.581	0.134	0.692	0.994	0.938	0.758	0.399	0.945	0.264	0.287
0.67	1	0.385	0.215	0.118	1	0.46	0.65	1	0.401	0.9	0.7	0.803	0.301	0.709	0.251	0.801	0.801	0.174	0.754	0.974	0.5	0.366	0.983	0.562	0.981	0.0519	0.272	0.664	0.732	0.192	0.35	0.65	0.085	0.0403	0.731	1	0.971	0.968	0.112	0.581	0.134	0.692	0.994	0.938	0.758	0.399	0.945	0.264	0.287
0.67	1	0.385	0.499	0.118	1	0.46	0.65	1	0.401	0.9	0.7	0.803	0.301	0.709	0.251	0.801	0.801	0.174	0.754	0.974	0.5	0.193	0.983	0.562	0.981	0.0519	0.272	0.664	0.732	0.192	0.35	0.65	0.085	0.0403	0.731	1	0.971	0.968	0.112	0.581	0.134	0.692	0.994	0.938	0.758	0.399	0.945	0.264	0.287
0.67	1	0.385	0.499	0.118	1	0.46	0.65	1	0.5	0.9	0.7	0.803	0.301	0.709	0.251	0.801	0.801	0.174	0.754	0.974	0.5	0.193	0.983	0.562	0.981	0.0519	0.272	0.664	0.732	0.192	0.631	0.65	0.085	0.0403	0.731	1	0.971	0.968	0.112	0.581	0.134	0.692	0.994	0.938	0.758	0.399	0.945	0.264	0.287
0.67	1	0.385	0.499	0.118	1	0.46	0.65	1	0.5	0.9	0.7	0.803	0.301	0.709	0.251	0.801	0.153	0.174	0.754	0.974	0.5	0.193	0.983	0.562	0.981	0.0519	0.148	0.664	0.732	0.219	0.631	0.65	0.085	0.0403	0.731	1	0.971	0.968	0.112	0.581	0.134	0.692	0.994	0.938	0.758	0.399	0.945	0.264	0.287
0.67	1	0.385	0.79	0.118	1	0.46	0.447	1	0.5	0.9	0.7	0.803	0.301	0.709	0.251	0.801	0.153	0.174	0.754	0.974	0.5	0.409	0.983	0.647	0.981	0.0519	0.148	0.664	0.732	0.219	0.631	0.65	0.085	0.0403	0.731	1	0.971	0.968	0.112	0.548	0.134	0.692	0.994	0.938	0.758	0.399	0.945	0.264	0.287
0.67	1	0.385	0.509	0.118	1	0.46	0.447	1	0.5	0.9	0.7	0.803	0.301	0.709	0.251	0.801	0.834	0.174	0.754	0.974	0.5	0.409	0.994	0.647	0.981	0.5	0.148	0.664	0.732	0.233	0.378	0.65	0.151	0.0403	0.731	1	0.971	0.968	0.112	0.548	0.134	0.692	0.994	0.938	0.758	0.399	0.945	0.264	0.287
0.67	1	0.385	0.509	0.118	1	0.46	0.447	1	0.5	0.9	0.7	0.803	0.301	0.709	0.251	0.801	0.834	0.174	0.754	0.974	0.5	0.409	0.994	0.647	0.981	0.5	0.148	0.664	0.732	0.233	0.378	0.65	0.151	0.0403	0.731	1	0.971	0.968	0.112	0.548	0.134	0.692	0.994	0.938	0.758	0.399	0.945	0.264	0.287
0.67	1	0.385	0.509	0.118	1	0.406	0.447	1	0.5	0.9	0.7	0.803	0.301	0.709	0.251	0.801	0.834	0.174	0.754	0.974	0.5	0.409	0.994	0.647	0.981	0.5	0.148	0.664	0.732	0.244	0.378	0.65	0.151	0.0403	0.731	1	0.971	0.968	0.112	0.548	0.134	0.692	0.994	0.938	0.758	0.399	0.945	0.264	0.287
0.67	1	0.385	0.176	0.118	1	0.406	0.447	1	0.5	0.9	0.7	0.803	0.301	0.709	0.251	0.801	0.834	0.174	0.754	0.974	0.5	0.409	0.994	0.647	0.981	0.5	0.148	0.664	0.732	0.222	0.651	0.65	0.151	0.0403	0.731	1	0.971	0.968	0.112	0.548	0.134	0.692	0.994	0.938	0.758	0.399	0.945	0.264	0.287
0.67	1	0.385	0.176	0.118	1	0.406	0.447	1	0.5	0.9	0.7	0.803	0.301	0.709	0.251	0.801	0.834	0.174	0.754	0.974	0.5	0.409	0.994	0.647	0.981	0.696	0.148	0.664	0.732	0.222	0.651	0.65	0.151	0.0403	0.641	1	0.971	0.968	0.112	0.548	0.134	0.692	0.994	0.938	0.758	0.399	0.945	0.264	0.287
0.539	1	0.385	0.176	0.118	1	0.406	0.447	1	0.55	0.9	0.7	0.803	0.301	0.709	0.251	0.801	0.834	0.174	0.754	0.974	0.5	0.409	0.994	0.647	0.981	0.696	0.148	0.716	0.732	0.222	0.651	0.65	0.151	0.0403	0.641	1	0.971	0.968	0.112	0.664	0.134	0.692	0.994	0.938	0.758	0.399	0.945	0.264	0.287
0.539	1	0.385	0.176	0.118	1	0.406	0.447	1	0.55	0.9	0.7	0.803	0.301	0.303	0.251	0.801	0.834	0.778	0.754	0.974	0.5	0.409	0.994	0.647	0.981	0.696	0.0994	0.716	0.732	0.281	0.651	0.65	0.151	0.0403	0.702	1	0.971	0.968	0.112	0.725	0.134	0.692	0.994	0.938	0.758	0.399	0.945	0.264	0.287
0.539	1	0.385	0.176	0.118	1	0.406	0.447	1	0.55	0.9	0.7	0.803	0.301	0.303	0.251	0.801	0.147	0.778	0.754	0.974	0.5	0.336	0.994	0.647	0.981	0.696	0.0994	0.716	0.732	0.281	0.651	0.65	0.128	0.0403	0.702	1	0.971	0.968	0.112	0.725	0.134	0.692	0.994	0.938	0.758	0.399	0.945	0.264	0.287
0.085	1	0.385	0.176	0.118	1	0.406	0.447	1	0.55	0.9	0.7	0.803	0.301	0.303	0.251	0.801	0.147	0.778	0.754	0.974	0.5	0.336	0.994	0.647	0.981	0.751	0.0994	0.716	0.732	0.281	0.367	0.65	0.128	0.0403	0.702	1	0.971	0.968	0.112	0.725	0.134	0.692	0.994	0.938	0.758	0.399	0.945	0.264	0.287
0.085	1	0.385	0.176	0.501	1	0.406	0.447	1	0.55	0.9	0.7	0.803	0.2	0.303	0.251	0.801	0.147	0.778	0.754	0.974	0.5	0.336	0.994	0.647	0.981	0.751	0.0994	0.716	0.732	0.281	0.367	0.65	0.128	0.0403	0.702	1	0.971	0.968	0.112	0.725	0.134	0.692	0.994	0.938	0.758	0.399	0.945	0.264	0.287
0.085	1	0.385	0.176	0.501	1	0.406	0.447	1	0.55	0.9	0.7	0.803	0.2	0.303	0.251	0.801	0.147	0.778	0.754	0.974	0.5	0.336	0.994	0.647	0.981	0.751	0.0994	0.716	0.732	0.284	0.367	0.65	0.128	0.0403	0.702	1	0.971	0.968	0.112	0.725	0.134	0.692	0.994	0.938	0.758	0.399	0.945	0.264	0.287
0.085	1	0.385	0.176	0.501	1	0.406	0.341	1	0.55	0.9	0.7	0.803	0.2	0.303	0.251	0.801	0.147	0.202	0.754	0.974	0.5	0.336	0.994	0.647	0.981	0.751	0.0994	0.716	0.712	0.284	0.367	0.65	0.104	0.0403	0.702	1	0.971	0.968	0.112	0.725	0.134	0.692	0.994	0.938	0.758	0.399	0.945	0.264	0.287
0.085	1	0.385	0.176	0.501	1	0.406	0.341	1	0.55	0.9	0.7	0.803	0.2	0.303	0.251	0.801	0.147	0.202	0.754	0.974	0.5	0.336	0.994	0.647	0.981	0.751	0.0994	0.716	0.712	0.284	0.68	0.65	0.104	0.0403	0.702	1	0.971	0.968	0.112	0.725	0.134	0.692	0.994	0.938	0.758	0.399	0.945	0.264	0.287
0.085	1	0.385	0.176	0.339	1	0.406	0.341	1	0.55	0.9	0.7	0.803	0.2	0.303	0.251	0.801	0.147	0.202	0.754	0.974	0.5	0.336	0.994	0.647	0.981	0.804	0.0994	0.716	0.712	0.284	0.68	0.65	0.104	0.0403	0.702	1	0.971	0.968	0.112	0.725	0.134	0.692	0.994	0.938	0.758	0.399	0.945	0.264	0.287
0.085	1	0.385	0.176	0.339	1	0.406	0.341	1	0.55	0.9	0.7	0.803	0.2	0.303	0.251	0.801	0.147	0.84	0.754	0.974	0.5	0.336	0.994	0.647	0.981	0.804	0.0994	0.716	0.712	0.284	0.68	0.65	0.104	0.0403	0.702	1	0.971	0.968	0.112	0.725	0.134	0.692	0.994	0.938	0.758	0.399	0.945	0.264	0.287
0.252	1	0.385	0.176	0.339	1	0.406	0.341	1	0.55	0.9	0.7	0.803	0.2	0.303	0.251	0.801	0.823	0.84	0.754	0.974	0.5	0.336	0.994	0.647	0.981	0.804	0.0994	0.716	0.712	0.308	0.373	0.65	0.104	0.0403	0.702	1	0.971	0.968	0.112	0.725	0.134	0.692	0.994	0.938	0.758	0.399	0.945	0.264	0.287
0.252	1	0.385	0.176	0.339	1	0.406	0.341	1	0.55	0.9	0.7	0.803	0.2	0.303	0.251	0.801	0.823	0.84	0.754	0.974	0.5	0.336	0.994	0.647	0.981	0.804	0.0533	0.716	0.712	0.308	0.373	0.65	0.104	0.0403	0.702	1	0.971	0.968	0.112	0.725	0.134	0.692	0.994	0.938	0.758	0.399	0.945	0.264	0.287
0.252	1	0.385	0.176	0.339	1	0.406	0.341	1	0.55	0.9	0.7	0.803	0.2	0.303	0.251	0.801	0.823	0.84	0.754	0.974	0.5	0.336	0.994	0.647	0.981	0.804	0.0533	0.716	0.712	0.308	0.373	0.65	0.209	0.0403	0.295	1	0.971	0.968	0.112	0.725	0.134	0.692	0.994	0.938	0.758	0.399	0.945	0.264	0.215
0.252	1	0.385	0.176	0.339	1	0.406	0.341	1	0.55	0.9	0.7	0.803	0.85	0.303	0.251	0.801	0.823	0.84	0.754	0.974	0.5	0.336	0.994	0.647	0.981	0.804	0.0533	0.716	0.712	0.288	0.373	0.65	0.209	0.0403	0.295	1	0.971	0.968	0.112	0.725	0.134	0.692	0.994	0.938	0.758	0.399	0.945	0.264	0.215
0.252	1	0.385	0.176	0.193	1	0.406	0.341	1	0.55	0.9	0.7	0.803	0.85	0.303	0.251	0.801	0.823	0.84	0.754	0.974	0.5	0.336	0.994	0.647	0.981	0.804	0.0533	0.805	0.712	0.288	0.373	0.65	0.209	0.0403	0.719	1	0.971	0.968	0.112	0.725	0.134	0.692	0.994	0.938	0.758	0.399	0.945	0.264	0.215
0.252	1	0.385	0.176	0.193	1	0.406	0.341	1	0.55	0.9	0.7	0.803	0.85	0.303	0.251	0.801	0.823	0.84	0.754	0.974	0.5	0.336	0.994	0.569	0.981	0.804	0.0533	0.805	0.712	0.288	0.481	0.65	0.209	0.0403	0.719	1	0.971	0.968	0.112	0.725	0.134	0.692	0.994	0.938	0.758	0.399	0.945	0.264	0.215
0.252	1	0.385	0.176	0.193	1	0.406	0.341	1	0.55	0.9	0.7	0.803	0.85	0.303	0.251	0.801	0.823	0.195	0.754	0.974	0.5	0.336	0.994	0.569	0.981	0.804	0.0533	0.805	0.712	0.223	0.481	0.65	0.209	0.0403	0.699	1	0.971	0.968	0.112	0.725	0.134	0.692	0.994	0.938	0.758	0.399	0.945	0.264	0.215
0.349	1	0.385	0.176	0.193	1	0.803	0.341	1	0.55	0.9	0.7	0.803	0.85	0.303	0.251	0.801	0.823	0.195	0.754	0.974	0.5	0.336	0.994	0.569	0.981	0.804	0.0533	0.805	0.712	0.223	0.481	0.65	0.661	0.0403	0.699	1	0.971	0.968	0.112	0.725	0.134	0.692	0.994	0.938	0.553	0.399	0.945	0.264	0.215
0.349	1	0.385	0.176	0.193	1	0.803	0.341	1	0.55	0.9	0.7	0.803	0.85	0.303	0.251	0.801	0.823	0.195	0.754	0.974	0.5	0.336	0.994	0.569	0.981	0.804	0.0533	0.805	0.712	0.223	0.481	0.65	0.33	0.0403	0.699	1	0.971	0.968	0.112	0.725	0.134	0.692	0.994	0.938	0.553	0.399	0.945	0.264	0.215
0.349	1	0.343	0.176	0.193	1	0.803	0.341	1	0.663	0.9	0.7	0.803	0.85	0.303	0.251	0.801	0.823	0.808	0.754	0.974	0.5	0.336	0.994	0.569	0.981	0.804	0.0533	0.805	0.712	0.223	0.481	0.65	0.33	0.0403	0.699	1	0.971	0.968	0.112	0.725	0.134	0.692	0.994	0.938	0.553	0.399	0.945	0.264	0.215
0.349	1	0.343	0.176	0.193	1	1	0.341	1	0.663	0.9	0.7	0.803	0.85	0.303	0.251	0.801	0.823	0.808	0.754	0.974	0.5	0.336	0.994	0.569	0.981	0.804	0.0533	0.805	0.712	0.223	0.481	0.65	0.33	0.0403	0.699	1	0.971	0.968	0.112	0.725	0.134	0.692	0.994	0.938	0.553	0.399	0.945	0.264	0.215
0.349	1	0.343	0.176	0.193	1	1	0.341	1	0.663	0.9	0.7	0.803	0.85	0.303	0.251	0.801	0.17	0.808	0.754	0.984	0.5	0.336	0.994	0.569	0.981	0.804	0.0533	0.703	0.712	0.223	0.537	0.65	0.702	0.0403	0.699	1	0.971	0.968	0.112	0.725	0.134	0.692	0.994	0.938	0.553	0.399	0.945	0.264	0.215
0.349	1	0.343	0.176	0.193	1	1	0.341	1	0.663	0.9	0.7	0.803	0.85	0.303	0.251	0.801	0.17	0.808	0.754	0.984	0.5	0.336	0.994	0.569	0.981	0.804	0.0533	0.703	0.712	0.356	0.537	0.803	0.702	0.0403	0.699	1	0.971	0.968	0.112	0.725	0.134	0.692	0.994	0.938	0.553	0.399	0.945	0.264	0.215
0.349	1	0.343	0.176	0.193	1	1	0.341	1	0.663	0.9	0.7	0.803	0.85	0.303	0.251	0.801	0.17	0.808	0.754	0.984	0.5	0.336	0.994	0.569	0.981	0.804	0.0533	0.703	0.712	0.228	0.568	0.803	0.317	0.0403	0.689	1	0.971	0.968	0.112	0.725	0.134	0.692	0.994	0.938	0.553	0.399	0.945	0.264	0.215
0.349	1	0.343	0.176	0.193	1	1	0.341	1	0.663	0.9	0.7	0.803	0.85	0.303	0.251	0.801	0.17	0.808	0.754	0.984	0.352	0.336	0.994	0.569	0.981	0.804	0.0533	0.703	0.712	0.228	0.568	0.803	0.317	0.0403	0.689	1	0.971	0.968	0.112	0.725	0.134	0.692	0.994	0.938	0.553	0.399	0.945	0.264	0.215
0.349	1	0.301	0.176	0.193	1	1	0.341	1	0.663	0.9	0.7	0.803	0.85	0.303	0.251	0.801	0.17	0.808	0.754	0.984	0.352	0.336	0.994	0.409	0.981	0.804	0.0533	0.703	0.712	0.228	0.568	0.803	0.383	0.0403	0.68	1	0.971	0.968	0.112	0.725	0.134	0.692	0.994	0.938	0.553	0.399	0.945	0.264	0.215
0.349	1	0.301	0.176	0.193	1	1	0.341	1	0.663	0.9	0.7	0.803	0.85	0.303	0.251	0.801	0.17	0.808	0.754	0.984	0.352	0.336	0.994	0.409	0.981	0.804	0.0533	0.703	0.712	0.228	0.429	0.622	0.383	0.0403	0.68	1	0.971	0.968	0.112	0.725	0.134	0.692	0.994	0.938	0.553	0.399	0.945	0.264	0.215
0.349	1	0.301	0.176	0.193	1	1	0.341	1	0.663	0.9	0.7	0.803	0.85	0.303	0.251	0.801	0.17	0.808	0.754	0.984	0.352	0.336	0.994	0.409	0.981	0.804	0.0533	0.703	0.712	0.228	0.429	0.622	0.383	0.0403	0.68	1	0.971	0.968	0.112	0.725	0.134	0.692	0.994	0.938	0.553	0.399	0.945	0.264	0.215
0.349	1	0.301	0.176	0.193	1	1	0.341	1	0.663	0.9	0.7	0.803	0.85	0.303	0.251	0.801	0.17	0.808	0.754	0.984	0.352	0.336	0.994	0.409	0.981	0.804	0.0533	0.703	0.712	0.264	0.49	0.228	0.383	0.0403	0.68	1	0.971	0.968	0.112	0.725	0.134	0.692	0.994	0.938	0.553	0.399	0.945	0.264	0.215
0.507	1	0.301	0.176	0.193	1	1	0.341	1	0.663	0.9	0.7	0.803	0.85	0.303	0.251	0.801	0.17	0.808	0.754	0.984	0.352	0.336	0.994	0.409	0.981	0.804	0.0533	0.703	0.712	0.264	0.49	0.228	0.383	0.0403	0.68	1	0.958	0.968	0.112	0.791	0.134	0.692	0.994	0.938	0.553	0.399	0.945	0.264	0.215
0.507	1	0.301	0.219	0.193	1	1	0.341	1	0.663	0.9	0.7	0.803	0.85	0.303	0.251	0.801	0.17	0.808	0.754	0.984	0.352	0.336	0.994	0.409	0.981	0.804	0.0533	0.703	0.712	0.264	0.448	0.228	0.383	0.0403	0.68	1	0.958	0.968	0.112	0.791	0.134	0.692	0.994	0.938	0.553	0.399	0.945	0.264	0.215
0.507	0.993	0.301	0.219	0.193	1	1	0.341	1	0.663	0.9	0.7	0.803	0.85	0.303	0.251	0.801	0.17	0.808	0.754	0.984	0.352	0.336	0.896	0.409	0.5	0.804	0.0533	0.703	0.712	0.295	0.448	0.228	0.36	0.0403	0.68	1	0.958	0.968	0.112	0.791	0.134	0.692	0.994	0.938	0.553	0.399	0.945	0.264	0.215
0.507	0.993	0.301	0.219	0.193	0.499	1	0.341	1	0.663	0.9	0.7	0.803	0.85	0.303	0.251	0.801	0.17	0.808	0.754	0.984	0.352	0.336	0.896	0.409	0.5	0.804	0.0346	0.703	0.712	0.255	0.448	0.228	0.36	0.0403	0.68	1	0.958	0.968	0.112	0.791	0.134	0.692	0.994	0.938	0.553	0.399	0.945	0.264	0.215
0.507	0.497	0.301	0.219	0.193	0.499	1	0.341	0.503	0.663	0.9	0.7	0.803	0.85	0.303	0.251	0.801	0.17	0.808	0.754	0.984	0.352	0.336	0.501	0.409	0.5	0.804	0.0346	0.643	0.657	0.255	0.448	0.228	0.36	0.0403	0.68	0.686	0.958	0.968	0.112	0.791	0.134	0.692	0.491	0.938	0.553	0.399	0.945	0.264	0.215
0.396	0.497	0.301	0.219	0.193	0.499	1	0.341	0.503	0.663	0.9	0.7	0.803	0.85	0.303	0.251	0.801	0.17	0.808	0.754	0.984	0.352	0.336	0.501	0.409	0.5	0.804	0.0346	0.643	0.5	0.244	0.448	0.228	0.36	0.0403	0.68	0.686	0.958	0.968	0.112	0.791	0.134	0.692	0.491	0.938	0.553	0.503	0.945	0.264	0.215
0.396	0.497	0.301	0.183	0.193	0.499	1	0.341	0.503	0.663	0.1	0.7	0.803	0.85	0.303	0.251	0.801	0.17	0.808	0.205	0.984	0.352	0.336	0.501	0.5	0.5	0.804	0.0346	0.643	0.5	0.244	0.432	0	0.0115	0.0403	0.68	0.686	0.958	0.968	0.112	0.791	0.134	0.692	0.491	0.5	0.553	0.503	0.945	0.264	0.215
0.396	0.497	0.301	0.183	0.193	0.499	1	0.341	0.503	0.663	0.148	0.7	0.803	0.85	0.303	0.251	0.801	0.17	0.808	0.205	0.984	0.352	0.336	0.501	0.5	0.5	0.804	0.0346	0.643	0.5	0.327	0.432	0	0	0.0403	0.68	0.686	0.958	0.968	0.112	0.791	0.134	0.692	0.491	0.5	0.553	0.503	0.945	0.264	0.215
0.396	0.497	0.301	0.183	0.271	0.499	1	0.341	0.503	0.663	0.148	0.7	0.803	0.85	0.303	0.251	0.801	0.17	0.808	0.205	0.984	0.352	0.336	0.501	0.5	0.5	0.804	0.0346	0.643	0.5	0.327	0.432	0.689	0	0.0403	0.68	0.686	0.958	0.968	0.112	0.791	0.134	0.692	0.491	0.5	0.553	0.503	0.945	0.264	0.215
0.396	0.497	0.301	0.183	0.271	0.499	1	0.341	0.503	0.663	0.148	0.7	0.803	0.85	0.303	0.251	0.801	0.17	0.808	0.205	0.984	0.352	0.336	0.501	0.5	0.5	0.804	0.0346	0.643	0.5	0.285	0.633	0.689	0	0.0403	0.68	0.686	0.958	0.968	0.112	0.791	0.134	0.692	0.491	0.5	0.656	0.503	0.945	0.264	0.215
0.303	0.497	0.301	0.183	0.271	0.499	1	0.341	0.503	0.663	0.148	0.7	0.803	0.85	0.303	0.251	0.801	0.17	0.808	0.205	0.984	0.352	0.336	0.501	0.5	0.5	0.804	0.0346	0.5	0.5	0.285	0.367	0.689	0	0.0403	0.68	0.337	0.958	0.0245	0.112	0.791	0.134	0.692	0.491	0.5	0.656	0.503	0.945	0.264	0.215
0.303	0.42	0.301	0.183	0.271	0.399	1	0.341	0.463	0.663	0.148	0.7	0.803	0.85	0.303	0.251	0.2	0.17	0.808	0.205	0.984	0.352	0.336	0.301	0.5	0.5	0.804	0.0346	0.5	0.5	0.258	0.625	0.356	0	0.0403	0.68	0.337	0.958	0.0245	0.112	0.791	0.134	0.692	0.491	0.5	0.656	0.503	0.945	0.264	0.215
0.303	0.42	0.301	0.183	0.271	0.399	1	0.341	0.463	0.663	0.148	0.7	0.803	0.85	0.303	0.251	0.2	0.17	0.808	0.205	0.984	0.352	0.336	0.301	0.5	0.259	0.804	0.0346	0.5	0.5	0.303	0.625	0.356	0	0.0403	0.68	0.337	0.958	0.0245	0.112	0.791	0.134	0.692	0.491	0.5	0.656	0.503	0.945	0.264	0.215
0.303	0.42	0.301	0.183	0.271	0.399	1	0.341	0.463	0.663	0.148	0.7	0.803	0.85	0.303	0.251	0.2	0.17	0.808	0.205	0.984	0.352	0.336	0.301	0.5	0.259	0.804	0.0346	0.5	0.5	0.303	0.366	0.356	0	0.0403	0.68	0.337	0.958	0.0245	0.112	0.791	0.134	0.692	0.491	0.5	0.656	0.503	0.945	0.264	0.215
0.303	0.42	0.301	0.183	0.366	0.399	1	0.341	0.463	0.663	0.148	0.7	0.803	0.7	0.303	0.251	0.2	0.17	0.808	0.205	0.984	0.352	0.336	0.301	0.5	0.259	0.804	0.0346	0.187	0.5	0.272	0.366	0.356	0	0.0403	0.72	0.337	0.958	0.0245	0.112	0.791	0.134	0.692	0.491	0.5	0.656	0.503	0.945	0.264	0.215
0.303	0.42	0.301	0.183	0.366	0.399	1	0.341	0.463	0.663	0.148	0.7	0.803	0.7	0.303	0.251	0.2	0.17	0.808	0.205	0.984	0.352	0.336	0.301	0.5	0.259	0.804	0.0346	0.187	0.5	0.272	0.366	0.356	0	0.0403	0.72	0.337	0.958	0.0245	0.112	0.791	0.134	0.692	0.491	0.5	0.656	0.503	0.945	0.264	0.215
0.303	0.313	0.301	0.183	0.366	0.331	1	0.341	0.353	0.663	0.148	0.7	0.803	0.7	0.303	0.251	0.2	0.17	0.808	0.205	0.984	0.352	0.336	0.301	0.33	0.259	0.804	0.0346	0.187	0.5	0.231	0.366	0.356	0	0.0403	0.72	0.337	0.958	0.0245	0.112	0.791	0.134	0.692	0.491	0.206	0.656	0.503	0.945	0.264	0.215
0.303	0.313	0.301	0.183	0.366	0.331	1	0.341	0.353	0.663	0.148	0.7	0.803	0.7	0.303	0.251	0.2	0.17	0.808	0.205	0.984	0.352	0.307	0.301	0.33	0.259	0.804	0.0346	0.203	0.5	0.231	0.366	0.356	0.0115	0.0403	0.72	0.337	0.958	0.0245	0.112	0.791	0.134	0.692	0.101	0.206	0.656	0.503	0.945	0.264	0.215
0.303	0.313	0.301	0.183	0.366	0.331	1	0.341	0.353	0.663	0.148	0.7	0.803	0.7	0.303	0.251	0.2	0.17	0.808	0.205	0.984	0.352	0.307	0.301	0.33	0.259	0.804	0.0346	0.203	0.5	0.231	0.366	0.356	0.0115	0.0403	0.72	0.337	0.958	0.186	0.112	0.791	0.134	0.692	0.101	0.206	0.656	0.503	0.945	0.264	0.215
0.303	0.313	0.301	0.183	0.366	0.331	1	0.341	0.353	0.663	0.148	0.7	0.803	0.7	0.303	0.251	0.2	0.17	0.808	0.205	0.984	0.282	0.307	0.301	0.33	0.259	0.804	0.0346	0.203	0.686	0.251	0.366	0.356	0.0115	0.0403	0.72	0.337	0.958	0.186	0.112	0.791	0.134	0.692	0.101	0.206	0.656	0.503	0.945	0.264	0.215
0.303	0.313	0.301	0.183	0.366	0.331	1	0.341	0.307	0.663	0.148	0.7	0.803	0.7	0.303	0.251	0.2	0.17	0.808	0.205	0.984	0.282	0.307	0.301	0.33	0.259	0.804	0.0346	0.265	0.686	0.251	0.366	0.356	0.0115	0.0403	0.72	0.337	0.958	0.186	0.112	0.791	0.134	0.692	0.101	0.206	0.656	0.503	0.945	0.264	0.215
0.303	0.313	0.301	0.183	0.366	0.331	1	0.341	0.307	0.705	0.148	0.7	0.803	0.7	0.303	0.251	0.2	0.17	0.808	0.205	0.984	0.282	0.307	0.301	0.33	0.259	0.804	0.0346	0.265	0.686	0.271	0.366	0.638	0.0115	0.0403	0.72	0.337	0.958	0.186	0.112	0.791	0.134	0.692	0.101	0.206	0.656	0.503	0.945	0.264	0.215
0.303	0.313	0.301	0.183	0.366	0.331	1	0.341	0.307	0.705	0.148	0.3	0.803	0.7	0.303	0.251	0.2	0.17	0.808	0.205	0.984	0.282	0.307	0.301	0.33	0.259	0.804	0.0346	0.265	0.686	0.271	0.366	0.638	0.0115	0.0403	0.72	0.337	0.958	0.186	0.112	0.791	0.134	0.692	0.101	0.206	0.656	0.503	0.945	0.264	0.215
0.303	0.313	0.301	0.183	0.366	0.331	1	0.341	0.307	0.705	0.148	0.3	0.803	0.7	0.303	0.251	0.2	0.814	0.808	0.205	0.984	0.282	0.307	0.301	0.33	0.259	0.804	0.0346	0.5	0.686	0.271	0.366	0.638	0.0115	0.0403	0.72	0.337	0.958	0.186	0.112	0.791	0.134	0.692	0.101	0.206	0.656	0.503	0.945	0.264	0.215
0.303	0.313	0.301	0.183	0.366	0.331	1	0.341	0.307	0.705	0.148	0.3	0.803	0.7	0.303	0.251	0.2	0.814	0.808	0.205	0.984	0.236	0.307	0.301	0.33	0.259	0.804	0.0346	0.5	0.686	0.271	0.366	0.638	0.0115	0.0403	0.72	0.337	0.958	0.186	0.0807	0.791	0.134	0.692	0.101	0.206	0.656	0.503	0.945	0.264	0.215
0.303	0.259	0.301	0.183	0.366	0.308	1	0.341	0.307	0.705	0.148	0.3	0.803	0.7	0.303	0.251	0.2	0.814	0.808	0.205	0.984	0.236	0.307	0.301	0.33	0.259	0.804	0.0346	0.5	0.686	0.271	0.637	0.638	0.0115	0.0403	0.72	0.337	0.958	0.186	0.0807	0.791	0.134	0.692	0.101	0.206	0.656	0.503	0.945	0.264	0.215
0.303	0.259	0.301	0.183	0.366	0.308	1	0.341	0.307	0.705	0.148	0.3	0.803	0.7	0.303	0.251	0.2	0.814	0.808	0.205	0.984	0.236	0.307	0.301	0.33	0.259	0.804	0.0346	0.5	0.686	0.271	0.375	0.638	0.0115	0.0403	0.72	0.337	0.958	0.186	0.0807	0.791	0.134	0.692	0.101	0.206	0.656	0.503	0.945	0.264	0.215
0.303	0.259	0.301	0.183	0.366	0.308	1	0.341	0.226	0.705	0.148	0.3	0.803	0.7	0.303	0.251	0.2	0.814	0.808	0.205	0.984	0.236	0.307	0.301	0.301	0.259	0.804	0.0346	0.5	0.686	0.293	0.375	0.638	0.0115	0.0403	0.72	0.337	0.958	0.186	0.0807	0.791	0.134	0.692	0.101	0.206	0.656	0.503	0.945	0.264	0.215
0.303	0.259	0.301	0.183	0.295	0.265	1	0.341	0.226	0.751	0.148	0.3	0.803	0.7	0.303	0.251	0.2	0.814	0.808	0.205	0.984	0.236	0.307	0.301	0.301	0.259	0.804	0.0346	0.5	0.686	0.293	0.375	0.638	0.0115	0.0403	0.72	0.337	0.958	0.186	0.0807	0.791	0.134	0.692	0.101	0.206	0.656	0.503	0.945	0.264	0.215
0.303	0.259	0.301	0.183	0.295	0.265	1	0.341	0.226	0.751	0.148	0.3	0.803	0.7	0.303	0.251	0.2	0.814	0.808	0.205	0.984	0.154	0.307	0.301	0.301	0.259	0.804	0.0346	0.5	0.5	0.327	0.375	0.363	0.0115	0.0403	0.72	0.337	0.958	0.186	0.0807	0.791	0.134	0.692	0.101	0.206	0.656	0.503	0.945	0.264	0.215
0.303	0.259	0.301	0.183	0.295	0.265	1	0.341	0.226	0.751	0.148	0.3	0.803	0.7	0.303	0.251	0.2	0.814	0.808	0.205	0.984	0.154	0.307	0.301	0.301	0.259	0.804	0.0346	0.5	0.5	0.193	0.375	0.363	0.0115	0.0403	0.72	0.337	0.958	0.186	0.0807	0.791	0.134	0.692	0.101	0.206	0.656	0.503	0.945	0.264	0.215
0.303	0.135	0.301	0.183	0.295	0.265	1	0.341	0.226	0.751	0.149	0.3	0.803	0.7	0.303	0.251	0.2	0.814	0.808	0.205	0.984	0.154	0.307	0.251	0.301	0.2	0.804	0.0346	0.5	0.5	0.193	0.375	0.363	0.0115	0.0403	0.72	0.337	0.958	0.186	0.0807	0.791	0.134	0.692	0.101	0.206	0.656	0.503	0.945	0.264	0.215
0.303	0.135	0.301	0.33	0.295	0.265	1	0.341	0.163	0.751	0.149	0.3	0.803	0.7	0.303	0.251	0.2	0.814	0.808	0.205	0.984	0.154	0.307	0.251	0.301	0.2	0.804	0.0346	0.5	0.5	0.193	0.61	0.363	0.0115	0.0403	0.72	0.337	0.958	0.186	0.0807	0.816	0.134	0.692	0.101	0.206	0.656	0.503	0.945	0.264	0.215
0.303	0.135	0.301	0.33	0.295	0.209	1	0.341	0.163	0.751	0.149	0.3	0.803	0.7	0.303	0.251	0.2	0.814	0.808	0.205	0.984	0.154	0.307	0.251	0.301	0.2	0.804	0.0346	0.5	0.5	0.193	0.61	0.363	0.0115	0.0403	0.72	0.337	0.958	0.186	0.0807	0.816	0.134	0.692	0.101	0.206	0.656	0.503	0.945	0.264	0.215
0.303	0.135	0.301	0.33	0.295	0.209	1	0.341	0.163	0.751	0.149	0.3	0.803	0.7	0.303	0.251	0.2	0.814	0.808	0.205	0.984	0.154	0.307	0.251	0.301	0.2	0.804	0.0346	0.5	0.5	0.193	0.61	0.363	0.0115	0.0403	0.72	0.323	0.958	0.186	0.0807	0.816	0.134	0.692	0.101	0.206	0.656	0.503	0.945	0.264	0.215
0.303	0.135	0.301	0.33	0.295	0.144	1	0.341	0.163	0.751	0.149	0.3	0.803	0.7	0.303	0.251	0.2	0.814	0.808	0.205	0.984	0.154	0.236	0.251	0.301	0.2	0.804	0.0346	0.5	0.5	0.193	0.37	0.363	0.0115	0.0403	0.72	0.323	0.958	0.186	0.0807	0.816	0.134	0.692	0.101	0.206	0.656	0.503	0.945	0.264	0.215
0.303	0.135	0.301	0.33	0.295	0.144	1	0.341	0.163	0.751	0.149	0.3	0.803	0.7	0.303	0.251	0.2	0.814	0.808	0.205	0.984	0.154	0.236	0.251	0.301	0.2	0.804	0.0346	0.5	0.5	0.193	0.37	0.363	0.0115	0.0403	0.72	0.323	0.958	0.186	0.0807	0.816	0.134	0.692	0.101	0.206	0.656	0.503	0.945	0.264	0.215
0.303	0.135	0.301	0.33	0.295	0.144	1	0.341	0.163	0.751	0.149	0.3	0.803	0.7	0.303	0.251	0.2	0.814	0.808	0.205	0.984	0.154	0.236	0.251	0.301	0.2	0.834	0.0346	0.5	0.5	0.637	0.37	0.363	0.0115	0.0403	0.72	0.323	0.958	0.186	0.0807	0.816	0.134	0.692	0.101	0.206	0.656	0.503	0.945	0.264	0.215
0.586	0.135	0.301	0.33	0.295	0.144	1	0.341	0.163	0.751	0.149	0.3	0.803	0.7	0.303	0.251	0.2	0.814	0.808	0.205	0.984	0.154	0.236	0.251	0.301	0.2	0.834	0.0346	0.5	0.5	0.624	0.37	0.363	0.0115	0.0403	0.72	0.323	0.958	0.186	0.0807	0.816	0.134	0.359	0.101	0.206	0.656	0.503	0.945	0.264	0.215
0.586	0.135	0.301	0.33	0.277	0.144	1	0.341	0.163	0.751	0.149	0.3	0.803	0.7	0.303	0.251	0.2	0.814	0.808	0.205	0.984	0.154	0.236	0.251	0.301	0.2	0.834	0.0346	0.5	0.5	0.287	0.35	0.363	0.0115	0.0403	0.72	0.323	0.958	0.186	0.0807	0.816	0.134	0.359	0.101	0.206	0.656	0.503	0.945	0.264	0.215
0.586	0.135	0.301	0.33	0.277	0.144	1	0.341	0.163	0.751	0.149	0.3	0.803	0.7	0.7	0.251	0.2	0.814	0.808	0.205	0.984	0.154	0.236	0.251	0.301	0.2	0.834	0.0346	0.5	0.5	0.287	0.35	0.363	0.0115	0.0403	0.72	0.323	0.958	0.186	0.0807	0.816	0.134	0.359	0.101	0.206	0.656	0.503	0.945	0.264	0.215
0.586	0.135	0.301	0.33	0.277	0.144	1	0.341	0.163	0.751	0.149	0.3	0.803	0.7	0.7	0.251	0.2	0.814	0.808	0.205	0.984	0.154	0.236	0.251	0.301	0.2	0.834	0.0346	0.5	0.5	0.329	0.35	0.363	0.0115	0.0403	0.72	0.323	0.958	0.072	0.0807	0.816	0.134	0.359	0.101	0.206	0.656	0.503	0.945	0.264	0.215
0.586	0.135	0.301	0.33	0.277	0.144	1	0.341	0.163	0.751	0.149	0.3	0.803	0.7	0.7	0.251	0.2	0.814	0.808	0.205	0.984	0.154	0.236	0.251	0.301	0.2	0.834	0.0346	0.5	0.5	0.329	0.35	0.363	0.0115	0.0403	0.72	0.323	0.958	0.072	0.0807	0.816	0.134	0.359	0.101	0.206	0.656	0.503	0.945	0.264	0.215
0.586	0.135	0.301	0.33	0.254	0.144	1	0.341	0.163	0.751	0.149	0.3	0.803	0.7	0.7	0.251	0.2	0.0865	0.808	0.205	0.908	0.154	0.236	0.251	0.301	0.2	0.834	0.0346	0.5	0.5	0.284	0.635	0.663	0.0115	0.0403	0.115	0.323	0.958	0.072	0.0807	0.816	0.134	0.359	0.101	0.206	0.656	0.503	0.945	0.264	0.215
0.586	0.135	0.301	0.33	0.254	0.101	1	0.341	0.163	0.751	0.149	0.3	0.803	0.7	0.7	0.251	0.2	0.0865	0.808	0.205	0.908	0.154	0.236	0.251	0.301	0.2	0.834	0.0346	0.5	0.5	0.284	0.307	0.663	0.0115	0.0403	0.115	0.323	0.958	0.072	0.0807	0.816	0.134	0.359	0.101	0.206	0.656	0.503	0.945	0.264	0.215
0.586	0.135	0.301	0.33	0.254	0.101	1	0.341	0.163	0.751	0.149	0.3	0.803	0.7	0.7	0.251	0.2	0.8	0.808	0.205	0.908	0.154	0.236	0.251	0.301	0.2	0.834	0.0346	0.5	0.5	0.284	0.307	0.663	0.0115	0.0403	0.115	0.323	0.958	0.072	0.0807	0.816	0.134	0.359	0.101	0.206	0.656	0.503	0.945	0.264	0.215
0.586	0.135	0.301	0.33	0.254	0.101	1	0.341	0.163	0.751	0.149	0.3	0.803	0.7	0.7	0.251	0.2	0.8	0.808	0.205	0.908	0.154	0.236	0.251	0.301	0.2	0.834	0.0346	0.612	0.5	0.284	0.307	0.663	0.0115	0.0403	0.115	0.323	0.958	0.072	0.0807	0.816	0.134	0.359	0.101	0.206	0.656	0.503	0.945	0.264	0.215
0.586	0.135	0.301	0.33	0.254	0.101	1	0.341	0.163	0.751	0.149	0.3	0.803	0.7	0.7	0.251	0.2	0.8	0.808	0.205	0.908	0.154	0.236	0.251	0.301	0.2	0.834	0.0346	0.612	0.5	0.284	0.307	0.663	0.0115	0.0403	0.115	0.323	0.958	0.072	0.0807	0.854	0.134	0.359	0.101	0.206	0.656	0.503	0.945	0.264	0.215
0.586	0.135	0.301	0.33	0.254	0.101	1	0.341	0.163	0.751	0.149	0.3	0.803	0.7	0.7	0.251	0.2	0.8	0.808	0.205	0.908	0.154	0.236	0.251	0.301	0.2	0.834	0.0346	0.612	0.5	0.307	0.307	0.375	0.0115	0.0403	0.115	0.323	0.958	0.072	0.0807	0.854	0.134	0.359	0.101	0.206	0.656	0.503	0.945	0.264	0.215
0.586	0.135	0.301	0.33	0.254	0.101	1	0.341	0.163	0.751	0.149	0.3	0.803	0.7	0.7	0.251	0.2	0.8	0.808	0.205	0.908	0.154	0.236	0.251	0.301	0.2	0.834	0.0346	0.612	0.5	0.307	0.307	0.375	0.0115	0.0403	0.115	0.323	0.958	0.072	0.0807	0.854	0.134	0.359	0.101	0.206	0.656	0.503	0.945	0.264	0.215
0.586	0.135	0.301	0.33	0.254	0.101	1	0.341	0.163	0.751	0.149	0.3	0.803	0.7	0.7	0.251	0.2	0.8	0.808	0.205	0.908	0.154	0.236	0.251	0.301	0.2	0.834	0.0346	0.314	0.599	0.307	0.336	0.375	0.0115	0.0216	0.115	0.323	0.958	0.072	0.0807	0.854	0.134	0.359	0.101	0.206	0.656	0.503	0.945	0.264	0.215
0.586	0.135	0.301	0.33	0.254	0.101	1	0.341	0.163	0.751	0.149	0.3	0.803	0.7	0.7	0.251	0.2	0.8	0.808	0.205	0.908	0.154	0.236	0.251	0.301	0.2	0.834	0.0346	0.314	0.599	0.251	0.336	0.677	0.0115	0.0216	0.115	0.323	0.958	0.072	0.0807	0.854	0.134	0.359	0.101	0.206	0.656	0.503	0.945	0.264	0.215
0.586	0.135	0.301	0.33	0.254	0.101	1	0.341	0.163	0.751	0.149	0.3	0.803	0.7	0.7	0.251	0.2	0.8	0.808	0.205	0.908	0.154	0.236	0.251	0.301	0.2	0.834	0.0346	0.314	0.599	0.304	0.336	0.677	0.0115	0.0216	0.0749	0.323	1	0.072	0.0807	0.854	0.134	0.359	0.101	0.206	0.656	0.503	0.945	0.264	0.215
0.586	0.135	0.301	0.33	0.254	0.199	1	0.341	0.163	0.751	0.149	0.3	0.803	0.7	0.7	0.251	0.2	0.8	0.808	0.205	0.908	0.154	0.354	0.251	0.301	0.2	0.834	0.0346	0.314	0.599	0.304	0.336	0.677	0.0115	0.0216	0.0749	0.323	1	0.072	0.0807	0.854	0.134	0.359	0.101	0.206	0.656	0.503	0.945	0.264	0.215
0.586	0.135	0.301	0.33	0.254	0.199	1	0.341	0.163	0.751	0.149	0.3	0.803	0.7	0.7	0.251	0.2	0.8	0.808	0.205	0.908	0.154	0.354	0.251	0.301	0.2	0.834	0.0346	0.314	0.599	0.249	0.336	0.677	0.0115	0.0216	0.0749	0.323	1	0.072	0.0807	0.86	0.134	0.359	0.101	0.206	0.656	0.503	0.945	0.264	0.215
0.586	0.135	0.301	0.33	0.254	0.199	1	0.341	0.163	0.751	0.149	0.3	0.803	0.7	0.7	0.251	0.2	0.8	0.808	0.205	0.908	0.154	0.354	0.251	0.301	0.2	0.834	0.0346	0.314	0.599	0.249	0.336	0.677	0.0115	0.0216	0.0749	0.323	1	0.072	0.0807	0.86	0.134	0.359	0.101	0.206	0.656	0.503	0.945	0.264	0.215
0.586	0.135	0.301	0.33	0.254	0.199	1	0.341	0.163	0.751	0.149	0.3	0.803	0.7	0.7	0.251	0.2	0.8	0.808	0.205	0.908	0.154	0.354	0.251	0.301	0.2	0.834	0.0346	0.255	0.599	0.249	0.336	0.677	0.0115	0.0216	0.0749	0.323	1	0.072	0.0807	0.86	0.134	0.359	0.101	0.206	0.656	0.503	0.945	0.264	0.215
0.586	0.207	0.301	0.249	0.254	0.199	1	0.341	0.163	0.801	0.149	0.3	0.803	0.7	0.7	0.251	0.2	0.148	0.808	0.751	0.908	0.154	0.354	0.251	0.301	0.2	0.834	0.0346	0.255	0.599	0.249	0.336	0.677	0.0115	0.0476	0.0749	0.323	1	0.072	0.0807	0.86	0.134	0.359	0.101	0.206	0.656	0.503	0.945	0.264	0.215
0.586	0.207	0.301	0.249	0.254	0.199	1	0.341	0.202	0.801	0.149	0.3	0.803	0.7	0.7	0.251	0.2	0.148	0.808	0.751	0.908	0.154	0.354	0.251	0.301	0.2	0.834	0.0346	0.255	0.599	0.291	0.336	0.186	0.0115	0.0476	0.0749	0.323	1	0.072	0.0807	0.86	0.134	0.297	0.101	0.206	0.656	0.503	0.945	0.264	0.215
0.586	0.207	0.301	0.249	0.254	0.199	1	0.341	0.202	0.801	0.149	0.3	0.803	0.7	0.7	0.251	0.2	0.148	0.808	0.751	0.908	0.154	0.354	0.251	0.301	0.2	0.834	0.0346	0.255	0.599	0.291	0.336	0.186	0.0115	0.0476	0.0749	0.323	1	0.072	0.0807	0.86	0.134	0.297	0.101	0.206	0.656	0.503	0.945	0.264	0.215
0.586	0.207	0.301	0.249	0.254	0.199	1	0.341	0.202	0.801	0.149	0.3	0.803	0.7	0.7	0.251	0.2	0.148	0.808	0.751	0.908	0.154	0.354	0.251	0.301	0.2	0.834	0.0346	0.255	0.599	0.277	0.336	0.186	0.0115	0.0476	0.0749	0.323	1	0.072	0.0807	0.86	0.134	0.297	0.101	0.206	0.656	0.503	0.945	0.264	0.215
0.586	0.506	0.301	0.249	0.254	0.199	1	0.341	0.202	0.801	0.149	0.3	0.803	0.7	0.7	0.251	0.2	0.148	0.808	0.751	0.908	0.154	0.354	0.281	0.301	0.41	0.834	0.0346	0.255	0.599	0.277	0.336	0.186	0.0115	0.0476	0.0749	0.323	1	0.072	0.0807	0.86	0.134	0.297	0.101	0.206	0.656	0.503	0.945	0.264	0.215
0.586	0.506	0.301	0.249	0.254	0.504	1	0.341	0.553	0.801	0.201	0.3	0.803	0.7	0.7	0.251	0.2	0.148	0.808	0.751	0.908	0.154	0.33	0.281	0.301	0.5	0.834	0.0346	0.255	0.599	0.277	0.336	0.667	0.0115	0.0476	0.0749	0.323	1	0.072	0.0807	0.86	0.134	0.297	0.101	0.206	0.656	0.503	0.945	0.264	0.215
0.586	0.506	0.301	0.199	0.254	0.504	1	0.341	0.553	0.801	0.201	0.3	0.803	0.7	0.7	0.251	0.801	0.148	0.808	0.751	0.908	0.154	0.33	0.281	0.301	0.5	0.834	0.0346	0.255	0.599	0.277	0.336	0.667	0.0115	0.0476	0.0749	0.323	1	0.072	0.0807	0.86	0.134	0.297	0.101	0.206	0.656	0.503	0.945	0.264	0.215
0.586	0.506	0.301	0.199	0.254	0.504	1	0.341	0.553	0.801	0.2	0.3	0.803	0.7	0.7	0.251	0.801	0.148	0.808	0.751	0.908	0.206	0.33	0.281	0.301	0.5	0.834	0.0346	0.255	0.599	0.277	0.336	0.667	0.0115	0.0476	0.0749	0.323	1	0.072	0.0807	0.86	0.134	0.297	0.101	0.206	0.656	0.503	0.945	0.264	0.215
0.586	0.606	0.301	0.199	0.254	0.504	1	0.341	0.553	0.801	0.2	0.3	0.803	0.7	0.7	0.251	0.801	0.148	0.808	0.202	0.908	0.206	0.33	0.281	0.301	0.5	0.834	0.0346	0.255	0.599	0.277	0.651	0.667	0.0115	0.0476	0.0749	0.686	1	0.072	0.0807	0.86	0.134	0.297	0.101	0.206	0.656	0.503	0.945	0.264	0.215
0.586	0.606	0.301	0.199	0.254	0.752	1	0.341	0.553	0.801	0.251	0.3	0.803	0.7	0.7	0.251	0.801	0.148	0.808	0.202	0.908	0.206	0.33	0.5	0.301	0.5	0.834	0.0346	0.359	0.599	0.258	0.353	0.667	0.0115	0.0476	0.0749	0.686	1	0.072	0.0807	0.86	0.134	0.297	0.258	0.206	0.656	0.503	0.945	0.264	0.215
0.586	0.606	0.301	0.199	0.254	0.752	1	0.341	0.553	0.801	0.251	0.3	0.803	0.7	0.7	0.251	0.801	0.148	0.808	0.202	0.908	0.206	0.33	0.5	0.301	0.5	0.834	0.0346	0.359	0.599	0.258	0.353	0.667	0.0115	0.0476	0.0749	0.686	1	0.072	0.0807	0.86	0.134	0.297	0.258	0.206	0.656	0.503	0.945	0.264	0.503
0.586	0.606	0.301	0.199	0.254	0.752	1	0.341	0.553	0.801	0.251	0.3	0.803	0.7	0.7	0.251	0.801	0.148	0.808	0.202	0.908	0.206	0.33	0.5	0.301	0.5	0.85	0.0346	0.359	0.599	0.258	0.353	0.667	0.0115	0.341	0.0749	0.686	1	0.072	0.0807	0.86	0.134	0.297	0.258	0.206	0.656	0.503	0.945	0.264	0.503
0.586	0.606	0.301	0.199	0.254	0.497	1	0.341	0.553	0.801	0.251	0.3	0.803	0.7	0.7	0.251	0.2	0.148	0.808	0.202	0.908	0.206	0.33	0.5	0.301	0.5	0.85	0.0346	0.359	0.599	0.258	0.353	0.33	0.0115	0.341	0.0749	0.686	1	0.072	0.0807	0.86	0.134	0.297	0.258	0.206	0.656	0.503	0.945	0.264	0.503
0.586	0.606	0.301	0.199	0.104	0.497	1	0.341	0.553	0.801	0.251	0.3	0.803	0.7	0.7	0.251	0.2	0.148	0.808	0.202	0.908	0.206	0.33	0.5	0.301	0.5	0.85	0.0346	0.359	0.599	0.258	0.353	0.33	0.0115	0.341	0.0749	0.686	1	0.072	0.0807	0.86	0.134	0.297	0.258	0.206	0.656	0.503	0.945	0.264	0.503
0.586	0.606	0.301	0.199	0.104	0.497	1	0.341	0.553	0.801	0.251	0.3	0.803	0.7	0.7	0.251	0.2	0.148	0.808	0.202	0.908	0.206	0.33	0.5	0.301	0.5	0.85	0.0346	0.359	0.599	0.258	0.353	0.33	0.0115	0.341	0.0749	0.686	1	0.072	0.0807	0.86	0.134	0.297	0.258	0.206	0.656	0.503	0.945	0.264	0.503
0.586	0.606	0.301	0.199	0.104	0.497	1	0.341	0.553	0.801	0.251	0.3	0.803	0.7	0.7	0.251	0.2	0.148	0.808	0.202	0.908	0.206	0.33	0.5	0.301	0.5	0.85	0.0346	0.359	0.599	0.258	0.353	0.33	0.0115	0.341	0.0749	0.305	1	0.072	0.0807	0.86	0.134	0.297	0.258	0.206	0.656	0.503	0.945	0.264	0.503
0.586	0.606	0.301	0.199	0.104	0.405	1	0.341	0.506	0.801	0.251	0.3	0.803	0.7	0.7	0.251	0.2	0.148	0.808	0.202	0.916	0.206	0.356	0.5	0.301	0.5	0.85	0.0346	0.359	0.599	0.258	0.353	0.33	0.0519	0.341	0.0749	0.305	1	0.072	0.0807	0.86	0.134	0.297	0.258	0.206	0.656	0.503	0.945	0.264	0.503
0.586	0.606	0.301	0.118	0.104	0.405	1	0.341	0.506	0.801	0.251	0.3	0.803	0.7	0.7	0.251	0.2	0.148	0.808	0.202	0.916	0.166	0.356	0.5	0.301	0.407	0.85	0.0346	0.359	0.599	0.258	0.386	0.33	0.0519	0.618	0.0749	0.305	1	0.072	0.0807	0.86	0.134	0.297	0.258	0.206	0.656	0.503	0.945	0.264	0.281
0.586	0.606	0.301	0.118	0.104	0.405	1	0.341	0.506	0.504	0.251	0.3	0.803	0.7	0.7	0.251	0.2	0.148	0.808	0.202	0.916	0.166	0.356	0.5	0.301	0.407	0.85	0.0346	0.359	0.599	0.396	0.357	0.33	0.0519	0.618	0.0749	0.305	1	0.072	0.0807	0.86	0.134	0.297	0.258	0.206	0.656	0.503	0.945	0.264	0.281
0.586	0.606	0.301	0.118	0.104	0.405	1	0.341	0.506	0.504	0.251	0.3	0.803	0.7	0.7	0.251	0.2	0.148	0.808	0.202	0.916	0.166	0.356	0.5	0.301	0.407	0.85	0.0346	0.5	0.599	0.396	0.357	0.33	0.0519	0.618	0.0749	0.305	1	0.072	0.0807	0.86	0.134	0.297	0.258	0.206	0.656	0.503	0.945	0.264	0.281
0.586	0.606	0.301	0.118	0.104	0.405	1	0.341	0.506	0.504	0.251	0.3	0.803	0.7	0.7	0.251	0.2	0.148	0.108	0.202	0.916	0.166	0.356	0.5	0.301	0.407	0.85	0.0346	0.5	0.599	0.396	0.383	0.728	0.0519	0.618	0.0749	0.305	1	0.255	0.0807	0.86	0.134	0.297	0.258	0.206	0.656	0.503	0.945	0.264	0.281
0.586	0.606	0.301	0.118	0.104	0.405	1	0.341	0.506	0.801	0.251	0.3	0.803	0.7	0.7	0.251	0.2	0.148	0.82	0.202	0.916	0.166	0.356	0.5	0.301	0.407	0.85	0.0346	0.5	0.599	0.396	0.357	0.728	0.0519	0.618	0.0749	0.305	1	0.255	0.0807	0.86	0.134	0.297	0.258	0.206	0.656	0.503	0.945	0.264	0.281
0.586	0.606	0.301	0.118	0.104	0.405	1	0.341	0.506	0.801	0.251	0.3	0.803	0.7	0.7	0.251	0.2	0.148	0.82	0.202	0.916	0.166	0.356	0.5	0.301	0.407	0.85	0.0346	0.5	0.599	0.396	0.357	0.728	0.0519	0.618	0.0749	0.305	1	0.255	0.0807	0.86	0.134	0.297	0.258	0.206	0.656	0.503	0.945	0.264	0.21
0.586	0.606	0.301	0.118	0.104	0.405	1	0.341	0.506	0.801	0.251	0.3	0.803	0.7	0.7	0.251	0.2	0.148	0.82	0.202	0.916	0.166	0.356	0.5	0.301	0.407	0.85	0.0346	0.5	0.599	0.396	0.392	0.728	0.0519	0.618	0.0749	0.305	1	0.255	0.0807	0.86	0.134	0.297	0.258	0.206	0.656	0.503	0.945	0.264	0.21
0.586	0.606	0.301	0.118	0.104	0.405	1	0.341	0.506	0.801	0.251	0.3	0.803	0.7	0.7	0.251	0.2	0.148	0.82	0.202	0.916	0.166	0.356	0.5	0.301	0.407	0.85	0.0346	0.5	0.599	0.396	0.392	0.728	0.0519	0.618	0.0749	0.305	1	0.255	0.0807	0.86	0.134	0.297	0.258	0.206	0.656	0.503	0.945	0.264	0.21
0.356	0.412	0.301	0.118	0.104	0.405	1	0.341	0.506	0.801	0.251	0.3	0.803	0.7	0.7	0.251	0.2	0.804	0.82	0.202	0.916	0.166	0.356	0.5	0.301	0.407	0.85	0.0346	0.5	0.599	0.419	0.362	0.728	0.0519	0.618	0.0749	0.305	1	0.255	0.0807	0.86	0.134	0.297	0.258	0.206	0.656	0.503	0.945	0.264	0.21
0.356	0.412	0.301	0.118	0.104	0.405	1	0.341	0.506	0.801	0.251	0.3	0.803	0.7	0.7	0.251	0.2	0.804	0.82	0.202	0.916	0.166	0.356	0.5	0.301	0.407	0.85	0.0346	0.5	0.599	0.419	0.362	0.728	0.0519	0.618	0.0749	0.305	1	0.255	0.0807	0.86	0.134	0.297	0.258	0.206	0.656	0.503	0.945	0.264	0.21
0.513	0.412	0.301	0.118	0.104	0.405	1	0.314	0.506	0.801	0.251	0.3	0.803	0.303	0.7	0.251	0.2	0.804	0.82	0.202	0.916	0.166	0.386	0.5	0.301	0.407	0.85	0.0346	0.5	0.707	0.419	0.362	0.728	0.0519	0.618	0.0749	0.305	1	0.255	0.0807	0.86	0.134	0.297	0.258	0.206	0.656	0.503	0.945	0.264	0.21
0.513	0.412	0.301	0.118	0.104	0.356	1	0.314	0.506	0.801	0.251	0.3	0.803	0.303	0.7	0.251	0.2	0.804	0.82	0.202	0.916	0.166	0.386	0.5	0.301	0.451	0.85	0.0346	0.5	0.707	0.419	0.362	0.728	0.0519	0.618	0.0749	0.305	1	0.255	0.0807	0.86	0.134	0.297	0.258	0.206	0.656	0.503	0.945	0.264	0.21
0.513	0.412	0.301	0.118	0.104	0.356	1	0.314	0.506	0.801	0.251	0.3	0.803	0.303	0.7	0.251	0.2	0.804	0.82	0.202	0.916	0.166	0.386	0.5	0.301	0.451	0.85	0.0346	0.5	0.707	0.419	0.362	0.728	0.0519	0.618	0.0749	0.305	1	0.255	0.0807	0.86	0.134	0.297	0.258	0.206	0.656	0.503	0.945	0.264	0.21
0.513	0.412	0.301	0.118	0.104	0.356	1	0.314	0.415	0.801	0.251	0.3	0.803	0.303	0.7	0.251	0.2	0.804	0.82	0.202	0.916	0.166	0.386	0.5	0.301	0.451	0.85	0.0346	0.5	0.707	0.419	0.362	0.728	0.0519	0.618	0.0749	0.305	1	0.255	0.0807	0.86	0.134	0.297	0.258	0.206	0.656	0.503	0.945	0.264	0.21
0.513	0.412	0.301	0.118	0.104	0.356	1	0.249	0.415	0.801	0.251	0.3	0.803	0.303	0.7	0.251	0.2	0.804	0.82	0.202	0.916	0.166	0.386	0.5	0.301	0.451	0.85	0.0346	0.5	0.707	0.419	0.362	0.728	0.0519	0.618	0.0749	0.305	1	0.255	0.0807	0.86	0.134	0.297	0.258	0.206	0.656	0.503	0.945	0.264	0.21
0.661	0.412	0.301	0.507	0.104	0.356	1	0.249	0.415	0.801	0.251	0.3	0.803	0.303	0.7	0.251	0.2	0.804	0.82	0.202	0.916	0.166	0.339	0.5	0.301	0.451	0.85	0.0346	0.5	0.707	0.419	0.362	0.728	0.0519	0.618	0.0749	0.305	1	0.255	0.0807	0.86	0.134	0.297	0.258	0.206	0.656	0.503	0.945	0.264	0.21
0.661	0.412	0.5	0.507	0.104	0.356	1	0.308	0.415	0.801	0.251	0.3	0.803	0.303	0.7	0.251	0.2	0.804	0.82	0.202	0.916	0.166	0.339	0.5	0.259	0.451	0.85	0.0346	0.5	0.707	0.419	0.362	0.728	0.0519	0.618	0.0749	0.305	1	0.255	0.0807	0.86	0.134	0.297	0.258	0.206	0.656	0.503	0.945	0.264	0.21
0.661	0.412	0.5	0.135	0.33	0.356	1	0.308	0.415	0.801	0.251	0.3	0.803	0.303	0.7	0.251	0.2	0.804	0.82	0.202	0.916	0.166	0.339	0.401	0.259	0.451	0.85	0.0346	0.5	0.707	0.419	0.362	0.728	0.0519	0.618	0.0749	0.305	1	0.255	0.0807	0.86	0.134	0.297	0.258	0.206	0.656	0.503	0.945	0.264	0.21
0.51	0.412	0.5	0.135	0.33	0.356	1	0.308	0.415	0.801	0.251	0.3	0.803	0.303	0.7	0.251	0.2	0.804	0.82	0.202	0.916	0.166	0.339	0.401	0.259	0.451	0.85	0.0346	0.5	0.707	0.419	0.362	0.728	0.0519	0.618	0.0749	0.305	1	0.255	0.0807	0.86	0.134	0.297	0.258	0.206	0.656	0.503	0.945	0.264	0.21
0.51	0.412	0.5	0.135	0.33	0.356	1	0.308	0.415	0.801	0.251	0.3	0.803	0.303	0.7	0.251	0.2	0.804	0.82	0.202	0.916	0.166	0.339	0.401	0.259	0.451	0.865	0.0346	0.5	0.707	0.419	0.362	0.728	0.0519	0.618	0.0749	0.305	1	0.163	0.0807	0.86	0.134	0.297	0.258	0.206	0.656	0.503	0.945	0.264	0.21
0.51	0.412	0.5	0.135	1	0.329	1	0.308	0.415	0.801	0.251	0.3	0.803	0.303	0.7	0.251	0.2	0.804	0.82	0.202	0.916	0.166	0.354	0.401	0.259	0.396	0.865	0.0346	0.5	0.707	0.419	0.362	0.728	0.0519	0.618	0.0749	0.305	1	0.163	0.0807	0.86	0.134	0.297	0.258	0.206	0.656	0.503	0.945	0.264	0.21
0.51	0.412	0.5	0.135	0.756	0.329	1	0.308	0.372	0.801	0.251	0.3	0.803	0.303	0.7	0.251	0.2	0.804	0.82	0.202	0.916	0.166	0.354	0.401	0.259	0.396	0.865	0.0346	0.5	0.707	0.419	0.362	0.728	0.0519	0.618	0.0749	0.305	1	0.163	0.0807	0.86	0.134	0.297	0.258	0.206	0.656	0.503	0.945	0.264	0.21
0.51	0.412	0.5	0.264	0.756	0.329	1	0.37	0.372	0.801	0.251	0.3	0.803	0.303	0.7	0.251	0.2	0.804	0.82	0.202	0.916	0.166	0.354	0.401	0.259	0.358	0.865	0.0346	0.5	0.707	0.419	0.362	0.728	0.0519	0.618	0.0749	0.305	1	0.163	0.0807	0.86	0.134	0.297	0.258	0.206	0.656	0.503	0.945	0.264	0.21
0.51	0.361	0.5	0.264	0.494	0.329	1	0.37	0.372	0.801	0.251	0.3	0.803	0.303	0.7	0.251	0.2	0.804	0.82	0.202	0.916	0.166	0.354	0.401	0.122	0.358	0.865	0.0346	0.5	0.707	0.419	0.362	0.728	0.0519	0.31	0.0749	0.0548	1	0.163	0.0807	0.86	0.134	0.297	0.258	0.206	0.656	0.503	0.945	0.264	0.21
0.51	0.361	0.5	0.264	0.494	0.329	1	0.37	0.372	0.801	0.251	0.3	0.803	0.303	0.7	0.251	0.2	0.804	0.82	0.202	0.916	0.166	0.354	0.401	0.122	0.358	0.88	0.0346	0.5	0.707	0.419	0.362	0.728	0.0519	0.31	0.0749	0.0548	1	0.163	0.0807	0.86	0.134	0.297	0.258	0.206	0.656	0.503	0.945	0.264	0.21
0.51	0.361	0.5	0.264	0.494	0.329	1	0.37	0.372	0.801	0.251	0.3	0.803	0.303	0.7	0.251	0.2	0.804	0.82	0.202	0.916	0.166	0.354	0.401	0.122	0.358	0.88	0.0346	0.605	0.707	0.419	0.362	0.728	0.0519	0.31	0.0749	0.0548	1	0.163	0.0807	0.86	0.134	0.297	0.258	0.206	0.656	0.503	0.945	0.264	0.21
0.51	0.361	0.5	0.264	0.494	0.297	1	0.37	0.372	0.801	0.251	0.3	0.803	0.303	0.7	0.251	0.2	0.804	0.127	0.202	0.916	0.166	0.354	0.301	0.122	0.358	0.88	0.0346	0.605	0.707	0.357	0.303	0.728	0.0519	0.31	0.0749	0.0548	1	0.163	0.0807	0.86	0.134	0.297	0.258	0.206	0.656	0.503	0.945	0.264	0.21
0.51	0.361	0.5	0.264	0.494	0.297	1	0.37	0.372	0.801	0.251	0.3	0.803	0.303	0.7	0.251	0.2	0.804	0.127	0.202	0.916	0.166	0.354	0.301	0.122	0.358	0.88	0.0346	0.605	0.767	0.357	0.303	0.728	0.0519	0.31	0.0749	0	1	0.0951	0.0807	0.86	0.134	0.297	0.258	0.206	0.656	0.503	0.945	0.264	0.21
0.51	0.361	0.5	0.264	0.105	0.297	1	0.37	0.372	0.801	0.251	0.3	0.803	0.303	0.7	0.251	0.2	0.804	0.127	0.202	0.916	0.166	0.354	0.301	0.122	0.358	0.88	0.0346	0.605	0.767	0.357	0.303	0.728	0.0519	0.31	0.0749	0	1	0.0951	0.0807	0.86	0.134	0.297	0.258	0.206	0.656	0.503	0.945	0.264	0.21
0.51	0.361	0.5	0.264	0.105	0.297	1	0.37	0.277	0.801	0.251	0.3	0.803	0.303	0.7	0.251	0.2	0.804	0.127	0.202	0.916	0.166	0.354	0.301	0.122	0.358	0.88	0.0346	0.605	0.767	0.357	0.303	0.728	0.0519	0.31	0.0749	0	1	0.0951	0.0807	0.86	0.134	0.297	0.258	0.206	0.656	0.503	0.945	0.264	0.21
0.51	0.361	0.5	0.264	0.105	0.297	1	0.37	0.277	0.801	0.251	0.3	0.803	0.303	0.7	0.251	0.2	0.804	0.127	0.202	0.916	0.166	0.398	0.301	0.0937	0.358	0.88	0.0346	0.605	0.767	0.357	0.303	0.728	0.0519	0.31	0.0749	0	1	0.0951	0.0807	0.86	0.134	0.297	0.258	0.206	0.656	0.503	0.945	0.264	0.21
0.51	0.361	0.5	0.264	0.105	0.297	1	0.37	0.277	0.801	0.251	0.3	0.803	0.303	0.7	0.251	0.2	0.804	0.127	0.202	0.916	0.166	0.398	0.301	0.0937	0.358	0.88	0.0346	0.605	0.767	0.305	0.303	0.728	0.0519	0.31	0.0749	0	1	0.0951	0.0807	0.86	0.134	0.297	0.258	0.206	0.656	0.503	0.945	0.264	0.21
0.51	0.361	0.5	0.378	0.105	0.297	1	0.37	0.277	0.801	0.251	0.3	0.803	0.303	0.7	0.251	0.2	0.804	0.127	0.202	0.916	0.166	0.398	0.301	0.0937	0.259	0.88	0.0346	0.605	0.767	0.305	0.303	0.728	0.0519	0.31	0.0749	0	0.983	0.0951	0.0807	0.86	0.134	0.297	0.258	0.206	0.656	0.503	0.945	0.264	0.21
0.51	0.361	0.5	0.378	0.105	0.297	1	0.37	0.277	0.801	0.251	0.3	0.803	0.303	0.7	0.251	0.2	0.804	0.127	0.202	0.916	0.166	0.398	0.301	0.0937	0.259	0.88	0.0346	0.702	0.767	0.305	0.303	0.728	0.0519	0.31	0.0749	0	0.983	0.0951	0.0807	0.86	0.134	0.297	0.258	0.206	0.656	0.503	0.945	0.264	0.21
0.51	0.361	0.5	0.378	0.105	0.297	1	0.37	0.277	0.801	0.251	0.3	0.803	0.303	0.7	0.251	0.2	0.804	0.127	0.202	0.916	0.166	0.398	0.301	0.0937	0.259	0.807	0.0346	0.702	0.767	0.386	0.303	0.728	0.0519	0.31	0.0749	0.0461	0.983	0.0951	0.0807	0.86	0.134	0.297	0.258	0.206	0.656	0.503	0.945	0.264	0.21
0.51	0.361	0.5	0.378	0.105	0.297	1	0.37	0.277	0.801	0.251	0.3	0.803	0.303	0.7	0.251	0.2	0.804	0.127	0.202	0.934	0.166	0.398	0.301	0.0937	0.259	0.807	0.0346	0.702	0.767	0.281	0.303	0.728	0.0519	0.31	0.0749	0.0461	0.983	0.0951	0.0807	0.86	0.134	0.297	0.258	0.206	0.656	0.503	0.945	0.264	0.21
0.611	0.361	0.5	0.378	0.105	0.297	1	0.37	0.293	0.801	0.251	0.3	0.803	0.303	0.7	0.251	0.2	0.804	0.127	0.202	0.934	0.166	0.398	0.301	0.0937	0.259	0.807	0.0346	0.702	0.767	0.281	0.303	0.728	0.0519	0.31	0.0749	0.0461	0.983	0.0951	0.0807	0.86	0.134	0.297	0.258	0.206	0.656	0.503	0.945	0.264	0.21
0.611	0.361	0.5	0.378	0.105	0.297	1	0.37	0.293	0.801	0.251	0.3	0.803	0.303	0.7	0.251	0.2	0.804	0.127	0.202	0.934	0.166	0.398	0.301	0.0937	0.259	0.807	0.0346	0.702	0.767	0.281	0.303	0.556	0.0519	0.31	0.0749	0.0461	0.983	0.0951	0.0461	0.86	0.134	0.297	0.258	0.206	0.656	0.503	0.945	0.264	0.21
0.611	0.361	0.558	0.506	0.105	0.297	1	0.37	0.293	0.801	0.251	0.3	0.803	0.303	0.7	0.251	0.2	0.804	0.127	0.202	0.934	0.159	0.398	0.301	0.0432	0.259	0.807	0.0346	0.702	0.767	0.281	0.303	0.556	0.0519	0.31	0.0749	0.0461	0.983	0.0951	0.0461	0.86	0.134	0.297	0.258	0.206	0.656	0.503	0.945	0.264	0.21
0.611	0.361	0.558	0.506	0.105	0.297	1	0.37	0.293	0.801	0.251	0.3	0.803	0.303	0.7	0.251	0.2	0.804	0.127	0.202	0.934	0.159	0.398	0.301	0.0432	0.259	0.807	0.0346	0.702	0.767	0.327	0.303	0.556	0.0519	0.31	0.0749	0.0461	0.983	0.0951	0.0461	0.86	0.134	0.297	0.258	0.206	0.656	0.503	0.945	0.264	0.21
0.611	0.361	0.558	0.506	0.105	0.297	1	0.37	0.293	0.772	0.251	0.3	0.803	0.303	0.7	0.251	0.2	0.804	0.127	0.202	0.934	0.159	0.297	0.301	0.0432	0.259	0.807	0.0346	0.702	0.767	0.344	0.303	0.556	0.0519	0.31	0.0749	0.138	0.983	0.0951	0.0461	0.86	0.134	0.297	0.258	0.206	0.656	0.503	0.945	0.264	0.21
0.611	0.361	0.558	0.506	0.105	0.297	1	0.37	0.293	0.772	0.251	0.3	0.803	0.303	0.7	0.758	0.2	0.804	0.127	0.202	0.934	0.159	0.297	0.301	0.0432	0.259	0.807	0.0346	0.702	0.767	0.305	0.303	0.556	0.0519	0.31	0.0749	0.138	0.983	0.0951	0.0461	0.86	0.134	0.297	0.258	0.206	0.656	0.503	0.945	0.264	0.21
0.611	0.306	0.558	0.506	0.105	0.297	1	0.37	0.293	0.769	0.251	0.3	0.803	0.303	0.7	0.758	0.2	0.804	0.127	0.202	0.934	0.159	0.297	0.301	0.0432	0.259	0.807	0.0346	0.702	0.767	0.35	0.707	0.556	0.0519	0.31	0.0749	0.138	0.983	0.0951	0.0461	0.86	0.134	0.297	0.258	0.206	0.656	0.503	0.945	0.264	0.21
0.611	0.306	0.558	0.506	0.105	0.297	1	0.37	0.293	0.769	0.251	0.3	0.803	0.303	0.7	0.758	0.2	0.804	0.127	0.202	0.934	0.159	0.297	0.301	0.0432	0.286	0.807	0.0346	0.702	0.767	0.297	0.707	0.556	0.0519	0.31	0.0749	0.138	0.983	0.0951	0.0461	0.86	0.134	0.297	0.258	0.206	0.656	0.503	0.945	0.264	0.21
0.611	0.306	0.558	0.506	0.105	0.297	0.986	0.37	0.293	0.769	0.251	0.3	0.803	0.303	0.7	0.758	0.2	0.804	0.127	0.202	0.934	0.159	0.297	0.301	0.0432	0.286	0.807	0.0346	0.5	0.767	0.297	0.297	0.556	0.0519	0.31	0.0749	0.138	0.983	0.0951	0.0461	0.86	0.134	0.297	0.258	0.206	0.656	0.503	0.945	0.264	0.21
0.611	0.306	0.558	0.506	0.105	0.297	0.986	0.37	0.293	0.769	0.251	0.3	0.803	0.303	0.7	0.251	0.2	0.804	0.127	0.297	0.934	0.159	0.297	0.301	0.0432	0.286	0.784	0.0288	0.5	0.767	0.297	0.297	0.556	0.0519	0.31	0.0749	0.138	0.983	0.0951	0.0461	0.86	0.134	0.297	0.258	0.206	0.656	0.503	0.945	0.264	0.21
0.611	0.306	0.558	0.506	0.105	0.297	0.986	0.37	0.293	0.769	0.251	0.3	0.803	0.303	0.7	0.251	0.2	0.804	0.127	0.297	0.934	0.159	0.297	0.301	0.0432	0.286	0.784	0.0288	0.5	0.767	0.297	0.297	0.556	0.0519	0.31	0.0749	0.138	0.983	0.0951	0.0461	0.86	0.134	0.297	0.258	0.206	0.656	0.503	0.945	0.264	0.21
0.611	0.306	0.558	0.506	0.105	0.297	0.986	0.37	0.293	0.769	0.251	0.3	0.803	0.303	0.7	0.251	0.2	0.804	0.127	0.297	0.934	0.159	0.297	0.301	0.0432	0.286	0.784	0.0288	0.5	0.767	0.297	0.297	0.556	0.0519	0.31	0.0749	0.138	0.983	0.0951	0.0461	0.86	0.134	0.297	0.258	0.206	0.656	0.503	0.945	0.264	0.21
0.611	0.306	0.406	0.506	0.105	0.297	0.986	0.37	0.293	0.769	0.251	0.3	0.803	0.303	0.7	0.251	0.2	0.804	0.127	0.297	0.934	0.159	0.297	0.301	0.0432	0.286	0.784	0.0288	0.5	0.767	0.297	0.297	0.556	0.0519	0.31	0.0749	0.138	0.983	0.0951	0.0461	0.86	0.134	0.297	0.258	0.206	0.656	0.503	0.945	0.264	0.21
0.611	0.306	0.406	0.425	0.105	0.251	0.986	0.37	0.293	0.769	0.251	0.3	0.803	0.303	0.7	0.251	0.2	0.804	0.127	0.297	0.934	0.159	0.297	0.301	0.0432	0.286	0.784	0.0288	0.5	0.767	0.287	0.297	0.556	0.0519	0.31	0.0749	0.138	0.983	0.0951	0.0461	0.86	0.134	0.297	0.258	0.206	0.656	0.503	0.945	0.264	0.21
0.611	0.306	0.406	0.425	0.105	0.251	0.986	0.37	0.293	0.769	0.251	0.3	0.803	0.303	0.7	0.251	0.2	0.804	0.127	0.297	0.934	0.159	0.369	0.301	0.0432	0.286	0.784	0.0288	0.5	0.767	0.314	0.297	0.556	0.0519	0.31	0.0749	0.138	0.983	0.0951	0.0461	0.86	0.134	0.297	0.258	0.206	0.656	0.503	0.945	0.264	0.21
0.611	0.306	0.406	0.425	0.105	0.251	0.986	0.37	0.293	0.769	0.251	0.3	0.803	0.303	0.7	0.251	0.2	0.804	0.127	0.297	0.934	0.159	0.369	0.301	0.0432	0.286	0.784	0.0288	0.5	0.722	0.294	0.297	0.556	0.0519	0.31	0.0749	0.138	0.983	0.0951	0.0461	0.86	0.134	0.297	0.258	0.206	0.656	0.503	0.945	0.264	0.21
0.611	0.306	0.406	0.425	0.105	0.251	0.986	0.37	0.293	0.769	0.251	0.3	0.803	0.303	0.7	0.251	0.2	0.804	0.127	0.297	0.942	0.159	0.369	0.301	0.0432	0.286	0.784	0.0288	0.5	0.722	0.294	0.297	0.556	0.0519	0.31	0.0749	0.138	0.983	0.0951	0.0461	0.86	0.134	0.297	0.258	0.206	0.656	0.503	0.945	0.264	0.21
0.611	0.306	0.11	0.425	0.105	0.251	0.986	0.411	0.293	0.769	0.251	0.3	0.803	0.303	0.7	0.251	0.2	0.804	0.127	0.297	0.942	0.159	0.369	0.301	0.0432	0.306	0.784	0.0288	0.5	0.722	0.294	0.297	0.556	0.0519	0.31	0.0749	0.138	0.983	0.0951	0.0461	0.86	0.134	0.297	0.258	0.206	0.656	0.503	0.945	0.264	0.21
0.611	0.306	0.11	0.425	0.105	0.251	0.986	0.411	0.293	0.769	0.251	0.3	0.803	0.303	0.7	0.251	0.2	0.804	0.127	0.297	0.942	0.159	0.369	0.301	0.0432	0.306	0.784	0.0288	0.5	0.722	0.317	0.297	0.556	0.0519	0.31	0.0749	0.138	0.983	0.0951	0.0461	0.86	0.134	0.297	0.258	0.206	0.656	0.503	0.945	0.264	0.21
0.611	0.306	0.11	0.425	0.105	0.251	0.986	0.411	0.293	0.769	0.251	0.3	0.803	0.303	0.7	0.251	0.2	0.804	0.127	0.297	0.942	0.159	0.369	0.301	0.0432	0.306	0.784	0.0288	0.657	0.722	0.317	0.661	0.556	0.0519	0.31	0.0749	0.138	0.983	0.0951	0.0461	0.86	0.134	0.297	0.258	0.206	0.656	0.503	0.945	0.264	0.21
0.611	0.306	0.11	0.425	0.105	0.251	0.986	0.411	0.293	0.769	0.3	0.3	0.803	0.303	0.7	0.251	0.2	0.804	0.127	0.297	0.942	0.159	0.369	0.301	0.0432	0.306	0.784	0.0288	0.7	0.722	0.298	0.661	0.556	0.0519	0.31	0.0749	0.138	0.983	0.0951	0.0461	0.86	0.134	0.297	0.258	0.206	0.656	0.503	0.945	0.264	0.21
0.611	0.306	0.5	0.425	0.105	0.251	0.96	0.411	0.293	0.769	0.3	0.3	0.803	0.303	0.7	0.251	0.2	0.804	0.813	0.297	0.942	0.159	0.369	0.301	0.0432	0.306	0.784	0.0288	0.7	0.722	0.298	0.661	0.556	0.0519	0.31	0.0749	0.138	0.983	0.0951	0.0461	0.86	0.134	0.297	0.258	0.206	0.656	0.503	0.945	0.264	0.21
0.611	0.306	0.5	0.425	0.105	0.251	0.96	0.411	0.293	0.769	0.3	0.3	0.803	0.303	0.7	0.251	0.2	0.804	0.813	0.297	0.942	0.159	0.369	0.301	0.0432	0.306	0.784	0.0288	0.7	0.722	0.298	0.385	0.556	0.0519	0.31	0.0749	0.138	0.983	0.0951	0.0461	0.86	0.134	0.297	0.258	0.206	0.656	0.503	0.945	0.264	0.21
0.611	0.306	0.5	0.637	0.105	0.251	0.96	0.411	0.293	0.769	0.3	0.3	0.803	0.303	0.7	0.251	0.2	0.804	0.813	0.297	0.942	0.159	0.369	0.301	0.0432	0.306	0.784	0.0288	0.7	0.722	0.284	0.385	0.556	0.0519	0.31	0.0749	0.138	0.983	0.0951	0.0461	0.86	0.134	0.297	0.258	0.206	0.656	0.503	0.945	0.264	0.21
0.731	0.222	0.5	0.637	0.105	0.251	0.96	0.411	0.293	0.769	0.3	0.3	0.803	0.303	0.7	0.251	0.2	0.804	0.813	0.297	0.942	0.159	0.369	0.301	0.0432	0.306	0.784	0.0288	0.7	0.722	0.284	0.385	0.556	0.0519	0.31	0.0749	0.138	0.983	0.0951	0.0461	0.86	0.134	0.297	0.258	0.206	0.656	0.503	0.945	0.264	0.21
0.731	0.222	0.5	0.637	0.105	0	0.96	0.45	0.293	0.769	0.3	0.3	0.803	0.303	0.7	0.251	0.2	0.804	0.153	0.297	0.942	0.159	0.369	0.301	0.0432	0.306	0.784	0.0288	0.7	0.722	0.284	0.385	0.556	0.0519	0.31	0.0749	0.138	0.983	0.0951	0.0461	0.86	0.134	0.297	0.258	0.206	0.656	0.503	0.945	0.264	0.21
0.731	0.222	0.5	0.637	0.105	0	0.96	0.45	0.267	0.769	0.3	0.3	0.803	0.303	0.7	0.251	0.2	0.804	0.153	0.297	0.942	0.159	0.369	0.301	0.0432	0.306	0.784	0.0288	0.7	0.722	0.284	0.385	0.383	0.0519	0.31	0.0749	0.138	0.983	0.0951	0.0461	0.86	0.134	0.297	0.258	0.206	0.656	0.503	0.945	0.264	0.21
0.731	0.222	0.5	0.637	0.105	0	0.96	0.45	0.267	0.769	0.3	0.3	0.803	0.303	0.7	0.251	0.2	0.804	0.153	0.7	0.942	0.159	0.369	0.301	0.0432	0.306	0.784	0.0288	0.7	0.722	0.329	0.385	0.383	0.0519	0.401	0.0749	0.138	0.983	0.0951	0.0461	0.86	0.134	0.297	0.258	0.206	0.656	0.503	0.945	0.422	0.21
0.731	0.222	0.5	0.501	0.105	0	0.903	0.45	0.267	0.769	0.3	0.3	0.803	0.303	0.7	0.251	0.2	0.804	0.153	0.7	0.942	0.159	0.369	0.301	0.0432	0.306	0.784	0.0288	0.7	0.722	0.329	0.385	0.622	0.0519	0.401	0.0749	0.138	0.983	0.0951	0.0461	0.86	0.134	0.297	0.258	0.206	0.656	0.503	0.945	0.422	0.367
0.731	0.222	0.326	0.501	0.105	0.207	0.903	0.45	0.267	0.769	0.3	0.3	0.803	0.303	0.7	0.251	0.2	0.804	0.153	0.7	0.942	0.159	0.369	0.301	0.0432	0.306	0.784	0.0288	0.7	0.722	0.329	0.375	0.622	0.0519	0.401	0.0749	0.138	0.983	0.0951	0.0461	0.516	0.134	0.297	0.258	0.206	0.656	0.503	0.945	0.422	0.367
0.731	0.222	0.326	0.501	0.105	0.207	0.903	0.45	0.267	0.769	0.3	0.3	0.803	0.303	0.7	0.251	0.2	0.804	0.153	0.7	0.942	0.159	0.369	0.301	0.0432	0.306	0.784	0.0288	0.7	0.722	0.329	0.375	0.622	0.0519	0.401	0.0749	0.138	0.983	0.0951	0.0461	0.516	0.134	0.297	0.258	0.206	0.656	0.503	0.945	0.422	0.367
0.731	0.222	0.326	0.501	0.105	0.207	0.903	0.45	0.267	0.769	0.3	0.3	0.803	0.303	0.301	0.251	0.2	0.804	0.153	0.7	0.942	0.159	0.369	0.301	0.0432	0.306	0.784	0.0288	0.7	0.722	0.336	0.375	0.622	0.0519	0.401	0.0749	0.138	0.983	0.0951	0.0461	0.516	0.134	0.297	0.258	0.206	0.656	0.503	0.945	0.422	0.367
0.731	0.222	0.326	0.501	0.105	0.207	0.903	0.45	0.267	0.769	0.3	0.451	0.803	0.303	0.7	0.251	0.2	0.804	0.153	0.7	0.942	0.405	0.369	0.301	0.0432	0.306	0.723	0.0288	0.7	0.722	0.363	0.375	0.392	0.0519	0.401	0.0749	0.138	0.983	0.0951	0.0461	0.516	0.134	0.297	0.258	0.206	0.656	0.503	0.945	0.422	0.367
0.731	0.222	0.326	0.501	0.105	0.207	0.903	0.45	0.267	0.769	0.3	0.451	0.803	0.303	0.7	0.251	0.2	0.804	0.153	0.7	0.942	0.405	0.369	0.301	0.0432	0.306	0.723	0.0288	0.7	0.722	0.363	0.375	0.392	0.0519	0.401	0.0749	0.138	0.983	0.0951	0.0461	0.516	0.134	0.297	0.258	0.206	0.656	0.503	0.945	0.422	0.367
0.731	0.222	0.326	0.501	0.2	0.501	0.903	0.45	0.267	0.769	0.3	0.451	0.803	0.303	0.7	0.251	0.801	0.804	0.153	0.7	0.942	0.405	0.369	0.301	0.0432	0.306	0.723	0.0288	0.7	0.722	0.363	0.375	0.392	0.0519	0.401	0.0749	0.138	0.983	0.826	0.0461	0.516	0.134	0.297	0.258	0.206	0.656	0.503	0.945	0.422	0.367
0.731	0.222	0.326	0.501	0.2	0.501	0.903	0.45	0.267	0.769	0.3	0.401	0.803	0.303	0.301	0.251	0.2	0.804	0.153	0.7	0.942	0.405	0.369	0.301	0.0432	0.306	0.723	0.0288	0.7	0.722	0.363	0.375	0.392	0.0519	0.401	0.0749	0.138	0.983	0.699	0.0461	0.736	0.134	0.297	0.258	0.206	0.656	0.503	0.945	0.422	0.367
0.731	0.222	0.326	0.501	0.2	0.501	0.903	0.483	0.267	0.769	0.3	0.401	0.803	0.303	0.301	0.251	0.2	0.804	0.153	0.7	0.942	0.405	0.369	0.301	0.0432	0.306	0.723	0.0288	0.7	0.722	0.317	0.392	0.392	0.0519	0.401	0.0749	0.138	0.983	0.699	0.0461	0.736	0.134	0.297	0.258	0.206	0.656	0.503	0.945	0.422	0.367
0.731	0.222	0.326	0.501	0.2	0.258	0.903	0.483	0.267	0.769	0.3	0.401	0.803	0.303	0.7	0.251	0.2	0.804	0.813	0.7	0.942	0.405	0.369	0.301	0.0432	0.306	0.723	0.0288	0.7	0.722	0.317	0.392	0.651	0.0519	0.401	0.0749	0.138	0.983	0.699	0.0461	0.736	0.134	0.297	0.258	0.206	0.656	0.503	0.945	0.422	0.367
0.731	0.5	0.326	0.501	0.2	0.258	0.903	0.483	0.267	0.769	0.3	0.401	0.803	0.303	0.7	0.251	0.2	0.804	0.813	0.7	0.942	0.405	0.369	0.301	0.0432	0.306	0.723	0.0288	0.7	0.722	0.317	0.373	0.651	0.0519	0.401	0.0749	0.138	0.983	0.245	0.0461	0.736	0.134	0.297	0.258	0.206	0.656	0.378	0.945	0.422	0.367
0.731	0.5	0.326	0.501	0.2	0.258	0.903	0.483	0.267	0.769	0.3	0.401	0.803	0.303	0.7	0.251	0.2	0.18	0.813	0.7	0.942	0.405	0.369	0.301	0.0432	0.306	0.723	0.0288	0.601	0.722	0.317	0.373	0.379	0.0519	0.401	0.0749	0.265	0.983	0.245	0.0461	0.486	0.134	0.297	0.258	0.206	0.656	0.378	0.945	0.422	0.367
0.731	0.5	0.326	0.501	0.2	0.258	0.903	0.483	0.267	0.769	0.3	0.349	0.803	0.303	0.7	0.251	0.2	0.18	0.813	0.7	0.942	0.405	0.369	0.301	0.0432	0.306	0.723	0.0288	0.601	0.722	0.317	0.398	0.379	0.0519	0.401	0.0749	0.265	0.983	0.245	0.0461	0.486	0.134	0.297	0.258	0.206	0.656	0.378	0.945	0.422	0.367
0.731	0.5	0.326	0.501	0.2	0.258	0.903	0.483	0.267	0.769	0.3	0.349	0.803	0.303	0.301	0.251	0.2	0.18	0.813	0.7	0.942	0.405	0.369	0.301	0.0432	0.306	0.723	0.0288	0.601	0.722	0.317	0.398	0.625	0.0519	0.401	0.0749	0.265	0.983	0.245	0.0461	0.486	0.134	0.297	0.258	0.206	0.656	0.378	0.945	0.422	0.367
0.731	0.28	0.326	0.501	0.2	0.258	0.903	0.483	0.267	0.769	0.3	0.349	0.803	0.303	0.301	0.251	0.2	0.18	0.813	0.7	0.942	0.405	0.369	0.301	0.0432	0.306	0.723	0.0288	0.601	0.722	0.317	0.647	0.625	0.0519	0.401	0.0749	0.265	0.983	0.245	0.0461	0.486	0.134	0.297	0.258	0.206	0.656	0.378	0.945	0.422	0.367
0.731	0.28	0.326	0.501	0.2	0.258	0.903	0.483	0.267	0.769	0.3	0.349	0.803	0.303	0.301	0.251	0.2	0.18	0.813	0.7	0.942	0.405	0.163	0.301	0.0432	0.306	0.723	0.0288	0.601	0.722	0.317	0.647	0.625	0.0519	0.401	0.0749	0.265	0.983	0.245	0.0461	0.486	0.134	0.297	0.258	0.206	0.656	0.378	0.945	0.422	0.367
0.731	0.28	0.326	0.501	0.2	0.258	0.903	0.483	0.267	0.769	0.3	0.349	0.803	0.303	0.301	0.251	0.2	0.18	0.813	0.7	0.942	0.405	0.163	0.301	0.0432	0.306	0.723	0.0288	0.601	0.722	0.317	0.647	0.625	0.0519	0.401	0.0749	0.265	0.983	0.245	0.0461	0.486	0.134	0.297	0.258	0.206	0.656	0.378	0.945	0.422	0.367
0.731	0.28	0.216	0.614	0.2	0.258	0.903	0.483	0.267	0.769	0.3	0.301	0.803	0.303	0.7	0.251	0.2	0.18	0.813	0.7	0.942	0.405	0.163	0.301	0.0432	0.306	0.723	0.0288	0.601	0.722	0.317	0.647	0.625	0.0519	0.401	0.0749	0.265	0.983	0.245	0.0461	0.486	0.134	0.297	0.258	0.206	0.656	0.378	0.945	0.422	0.367
0.731	0.28	0.216	0.614	0.2	0.258	0.903	0.483	0.267	0.769	0.3	0.301	0.803	0.303	0.7	0.251	0.2	0.18	0.813	0.7	0.942	0.405	0.163	0.301	0.0432	0.306	0.723	0.0288	0.601	0.722	0.317	0.647	0.359	0.0519	0.401	0.0749	0.265	0.983	0.245	0.0461	0.486	0.134	0.297	0.258	0.206	0.656	0.378	0.945	0.422	0.339
0.731	0.28	0.216	0.614	0.2	0.258	0.903	0.483	0.267	0.769	0.3	0.301	0.803	0.303	0.7	0.251	0.2	0.18	0.813	0.7	0.942	0.405	0.163	0.301	0.0432	0.306	0.723	0.0288	0.601	0.722	0.317	0.647	0.359	0.0519	0.401	0.0749	0.265	0.983	0.245	0.0461	0.486	0.134	0.297	0.258	0.206	0.656	0.378	0.945	0.422	0.339
0.731	0.28	0.216	0.614	0.2	0.258	0.903	0.483	0.267	0.769	0.3	0.301	0.803	0.303	0.7	0.251	0.2	0.18	0.176	0.7	0.942	0.405	0.163	0.301	0.0432	0.306	0.723	0.0288	0.601	0.722	0.317	0.354	0.359	0.0519	0.401	0.0749	0.265	0.983	0.245	0.0461	0.486	0.134	0.297	0.258	0.206	0.656	0.378	0.945	0.422	0.339
0.731	0.28	0.216	0.614	0.2	0.258	0.951	0.483	0.267	0.769	0.3	0.301	0.803	0.303	0.7	0.251	0.2	0.18	0.176	0.7	0.942	0.405	0.163	0.301	0.0432	0.306	0.723	0.0288	0.601	0.722	0.317	0.354	0.696	0.0519	0.401	0.0749	0.265	0.983	0.245	0.0461	0.486	0.134	0.297	0.258	0.206	0.656	0.378	0.945	0.422	0.339
0.731	0.28	0.216	0.614	0.333	0.258	0.951	0.483	0.267	0.769	0.3	0.301	0.803	0.303	0.7	0.251	0.2	0.18	0.176	0.7	0.981	0.405	0.163	0.301	0.0432	0.33	0.723	0.0288	0.601	0.722	0.317	0.354	0.696	0.0519	0.401	0.0749	0.265	0.983	0.245	0.0461	0.486	0.134	0.297	0.258	0.206	0.656	0.378	0.945	0.354	0.339
0.731	0.28	0.216	0.614	0.333	0.258	0.951	0.483	0.267	0.769	0.3	0.301	0.803	0.303	0.7	0.251	0.813	0.18	0.176	0.7	0.981	0.405	0.163	0.301	0.0432	0.33	0.723	0.0288	0.601	0.722	0.317	0.354	0.336	0.0519	0.401	0.0749	0.265	0.983	0.679	0.0461	0.607	0.134	0.297	0.258	0.206	0.656	0.378	0.945	0.354	0.339
0.731	0.28	0.216	0.402	0.333	0.258	0.951	0.483	0.267	0.769	0.3	0.301	0.803	0.303	0.7	0.251	0.197	0.18	0.176	0.7	0.981	0.405	0.163	0.301	0.0432	0.33	0.723	0.0288	0.601	0.769	0.317	0.354	0.692	0.0519	0.401	0.0749	0.265	0.983	0.679	0.0461	0.607	0.134	0.297	0.258	0.206	0.656	0.378	0.945	0.354	0.339
0.731	0.28	0.216	0.402	0.333	0.258	0.951	0.483	0.267	0.769	0.3	0.301	0.803	0.303	0.7	0.251	0.197	0.18	0.176	0.7	0.981	0.405	0.246	0.301	0.0432	0.33	0.744	0.0288	0.601	0.769	0.317	0.354	0.692	0.0519	0.401	0.0749	0.265	0.983	0.679	0.0461	0.607	0.134	0.297	0.258	0.206	0.656	0.378	0.945	0.249	0.339
0.785	0.28	0.216	0.402	0.333	0.258	0.843	0.483	0.267	0.769	0.3	0.301	0.803	0.303	0.7	0.251	0.197	0.18	0.176	0.7	0.981	0.405	0.246	0.301	0.0432	0.33	0.744	0.0288	0.601	0.769	0	0.354	0.318	0.0519	0.401	0.0749	0.265	0.983	0.679	0.0461	0.614	0.134	0.297	0.258	0.206	0.852	0.378	0.945	0.249	0.339
0.785	0.28	0.216	0.402	0.333	0.258	0.843	0.483	0.267	0.769	0.3	0.301	0.803	0.303	0.7	0.251	0.197	0.18	0.176	0.7	0.981	0.405	0.246	0.301	0.0432	0.33	0.744	0.0288	0.601	0.769	0	0.354	0.318	0.0519	0.401	0.0749	0.265	0.983	0.679	0.0461	0.614	0.134	0.297	0.316	0.206	0.852	0.378	0.945	0.249	0.692
0.785	0.28	0.216	0.356	0.333	0.507	0.843	0.483	0.267	0.769	0.3	0.301	0.803	0.303	0.7	0.251	0.197	0.18	0.176	0.7	0.981	0.405	0.246	0.301	0.0432	0.381	0.744	0.0288	0.601	0.876	0	0.354	0.318	0.0519	0.401	0.0749	0.367	0.983	0.679	0.0461	0.614	0.134	0.297	0.316	0.206	0.852	0.378	0.945	0.249	0.692
0.785	0.507	0.216	0.356	0.333	0.507	0.843	0.483	0.267	0.769	0.351	0.301	0.803	0.303	0.7	0.251	0.197	0.18	0.176	0.7	0.981	0.353	0.246	0.301	0.0432	0.381	0.744	0.0288	0.601	0.876	0	0.354	0.592	0.0519	0.401	0.0749	0.367	0.983	0.679	0.0461	0.614	0.134	0.297	0.316	0.206	0.852	0.378	0.945	0.249	0.692
0.785	0.507	0.216	0.356	0.333	0.507	0.843	0.483	0.267	0.769	0.351	0.251	0.803	0.303	0.7	0.251	0.197	0.18	0.176	0.7	0.981	0.353	0.246	0.301	0.0432	0.5	0.744	0.0288	0.601	0.876	0	0.354	0.592	0.0519	0.401	0.0749	0.644	0.983	0.679	0.0461	0.614	0.134	0.297	0.316	0.206	0.852	0.378	0.945	0.249	0.692
0.785	0.507	0.216	0.356	0.333	0.507	0.843	0.483	0.267	0.769	0.351	0.251	0.803	0.303	0.7	0.251	0.197	0.18	0.176	0.7	0.981	0.353	0.246	0.5	0.0432	0.5	0.744	0.0288	0.601	0.876	0	0.692	0.592	0.0519	0.401	0.0749	0.644	0.983	0.679	0.0461	0.614	0.134	0.297	0.316	0.206	0.852	0.378	0.945	0.249	0.934
0.785	0.507	0.161	0.356	0.333	0.507	0.843	0.483	0.267	0.769	0.351	0.251	0.803	0.303	0.7	0.251	0.197	0.18	0.176	0.7	0.981	0.353	0.246	0.5	0.0432	0.5	0.744	0.0288	0.601	0.876	0	0.692	0.695	0.0519	0.401	0.0749	0.644	0.983	0.679	0.0461	0.614	0.134	0.297	0.316	0.206	0.852	0.378	0.945	0.249	0.934
0.785	0.507	0.161	0.356	0.333	0.507	0.911	0.483	0.506	0.769	0.351	0.251	0.803	0.303	0.7	0.251	0.197	0.18	0.176	0.7	0.981	0.353	0.246	0.5	0.0432	0.5	0.744	0.0288	0.601	0.876	0	0.329	0.39	0.0519	0.401	0.0749	0.644	0.983	0.679	0.0461	0.614	0.134	0.297	0.316	0.206	0.852	0.378	0.945	0.249	0.934
0.785	0.507	0.161	0.356	0.333	0.611	0.911	0.483	0.506	0.769	0.4	0.251	0.803	0.303	0.7	0.251	0.803	0.18	0.176	0.7	0.981	0.353	0.246	0.5	0.0432	0.5	0.744	0.0288	0.568	0.876	0	0.329	0.615	0.0519	0.401	0.0749	0.644	0.983	0.679	0.0461	0.614	0.134	0.297	0.316	0.206	0.852	0.378	0.945	0.249	0.978
0.474	0.507	0.161	0.356	0.333	0.611	0.911	0.483	0.506	0.769	0.4	0.251	0.803	0.303	0.7	0.251	0.803	0.18	0.176	0.252	0.981	0.353	0.246	0.5	0.0432	0.5	0.744	0.0288	0.568	0.876	0	0.329	0.615	0.0519	0.401	0.0749	0.644	0.983	0.738	0.0461	0.614	0.134	0.297	0.316	0.206	0.852	0.378	0.945	0.249	0.978
0.474	0.507	0.161	0.356	0.333	0.611	0.911	0.483	0.506	0.769	0.4	0.65	0.803	0.303	0.7	0.251	0.803	0.18	0.176	0.252	0.981	0.353	0.246	0.5	0.0432	0.5	0.744	0.0288	0.568	0.876	0	0.329	0.615	0.0519	0.401	0.0749	0.644	0.983	0.738	0.0461	0.614	0.134	0.297	0.316	0.206	0.852	0.378	0.945	0.249	0.978
0.474	0.617	0.161	0.356	0.333	0.611	0.911	0.483	0.506	0.769	0.4	0.65	0.803	0.303	0.7	0.251	0.803	0.18	0.176	0.252	0.981	0.353	0.246	0.5	0.0432	0.5	0.744	0.0288	0.568	0.876	0	0.329	0.615	0.0519	0.401	0.0749	0.644	0.983	0.738	0.0461	0.614	0.134	0.297	0.503	0.206	0.852	0.378	0.945	0.249	0.978
0.474	0.617	0.161	0.356	0.333	0.611	0.911	0.483	0.506	0.769	0.4	0.65	0.803	0.303	0.7	0.251	0.803	0.18	0.176	0.252	0.981	0.353	0.32	0.5	0.0432	0.5	0.744	0.0288	0.568	0.932	0	0.329	0.615	0.0519	0.401	0.0749	0.644	0.983	0.738	0.0461	0.614	0.134	0.297	0.503	0.206	0.852	0.378	0.945	0.249	0.978
0.474	0.617	0.161	0.356	0.333	0.611	0.911	0.483	0.506	0.769	0.4	0.65	0.803	0.303	0.7	0.251	0.803	0.18	0.176	0.252	0.981	0.353	0.32	0.5	0.0202	0.5	0.744	0.0288	0.644	0.932	0	0.329	0.615	0.0519	0.401	0.0749	0.644	0.983	0.738	0.0461	0.614	0.134	0.297	0.503	0.206	0.852	0.378	0.945	0.249	0.978
0.474	0.617	0.494	0.657	0.333	0.611	0.911	0.483	0.506	0.769	0.4	0.65	0.803	0.303	0.7	0.251	0.803	0.18	0.176	0.252	0.981	0.353	0.32	0.5	0.0202	0.5	0.744	0.0288	0.644	0.932	0	0.329	0.615	0.695	0.401	0.0749	0.644	0.983	0.738	0.0461	0.614	0.134	0.297	0.503	0.206	0.852	0.378	0.945	0.249	0.978
0.474	0.617	0.494	0.657	0.333	0.611	0.911	0.422	0.578	0.769	0.2	0.65	0.803	0.303	0.7	0.251	0.803	0.18	0.176	0.252	0.981	0.321	0.32	0.5	0.0202	0.5	0.744	0.0288	0.644	0.932	0	0.329	0.615	0.29	0.401	0.0749	0.644	0.983	0.738	0.0461	0.614	0.134	0.297	0.503	0.206	0.852	0.378	0.945	0.249	0.978
0.474	0.617	0.13	0.657	0.333	0.611	0.911	0.422	0.578	0.769	0.2	0.65	0.803	0.303	0.7	0.251	0.803	0.18	0.176	0.252	0.981	0.321	0.32	0.5	0.0202	0.739	0.744	0.0288	0.637	0.932	0	0.329	0.615	0.29	0.401	0.0749	0.644	0.983	0.738	0.0461	0.614	0.134	0.297	0.503	0.206	0.852	0.378	0.945	0.249	0.978
0.474	0.617	0.13	0.657	0.333	0.611	0.911	0.422	0.578	0.769	0.2	0.65	0.803	0.303	0.7	0.251	0.803	0.18	0.176	0.252	0.981	0.321	0.32	0.5	0.0202	0.739	0.744	0.0288	0.637	0.758	0	0.329	0.615	0.29	0.401	0.0749	0.644	0.983	0.738	0.0461	0.614	0.134	0.297	0.503	0.206	0.852	0.378	0.945	0.249	0.978
0.546	0.617	0.13	0.38	0.303	0.663	0.911	0.422	0.578	0.769	0.249	0.65	0.803	0.303	0.7	0.251	0.803	0.18	0.176	0.252	0.981	0.321	0.32	0.801	0.0202	0.739	0.744	0.0288	0.637	0.758	0	0.329	0.615	0.29	0.401	0.0749	0.644	0.983	0.738	0.0461	0.614	0.134	0.297	0.503	0.206	0.852	0.378	0.945	0.249	0.978
0.546	0.617	0.13	0.38	0.303	0.663	0.911	0.422	0.628	0.769	0.249	0.65	0.803	0.303	0.7	0.821	0.803	0.18	0.176	0.252	0.981	0.321	0.32	0.801	0.0202	0.739	0.744	0.0288	0.637	0.758	0	0.329	0.615	0.29	0.401	0.0749	0.644	0.983	0.738	0.0461	0.614	0.134	0.297	0.503	0.206	0.852	0.378	0.945	0.249	0.978
0.546	0.617	0.13	0.38	0.303	0.663	0.911	0.422	0.628	0.769	0.249	0.65	0.803	0.303	0.7	0.821	0.803	0.18	0.176	0.252	0.981	0.321	0.383	0.801	0.0202	0.739	0.744	0.0288	0.637	0.758	0	0.329	0.615	0.29	0.401	0.0749	0.644	0.983	0.738	0.0461	0.614	0.134	0.297	0.503	0.206	0.754	0.378	0.945	0.249	0.978
0.546	0.725	0.13	0.38	0.303	0.663	0.911	0.422	0.628	0.769	0.249	0.65	0.803	0.303	0.7	0.821	0.803	0.18	0.176	0.252	0.981	0.321	0.383	0.801	0.0202	0.739	0.744	0.0288	0.637	0.758	0	0.329	0.615	0.29	0.401	0.0749	0.644	0.983	0.738	0.0461	0.614	0.134	0.297	0.891	0.206	0.754	0.378	0.945	0.249	0.978
0.546	0.725	0.13	0.38	0.259	0.663	0.911	0.422	0.674	0.769	0.451	0.65	0.803	0.303	0.7	0.251	0.803	0.18	0.176	0.252	0.981	0.321	0.383	0.801	0.5	0.739	0.744	0.0288	0.637	0.758	0	0.329	0.615	0.29	0.401	0.0749	0.644	0.983	0.738	0.0461	0.614	0.134	0.297	0.891	0.206	0.754	0.378	0.945	0.249	0.978
0.546	0.725	0.13	0.38	0.259	0.663	0.911	0.422	0.674	0.769	0.451	0.65	0.803	0.303	0.7	0.251	0.803	0.18	0.176	0.252	0.981	0.321	0.383	0.801	0.5	0.739	0.744	0.0288	0.637	0.758	0	0.359	0.615	0.29	0.401	0.0749	0.644	0.983	0.872	0.0461	0.614	0.134	0.297	0.891	0.206	0.754	0.378	0.945	0.249	0.978
0.546	0.725	0.13	0.38	0.259	0.663	0.911	0.422	0.674	0.769	0.451	0.65	0.803	0.303	0.7	0.251	0.803	0.18	0.176	0.252	0.981	0.321	0.383	0.801	0.5	0.739	0.744	0.0288	0.637	0.758	0	0.359	0.615	0.29	0.401	0.0749	0.644	0.983	0.872	0.0461	0.614	0.134	0.297	0.891	0.206	0.754	0.378	0.945	0.249	0.978
0.546	0.725	0.13	0.38	0.259	0.663	0.911	0.422	0.674	0.769	0.5	0.7	0.803	0.303	0.7	0.251	0.803	0.18	0.176	0.252	0.981	0.321	0.383	0.801	0.5	0.739	0.744	0.0288	0.637	0.758	0	0.359	0.378	0.29	0.401	0.0749	0.674	0.983	0.872	0.0461	0.614	0.134	0.297	0.891	0.206	0.754	0.378	0.945	0.249	0.978
0.546	0.725	0.13	0.251	0.259	0.761	0.911	0.422	0.674	0.769	0.5	0.7	0.803	0.303	0.7	0.251	0.803	0.18	0.176	0.252	0.981	0.267	0.383	0.801	0.197	0.825	0.744	0.0288	0.637	0.758	0	0.635	0.378	0.29	0.401	0.0749	0.674	0.983	0.872	0.0461	0.614	0.134	0.297	0.891	0.206	0.754	0.378	0.945	0.249	0.978
0.546	0.725	0.13	0.251	0.406	0.761	0.911	0.422	0.674	0.769	0.5	0.7	0.803	0.303	0.7	0.251	0.803	0.18	0.176	0.252	0.981	0.267	0.383	0.801	0.197	0.825	0.744	0.0288	0.658	0.758	0	0.635	0.378	0.29	0.401	0.0749	0.674	0.983	0.872	0.0461	0.614	0.134	0.297	0.891	0.206	0.754	0.378	0.945	0.249	0.857
0.546	0.725	0.13	0.251	0.406	0.761	0.911	0.422	0.674	0.769	0.5	0.7	0.803	0.303	0.7	0.251	0.803	0.18	0.818	0.252	0.981	0.267	0.383	0.801	0.197	0.825	0.744	0.0288	0.658	0.758	0	0.635	0.684	0.29	0.401	0.0749	0.674	0.983	0.872	0.0461	0.614	0.134	0.297	0.891	0.206	0.754	0.378	0.945	0.249	0.857
0.546	0.725	0.13	0.251	0.406	0.761	0.911	0.422	0.719	0.769	0.5	0.7	0.803	0.303	0.7	0.251	0.803	0.18	0.818	0.252	0.981	0.267	0.383	0.854	0.197	0.825	0.744	0.0288	0.658	0.758	0	0.344	0.684	0.29	0.401	0.0749	0.674	0.983	0.872	0.0461	0.614	0.134	0.297	0.891	0.206	0.754	0.378	0.945	0.249	0.857
0.546	0.725	0.13	0.251	0.406	0.761	0.911	0.422	0.719	0.769	0.5	0.7	0.803	0.303	0.7	0.251	0.803	0.18	0.818	0.252	0.981	0.267	0.383	0.854	0.0807	0.825	0.744	0.0288	0.658	0.758	0	0.344	0.684	0.29	0.401	0.0749	0.79	0.983	0.872	0.0461	0.614	0.134	0.297	0.891	0.206	0.754	0.378	0.945	0.249	0.857
0.546	0.725	0.13	0.251	0.406	0.761	0.911	0.422	0.719	0.61	0.5	0.7	0.803	0.303	0.7	0.251	0.803	0.18	0.163	0.252	0.981	0.39	0.383	0.854	0.0807	0.825	0.744	0.0288	0.658	0.758	0	0.344	0.369	0.29	0.401	0.0749	0.79	0.983	0.872	0.0461	0.614	0.134	0.297	0.891	0.206	0.754	0.378	0.945	0.249	0.857
0.546	0.814	0.13	0.251	0.406	0.761	0.911	0.422	0.719	0.61	0.5	0.7	0.803	0.303	0.7	0.251	0.803	0.18	0.163	0.252	0.981	0.39	0.383	0.854	0.0807	0.825	0.744	0.0288	0.5	0.758	0	0.344	0.369	0.29	0.401	0.0749	0.873	0.983	0.872	0.0461	0.614	0.134	0.297	0.891	0.206	0.754	0.378	0.945	0.249	0.857
0.546	0.814	0.13	0.251	0.406	0.761	0.911	0.422	0.719	0.401	0.5	0.7	0.803	0.303	0.7	0.251	0.803	0.18	0.163	0.252	0.981	0.39	0.383	0.854	0.0807	0.825	0.744	0.0288	0.5	0.758	0	0.344	0.61	0.29	0.401	0.0749	0.873	0.983	0.872	0.0461	0.614	0.134	0.297	0.891	0.206	0.754	0.378	0.945	0.249	0.857
0.546	0.814	0.501	0.251	0.406	0.761	0.911	0.422	0.719	0.401	0.5	0.7	0.803	0.303	0.7	0.852	0.803	0.18	0.163	0.252	0.981	0.39	0.383	0.854	0.0807	0.825	0.744	0.0288	0.5	0.758	0	0.344	0.61	0.29	0.401	0.0749	0.873	0.983	0.872	0.0461	0.503	0.134	0.297	0.891	0.206	0.754	0.378	0.945	0.249	0.857
0.546	0.814	0.501	0.251	0.406	0.761	0.911	0.422	0.719	0.401	0.5	0.7	0.803	0.303	0.7	0.852	0.151	0.18	0.163	0.252	0.981	0.39	0.383	0.854	0.0807	0.825	0.744	0.0288	0.5	0.758	0	0.337	0.61	0.29	0.401	0.0749	0.873	0.983	0.872	0.0461	0.503	0.134	0.297	0.891	0.206	0.754	0.378	0.945	0.249	0.857
0.546	0.814	0.501	0.251	0.406	0.761	0.911	0.422	0.719	0.401	0.5	0.7	0.803	0.303	0.7	0.852	0.151	0.18	0.163	0.252	0.981	0.39	0.383	0.854	0.0807	0.806	0.744	0.0288	0.324	0.758	0	0.337	0.61	0.29	0.401	0.0749	0.873	0.983	0.872	0.0461	0.503	0.134	0.297	0.891	0.206	0.754	0.378	0.945	0.249	0.857
0.546	0.814	0.501	0.251	0.406	0.761	0.911	0.422	0.719	0.401	0.5	0.7	0.803	0.303	0.7	0.852	0.151	0.18	0.163	0.252	0.981	0.39	0.383	0.854	0.0807	0.806	0.744	0.0288	0.324	0.758	0	0.337	0.61	0.29	0.401	0.0749	0.873	0.983	0.872	0.0461	0.503	0.134	0.297	0.891	0.206	0.754	0.378	0.945	0.249	0.857
0.546	0.814	0.501	0.251	0.35	0.761	0.911	0.422	0.719	0.337	0.5	0.7	0.803	0.303	0.7	0.852	0.151	0.18	0.163	0.252	0.981	0.39	0.383	0.7	0.0807	0.806	0.744	0.0288	0.324	0.758	0	0.337	0.61	0.29	0.401	0.0749	0.67	0.983	0.872	0.909	0.503	0.134	0.297	0.891	0.206	0.754	0.378	0.945	0.249	0.857
0.546	0.814	0.501	0.251	0.35	0.761	0.911	0.422	0.719	0.337	0.5	0.7	0.803	0.303	0.7	0.852	0.151	0.18	0.163	0.252	0.981	0.39	0.383	0.7	0.0807	0.806	0.744	0.0288	0.324	0.758	0	0.337	0.61	0.29	0.401	0.0749	0.67	0.983	0.625	0.909	0.503	0.134	0.297	0.891	0.206	0.754	0.378	0.945	0.249	0.857
0.546	0.517	0.501	0.251	0.35	0.761	0.911	0.422	0.719	0.337	0.5	0.7	0.803	0.303	0.7	0.852	0.151	0.18	0.163	0.252	0.981	0.39	0.216	0.7	0.0807	0.806	0.729	0.0288	0.324	0.758	0	0.337	0.61	0.29	0.401	0.0749	0.67	0.983	0.625	0.909	0.503	0.134	0.297	0.891	0.206	0.754	0.378	0.945	0.249	0.857
0.546	0.517	0.501	0.251	0.35	0.761	0.911	0.422	0.719	0.337	0.5	0.7	0.803	0.303	0.7	0.852	0.151	0.18	0.163	0.252	0.981	0.39	0.216	0.7	0.0807	0.806	0.729	0.0288	0.324	0.758	0	0.337	0.61	0.29	0.401	0.0749	0.67	0.983	0.625	0.909	0.503	0.134	0.297	0.891	0.206	0.754	0.378	0.945	0.249	0.857
0.546	0.517	0.501	0.251	0.35	0.761	0.911	0.422	0.719	0.337	0.5	0.7	0.803	0.303	0.7	0.852	0.151	0.18	0.163	0.252	0.981	0.336	0.216	0.7	0.0807	0.806	0.729	0.0288	0.324	0.5	0	0.337	0.61	0.29	0.401	0.0749	0.67	0.983	0.625	0.934	0.573	0.134	0.297	0.891	0.206	0.754	0.378	0.945	0.249	0.857
0.546	0.517	0.501	0.251	0.35	0.761	0.911	0.496	0.719	0.337	0.5	0.7	0.803	0.303	0.7	0.852	0.817	0.18	0.163	0.252	0.644	0.336	0.216	0.7	0.0807	0.806	0.729	0.0288	0.435	0.5	0	0.337	0.61	0.29	0.401	0.0749	0.67	0.983	0.625	0.934	0.573	0.134	0.297	0.891	0.206	0.754	0.378	0.945	0.249	0.857
0.546	0.517	0.398	0.5	0.35	0.761	0.911	0.496	0.719	0.337	0.5	0.7	0.803	0.303	0.7	0.852	0.817	0.18	0.163	0.252	0.644	0.336	0.216	0.7	0.0807	0.806	0.729	0.0288	0.435	0.5	0	0.337	0.61	0.29	0.401	0.0749	0.67	0.983	0.625	0.934	0.573	0.134	0.297	0.891	0.206	0.754	0.378	0.945	0.249	0.857
0.546	0.517	0.398	0.5	0.35	0.761	0.911	0.496	0.719	0.337	0.5	0.7	0.803	0.303	0.7	0.852	0.817	0.18	0.163	0.252	0.644	0.336	0.216	0.7	0.0807	0.806	0.729	0.0288	0.435	0.5	0	0.337	0.61	0.29	0.401	0.0749	0.67	0.983	0.625	0.934	0.589	0.134	0.297	0.891	0.206	0.754	0.378	0.945	0.249	0.857
0.599	0.517	0.398	0.5	0.35	0.761	0.911	0.496	0.719	0.337	0.5	0.7	0.803	0.303	0.7	0.852	0.817	0.18	0.163	0.252	0.837	0.336	0.216	0.7	0.0807	0.806	0.729	0.0288	0.435	0.5	0	0.337	0.61	0.29	0.401	0.0749	0.67	0.983	0.625	0.934	0.589	0.134	0.297	0.891	0.206	0.754	0.378	0.945	0.249	0.857
0.599	0.517	0.331	0.5	0.35	0.761	0.911	0.496	0.719	0.337	0.5	0.7	0.803	0.303	0.7	0.852	0.817	0.18	0.163	0.252	0.837	0.336	0.216	0.7	0.0807	0.806	0.729	0.0288	0.435	0.5	0	0.337	0.61	0.29	0.401	0.0749	0.67	0.983	0.625	0.934	0.589	0.134	0.297	0.891	0.206	0.754	0.378	0.945	0.249	0.857
0.599	0.517	0.331	0.5	0.35	0.761	0.911	0.496	0.719	0.337	0.5	0.7	0.803	0.303	0.7	0.852	0.2	0.18	0.163	0.252	0.837	0.336	0.216	0.651	0.0807	0.806	0.729	0.0288	0.435	0.5	0	0.337	0.383	0.29	0.401	0.0749	0.379	0.983	0.625	0.934	0.589	0.134	0.297	0.891	0.206	0.754	0.378	0.945	0.249	0.857
0.599	0.517	0.331	0.5	0.35	0.761	0.911	0.496	0.491	0.337	0.5	0.7	0.803	0.303	0.7	0.852	0.2	0.18	0.163	0.252	0.837	0.336	0.216	0.651	0.0807	0.5	0.729	0.0288	0.435	0.5	0	0.679	0.631	0.29	0.401	0.0749	0.379	0.983	0.625	0.902	0.589	0.134	0.297	0.891	0.206	0.754	0.378	0.945	0.249	0.857
0.599	0.517	0.331	0.5	0.35	0.761	0.911	0.496	0.491	0.337	0.5	0.7	0.803	0.303	0.7	0.852	0.2	0.18	0.163	0.252	0.837	0.336	0.216	0.651	0.0807	0.5	0.729	0.0288	0.435	0.5	0	0.35	0.631	0.29	0.401	0.0749	0.379	0.983	0.625	0.902	0.589	0.134	0.297	0.891	0.206	0.754	0.378	0.945	0.249	0.857
0.599	0.517	0.331	0.5	0.35	0.761	0.911	0.496	0.491	0.337	0.5	0.7	0.803	0.303	0.7	0.852	0.2	0.18	0.163	0.252	0.837	0.336	0.305	0.651	0.0634	0.5	0.729	0.5	0.435	0.5	0	0.35	0.631	0.29	0.401	0.0749	0.379	0.983	0.625	0.333	0.589	0.134	0.297	0.891	0.206	0.754	0.378	0.945	0.249	0.857
0.599	0.517	0.331	0.427	0.334	0.761	0.911	0.496	0.491	0.337	0.5	0.801	0.803	0.303	0.7	0.852	0.2	0.18	0.163	0.252	0.837	0.336	0.305	0.651	0.0634	0.5	0.755	0.5	0.435	0.7	0	0.673	0.631	0.29	0.401	0.0749	0.379	0.983	0.625	0.333	0.589	0.134	0.297	0.891	0.206	0.754	0.378	0.945	0.249	0.857
0.599	0.517	0.331	0.427	0.334	0.761	0.911	0.496	0.491	0.337	0.5	0.801	0.803	0.303	0.7	0.852	0.2	0.18	0.163	0.252	0.837	0.336	0.305	0.651	0.0634	0.5	0.755	0.5	0.435	0.7	0	0.353	0.631	0.29	0.401	0.0749	0.379	0.983	0.625	0.333	0.663	0.134	0.297	0.729	0.206	0.754	0.378	0.945	0.249	0.857
0.599	0.517	0.262	0.427	0.334	0.761	0.911	0.496	0.491	0.401	0.5	0.801	0.803	0.303	0.7	0.852	0.2	0.18	0.163	0.252	0.856	0.336	0.305	0.651	0.0634	0.5	0.755	0.5	0.435	0.7	0	0.353	0.631	0.29	0.401	0.0749	0.379	0.983	0.625	0.233	0.663	0.134	0.297	0.729	0.206	0.754	0.378	0.945	0.249	0.857
0.599	0.517	0.262	0.427	0.334	0.739	0.911	0.496	0.491	0.401	0.5	0.801	0.803	0.303	0.7	0.852	0.2	0.18	0.163	0.252	0.856	0.336	0.305	0.651	0.0634	0.5	0.755	0.5	0.435	0.7	0	0.344	0.378	0.29	0.401	0.0749	0.643	0.983	0.625	0.233	0.663	0.134	0.297	0.729	0.206	0.754	0.378	0.945	0.249	0.857
0.599	0.664	0.262	0.427	0.334	0.739	0.911	0.496	0.491	0.401	0.5	0.801	0.803	0.303	0.7	0.852	0.805	0.18	0.163	0.252	0.856	0.336	0.305	0.651	0.0634	0.629	0.5	0.5	0.435	0.7	0	0.344	0.627	0.29	0.401	0.0749	0.643	0.983	0.625	0.233	0.663	0.134	0.297	0.729	0.206	0.754	0.378	0.945	0.249	0.857
0.599	0.664	0.262	0.427	0.334	0.739	0.911	0.496	0.51	0.401	0.551	0.801	0.803	0.303	0.7	0.852	0.805	0.18	0.163	0.252	0.856	0.336	0.305	0.651	0.0634	0.629	0.5	0.5	0.435	0.7	0	0.324	0.627	0.29	0.401	0.0749	0.643	0.983	0.625	0.233	0.663	0.134	0.297	0.729	0.206	0.754	0.378	0.945	0.249	0.857
0.599	0.664	0.262	0.427	0.334	0.739	0.911	0.496	0.51	0.401	0.551	0.801	0.803	0.303	0.7	0.852	0.805	0.18	0.163	0.252	0.856	0.336	0.305	0.651	0.0634	0.629	0.5	0.5	0.435	0.7	0	0.324	0.627	0.29	0.39	0.0749	0.643	0.983	0.625	0.393	0.663	0.134	0.297	0.729	0.206	0.754	0.378	0.945	0.249	0.857
0.599	0.664	0.262	0.427	0.334	0.739	0.911	0.496	0.51	0.401	0.551	0.801	0.803	0.303	0.7	0.852	0.805	0.18	0.163	0.252	0.856	0.336	0.305	0.7	0.0634	0.629	0.3	0.305	0.435	0.7	0	0.611	0.627	0.29	0.39	0.0749	0.643	0.983	0.625	0.393	0.663	0.134	0.297	0.729	0.206	0.754	0.378	0.945	0.249	0.857
0.633	0.664	0.262	0.427	0.334	0.713	0.911	0.496	0.51	0.401	0.551	0.801	0.803	0.303	0.7	0.852	0.805	0.18	0.163	0.252	0.856	0.336	0.305	0.7	0.0634	0.629	0.3	0.305	0.5	0.7	0	0.611	0.627	0.29	0.39	0.0749	0.643	0.983	0.625	0.393	0.663	0.134	0.297	0.729	0.206	0.754	0.378	0.945	0.249	0.857
0.633	0.664	0.262	0.427	0.334	0.713	0.911	0.496	0.553	0.401	0.551	0.801	0.803	0.303	0.7	0.852	0.805	0.18	0.163	0.252	0.856	0.336	0.255	0.7	0.0634	0.629	0.3	0.305	0.5	0.7	0	0.611	0.389	0.29	0.39	0.0749	0.643	0.983	0.625	0.614	0.663	0.134	0.297	0.729	0.206	0.754	0.378	0.945	0.249	0.857
0.633	0.664	0.262	0.427	0.334	0.713	0.911	0.496	0.553	0.401	0.551	0.801	0.803	0.303	0.7	0.852	0.805	0.18	0.163	0.252	0.856	0.336	0.255	0.7	0.0634	0.629	0.3	0.305	0.5	0.7	0	0.366	0.389	0.29	0.39	0.0749	0.643	0.983	0.625	0.614	0.663	0.134	0.297	0.729	0.206	0.754	0.378	0.945	0.249	0.857
0.633	0.664	0.262	0.427	0.334	0.713	0.911	0.496	0.553	0.401	0.551	0.801	0.803	0.303	0.7	0.852	0.202	0.18	0.163	0.252	0.856	0.336	0.255	0.7	0.0634	0.629	0.16	0.305	0.5	0.7	0	0.366	0.389	0.29	0.39	0.0749	0.643	0.983	0.625	0.637	0.663	0.134	0.297	0.729	0.206	0.754	0.378	0.945	0.249	0.857
0.633	0.664	0.262	0.427	0.334	0.713	0.911	0.496	0.553	0.401	0.551	0.801	0.803	0.303	0.7	0.852	0.202	0.18	0.163	0.252	0.856	0.336	0.255	0.7	0.0634	0.629	0.16	0.305	0.5	0.7	0	0.366	0.389	0.29	0.39	0.0749	0.643	0.983	0.625	0.637	0.663	0.134	0.297	0.729	0.206	0.754	0.378	0.945	0.249	0.857
0.633	0.664	0.262	0.385	0.334	0.713	0.911	0.496	0.553	0.401	0.551	0.801	0.803	0.303	0.7	0.852	0.202	0.18	0.163	0.252	0.856	0.336	0.255	0.7	0.0634	0.629	0.16	0.305	0.5	0.7	0	0.366	0.667	0.29	0.39	0.0749	0.643	0.983	0.625	0.637	0.663	0.134	0.297	0.729	0.206	0.754	0.378	0.488	0.249	0.857
0.633	0.664	0.262	0.385	0.334	0.713	0.873	0.496	0.553	0.401	0.551	0.801	0.803	0.303	0.7	0.852	0.202	0.18	0.163	0.252	0.856	0.336	0.255	0.7	0.0634	0.629	0.16	0.305	0.775	0.7	0	0.366	0.667	0.29	0.352	0.0749	0.643	0.983	0.625	0.755	0.663	0.134	0.297	0.729	0.206	0.754	0.378	0.488	0.249	0.857
0.633	0.664	0.262	0.385	0.334	0.713	0.873	0.496	0.553	0.401	0.551	0.801	0.803	0.303	0.7	0.852	0.202	0.18	0.163	0.252	0.856	0.336	0.255	0.602	0.0634	0.629	0.16	0.305	0.775	0.7	0	0.308	0.654	0.29	0.352	0.0749	0.643	0.983	0.625	0.755	0.663	0.134	0.297	0.729	0.206	0.754	0.378	0.488	0.249	0.857
0.633	0.664	0.262	0.385	0.334	0.667	0.873	0.496	0.553	0.401	0.551	0.801	0.803	0.303	0.3	0.852	0.202	0.18	0.163	0.252	0.856	0.268	0.255	0.602	0.0634	0.629	0.16	0.305	0.775	0.7	0	0.308	0.654	0.29	0.352	0.0749	0.643	0.983	0.625	0.755	0.663	0.134	0.297	0.729	0.206	0.754	0.378	0.488	0.249	0.857
0.633	0.664	0.262	0.385	0.334	0.667	0.873	0.496	0.553	0.401	0.551	0.801	0.803	0.303	0.3	0.852	0.202	0.18	0.163	0.252	0.856	0.268	0.255	0.602	0.0634	0.629	0.16	0.305	0.775	0.764	0	0.308	0.654	0.29	0.352	0.0749	0.643	0.983	0.625	0.755	0.663	0.134	0.297	0.729	0.206	0.754	0.378	0.488	0.249	0.857
0.633	0.664	0.262	0.385	0.334	0.667	0.873	0.496	0.553	0.401	0.551	0.801	0.803	0.303	0.3	0.852	0.81	0.18	0.163	0.252	0.856	0.268	0.305	0.602	0.0634	0.629	0.16	0.305	0.775	0.764	0	0.308	0.35	0.29	0.352	0.0749	0.643	0.983	0.625	0.801	0.663	0.134	0.297	0.729	0.206	0.754	0.378	0.488	0.249	0.82
0.633	0.664	0.262	0.385	0.334	0.667	0.873	0.496	0.553	0.401	0.551	0.801	0.803	0.303	0.3	0.852	0.81	0.18	0.163	0.252	0.918	0.268	0.305	0.602	0.0634	0.629	0.16	0.305	0.775	0.764	0	0.308	0.614	0.29	0.352	0.0749	0.643	0.983	0.625	0.801	0.663	0.134	0.297	0.729	0.206	0.754	0.378	0.488	0.249	0.82
0.633	0.664	0.262	0.385	0.334	0.667	0.873	0.496	0.592	0.401	0.551	0.801	0.803	0.303	0.3	0.852	0.81	0.18	0.163	0.252	0.918	0.268	0.305	0.602	0.0533	0.629	0.16	0.305	0.775	0.764	0	0.308	0.614	0.29	0.352	0.0749	0.643	0.983	0.625	0.801	0.663	0.134	0.297	0.729	0.206	0.754	0.378	0.488	0.249	0.82
0.633	0.664	0.262	0.385	0.334	0.667	0.873	0.496	0.592	0.401	0.551	0.801	0.803	0.303	0.3	0.852	0.202	0.18	0.163	0.252	0.918	0.268	0.305	0.602	0.0533	0.629	0.146	0.334	0.775	0.764	0	0.308	0.614	0.29	0.352	0.0749	0.643	0.983	0.625	0.801	0.663	0.134	0.297	0.729	0.206	0.754	0.378	0.488	0.249	0.82
0.695	0.664	0.262	0.385	0.334	0.667	0.873	0.496	0.592	0.401	0.551	0.801	0.803	0.303	0.3	0.852	0.202	0.18	0.163	0.252	0.918	0.268	0.305	0.602	0.0533	0.629	0.146	0.334	0.775	0.764	0	0.308	0.614	0.29	0.352	0.0749	0.643	0.983	0.625	0.801	0.663	0.134	0.297	0.729	0.206	0.754	0.378	0.488	0.249	0.82
0.695	0.664	0.262	0.385	0.334	0.667	0.873	0.496	0.592	0.401	0.551	0.801	0.803	0.303	0.3	0.852	0.202	0.18	0.163	0.252	0.918	0.268	0.305	0.602	0.0533	0.629	0.146	0.334	0.592	0.764	0	0.308	0.614	0.29	0.352	0.0749	0.643	0.983	0.625	0.801	0.663	0.134	0.334	0.729	0.206	0.754	0.378	0.488	0.249	0.82
0.695	0.664	0.262	0.385	0.334	0.667	0.873	0.496	0.592	0.401	0.551	0.801	0.803	0.303	0.3	0.852	0.202	0.18	0.163	0.252	0.918	0.268	0.305	0.602	0.0533	0.629	0.146	0.334	0.592	0.764	0	0.308	0.614	0.29	0.352	0.0749	0.643	0.983	0.625	0.801	0.46	0.134	0.334	0.729	0.206	0.754	0.378	0.488	0.249	0.82
0.695	0.664	0.262	0.385	0.334	0.667	0.873	0.496	0.592	0.401	0.551	0.801	0.803	0.303	0.3	0.852	0.202	0.18	0.163	0.252	0.918	0.268	0.305	0.602	0.0533	0.629	0.146	0.334	0.5	0.764	0	0.308	0.614	0.29	0.352	0.0749	0.643	0.983	0.625	0.801	0.46	0.134	0.334	0.729	0.206	0.754	0.378	0.488	0.249	0.82
0.695	0.664	0.262	0.385	0.334	0.667	0.873	0.496	0.592	0.401	0.551	0.2	0.803	0.303	0.3	0.852	0.202	0.18	0.163	0.751	0.918	0.268	0.305	0.602	0.0533	0.629	0.146	0.334	0.5	0.764	0	0.682	0.614	0.29	0.813	0.0749	0.643	0.983	0.625	0.801	0.46	0.134	0.334	0.729	0.206	0.754	0.378	0.488	0.249	0.82
0.695	0.664	0.262	0.385	0.334	0.667	0.873	0.496	0.592	0.401	0.551	0.2	0.803	0.303	0.3	0.852	0.202	0.18	0.163	0.751	0.918	0.268	0.305	0.602	0.0533	0.629	0.146	0.403	0.5	0.764	0	0.297	0.398	0.435	0.813	0.0749	0.643	0.983	0.625	0.801	0.46	0.134	0.334	0.729	0.206	0.754	0.378	0.488	0.249	0.82
0.695	0.664	0.262	0.385	0.334	0.667	0.873	0.496	0.592	0.401	0.551	0.2	0.803	0.303	0.7	0.852	0.202	0.18	0.163	0.751	0.918	0.268	0.305	0.602	0.0533	0.629	0.146	0.403	0.5	0.764	0	0.297	0.398	0.435	0.899	0.0749	0.643	0.983	0.625	0.801	0.46	0.134	0.334	0.729	0.206	0.754	0.378	0.488	0.249	0.82
0.695	0.664	0.262	0.385	0.334	0.667	0.873	0.496	0.592	0.401	0.551	0.2	0.803	0.303	0.7	0.852	0.202	0.18	0.163	0.751	0.918	0.268	0.305	0.602	0.0533	0.629	0.146	0.403	0.5	0.764	0	0.297	0.398	0.435	0.899	0.0749	0.643	0.983	0.625	0.801	0.46	0.134	0.334	0.729	0.206	0.754	0.378	0.249	0.249	0.82
0.695	0.664	0.262	0.385	0.334	0.667	0.873	0.496	0.592	0.401	0.551	0.101	0.803	0.303	0.7	0.852	0.202	0.18	0.163	0.751	0.918	0.268	0.305	0.602	0.0533	0.629	0.146	0.403	0.5	0.764	0	0.412	0.398	0.435	0.899	0.0749	0.643	0.983	0.625	0.801	0.46	0.134	0.318	0.729	0.206	0.754	0.378	0.249	0.249	0.82
0.695	0.664	0.262	0.385	0.334	0.667	0.873	0.565	0.592	0.401	0.551	0.101	0.803	0.303	0.7	0.852	0.202	0.18	0.163	0.751	0.918	0.268	0.305	0.602	0.0533	0.629	0.146	0.403	0.5	0.764	0	0.412	0.641	0.343	0.814	0.0749	0.643	0.983	0.625	0.801	0.46	0.134	0.318	0.729	0.206	0.754	0.378	0.249	0.249	0.82
0.695	0.664	0.262	0.385	0.334	0.667	0.873	0.565	0.592	0.401	0.551	0.101	0.803	0.303	0.7	0.852	0.202	0.18	0.163	0.751	0.918	0.268	0.305	0.602	0.0533	0.629	0.146	0.65	0.5	0.764	0	0.545	0.641	0.343	0.814	0.0749	0.643	0.983	0.625	0.801	0.46	0.134	0.318	0.729	0.206	0.754	0.378	0.249	0.249	0.82
0.695	0.664	0.262	0.385	0.334	0.667	0.873	0.565	0.592	0.401	0.551	0.101	0.803	0.303	0.7	0.852	0.202	0.18	0.163	0.751	0.918	0.268	0.305	0.602	0.0533	0.629	0.146	0.65	0.5	0.764	0	0.545	0.641	0.343	0.814	0.0749	0.643	0.983	0.625	0.801	0.46	0.134	0.318	0.729	0.206	0.754	0.378	0.249	0.249	0.82
0.695	0.664	0.262	0.385	0.334	0.667	0.873	0.565	0.592	0.401	0.551	0.85	0.803	0.303	0.3	0.852	0.202	0.18	0.163	0.751	0.918	0.205	0.305	0.602	0.0533	0.629	0.146	0.65	0.5	0.764	0	0.568	0.641	0.343	0.7	0.0749	0.643	0.983	0.625	0.856	0.46	0.134	0.318	0.729	0.206	0.754	0.378	0.249	0.249	0.82
0.695	0.664	0.347	0.385	0.334	0.667	0.873	0.565	0.592	0.401	0.551	0.85	0.803	0.303	0.3	0.852	0.202	0.18	0.163	0.751	0.918	0.205	0.305	0.602	0.0533	0.655	0.146	0.65	0.5	0.764	0	0.437	0.641	0.343	0.7	0.0749	0.643	0.983	0.625	0.856	0.543	0.134	0.318	0.729	0.206	0.754	0.378	0.249	0.249	0.82
0.695	0.664	0.347	0.385	0.334	0.667	0.873	0.565	0.664	0.401	0.551	0.85	0.803	0.303	0.3	0.852	0.202	0.18	0.163	0.751	0.918	0.205	0.305	0.602	0.0533	0.655	0.146	0.65	0.5	0.764	0	0.437	0.641	0.343	0.265	0.0749	0.643	0.983	0.625	0.856	0.543	0.134	0.318	0.729	0.206	0.754	0.378	0.249	0.249	0.82
0.695	0.664	0.347	0.385	0.334	0.667	0.873	0.565	0.664	0.401	0.551	0.85	0.803	0.303	0.3	0.852	0.202	0.18	0.163	0.751	0.918	0.205	0.305	0.602	0.0533	0.655	0.146	0.65	0.5	0.764	0	0.429	0.641	0.343	0.265	0.0749	0.643	0.983	0.625	0.856	0.543	0.134	0.318	0.729	0.206	0.754	0.378	0.249	0.249	0.82
0.695	0.664	0.347	0.385	0.334	0.667	0.873	0.565	0.664	0.401	0.551	0.85	0.803	0.303	0.7	0.852	0.202	0.18	0.163	0.751	0.918	0.205	0.305	0.602	0.0533	0.655	0.146	0.814	0.5	0.764	0	0.429	0.641	0.343	0.356	0.0749	0.643	0.983	0.625	0.856	0.543	0.134	0.318	0.729	0.206	0.754	0.378	0.249	0.249	0.82
0.695	0.664	0.347	0.21	0.334	0.667	0.873	0.565	0.664	0.401	0.551	0.85	0.803	0.303	0.7	0.852	0.202	0.18	0.163	0.751	0.918	0.205	0.305	0.602	0.0533	0.655	0.146	0.814	0.5	0.764	0	0.429	0.641	0.343	0.356	0.0749	0.643	0.983	0.625	0.856	0.543	0.134	0.318	0.729	0.206	0.754	0.378	0.249	0.249	0.82
0.695	0.664	0.347	0.21	0.334	0.667	0.873	0.565	0.664	0.401	0.551	0.85	0.803	0.303	0.3	0.852	0.202	0.18	0.163	0.751	0.918	0.205	0.305	0.602	0.0533	0.655	0.146	0.814	0.5	0.764	0	0.429	0.641	0.343	0.356	0.0749	0.643	0.983	0.625	0.856	0.543	0.134	0.318	0.729	0.206	0.754	0.378	0.249	0.249	0.82
0.765	0.664	0.347	0.21	0.334	0.667	0.873	0.565	0.664	0.401	0.551	0.85	0.803	0.303	0.7	0.852	0.202	0.18	0.163	0.751	0.918	0.205	0.305	0.602	0.0533	0.655	0.146	0.814	0.5	0.764	0	0.586	0.641	0.343	0.356	0.0749	0.715	0.983	0.625	0.856	0.543	0.134	0.318	0.729	0.206	0.754	0.378	0.249	0.249	0.82
0.765	0.664	0.347	0.21	0.334	0.667	0.873	0.565	0.664	0.401	0.551	0.85	0.803	0.303	0.7	0.852	0.801	0.18	0.163	0.751	0.918	0.128	0.305	0.602	0.0533	0.655	0.146	0.814	0.5	0.764	0	0.586	0.641	0.343	0.356	0.0749	0.715	0.983	0.625	0.856	0.63	0.134	0.244	0.729	0.206	0.754	0.378	0.249	0.249	0.82
0.765	0.664	0.347	0.21	0.334	0.667	0.873	0.565	0.664	0.401	0.6	0.85	0.803	0.303	0.7	0.852	0.801	0.18	0.163	0.751	0.918	0.128	0.305	0.602	0.0533	0.655	0.146	0.875	0.5	0.764	0	0.64	0.641	0.343	0.356	0.0749	0.715	0.983	0.625	0.856	0.63	0.134	0.244	0.729	0.206	0.754	0.378	0.249	0.249	0.82
0.765	0.703	0.496	0.21	0.334	0.667	0.873	0.565	0.664	0.401	0.6	0.85	0.803	0.303	0.7	0.852	0.801	0.18	0.163	0.751	0.918	0.128	0.305	0.602	0.0533	0.655	0.118	0.875	0.5	0.764	0	0.64	0.641	0.343	0.356	0.0749	0.715	0.983	0.625	0.856	0.63	0.134	0.244	0.6	0.206	0.754	0.378	0.249	0.249	0.82
0.765	0.703	0.496	0.21	0.334	0.667	0.873	0.565	0.664	0.401	0.6	0.85	0.803	0.303	0.7	0.206	0.801	0.18	0.163	0.751	0.918	0.128	0.305	0.602	0.0533	0.655	0.118	0.875	0.5	0.764	0	0.64	0.641	0.343	0.356	0.0749	0.715	0.983	0.625	0.856	0.63	0.134	0.244	0.6	0.206	0.754	0.378	0.249	0.249	0.82
0.765	0.703	0.496	0.21	0.334	0.667	0.873	0.565	0.664	0.401	0.6	0.85	0.803	0.303	0.7	0.206	0.801	0.18	0.163	0.751	0.918	0.128	0.242	0.602	0.0533	0.655	0.118	0.875	0.5	0.764	0	0.64	0.641	0.343	0.356	0.0749	0.715	0.983	0.625	0.856	0.63	0.134	0.166	0.6	0.206	0.754	0.378	0.249	0.249	0.82
0.859	0.703	0.496	0.21	0.334	0.68	0.873	0.565	0.664	0.401	0.6	0.85	0.803	0.303	0.7	0.206	0.801	0.18	0.163	0.751	0.918	0.128	0.242	0.602	0.0432	0.655	0.118	0.875	0.5	0.707	0	0.382	0.366	0.343	0.356	0.0749	0.715	0.983	0.625	0.856	0.63	0.134	0.166	0.6	0.206	0.754	0.378	0.249	0.249	0.82
0.859	0.703	0.496	0.21	0.334	0.68	0.873	0.565	0.664	0.401	0.6	0.85	0.803	0.303	0.7	0.206	0.801	0.18	0.163	0.751	0.918	0.128	0.242	0.651	0.0432	0.655	0.118	0.937	0.5	0.707	0	0.382	0.657	0.343	0.356	0.0749	0.715	0.983	0.625	0.856	0.63	0.134	0.166	0.6	0.206	0.754	0.378	0.249	0.249	0.82
0.859	0.703	0.458	0.21	0.334	0.68	0.873	0.565	0.664	0.401	0.6	0.85	0.803	0.303	0.7	0.206	0.801	0.18	0.163	0.751	0.918	0.128	0.281	0.651	0.0432	0.655	0.118	0.937	0.5	0.707	0	0.375	0.657	0.343	0.356	0.0749	0.715	0.983	0.625	0.856	0.63	0.134	0.166	0.6	0.206	0.754	0.378	0.249	0.249	0.82
0.859	0.703	0.458	0.21	0.334	0.68	0.873	0.526	0.664	0.401	0.6	0.85	0.803	0.303	0.7	0.206	0.801	0.18	0.163	0.751	0.918	0.128	0.281	0.651	0.0432	0.655	0.118	0.937	0.5	0.707	0	0.375	0.657	0.343	0.356	0.0749	0.715	0.983	0.625	0.856	0.696	0.134	0.166	0.6	0.206	0.754	0.378	0.249	0.249	0.82
0.859	0.703	0.458	0.21	0.334	0.68	0.873	0.526	0.664	0.401	0.6	0.85	0.803	0.303	0.7	0.206	0.801	0.18	0.163	0.751	0.918	0.128	0.281	0.651	0.0432	0.655	0.118	0.937	0.5	0.707	0	0.375	0.346	0.343	0.356	0.0749	0.715	0.983	0.625	0.856	0.696	0.134	0.166	0.6	0.206	0.754	0.378	0.249	0.249	0.82
0.905	0.703	0.458	0.21	0.3	0.68	0.873	0.526	0.664	0.401	0.6	0.85	0.803	0.303	0.7	0.206	0.801	0.18	0.163	0.751	0.918	0.128	0.281	0.651	0.0432	0.655	0.118	0.937	0.5	0.707	0	0.375	0.346	0.31	0.356	0.0749	0.715	0.983	0.625	0.856	0.696	0.134	0.393	0.6	0.206	0.754	0.378	0.249	0.249	0.82
0.905	0.703	0.458	0.21	0.3	0.68	0.873	0.526	0.664	0.401	0.6	0.85	0.803	0.303	0.7	0.206	0.801	0.18	0.163	0.751	0.918	0.128	0.281	0.651	0.0432	0.655	0.118	0.937	0.5	0.707	0	0.375	0.682	0.31	0.356	0.0749	0.715	0.983	0.625	0.856	0.696	0.134	0.393	0.6	0.206	0.754	0.378	0.249	0.249	0.82
0.905	0.703	0.415	0.251	0.3	0.68	0.805	0.526	0.664	0.401	0.6	0.85	0.803	0.303	0.7	0.206	0.801	0.18	0.163	0.751	0.918	0.128	0.281	0.651	0.0432	0.655	0.118	0.937	0.5	0.707	0	0.375	0.682	0.31	0.356	0.049	0.715	0.983	0.625	0.856	0.696	0.134	0.393	0.6	0.206	0.754	0.378	0.249	0.249	0.82
0.905	0.742	0.415	0.251	0.3	0.68	0.805	0.526	0.664	0.401	0.6	0.85	0.803	0.303	0.7	0.206	0.801	0.18	0.163	0.751	0.918	0.128	0.281	0.651	0.0432	0.655	0.118	0.937	0.5	0.707	0	0.375	0.682	0.31	0.356	0.049	0.715	0.983	0.625	0.856	0.696	0.134	0.393	0.67	0.206	0.754	0.378	0.249	0.249	0.82
0.905	0.742	0.415	0.251	0.3	0.68	0.805	0.526	0.664	0.336	0.6	0.85	0.803	0.303	0.7	0.206	0.801	0.18	0.163	0.751	0.918	0.128	0.281	0.651	0.0432	0.694	0.118	0.937	0.5	0.707	0	0.375	0.682	0.31	0.638	0.049	0.715	0.983	0.625	0.856	0.696	0.134	0.393	0.67	0.206	0.754	0.378	0.249	0.249	0.82
0.905	0.742	0.415	0.251	0.3	0.68	0.805	0.526	0.664	0.336	0.6	0.85	0.803	0.303	0.7	0.206	0.801	0.18	0.163	0.751	0.918	0.128	0.281	0.651	0.0432	0.694	0.118	0.937	0.406	0.707	0	0.375	0.682	0.31	0.638	0.049	0.715	0.983	0.625	0.856	0.696	0.134	0.393	0.67	0.206	0.754	0.378	0.249	0.249	0.82
0.905	0.742	0.415	0.251	0.3	0.68	0.686	0.526	0.664	0.336	0.6	0.85	0.803	0.303	0.7	0.206	0.801	0.18	0.163	0.751	0.918	0.128	0.281	0.651	0.0432	0.694	0.118	0.937	0.406	0.707	0	0.347	0.682	0.31	0.648	0.049	0.715	0.983	0.625	0.878	0.719	0.134	0.393	0.67	0.206	0.754	0.378	0.249	0.249	0.82
0.905	0.742	0.415	0.251	0.3	0.68	0.686	0.526	0.664	0.336	0.6	0.85	0.803	0.303	0.7	0.206	0.801	0.18	0.163	0.751	0.918	0.183	0.281	0.651	0.0432	0.694	0.118	0.937	0.406	0.707	0	0.347	0.682	0.31	0.648	0.049	0.715	0.983	0.625	0.878	0.719	0.134	0.393	0.67	0.206	0.754	0.378	0.249	0.249	0.82
0.96	0.742	0.415	0.251	0.256	0.68	0.686	0.526	0.664	0.336	0.6	0.85	0.803	0.303	0.7	0.206	0.801	0.18	0.163	0.751	0.918	0.183	0.281	0.651	0.0432	0.694	0.118	0.937	0.406	0.707	0	0.347	0.682	0.31	0.648	0.049	0.715	0.983	0.625	0.878	0.719	0.134	0.393	0.67	0.206	0.754	0.378	0.249	0.249	0.82
0.96	0.742	0.415	0.251	0.256	0.68	0.686	0.526	0.664	0.336	0.6	0.85	0.803	0.303	0.7	0.206	0.801	0.18	0.163	0.751	0.918	0.183	0.281	0.651	0.0432	0.694	0.118	0.937	0.406	0.707	0	0.347	0.682	0.31	0.382	0.049	0.715	0.983	0.625	0.878	0.719	0.134	0.393	0.67	0.206	0.754	0.378	0.249	0.249	0.82
0.96	0.742	0.415	0.251	0.256	0.68	0.686	0.526	0.664	0.336	0.6	0.85	0.803	0.303	0.7	0.206	0.801	0.18	0.163	0.751	0.918	0.183	0.281	0.651	0.0432	0.694	0.118	0.937	0.406	0.707	0	0.347	0.68	0.31	0.382	0.049	0.715	0.983	0.625	0.878	0.519	0.134	0.393	0.67	0.206	0.754	0.378	0.249	0.249	0.82
0.96	0.742	0.415	0.251	0.256	0.68	0.686	0.526	0.664	0.336	0.6	0.85	0.803	0.303	0.7	0.206	0.801	0.18	0.163	0.751	0.918	0.183	0.281	0.651	0.0432	0.694	0.118	0.937	0.406	0.707	0	0.347	0.68	0.31	0.382	0.049	0.715	0.983	0.625	0.878	0.519	0.134	0.393	0.67	0.206	0.754	0.378	0.249	0.249	0.82
0.96	0.742	0.415	0.251	0.256	0.68	0.686	0.526	0.664	0.255	0.6	0.85	0.803	0.303	0.7	0.206	0.801	0.18	0.163	0.751	0.918	0.183	0.281	0.651	0.0432	0.694	0.118	0.937	0.406	0.707	0	0.347	0.68	0.31	0.382	0.049	0.715	0.983	0.625	0.878	0.519	0.134	0.393	0.67	0.206	0.754	0.378	0.249	0.249	0.82
0.96	0.742	0.366	0.251	0.256	0.68	0.844	0.526	0.664	0.255	0.6	0.85	0.803	0.303	0.301	0.206	0.801	0.18	0.163	0.751	0.944	0.183	0.281	0.651	0.0432	0.694	0.118	0.937	0.406	0.707	0	0.347	0.68	0.31	0.382	0.049	0.715	0.983	0.625	0.878	0.519	0.134	0.393	0.67	0.206	0.754	0.378	0.249	0.249	0.82
0.906	0.742	0.366	0.179	0.256	0.68	0.844	0.526	0.664	0.255	0.6	0.85	0.803	0.303	0.301	0.206	0.801	0.18	0.163	0.751	0.944	0.105	0.281	0.651	0.0432	0.694	0.118	0.937	0.406	0.707	0	0.347	0.68	0.31	0.65	0.049	0.715	0.983	0.625	0.878	0.618	0.134	0.393	0.67	0.206	0.607	0.378	0.249	0.202	0.82
0.906	0.742	0.366	0.179	0.256	0.68	0.844	0.526	0.664	0.255	0.6	0.85	0.803	0.303	0.301	0.206	0.801	0.18	0.163	0.751	0.944	0.15	0.281	0.651	0.0432	0.694	0.0893	0.937	0.739	0.754	0	0.347	0.68	0.31	0.65	0.049	0.715	0.983	0.625	0.878	0.618	0.134	0.393	0.67	0.206	0.607	0.378	0.249	0.202	0.82
0.906	0.742	0.366	0.179	0.256	0.68	0.844	0.526	0.664	0.255	0.651	0.85	0.803	0.303	0.301	0.206	0.801	0.18	0.163	0.751	0.944	0.15	0.281	0.651	0.0432	0.694	0.0893	0.937	0.739	0.754	0	0.347	0.68	0.31	0.65	0.049	0.715	0.983	0.625	0.878	0.618	0.134	0.393	0.67	0.206	0.607	0.378	0.249	0.202	0.82
0.906	0.742	0.366	0.179	0.256	0.68	0.844	0.526	0.664	0.255	0.651	0.85	0.803	0.303	0.301	0.206	0.801	0.18	0.163	0.751	0.944	0.15	0.281	0.651	0.0432	0.694	0.0893	0.937	0.739	0.754	0	0.347	0.68	0.31	0.359	0.049	0.715	0.983	0.625	0.878	0.618	0.134	0.393	0.67	0.206	0.607	0.378	0.249	0.202	0.82
0.906	0.742	0.366	0.179	0.256	0.68	0.844	0.526	0.664	0.255	0.651	0.85	0.803	0.303	0.301	0.206	0.801	0.18	0.163	0.751	0.944	0.15	0.281	0.686	0.0432	0.694	0.0893	0.937	0.739	0.754	0	0.347	0.68	0.31	0.359	0.049	0.715	0.983	0.625	0.878	0.618	0.134	0.393	0.67	0.206	0.607	0.378	0.249	0.202	0.82
0.509	0.742	0.366	0.179	0.256	0.68	0.844	0.526	0.664	0.255	0.651	0.85	0.803	0.303	0.301	0.206	0.801	0.18	0.163	0.751	0.944	0.15	0.281	0.686	0.0432	0.694	0.0893	0.958	0.739	0.754	0	0.143	0.68	0.31	0.359	0.049	0.715	0.983	0.625	0.878	0.618	0.134	0.393	0.67	0.206	0.607	0.378	0.249	0.202	0.82
0.509	0.742	0.366	0.179	0.256	0.68	0.844	0.526	0.664	0.255	0.651	0.85	0.803	0.303	0.301	0.206	0.801	0.18	0.163	0.751	0.944	0.15	0.281	0.686	0.0432	0.694	0.0893	0.958	0.739	0.754	0	0.143	0.68	0.31	0.359	0.049	0.715	0.983	0.625	0.878	0.618	0.134	0.393	0.67	0.206	0.607	0.378	0.249	0.202	0.82
0.509	0.742	0.366	0.179	0.256	0.68	0.844	0.526	0.664	0.255	0.651	0.85	0.803	0.303	0.301	0.206	0.801	0.18	0.163	0.751	0.944	0.15	0.281	0.686	0.0432	0.694	0.0893	0.958	0.739	0.754	0	0.143	0.7	0.31	0.359	0.049	0.715	0.983	0.625	0.878	0.618	0.134	0.393	0.67	0.206	0.607	0.378	0.249	0.202	0.82
0.509	0.742	0.366	0.179	0.256	0.68	0.844	0.526	0.664	0.255	0.651	0.85	0.803	0.303	0.301	0.206	0.801	0.18	0.163	0.751	0.944	0.15	0.311	0.686	0.0432	0.694	0.0893	0.958	0.739	0.754	0	0.143	0.7	0.31	0.359	0.049	0.715	0.983	0.625	0.878	0.618	0.134	0.393	0.67	0.206	0.607	0.378	0.249	0.202	0.82
0.509	0.742	0.366	0.179	0.256	0.68	0.844	0.526	0.664	0.255	0.6	0.85	0.803	0.303	0.301	0.206	0.801	0.18	0.163	0.751	0.944	0.15	0.311	0.686	0.0432	0.694	0.0893	0.958	0.739	0.754	0	0.143	0.7	0.31	0.363	0.049	0.715	0.983	0.625	0.878	0.618	0.134	0.393	0.67	0.206	0.607	0.378	0.249	0.202	0.82
0.509	0.742	0.366	0.225	0.256	0.68	0.844	0.526	0.664	0.255	0.6	0.85	0.803	0.303	0.301	0.206	0.801	0.18	0.163	0.751	0.944	0.15	0.311	0.686	0.0432	0.694	0.0893	0.958	0.739	0.754	0	0.143	0.7	0.31	0.363	0.049	0.715	0.983	0.625	0.878	0.618	0.134	0.393	0.67	0.206	0.607	0.378	0.249	0.202	0.82
0.39	0.506	0.366	0.225	0.256	0.634	0.844	0.526	0.644	0.255	0.6	0.85	0.803	0.303	0.301	0.206	0.801	0.18	0.163	0.751	0.944	0.15	0.311	0.686	0.0432	0.694	0.0893	0.958	0.5	0.754	0	0.143	0.7	0.31	0.363	0.049	0.715	0.983	0.625	0.878	0.618	0.134	0.393	0.67	0.206	0.569	0.378	0.249	0.202	0.82
0.39	0.506	0.366	0.225	0.256	0.634	0.844	0.444	0.644	0.255	0.6	0.85	0.803	0.303	0.301	0.206	0.801	0.18	0.163	0.751	0.944	0.15	0.311	0.686	0.0432	0.694	0.0893	0.958	0.5	0.808	0	0.143	0.7	0.31	0.363	0.049	0.625	0.983	0.659	0.878	0.618	0.134	0.393	0.67	0.206	0.569	0.378	0.249	0.202	0.82
0.39	0.506	0.366	0.225	0.256	0.634	0.844	0.444	0.644	0.255	0.6	0.85	0.803	0.303	0.301	0.206	0.801	0.18	0.163	0.751	0.944	0.0937	0.311	0.686	0.0432	0.694	0.275	0.958	0.5	0.808	0	0.143	0.7	0.31	0.363	0.049	0.625	0.983	0.659	0.878	0.618	0.134	0.393	0.67	0.206	0.569	0.378	0.249	0.202	0.82
0.39	0.506	0.366	0.225	0.256	0.634	0.901	0.444	0.644	0.255	0.6	0.85	0.803	0.303	0.301	0.206	0.801	0.18	0.163	0.751	0.944	0.0937	0.311	0.566	0.5	0.694	0.275	0.958	0.5	0.808	0	0.143	0.7	0.31	0.363	0.049	0.559	0.983	0.659	0.878	0.618	0.134	0.393	0.67	0.206	0.569	0.378	0.249	0.202	0.82
0.177	0.506	0.347	0.333	0.256	0.634	0.901	0.444	0.644	0.255	0.6	0.85	0.803	0.303	0.301	0.206	0.801	0.18	0.163	0.751	0.944	0.0937	0.311	0.566	0.5	0.694	0.275	0.958	0.5	0.808	0	0.143	0.7	0.31	0.363	0.049	0.559	0.983	0.659	0.878	0.68	0.134	0.393	0.67	0.206	0.569	0.378	0.249	0.202	0.82
0.177	0.506	0.347	0.333	0.256	0.634	0.901	0.444	0.644	0.255	0.6	0.85	0.803	0.303	0.301	0.206	0.801	0.18	0.163	0.751	0.944	0.0937	0.311	0.566	0.5	0.694	0.5	0.958	0.5	0.808	0	0.143	0.7	0.31	0.363	0.049	0.559	0.983	0.659	0.878	0.68	0.134	0.393	0.67	0.206	0.569	0.378	0.249	0.202	0.82
0.177	0.506	0.347	0.333	0.256	0.634	0.901	0.444	0.644	0.255	0.6	0.85	0.803	0.303	0.301	0.206	0.801	0.18	0.163	0.751	0.944	0.174	0.311	0.566	0.5	0.694	0.5	0.958	0.5	0.808	0	0.405	0.7	0.31	0.363	0.049	0.559	0.983	0.659	0.878	0.68	0.134	0.393	0.67	0.206	0.569	0.378	0.249	0.202	0.82
0.177	0.506	0.347	0.333	0.256	0.634	0.901	0.444	0.644	0.255	0.6	0.85	0.803	0.303	0.301	0.206	0.801	0.18	0.163	0.751	0.944	0.174	0.29	0.566	0.5	0.694	0.5	0.958	0.5	0.808	0	0.405	0.7	0.31	0.363	0.049	0.559	0.983	0.659	0.878	0.68	0.134	0.393	0.67	0.206	0.569	0.378	0.249	0.202	0.82
0.177	0.506	0.298	0.333	0.256	0.634	0.901	0.444	0.644	0.255	0.6	0.85	0.803	0.303	0.301	0.206	0.801	0.18	0.163	0.751	0.944	0.728	0.29	0.566	0.5	0.694	0.5	0.958	0.5	0.808	0	0.405	0.7	0.31	0.363	0.049	0.559	0.983	0.659	0.878	0.68	0.134	0.393	0.67	0.206	0.569	0.378	0.249	0.202	0.82
0.177	0.506	0.298	0.333	0.256	0.634	0.901	0.444	0.644	0.255	0.6	0.85	0.803	0.303	0.301	0.206	0.801	0.18	0.163	0.751	0.944	0.728	0.29	0.566	0.5	0.694	0.5	0.971	0.5	0.808	0	0.35	0.7	0.31	0.363	0.049	0.559	0.983	0.659	0.878	0.68	0.134	0.393	0.67	0.206	0.569	0.378	0.249	0.202	0.82
0.177	0.506	0.298	0.333	0.246	0.599	0.901	0.444	0.644	0.255	0.6	0.85	0.803	0.303	0.301	0.206	0.801	0.18	0.163	0.751	0.944	0.728	0.29	0.566	0.5	0.694	0.5	0.971	0.5	0.808	0	0.35	0.7	0.31	0.363	0.049	0.559	0.983	0.659	0.878	0.68	0.134	0.393	0.583	0.206	0.569	0.378	0.249	0.202	0.82
0.177	0.506	0.298	0.496	0.246	0.599	0.901	0.444	0.644	0.255	0.568	0.85	0.803	0.303	0.301	0.206	0.801	0.18	0.163	0.751	0.944	0.728	0.29	0.566	0.409	0.694	0.5	0.971	0.5	0.808	0	0.35	0.7	0.31	0.363	0.049	0.559	0.983	0.659	0.878	0.68	0.134	0.393	0.583	0.206	0.569	0.378	0.249	0.202	0.82
0.177	0.506	0.298	0.496	0.246	0.599	0.901	0.444	0.605	0.255	0.568	0.85	0.803	0.303	0.301	0.206	0.801	0.18	0.163	0.751	0.944	0.86	0.29	0.566	0.409	0.694	0.5	0.971	0.5	0.859	0	0.35	0.7	0.31	0.363	0.049	0.559	0.983	0.659	0.878	0.68	0.134	0.393	0.583	0.206	0.569	0.378	0.249	0.202	0.82
0.177	0.506	0.298	0.441	0.246	0.599	0.901	0.444	0.605	0.255	0.568	0.85	0.803	0.303	0.301	0.206	0.801	0.18	0.163	0.751	0.944	0.86	0.29	0.601	0.409	0.694	0.5	0.971	0.5	0.859	0	0.339	0.7	0.31	0.363	0.049	0.559	0.983	0.333	0.878	0.68	0.134	0.393	0.583	0.206	0.569	0.418	0.249	0.202	0.82
0.177	0.506	0.242	0.441	0.246	0.599	0.901	0.395	0.605	0.255	0.568	0.85	0.803	0.303	0.301	0.206	0.801	0.18	0.163	0.751	0.944	0.86	0.29	0.601	0.409	0.694	0.5	0.971	0.5	0.859	0	0.339	0.7	0.31	0.363	0.049	0.559	0.983	0.333	0.878	0.68	0.134	0.393	0.583	0.206	0.569	0.418	0.249	0.202	0.82
0.177	0.571	0.242	0.441	0.246	0.599	0.901	0.395	0.605	0.255	0.568	0.85	0.803	0.303	0.301	0.206	0.801	0.18	0.163	0.751	0.944	0.86	0.29	0.601	0.409	0.694	0.5	0.971	0.5	0.859	0	0.339	0.7	0.31	0.363	0.049	0.559	0.983	0.333	0.878	0.68	0.134	0.393	0.583	0.206	0.569	0.418	0.249	0.202	0.82
0.177	0.571	0.242	0.441	0.246	0.599	0.901	0.395	0.605	0.255	0.568	0.85	0.803	0.303	0.301	0.206	0.801	0.18	0.163	0.751	0.944	0.86	0.29	0.601	0.409	0.694	0.5	0.971	0.5	0.859	0	0.366	0.7	0.31	0.363	0.049	0.559	0.983	0.696	0.878	0.68	0.134	0.393	0.583	0.206	0.569	0.418	0.249	0.202	0.82
0.177	0.571	0.242	0.441	0.246	0.599	0.944	0.395	0.605	0.255	0.568	0.85	0.803	0.303	0.301	0.206	0.801	0.18	0.163	0.751	0.944	0.86	0.323	0.601	0.409	0.694	0.5	0.971	0.5	0.859	0	0.313	0.7	0	0.363	0.049	0.559	0.983	0.696	0.878	0.68	0.134	0.393	0.583	0.206	0.569	0.418	0.249	0.202	0.82
0.177	0.571	0.242	0.441	0.246	0.599	0.944	0.395	0.605	0.255	0.568	0.85	0.803	0.303	0.301	0.206	0.801	0.18	0.163	0.751	0.944	0.86	0.323	0.601	0.409	0.694	0.5	0.971	0.5	0.859	0	0.313	0.7	0	0.363	0.049	0.559	0.983	0.696	0.14	0.68	0.504	0.393	0.583	0.206	0.569	0.418	0.249	0.202	0.82
0.177	0.571	0.242	0.441	0.246	0.599	0.944	0.395	0.605	0.255	0.568	0.85	0.803	0.303	0.301	0.206	0.801	0.18	0.163	0.751	0.944	0.86	0.323	0.601	0.409	0.665	0.5	0.971	0.5	0.859	0	0.313	0.7	0	0.363	0.049	0.559	0.983	0.366	0.699	0.68	0.504	0.393	0.583	0.206	0.569	0.418	0.249	0.202	0.82
0.177	0.571	0.242	0.441	0.246	0.599	0.944	0.395	0.605	0.255	0.568	0.85	0.803	0.303	0.301	0.206	0.801	0.18	0.163	0.751	0.944	0.86	0.323	0.601	0.409	0.665	0.5	0.971	0.5	0.903	0	0.313	0.7	0	0.363	0.049	0.353	0.983	0.366	0.699	0.68	0.504	0.393	0.583	0.206	0.569	0.418	0.249	0.202	0.82
0.177	0.571	0.242	0.441	0.246	0.599	0.944	0.395	0.605	0.255	0.568	0.85	0.803	0.303	0.301	0.206	0.801	0.18	0.163	0.751	0.944	0.86	0.323	0.601	0.5	0.665	0.5	0.971	0.5	0.903	0	0.383	0.7	0	0.363	0.049	0.353	0.983	0.366	0.86	0.68	0.504	0.393	0.583	0.206	0.569	0.418	0.249	0.202	0.82
0.177	0.571	0.242	0.441	0.246	0.558	0.944	0.395	0.605	0.255	0.568	0.85	0.803	0.303	0.301	0.206	0.801	0.18	0.163	0.751	0.944	0.898	0.323	0.601	0.5	0.665	0.5	0.971	0.5	0.903	0	0.383	0.7	0	0.363	0.049	0.353	0.983	0.366	0.86	0.68	0.504	0.393	0.583	0.206	0.569	0.418	0.249	0.202	0.82
0.177	0.571	0.242	0.441	0.246	0.558	0.944	0.372	0.605	0.255	0.568	0.85	0.803	0.303	0.301	0.206	0.801	0.18	0.163	0.751	0.944	0.898	0.323	0.5	0.5	0.665	0.5	0.971	0.5	0.903	0	0.298	0.7	0	0.363	0.049	0.353	0.983	0.366	0.86	0.68	0.504	0.393	0.583	0.206	0.569	0.418	0.249	0.202	0.82
0.271	0.571	0.242	0.441	0.233	0.558	0.944	0.372	0.605	0.255	0.568	0.85	0.803	0.303	0.301	0.206	0.801	0.18	0.163	0.751	0.944	0.898	0.51	0.5	0.5	0.665	0.5	0.971	0.5	0.903	0	0.298	0.7	0	0.363	0.049	0.353	0.983	0.366	0.86	0.68	0.504	0.393	0.583	0.206	0.569	0.418	0.249	0.202	0.82
0.271	0.571	0.242	0.441	0.233	0.558	0.944	0.372	0.605	0.295	0.568	0.85	0.803	0.303	0.301	0.206	0.801	0.18	0.163	0.751	0.944	0.898	0.51	0.5	0.5	0.665	0.5	0.971	0.5	0.932	0	0.298	0.7	0	0.363	0.049	0.641	0.983	0.366	0.882	0.68	0.504	0.393	0.583	0.206	0.569	0.418	0.249	0.202	0.82
0.271	0.571	0.242	0.576	0.233	0.558	0.944	0.372	0.605	0.295	0.568	0.85	0.803	0.303	0.301	0.206	0.801	0.18	0.163	0.751	0.97	0.898	0.51	0.5	0.5	0.665	0.5	0.971	0.5	0.932	0	0.298	0.7	0.085	0.363	0.049	0.641	0.983	0.63	0.882	0.68	0.504	0.393	0.583	0.206	0.569	0.418	0.249	0.202	0.82
0.271	0.571	0.242	0.576	0.233	0.558	0.944	0.372	0.605	0.295	0.568	0.85	0.803	0.303	0.301	0.206	0.801	0.18	0.163	0.751	0.97	0.898	0.628	0.5	0.5	0.665	0.5	0.971	0.5	0.932	0	0.369	0.7	0.085	0.644	0.049	0.641	0.983	0.63	0.801	0.68	0.62	0.393	0.583	0.206	0.569	0.418	0.249	0.202	0.82
0.271	0.571	0.242	0.576	0.233	0.558	0.944	0.372	0.605	0.295	0.568	0.85	0.803	0.303	0.301	0.206	0.801	0.18	0.163	0.751	0.97	0.898	0.628	0.5	0.5	0.665	0.451	0.971	0.5	0.932	0	0.369	0.7	0.085	0.644	0.049	0.641	0.983	0.63	0.801	0.68	0.62	0.393	0.583	0.206	0.569	0.418	0.249	0.202	0.82
0.271	0.571	0.242	0.576	0.233	0.558	0.944	0.372	0.605	0.295	0.568	0.85	0.803	0.303	0.301	0.206	0.801	0.18	0.163	0.751	0.97	0.898	0.628	0.5	0.5	0.626	0.451	0.971	0.5	0.932	0	0.395	0.7	0.085	0.357	0.049	0.641	0.983	0.63	0.762	0.68	0.62	0.393	0.583	0.206	0.569	0.418	0.249	0.127	0.82
0.271	0.571	0.242	0.576	0.233	0.558	0.944	0.372	0.605	0.295	0.568	0.85	0.803	0.303	0.301	0.206	0.801	0.18	0.163	0.751	0.97	0.898	0.628	0.5	0.5	0.5	0.451	0.971	0.5	0.932	0	0.395	0.7	0.085	0.357	0.049	0.641	0.983	0.63	0.762	0.68	0.62	0.393	0.583	0.206	0.569	0.418	0.249	0.127	0.82
0.271	0.571	0.242	0.666	0.233	0.558	0.944	0.372	0.605	0.295	0.568	0.85	0.803	0.303	0.301	0.206	0.801	0.18	0.163	0.751	0.97	0.898	0.5	0.5	0.5	0.5	0.451	0.971	0.5	0.932	0	0.395	0.7	0.085	0.357	0.049	0.641	0.983	0.63	0.762	0.68	0.62	0.393	0.583	0.206	0.569	0.418	0.249	0.127	0.82
0.271	0.571	0.242	0.666	0.233	0.507	0.944	0.372	0.585	0.295	0.568	0.85	0.803	0.303	0.301	0.206	0.801	0.18	0.163	0.751	0.97	0.898	0.5	0.5	0.5	0.5	0.451	0.971	0.5	0.952	0	0.395	0.7	0.085	0.357	0.049	0.641	0.983	0.64	0.824	0.68	0.62	0.393	0.583	0.206	0.569	0.418	0.249	0.127	0.82
0.271	0.571	0.242	0.666	0.233	0.507	0.944	0.372	0.585	0.295	0.568	0.85	0.803	0.303	0.301	0.206	0.801	0.18	0.163	0.751	0.97	0.919	0.5	0.5	0.5	0.5	0.451	0.971	0.5	0.952	0	0.395	0.7	0.085	0.357	0.049	0.641	0.983	0.64	0.824	0.68	0.403	0.393	0.583	0.206	0.569	0.418	0.249	0.127	0.82
0.271	0.571	0.242	0.666	0.233	0.507	0.944	0.372	0.585	0.295	0.568	0.85	0.803	0.303	0.301	0.206	0.801	0.18	0.163	0.751	0.97	0.919	0.412	0.5	0.5	0.5	0.451	0.981	0.5	0.952	0	0.395	0.7	0.085	0.357	0.049	0.641	0.983	0.64	0.824	0.68	0.403	0.393	0.583	0.206	0.569	0.418	0.249	0.0476	0.82
0.271	0.571	0.242	0.666	0.233	0.507	0.944	0.372	0.585	0.295	0.568	0.85	0.803	0.303	0.301	0.206	0.801	0.18	0.163	0.751	0.97	0.919	0.412	0.5	0.5	0.5	0.451	0.981	0.5	0.952	0	0.395	0.7	0.085	0.357	0.049	0.641	0.983	0.64	0.824	0.68	0.403	0.393	0.583	0.206	0.569	0.418	0.249	0.0476	0.82
0.271	0.571	0.242	0.666	0.233	0.507	0.944	0.372	0.585	0.295	0.568	0.85	0.803	0.303	0.301	0.206	0.801	0.18	0.163	0.751	0.97	0.919	0.412	0.5	0.5	0.5	0.451	0.981	0.5	0.952	0	0.591	0.7	0.085	0.357	0.049	0.641	0.983	0.64	0.869	0.68	0.403	0.393	0.583	0.206	0.569	0.418	0.249	0.0476	0.82
0.271	0.571	0.242	0.666	0.233	0.507	0.944	0.372	0.585	0.295	0.568	0.85	0.803	0.303	0.301	0.206	0.801	0.18	0.163	0.751	0.97	0.919	0.412	0.5	0.5	0.5	0.451	0.981	0.5	0.952	0	0.39	0.7	0.085	0.357	0.049	0.641	0.983	0.64	0.869	0.68	0.303	0.393	0.583	0.206	0.569	0.418	0.249	0.0476	0.82
0.271	0.571	0.242	0.666	0.233	0.507	0.944	0.372	0.585	0.295	0.568	0.85	0.803	0.303	0.301	0.206	0.801	0.18	0.163	0.751	0.97	0.919	0.412	0.5	0.5	0.5	0.451	0.981	0.5	0.952	0	0.39	0.7	0.085	0.357	0.049	0.641	0.983	0.64	0.869	0.68	0.303	0.393	0.583	0.206	0.569	0.418	0.249	0.0476	0.82
0.271	0.571	0.242	0.666	0.233	0.507	0.944	0.372	0.585	0.295	0.568	0.85	0.803	0.303	0.301	0.206	0.801	0.18	0.163	0.751	0.97	0.919	0.412	0.5	0.5	0.5	0.372	0.981	0.5	0.952	0	0.559	0.7	0.085	0.357	0.049	0.641	0.983	0.64	0.902	0.68	0.303	0.393	0.583	0.206	0.569	0.418	0.249	0.0476	0.82
0.271	0.571	0.242	0.666	0.233	0.563	0.944	0.372	0.585	0.295	0.568	0.85	0.803	0.303	0.301	0.206	0.801	0.18	0.163	0.751	0.97	0.919	0.412	0.5	0.5	0.5	0.372	0.981	0.5	0.952	0	0.441	0.7	0.108	0.357	0.049	0.641	0.983	0.64	0.902	0.68	0.303	0.393	0.583	0.206	0.569	0.418	0.249	0.0476	0.82
0.271	0.571	0.242	0.666	0.233	0.563	0.944	0.372	0.585	0.295	0.568	0.85	0.803	0.303	0.301	0.206	0.801	0.18	0.163	0.751	0.97	0.919	0.412	0.5	0.5	0.5	0.372	0.981	0.5	0.952	0	0.403	0.7	0.108	0.357	0.049	0.641	0.983	0.64	0.902	0.707	0.303	0.393	0.583	0.206	0.569	0.418	0.249	0.0476	0.82
0.213	0.571	0.196	0.666	0.233	0.563	0.853	0.372	0.585	0.295	0.568	0.85	0.803	0.303	0.301	0.206	0.801	0.18	0.163	0.751	0.97	0.919	0.412	0.5	0.5	0.5	0.372	0.981	0.5	0.801	0	0.403	0.7	0.108	0.357	0.049	0.641	0.983	0.64	0.902	0.707	0.303	0.393	0.583	0.206	0.569	0.418	0.249	0.0476	0.82
0.213	0.571	0.196	0.666	0.233	0.563	0.853	0.372	0.585	0.295	0.568	0.85	0.803	0.303	0.301	0.206	0.801	0.18	0.163	0.751	0.97	0.919	0.412	0.5	0.5	0.5	0.372	0.981	0.5	0.801	0	0.385	0.7	0.108	0.357	0.049	0.641	0.983	0.64	0.902	0.707	0.303	0.393	0.583	0.206	0.569	0.418	0.249	0.0476	0.82
0.213	0.571	0.196	0.666	0.233	0.563	0.853	0.372	0.585	0.295	0.568	0.85	0.803	0.303	0.301	0.206	0.801	0.18	0.163	0.751	0.97	0.919	0.412	0.5	0.5	0.5	0.372	0.981	0.5	0.801	0	0.385	0.7	0.108	0.357	0.049	0.641	0.983	0.64	0.906	0.707	0.303	0.393	0.583	0.206	0.569	0.418	0.249	0.0476	0.82
0.213	0.571	0.196	0.666	0.233	0.563	0.514	0.372	0.585	0.295	0.568	0.85	0.803	0.303	0.301	0.206	0.801	0.18	0.163	0.751	0.97	0.919	0.412	0.5	0.5	0.5	0.372	0.981	0.5	0.801	0	0.385	0.61	0.108	0.648	0.049	0.641	0.983	0.64	0.886	0.707	0.303	0.393	0.583	0.206	0.569	0.418	0.249	0.0476	0.82
0.213	0.571	0.196	0.666	0.233	0.563	0.514	0.372	0.585	0.295	0.568	0.85	0.803	0.303	0.301	0.206	0.801	0.18	0.163	0.751	0.97	0.919	0.412	0.5	0.5	0.5	0.372	0.981	0.5	0.801	0	0.385	0.61	0.108	0.369	0.049	0.641	0.983	0.64	0.886	0.707	0.303	0.393	0.583	0.206	0.569	0.418	0.249	0.0476	0.82
0.213	0.571	0.196	0.666	0.233	0.563	0.514	0.372	0.585	0.496	0.568	0.85	0.803	0.303	0.301	0.206	0.801	0.18	0.163	0.751	0.97	0.919	0.412	0.5	0.5	0.5	0.372	0.981	0.5	0.801	0	0.385	0.61	0.108	0.369	0.049	0.641	0.983	0.64	0.886	0.707	0.303	0.393	0.583	0.206	0.569	0.418	0.249	0.0476	0.82
0.213	0.571	0.196	0.666	0.233	0.563	0.514	0.372	0.585	0.496	0.568	0.85	0.803	0.303	0.301	0.206	0.801	0.18	0.163	0.751	0.97	0.919	0.451	0.5	0.5	0.5	0.372	0.981	0.5	0.801	0	0.385	0.61	0.108	0.369	0.049	0.641	0.983	0.64	0.886	0.707	0.303	0.393	0.583	0.206	0.569	0.418	0.249	0.0476	0.82
0.213	0.601	0.196	0.666	0.233	0.563	0.514	0.372	0.585	0.269	0.568	0.85	0.803	0.303	0.301	0.206	0.801	0.18	0.163	0.751	0.97	0.919	0.451	0.5	0.5	0.5	0.372	0.981	0.5	0.801	0	0.615	0.61	0.108	0.369	0.049	0.641	0.983	0.64	0.82	0.707	0.303	0.393	0.583	0.206	0.569	0.418	0.249	0.0476	0.82
0.213	0.601	0.196	0.66	0.233	0.563	0.514	0.372	0.585	0.269	0.568	0.85	0.803	0.303	0.301	0.206	0.801	0.18	0.163	0.751	0.97	0.919	0.451	0.5	0.5	0.5	0.372	0.981	0.5	0.801	0	0.324	0.61	0.108	0.369	0.049	0.641	0.983	0.64	0.82	0.707	0.428	0.393	0.583	0.206	0.569	0.418	0.249	0.0476	0.755
0.213	0.601	0.196	0.66	0.233	0.563	0.638	0.372	0.585	0.269	0.568	0.85	0.803	0.303	0.301	0.206	0.801	0.18	0.163	0.751	0.97	0.919	0.451	0.5	0.5	0.7	0.372	0.981	0.5	0.801	0	0.324	0.61	0.108	0.369	0.049	0.641	0.983	0.64	0.82	0.707	0.428	0.393	0.583	0.206	0.569	0.418	0.249	0.0476	0.755
0.213	0.601	0.196	0.644	0.233	0.563	0.638	0.372	0.585	0.269	0.568	0.85	0.803	0.303	0.301	0.206	0.801	0.18	0.163	0.751	0.97	0.954	0.451	0.5	0.601	0.7	0.372	0.981	0.5	0.801	0	0.324	0.646	0.108	0.369	0.049	0.641	0.983	0.64	0.82	0.707	0.428	0.393	0.583	0.206	0.569	0.418	0.249	0.0476	0.755
0.213	0.601	0.196	0.558	0.233	0.563	0.638	0.372	0.585	0.269	0.568	0.85	0.803	0.303	0.301	0.206	0.801	0.18	0.163	0.751	0.97	0.954	0.451	0.706	0.601	0.7	0.372	0.981	0.5	0.801	0	0.324	0.646	0.108	0.369	0.049	0.641	0.983	0.64	0.82	0.53	0.428	0.393	0.583	0.206	0.569	0.418	0.249	0.0476	0.755
0.213	0.601	0.196	0.506	0.233	0.563	0.638	0.372	0.585	0.269	0.568	0.85	0.803	0.303	0.301	0.206	0.801	0.18	0.163	0.751	0.97	0.954	0.451	0.706	0.601	0.7	0.372	0.981	0.5	0.801	0	0.324	0.646	0.108	0.369	0.049	0.641	0.983	0.64	0.888	0.53	0.428	0.359	0.583	0.206	0.569	0.418	0.249	0.0476	0.755
0.213	0.601	0.196	0.506	0.233	0.563	0.638	0.372	0.585	0.269	0.568	0.85	0.803	0.303	0.301	0.206	0.801	0.18	0.163	0.751	0.97	0.954	0.451	0.706	0.601	0.7	0.372	0.981	0.5	0.801	0	0.648	0.646	0.108	0.369	0.049	0.641	0.983	0.64	0.888	0.53	0.428	0.359	0.583	0.206	0.569	0.418	0.249	0.0476	0.755
0.213	0.601	0.196	0.226	0.233	0.563	0.638	0.372	0.585	0.269	0.6	0.85	0.803	0.303	0.301	0.206	0.801	0.18	0.163	0.751	0.97	0.954	0.608	0.706	0.601	0.7	0.372	0.981	0.5	0.801	0	0.34	0.646	0.108	0.369	0.049	0.641	0.983	0.64	0.888	0.53	0.428	0.359	0.583	0.206	0.569	0.418	0.249	0.0476	0.755
0.213	0.601	0.196	0.226	0.233	0.62	0.638	0.399	0.585	0.269	0.6	0.85	0.803	0.303	0.301	0.206	0.801	0.18	0.163	0.751	0.97	0.954	0.608	0.706	0.601	0.7	0.372	0.981	0.452	0.801	0	0.34	0.653	0.108	0.369	0.049	0.641	0.983	0.64	0.888	0.53	0.428	0.359	0.583	0.206	0.569	0.418	0.249	0.0476	0.755
0.213	0.601	0.196	0.226	0.334	0.62	0.638	0.399	0.585	0.269	0.6	0.85	0.803	0.303	0.301	0.206	0.801	0.18	0.163	0.751	0.97	0.954	0.608	0.706	0.601	0.7	0.372	0.981	0.559	0.801	0	0.353	0.653	0.108	0.369	0.049	0.641	0.983	0.64	0.888	0.53	0.428	0.359	0.583	0.206	0.569	0.418	0.249	0.0476	0.755
0.213	0.601	0.196	0.226	0.334	0.62	0.638	0.399	0.585	0.269	0.6	0.85	0.803	0.303	0.301	0.206	0.801	0.18	0.163	0.751	0.97	0.954	0.608	0.706	0.601	0.7	0.431	0.981	0.559	0.801	0	0.353	0.653	0.108	0.36	0.049	0.641	0.983	0.64	0.888	0.53	0.428	0.284	0.583	0.206	0.569	0.418	0.249	0.0476	0.755
0.213	0.601	0.196	0.226	0.334	0.62	0.638	0.399	0.611	0.269	0.6	0.85	0.803	0.303	0.301	0.206	0.801	0.18	0.163	0.751	0.97	0.954	0.608	0.706	0.601	0.7	0.431	0.981	0.559	0.801	0	0.353	0.653	0.108	0.36	0.049	0.641	0.983	0.64	0.888	0.53	0.428	0.284	0.583	0.206	0.569	0.418	0.249	0.0476	0.755
0.213	0.601	0.196	0.226	0.334	0.62	0.638	0.399	0.611	0.269	0.6	0.85	0.803	0.303	0.301	0.206	0.801	0.18	0.163	0.751	0.97	0.954	0.608	0.706	0.601	0.7	0.431	0.981	0.559	0.853	0	0.353	0.653	0.108	0.36	0.049	0.641	0.983	0.64	0.888	0.53	0.428	0.284	0.583	0.206	0.569	0.418	0.249	0.0476	0.755
0.497	0.601	0.196	0.226	0.334	0.62	0.638	0.399	0.611	0.288	0.6	0.85	0.803	0.303	0.301	0.206	0.801	0.18	0.163	0.751	0.97	0.954	0.608	0.706	0.601	0.7	0.431	0.981	0.559	0.853	0	0.353	0.653	0.108	0.36	0.049	0.641	0.983	0.674	0.888	0.53	0.428	0.284	0.583	0.206	0.569	0.418	0.249	0.0476	0.755
0.497	0.601	0.196	0.226	0.334	0.62	0.638	0.399	0.611	0.288	0.6	0.85	0.803	0.303	0.301	0.206	0.801	0.18	0.163	0.751	0.97	0.954	0.608	0.706	0.601	0.7	0.431	0.981	0.559	0.853	0	0.353	0.653	0.108	0.36	0.049	0.641	0.983	0.674	0.888	0.53	0.428	0.284	0.583	0.206	0.569	0.418	0.249	0.0476	0.755
0.497	0.601	0.196	0.226	0.334	0.62	0.638	0.399	0.667	0.288	0.6	0.85	0.803	0.303	0.301	0.206	0.801	0.18	0.163	0.751	0.97	0.954	0.608	0.706	0.601	0.7	0.431	0.981	0.559	0.853	0	0.353	0.653	0.108	0.36	0.049	0.641	0.983	0.674	0.888	0.53	0.428	0.284	0.583	0.206	0.569	0.418	0.249	0.0476	0.755
0.497	0.601	0.196	0.226	0.334	0.62	0.638	0.399	0.667	0.288	0.6	0.85	0.803	0.303	0.301	0.206	0.801	0.18	0.163	0.751	0.97	0.954	0.608	0.601	0.601	0.7	0.431	0.981	0.559	0.853	0	0.633	0.653	0.108	0.36	0.049	0.641	0.983	0.674	0.888	0.53	0.428	0.284	0.583	0.206	0.569	0.418	0.249	0.0476	0.755
0.497	0.601	0.196	0.226	0.334	0.62	0.638	0.399	0.667	0.288	0.6	0.85	0.803	0.303	0.301	0.206	0.801	0.18	0.163	0.751	0.97	0.954	0.608	0.601	0.601	0.7	0.431	0.981	0.559	0.882	0	0.633	0.653	0.108	0.36	0.049	0.641	0.983	0.674	0.888	0.53	0.428	0.284	0.583	0.206	0.569	0.418	0.249	0.0476	0.755
0.637	0.601	0.196	0.226	0.334	0.62	0.69	0.399	0.667	0.288	0.6	0.85	0.803	0.303	0.301	0.206	0.801	0.18	0.163	0.751	0.97	0.954	0.608	0.601	0.601	0.7	0.431	0.981	0.601	0.882	0	0.327	0.653	0.108	0.36	0.049	0.641	0.983	0.674	0.888	0.53	0.428	0.284	0.583	0.206	0.569	0.418	0.249	0.0476	0.755
0.637	0.601	0.196	0.226	0.334	0.62	0.69	0.399	0.667	0.288	0.6	0.85	0.803	0.303	0.301	0.206	0.801	0.18	0.163	0.751	0.97	0.954	0.608	0.601	0.601	0.7	0.431	0.981	0.601	0.882	0	0.327	0.653	0.108	0.36	0.049	0.641	0.983	0.674	0.888	0.53	0.428	0.284	0.583	0.206	0.569	0.418	0.249	0.0476	0.755
0.637	0.601	0.196	0.226	0.334	0.62	0.69	0.399	0.667	0.288	0.6	0.85	0.803	0.303	0.301	0.206	0.801	0.18	0.163	0.751	0.97	0.954	0.608	0.601	0.601	0.7	0.431	0.981	0.601	0.5	0	0.327	0.653	0	0.36	0.049	0.641	0.983	0.674	0.888	0.53	0.428	0.284	0.583	0.206	0.569	0.418	0.249	0.0476	0.755
0.637	0.601	0.298	0.226	0.334	0.62	0.69	0.399	0.667	0.288	0.6	0.85	0.803	0.303	0.301	0.206	0.801	0.18	0.163	0.751	0.97	0.954	0.608	0.601	0.601	0.7	0.431	0.981	0.601	0.5	0	0.333	0.653	0	0.36	0.049	0.641	0.983	0.674	0.888	0.53	0.705	0.284	0.583	0.206	0.569	0.418	0.249	0.0476	0.755
0.637	0.601	0.298	0.334	0.334	0.62	0.69	0.399	0.667	0.288	0.6	0.85	0.803	0.303	0.301	0.206	0.801	0.18	0.163	0.751	0.97	0.954	0.608	0.601	0.601	0.7	0.431	0.981	0.601	0.398	0	0.638	0.653	0.0951	0.36	0.049	0.641	0.983	0.674	0.919	0.53	0.705	0.284	0.583	0.206	0.569	0.418	0.249	0.0476	0.755
0.637	0.601	0.298	0.334	0.334	0.62	0.69	0.399	0.667	0.288	0.6	0.85	0.803	0.303	0.301	0.206	0.801	0.18	0.163	0.751	0.97	0.954	0.608	0.601	0.601	0.7	0.431	0.981	0.601	0.398	0	0.638	0.653	0.0951	0.334	0.049	0.641	0.983	0.674	0.919	0.664	0.705	0.284	0.583	0.206	0.569	0.418	0.249	0.0476	0.755
0.637	0.601	0.298	0.334	0.334	0.62	0.69	0.399	0.444	0.349	0.6	0.85	0.803	0.303	0.301	0.206	0.801	0.18	0.163	0.751	0.97	0.954	0.608	0.601	0.601	0.7	0.431	0.981	0.601	0.398	0	0.638	0.653	0.0951	0.334	0.049	0.641	0.983	0.674	0.919	0.664	0.705	0.284	0.583	0.206	0.569	0.418	0.249	0.0476	0.755
0.637	0.601	0.298	0.334	0.334	0.62	0.768	0.399	0.444	0.349	0.6	0.85	0.803	0.303	0.301	0.206	0.801	0.18	0.163	0.751	0.97	0.954	0.608	0.601	0.601	0.7	0.431	0.981	0.601	0.398	0	0.38	0.653	0.0951	0.334	0.049	0.641	0.983	0.674	0.952	0.664	0.722	0.284	0.583	0.206	0.569	0.418	0.249	0.0476	0.755
0.509	0.601	0.298	0.334	0.334	0.62	0.768	0.399	0.444	0.349	0.6	0.85	0.803	0.303	0.301	0.206	0.801	0.18	0.163	0.751	0.97	0.954	0.608	0.601	0.601	0.7	0.431	0.981	0.601	0.398	0	0.38	0.653	0.0951	0.334	0.049	0.641	0.983	0.674	0.952	0.664	0.722	0.284	0.583	0.206	0.569	0.418	0.249	0.0476	0.755
0.509	0.601	0.298	0.334	0.334	0.62	0.768	0.399	0.444	0.349	0.6	0.85	0.803	0.303	0.301	0.206	0.801	0.18	0.163	0.751	0.97	0.954	0.608	0.601	0.601	0.7	0.431	0.981	0.601	0.352	0	0.664	0.653	0.573	0.68	0.049	0.641	0.983	0.674	0.952	0.664	0.722	0.284	0.583	0.206	0.569	0.418	0.249	0.0476	0.817
0.509	0.601	0.298	0.334	0.334	0.62	0.768	0.399	0.444	0.349	0.6	0.85	0.803	0.303	0.301	0.206	0.801	0.18	0.163	0.751	0.97	0.954	0.608	0.601	0.601	0.7	0.431	0.981	0.5	0.352	0	0.664	0.653	0.573	0.68	0.049	0.641	0.983	0.674	0.937	0.664	0.722	0.284	0.583	0.206	0.569	0.418	0.249	0.0476	0.817
0.509	0.601	0.298	0.334	0.334	0.62	0.768	0.399	0.444	0.349	0.6	0.85	0.803	0.303	0.301	0.206	0.801	0.18	0.163	0.751	0.97	0.954	0.651	0.601	0.601	0.7	0.431	0.981	0.5	0.352	0	0.664	0.653	0.573	0.68	0.049	0.641	0.983	0.674	0.937	0.664	0.722	0.284	0.583	0.206	0.569	0.418	0.249	0.0476	0.817
0.509	0.601	0.298	0.334	0.334	0.62	0.768	0.399	0.444	0.349	0.6	0.85	0.803	0.303	0.301	0.206	0.801	0.18	0.163	0.751	0.97	0.954	0.651	0.601	0.601	0.7	0.431	0.981	0.5	0.352	0	0.366	0.653	0.573	0.68	0.049	0.641	0.983	0.674	0.937	0.664	0.722	0.284	0.583	0.206	0.569	0.418	0.249	0.0476	0.817
0.375	0.601	0.298	0.334	0.334	0.62	0.768	0.399	0.444	0.349	0.6	0.85	0.803	0.303	0.301	0.206	0.801	0.18	0.163	0.751	0.97	0.954	0.651	0.601	0.601	0.7	0.431	0.981	0.5	0.352	0	0.366	0.653	0.573	0.68	0.049	0.641	0.983	0.674	0.937	0.664	0.722	0.284	0.583	0.206	0.569	0.418	0.249	0.0476	0.817
0.375	0.601	0.298	0.586	0.334	0.62	0.768	0.399	0.503	0.349	0.6	0.85	0.803	0.303	0.301	0.206	0.801	0.18	0.163	0.751	0.97	0.954	0.651	0.601	0.601	0.7	0.375	0.981	0.314	0.352	0	0.366	0.653	0.421	0.628	0.049	0.641	0.983	0.674	0.937	0.664	0.722	0.284	0.583	0.206	0.569	0.418	0.249	0.0476	0.817
0.375	0.601	0.298	0.586	0.334	0.667	0.637	0.399	0.503	0.349	0.6	0.85	0.803	0.303	0.301	0.206	0.801	0.18	0.163	0.751	0.97	0.954	0.651	0.601	0.601	0.7	0.375	0.981	0.314	0.352	0	0.366	0.653	0.421	0.628	0.049	0.641	0.983	0.674	0.937	0.664	0.722	0.284	0.583	0.206	0.569	0.418	0.249	0.0476	0.817
0.375	0.601	0.298	0.586	0.301	0.667	0.637	0.399	0.503	0.349	0.6	0.85	0.803	0.303	0.301	0.206	0.801	0.18	0.163	0.751	0.97	0.954	0.651	0.601	0.601	0.7	0.375	0.981	0.314	0.352	0	0.366	0.653	0.421	0.628	0.049	0.641	0.983	0.674	0.937	0.664	0.722	0.284	0.583	0.206	0.569	0.418	0.249	0.0476	0.817
0.375	0.617	0.298	0.586	0.301	0.667	0.637	0.399	0.614	0.349	0.6	0.85	0.803	0.303	0.301	0.206	0.801	0.18	0.163	0.751	0.957	0.954	0.651	0.601	0.601	0.7	0.375	0.981	0.314	0.352	0	0.366	0.653	0.421	0.35	0.049	0.641	0.983	0.674	0.937	0.664	0.722	0.284	0.583	0.206	0.569	0.418	0.249	0.0476	0.817
0.244	0.617	0.298	0.586	0.301	0.667	0.637	0.341	0.614	0.349	0.6	0.85	0.803	0.303	0.301	0.206	0.801	0.18	0.163	0.751	0.957	0.954	0.651	0.601	0.601	0.7	0.375	0.981	0.314	0.352	0	0.366	0.653	0.421	0.35	0.049	0.641	0.983	0.674	0.937	0.664	0.722	0.284	0.583	0.206	0.569	0.418	0.249	0.0476	0.817
0.244	0.617	0.298	0.666	0.301	0.667	0.637	0.341	0.614	0.349	0.6	0.85	0.803	0.303	0.301	0.206	0.801	0.18	0.163	0.751	0.957	0.954	0.651	0.601	0.601	0.7	0.375	0.981	0.314	0.352	0	0.366	0.653	0.421	0.35	0.049	0.641	0.983	0.674	0.937	0.664	0.722	0.284	0.583	0.206	0.569	0.418	0.249	0.0476	0.817
0.244	0.617	0.298	0.666	0.301	0.667	0.637	0.341	0.614	0.349	0.6	0.85	0.803	0.303	0.301	0.206	0.801	0.18	0.163	0.751	0.957	0.954	0.651	0.601	0.601	0.7	0.375	0.981	0.314	0.5	0	0.366	0.653	0.421	0.35	0.049	0.641	0.983	0.674	0.937	0.664	0.722	0.284	0.583	0.206	0.569	0.418	0.249	0.0476	0.817
0.244	0.617	0.298	0.666	0.301	0.667	0.637	0.341	0.614	0.349	0.6	0.85	0.803	0.303	0.301	0.206	0.801	0.18	0.163	0.751	0.957	0.954	0.651	0.601	0.601	0.7	0.375	0.981	0.314	0.5	0	0.366	0.653	0.409	0.657	0.049	0.641	0.983	0.674	0.937	0.722	0.706	0.284	0.583	0.206	0.569	0.418	0.249	0.0476	0.817
0.244	0.617	0.298	0.666	0.301	0.667	0.637	0.341	0.614	0.349	0.6	0.85	0.803	0.303	0.301	0.206	0.801	0.18	0.163	0.751	0.957	0.954	0.651	0.601	0.601	0.7	0.375	0.981	0.314	0.5	0	0.366	0.653	0.409	0.657	0.049	0.641	0.983	0.674	0.937	0.722	0.706	0.284	0.583	0.206	0.569	0.418	0.249	0.0476	0.817
0.244	0.617	0.298	0.666	0.301	0.702	0.637	0.341	0.614	0.349	0.6	0.85	0.803	0.303	0.301	0.206	0.801	0.18	0.163	0.751	0.957	0.954	0.651	0.601	0.601	0.7	0.375	0.981	0.314	0.5	0	0.366	0.653	0.409	0.657	0.049	0.873	0.983	0.674	0.937	0.722	0.706	0.284	0.583	0.206	0.569	0.418	0.249	0.0476	0.817
0.244	0.617	0.298	0.666	0.301	0.702	0.637	0.341	0.614	0.349	0.6	0.85	0.803	0.303	0.301	0.206	0.801	0.18	0.163	0.751	0.957	0.954	0.651	0.651	0.601	0.7	0.375	0.981	0.314	0.5	0	0.366	0.653	0.409	0.657	0.049	0.873	0.983	0.674	0.937	0.722	0.706	0.284	0.583	0.206	0.569	0.418	0.249	0.0476	0.817
0.244	0.661	0.298	0.666	0.301	0.702	0.663	0.341	0.614	0.349	0.6	0.85	0.803	0.303	0.301	0.206	0.801	0.18	0.163	0.751	0.957	0.954	0.651	0.651	0.601	0.7	0.376	0.981	0.303	0.5	0	0.366	0.653	0.409	0.657	0.049	0.873	0.983	0.674	0.937	0.722	0.706	0.284	0.583	0.206	0.569	0.418	0.249	0.0476	0.817
0.192	0.661	0.298	0.666	0.284	0.702	0.663	0.341	0.614	0.349	0.6	0.85	0.803	0.303	0.301	0.206	0.801	0.18	0.163	0.751	0.957	0.954	0.651	0.651	0.601	0.7	0.376	0.981	0.303	0.5	0	0.366	0.653	0.409	0.356	0.049	0.873	0.983	0.674	0.937	0.722	0.706	0.284	0.583	0.206	0.569	0.418	0.249	0.0476	0.817
0.192	0.661	0.298	0.666	0.284	0.702	0.663	0.341	0.614	0.349	0.6	0.85	0.803	0.303	0.301	0.206	0.801	0.18	0.163	0.751	0.957	0.954	0.651	0.651	0.601	0.7	0.376	0.981	0.303	0.5	0	0.366	0.653	0.409	0.356	0.049	0.873	0.983	0.674	0.937	0.62	0.706	0.284	0.583	0.206	0.569	0.418	0.249	0.0476	0.817
0.192	0.661	0.298	0.666	0.284	0.702	0.663	0.298	0.614	0.349	0.6	0.85	0.803	0.303	0.301	0.206	0.801	0.18	0.163	0.751	0.957	0.954	0.651	0.651	0.601	0.7	0.376	0.981	0.303	0.5	0	0.366	0.653	0.409	0.356	0.049	0.873	0.983	0.674	0.937	0.62	0.706	0.284	0.583	0.206	0.569	0.418	0.249	0.0476	0.817
0.192	0.661	0.298	0.509	0.233	0.702	0.663	0.298	0.614	0.362	0.6	0.85	0.803	0.303	0.301	0.206	0.801	0.18	0.163	0.751	0.957	0.954	0.651	0.651	0.601	0.7	0.376	0.981	0.303	0.5	0	0.568	0.653	0.409	0.356	0.049	0.873	0.983	0.674	0.937	0.62	0.706	0.284	0.583	0.206	0.569	0.418	0.249	0.0476	0.817
0.192	0.661	0.298	0.509	0.233	0.702	0.663	0.298	0.614	0.362	0.6	0.85	0.803	0.303	0.301	0.206	0.801	0.18	0.163	0.751	0.957	0.954	0.707	0.651	0.549	0.7	0.376	0.981	0.303	0.5	0	0.568	0.653	0.409	0.356	0.049	0.873	0.983	0.674	0.937	0.62	0.706	0.284	0.583	0.206	0.569	0.418	0.249	0.0476	0.817
0.669	0.661	0.298	0.509	0.233	0.702	0.663	0.298	0.614	0.362	0.6	0.85	0.803	0.303	0.301	0.206	0.801	0.18	0.163	0.751	0.957	0.954	0.707	0.651	0.549	0.7	0.376	0.981	0.303	0.5	0	0.402	0.653	0.409	0.661	0.049	0.873	0.983	0.674	0.937	0.62	0.706	0.284	0.583	0.206	0.569	0.418	0.249	0.0476	0.817
0.669	0.661	0.298	0.509	0.233	0.702	0.663	0.17	0.614	0.362	0.6	0.85	0.803	0.303	0.301	0.206	0.801	0.18	0.163	0.751	0.957	0.954	0.707	0.651	0.549	0.7	0.5	0.981	0.303	0.5	0	0.402	0.653	0.409	0.661	0.049	0.873	0.983	0.674	0.937	0.62	0.706	0.284	0.583	0.206	0.569	0.418	0.249	0.0476	0.817
0.669	0.661	0.298	0.421	0.233	0.702	0.663	0.17	0.661	0.362	0.6	0.85	0.803	0.303	0.301	0.206	0.801	0.18	0.163	0.751	0.957	0.954	0.707	0.651	0.549	0.7	0.5	0.981	0.303	0.5	0	0.631	0.653	0.409	0.661	0.049	0.873	0.983	0.674	0.937	0.62	0.706	0.284	0.583	0.206	0.569	0.418	0.249	0.0476	0.817
0.669	0.661	0.298	0.421	0.233	0.702	0.663	0.17	0.661	0.362	0.6	0.85	0.803	0.303	0.301	0.206	0.801	0.18	0.163	0.751	0.957	0.954	0.707	0.651	0.549	0.7	0.5	0.981	0.303	0.5	0	0.631	0.653	0.409	0.661	0.049	0.873	0.983	0.674	0.937	0.62	0.706	0.284	0.583	0.206	0.569	0.418	0.249	0.0476	0.817
0.513	0.661	0.298	0.421	0.233	0.702	0.663	0.17	0.661	0.362	0.6	0.85	0.803	0.303	0.301	0.206	0.801	0.18	0.163	0.751	0.957	0.954	0.707	0.651	0.549	0.7	0.5	0.981	0.303	0.5	0	0.631	0.653	0.409	0.37	0.049	0.873	0.983	0.674	0.937	0.62	0.631	0.284	0.583	0.206	0.569	0.418	0.249	0.0476	0.817
0.513	0.661	0.298	0.421	0.233	0.702	0.663	0	0.661	0.362	0.6	0.85	0.803	0.303	0.301	0.206	0.801	0.18	0.163	0.751	0.957	0.954	0.707	0.651	0.549	0.7	0.5	0.981	0.303	0.5	0	0.375	0.653	0.409	0.37	0.049	0.873	0.983	0.674	0.937	0.62	0.631	0.284	0.583	0.206	0.569	0.418	0.249	0.0476	0.817
0.513	0.661	0.298	0.421	0.233	0.702	0.663	0	0.661	0.362	0.6	0.85	0.803	0.303	0.301	0.206	0.801	0.18	0.163	0.751	0.957	0.954	0.707	0.651	0.549	0.7	0.5	0.981	0.303	0.5	0	0.375	0.653	0.409	0.37	0.049	0.873	0.983	0.674	0.937	0.62	0.631	0.284	0.583	0.206	0.569	0.418	0.249	0.0476	0.817
0.513	0.661	0.298	0.421	0.233	0.702	0.663	0	0.661	0.362	0.6	0.85	0.803	0.303	0.301	0.206	0.801	0.18	0.163	0.751	0.957	0.954	0.707	0.651	0.549	0.7	0.5	0.981	0.303	0.5	0	0.375	0.653	0.409	0.37	0.049	0.873	0.983	0.674	0.937	0.62	0.631	0.284	0.583	0.206	0.569	0.418	0.249	0.0476	0.817
0.513	0.661	0.298	0.421	0.233	0.702	0.663	0	0.661	0.362	0.6	0.85	0.803	0.303	0.301	0.206	0.801	0.18	0.163	0.751	0.957	0.954	0.707	0.651	0.549	0.7	0.5	0.981	0.303	0.5	0	0.375	0.653	0.409	0.37	0.049	0.873	0.983	0.674	0.937	0.62	0.631	0.284	0.583	0.206	0.569	0.418	0.249	0.0476	0.817
0.513	0.661	0.298	0.421	0.233	0.702	0.663	0	0.661	0.362	0.6	0.85	0.803	0.303	0.301	0.206	0.801	0.18	0.163	0.751	0.957	0.954	0.707	0.651	0.549	0.7	0.5	0.981	0.303	0.439	0	0.622	0.653	0.409	0.37	0.049	0.873	0.983	0.674	0.937	0.62	0.631	0.284	0.583	0.206	0.569	0.418	0.249	0.0476	0.817
0.513	0.661	0.298	0.421	0.233	0.702	0.663	0	0.661	0.362	0.6	0.85	0.803	0.303	0.301	0.206	0.801	0.18	0.163	0.751	0.957	0.954	0.839	0.651	0.584	0.7	0.5	0.981	0.303	0.439	0	0.366	0.653	0.409	0.37	0.049	0.873	0.983	0.674	0.937	0.62	0.631	0.284	0.583	0.206	0.569	0.581	0.457	0.0476	0.817
0.513	0.661	0.298	0.421	0.233	0.702	0.663	0	0.661	0.362	0.6	0.85	0.803	0.303	0.301	0.206	0.801	0.18	0.163	0.751	0.957	0.954	0.839	0.651	0.584	0.7	0.5	0.981	0.303	0.439	0	0.366	0.653	0.409	0.37	0.049	0.873	0.983	0.674	0.937	0.674	0.631	0.284	0.583	0.206	0.569	0.581	0.457	0.0476	0.817
0.513	0.661	0.298	0.421	0.233	0.702	0.663	0	0.661	0.362	0.6	0.85	0.803	0.303	0.301	0.206	0.801	0.18	0.163	0.751	0.957	0.954	0.839	0.651	0.584	0.7	0.5	0.981	0.303	0.439	0	0.366	0.653	0.409	0.37	0.049	0.873	0.983	0.674	0.937	0.674	0.631	0.284	0.583	0.206	0.569	0.581	0.457	0.0476	0.817
0.408	0.661	0.298	0.421	0.233	0.702	0.673	0	0.661	0.362	0.6	0.85	0.803	0.303	0.301	0.206	0.801	0.18	0.163	0.751	0.957	0.954	0.839	0.651	0.584	0.7	0.5	0.981	0.303	0.439	0	0.343	0.653	0.409	0.37	0.049	0.873	0.983	0.674	0.937	0.755	0.631	0.284	0.583	0.206	0.569	0.581	0.457	0.0476	0.817
0.408	0.661	0.298	0.421	0.233	0.702	0.673	0	0.661	0.362	0.6	0.85	0.803	0.303	0.301	0.206	0.801	0.18	0.163	0.751	0.957	0.954	0.839	0.651	0.584	0.7	0.5	0.981	0.303	0.439	0	0.343	0.653	0.409	0.37	0.049	0.873	0.983	0.674	0.937	0.755	0.631	0.284	0.583	0.206	0.569	0.581	0.457	0.0476	0.817
0.408	0.661	0.298	0.421	0.233	0.752	0.673	0	0.661	0.362	0.6	0.85	0.803	0.303	0.301	0.206	0.801	0.18	0.163	0.751	0.957	0.954	0.839	0.651	0.584	0.7	0.5	0.981	0.303	0.439	0	0.656	0.653	0.233	0.37	0.049	0.873	0.983	0.674	0.937	0.755	0.631	0.284	0.583	0.206	0.569	0.581	0.457	0.0476	0.817
0.408	0.661	0.298	0.421	0.233	0.752	0.673	0	0.661	0.362	0.6	0.85	0.803	0.303	0.301	0.206	0.801	0.18	0.163	0.251	0.957	0.954	0.839	0.651	0.584	0.7	0.5	0.981	0.303	0.439	0	0.641	0.653	0.233	0.37	0.049	0.873	0.983	0.674	0.937	0.755	0.631	0.284	0.583	0.206	0.569	0.581	0.457	0.0476	0.817
0.408	0.661	0.298	0.421	0.233	0.752	0.673	0	0.661	0.372	0.6	0.85	0.803	0.303	0.301	0.206	0.801	0.18	0.163	0.251	0.957	0.954	0.839	0.651	0.584	0.7	0.5	0.981	0.303	0.439	0	0.641	0.653	0.233	0.37	0.049	0.873	0.983	0.674	0.769	0.755	0.631	0.284	0.583	0.206	0.569	0.738	0.725	0.0476	0.817
0.408	0.661	0.298	0.421	0.233	0.752	0.493	0	0.661	0.372	0.6	0.85	0.803	0.303	0.301	0.206	0.801	0.18	0.163	0.251	0.957	0.954	0.839	0.651	0.584	0.7	0.5	0.981	0.303	0.439	0	0.641	0.653	0.233	0.37	0.049	0.873	0.983	0.674	0.674	0.755	0.631	0.284	0.583	0.206	0.569	0.738	0.725	0.0476	0.817
0.408	0.661	0.174	0.421	0.233	0.752	0.493	0	0.661	0.372	0.6	0.85	0.803	0.303	0.301	0.206	0.801	0.18	0.163	0.251	0.957	0.954	0.839	0.679	0.584	0.7	0.5	0.981	0.303	0.352	0	0.641	0.653	0.409	0.37	0.049	0.741	0.983	0.674	0.674	0.755	0.631	0.284	0.583	0.206	0.569	0.738	0.725	0.0476	0.817
0.408	0.661	0.174	0.421	0.233	0.752	0.493	0	0.661	0.372	0.6	0.85	0.803	0.303	0.301	0.206	0.801	0.18	0.163	0.251	0.957	0.954	0.908	0.679	0.602	0.7	0.5	0.981	0.303	0.352	0	0.65	0.653	0.409	0.37	0.049	0.741	0.983	0.674	0.379	0.755	0.631	0.284	0.583	0.206	0.569	0.738	0.725	0.0476	0.817
0.408	0.661	0.174	0.421	0.233	0.752	0.493	0	0.661	0.372	0.6	0.85	0.803	0.303	0.301	0.206	0.801	0.18	0.163	0.251	0.957	0.954	0.908	0.679	0.602	0.7	0.5	0.981	0.303	0.352	0	0.34	0.653	0.409	0.37	0.049	0.741	0.983	0.674	0.379	0.755	0.631	0.284	0.583	0.206	0.569	0.738	0.725	0.0476	0.817
0.408	0.661	0.174	0.421	0.233	0.752	0.493	0	0.661	0.372	0.6	0.85	0.803	0.303	0.301	0.206	0.801	0.18	0.163	0.251	0.957	0.954	0.908	0.679	0.602	0.7	0.5	0.981	0.303	0.352	0	0.34	0.653	0.409	0.37	0.049	0.741	0.983	0.674	0.0677	0.755	0.631	0.284	0.583	0.749	0.569	0.738	0.725	0.0476	0.817
0.408	0.661	0.174	0.421	0.233	0.752	0.493	0	0.661	0.372	0.6	0.85	0.803	0.303	0.301	0.206	0.801	0.18	0.163	0.251	0.957	0.954	0.908	0.679	0.602	0.7	0.5	0.981	0.303	0.352	0	0.34	0.653	0.317	0.135	0.049	0.741	0.983	0.674	0.0677	0.755	0.631	0.284	0.583	0.749	0.569	0.738	0.725	0.0476	0.817
0.408	0.661	0.493	0.421	0.233	0.752	0.493	0.0836	0.661	0.372	0.6	0.85	0.803	0.303	0.301	0.206	0.801	0.18	0.163	0.251	0.957	0.954	0.908	0.679	0.602	0.7	0.352	0.981	0.303	0.352	0	0.61	0.653	0.317	0.135	0.049	0.741	0.983	0.674	0.176	0.755	0.631	0.284	0.583	0.749	0.569	0.738	0.725	0.0476	0.817
0.408	0.661	0.493	0.421	0.233	0.752	0.493	0.0836	0.661	0.372	0.6	0.85	0.803	0.303	0.301	0.206	0.801	0.18	0.163	0.251	0.957	0.954	0.908	0.679	0.602	0.7	0.352	0.981	0.303	0.352	0	0.61	0.653	0.317	0.135	0.049	0.741	0.983	0.674	0.176	0.755	0.631	0.284	0.583	0.749	0.569	0.738	0.725	0.0476	0.817
0.408	0.699	0.493	0.421	0.233	0.752	0.493	0.0836	0.661	0.372	0.6	0.85	0.803	0.303	0.301	0.206	0.801	0.18	0.163	0.251	0.957	0.954	0.908	0.679	0.602	0.7	0.352	0.981	0.303	0.352	0	0.61	0.653	0.317	0.135	0.049	0.741	0.983	0.696	0.646	0.755	0.631	0.284	0.583	0.749	0.569	0.738	0.725	0.0476	0.817
0.408	0.699	0.493	0.421	0.233	0.752	0.493	0.0836	0.661	0.372	0.6	0.85	0.803	0.303	0.301	0.206	0.801	0.18	0.163	0.251	0.957	0.954	0.908	0.679	0.602	0.7	0.352	0.981	0.303	0.352	0	0.635	0.653	0.317	0.378	0.049	0.741	0.983	0.696	0.646	0.755	0.631	0.284	0.583	0.749	0.569	0.738	0.725	0.0476	0.817
0.408	0.699	0.493	0.421	0.233	0.752	0.493	0.0836	0.661	0.372	0.6	0.85	0.803	0.303	0.301	0.206	0.801	0.18	0.163	0.251	0.957	0.954	0.908	0.679	0.602	0.7	0.352	0.981	0.646	0.352	0	0.396	0.653	0.317	0.378	0.049	0.741	0.983	0.696	0.646	0.755	0.631	0.284	0.583	0.749	0.569	0.738	0.725	0.0476	0.817
0.408	0.699	0.493	0.421	0.233	0.752	0.493	0.0836	0.661	0.372	0.6	0.85	0.803	0.303	0.301	0.206	0.801	0.18	0.163	0.251	0.957	0.954	0.908	0.679	0.602	0.7	0.352	0.981	0.646	0.352	0	0.396	0.653	0.317	0.749	0.049	0.741	0.983	0.696	0.646	0.755	0.631	0.284	0.583	0.749	0.569	0.738	0.725	0.0476	0.817
0.333	0.699	0.493	0.421	0.233	0.752	0.493	0.0836	0.661	0.372	0.6	0.85	0.803	0.303	0.301	0.206	0.801	0.18	0.163	0.251	0.957	0.954	0.908	0.679	0.602	0.7	0.352	0.981	0.646	0.5	0	0.621	0.653	0.317	0.749	0.049	0.686	0.983	0.696	0.646	0.755	0.631	0.284	0.583	0.749	0.569	0.738	0.725	0.0476	0.817
0.333	0.699	0.493	0.421	0.233	0.752	0.493	0.0836	0.661	0.372	0.6	0.85	0.803	0.303	0.301	0.206	0.801	0.18	0.163	0.251	0.957	0.954	0.908	0.679	0.602	0.7	0.352	0.981	0.646	0.5	0	0.392	0.653	0.317	0.669	0.049	0.686	0.983	0.696	0.359	0.755	0.631	0.284	0.583	0.749	0.569	0.738	0.725	0.0476	0.817
0.333	0.699	0.366	0.421	0.233	0.752	0.493	0.0836	0.661	0.372	0.6	0.85	0.803	0.303	0.301	0.206	0.801	0.18	0.163	0.251	0.957	0.954	0.908	0.679	0.602	0.7	0.352	0.981	0.5	0.5	0	0.392	0.653	0.317	0.669	0.049	0.686	0.983	0.696	0.359	0.755	0.631	0.284	0.583	0.749	0.569	0.738	0.725	0.0476	0.817
0.333	0.699	0.366	0.421	0.212	0.752	0.493	0.0836	0.661	0.372	0.6	0.85	0.803	0.303	0.301	0.206	0.801	0.18	0.163	0.251	0.957	0.954	0.908	0.679	0.602	0.7	0.5	0.981	0.5	0.5	0	0.36	0.653	0.317	0.669	0.049	0.686	0.983	0.696	0.359	0.755	0.342	0.284	0.583	0.749	0.569	0.738	0.725	0.0476	0.817
0.333	0.699	0.366	0.421	0.212	0.752	0.448	0.0836	0.661	0.372	0.6	0.85	0.803	0.303	0.301	0.206	0.801	0.18	0.163	0.251	0.957	0.954	0.908	0.679	0.602	0.7	0.5	0.981	0.5	0.5	0	0.36	0.653	0.317	0.669	0.049	0.686	0.983	0.696	0.359	0.755	0.342	0.284	0.583	0.749	0.569	0.738	0.725	0.0476	0.817
0.333	0.699	0.366	0.421	0.212	0.752	0.448	0.0836	0.661	0.372	0.6	0.85	0.803	0.303	0.301	0.206	0.801	0.18	0.163	0.758	0.957	0.954	0.908	0.679	0.602	0.7	0.5	0.981	0.5	0.5	0	0.366	0.653	0.317	0.669	0.049	0.816	0.983	0.696	0.359	0.755	0.342	0.284	0.583	0.749	0.569	0.738	0.725	0.0476	0.817
0.333	0.699	0.366	0.421	0.212	0.752	0.448	0.0836	0.661	0.356	0.6	0.85	0.803	0.303	0.301	0.206	0.801	0.18	0.163	0.758	0.957	0.954	0.908	0.679	0.602	0.7	0.5	0.981	0.5	0.5	0	0.366	0.653	0.317	0.669	0.049	0.816	0.983	0.696	0.359	0.755	0.342	0.284	0.583	0.749	0.569	0.738	0.725	0.0476	0.817
0.333	0.699	0.366	0.421	0.212	0.728	0.448	0.0836	0.661	0.356	0.6	0.85	0.803	0.303	0.301	0.206	0.801	0.18	0.163	0.758	0.957	0.954	0.908	0.679	0.602	0.7	0.5	0.981	0.5	0.5	0	0.366	0.653	0.317	0.669	0.049	0.816	0.983	0.696	0.359	0.61	0.342	0.284	0.583	0.749	0.569	0.595	0.725	0.0476	0.817
0.333	0.699	0.366	0.421	0.212	0.728	0.448	0.0836	0.661	0.356	0.6	0.85	0.803	0.303	0.301	0.206	0.801	0.18	0.163	0.758	0.957	0.954	0.908	0.679	0.602	0.7	0.5	0.5	0.5	0.5	0	0.663	0.653	0.317	0.669	0.049	0.816	0.983	0.696	0.359	0.61	0.342	0.284	0.583	0.749	0.569	0.595	0.725	0.0476	0.756
0.333	0.699	0.366	0.421	0.212	0.728	0.448	0.0836	0.661	0.356	0.6	0.85	0.803	0.303	0.301	0.206	0.801	0.18	0.163	0.758	0.957	0.954	0.908	0.679	0.602	0.7	0.5	0.5	0.5	0.5	0	0.36	0.653	0.317	0.687	0.049	0.816	0.983	0.696	0.359	0.61	0.342	0.284	0.583	0.749	0.569	0.595	0.725	0.0476	0.756
0.333	0.699	0.342	0.421	0.212	0.728	0.448	0.0836	0.67	0.356	0.6	0.85	0.803	0.303	0.301	0.206	0.801	0.18	0.163	0.758	0.403	0.954	0.885	0.679	0.602	0.7	0.5	0.5	0.406	0.5	0	0.643	0.653	0.317	0.687	0.049	0.816	0.983	0.696	0.359	0.61	0.342	0.284	0.583	0.749	0.569	0.595	0.725	0.0476	0.756
0.333	0.699	0.342	0.421	0.212	0.728	0.448	0.0836	0.67	0.356	0.6	0.85	0.803	0.303	0.301	0.206	0.801	0.18	0.163	0.758	0.403	0.954	0.885	0.679	0.602	0.7	0.5	0.5	0.406	0.5	0	0.651	0.653	0.317	0.687	0.049	0.816	0.983	0.696	0.359	0.61	0.342	0.284	0.583	0.749	0.569	0.595	0.725	0.0476	0.756
0.333	0.699	0.342	0.421	0.653	0.728	0.448	0.0836	0.67	0.356	0.6	0.85	0.803	0.303	0.301	0.206	0.801	0.18	0.163	0.758	0.403	0.954	0.885	0.679	0.602	0.7	0.5	0.5	0.406	0.5	0	0.651	0.653	0.317	0.687	0.049	0.816	0.983	0.696	0.359	0.61	0.342	0.284	0.583	0.749	0.569	0.595	0.725	0.0476	0.756
0.333	0.699	0.342	0.421	0.653	0.728	0.448	0.0836	0.67	0.356	0.6	0.85	0.803	0.303	0.301	0.206	0.801	0.18	0.163	0.758	0.403	0.954	0.885	0.679	0.602	0.7	0.5	0.5	0.406	0.5	0	0.651	0.653	0.317	0.687	0.049	0.816	0.983	0.696	0.359	0.61	0.342	0.284	0.583	0.749	0.569	0.595	0.725	0.0476	0.756
0.333	0.699	0.342	0.421	0.653	0.728	0.448	0.0836	0.67	0.356	0.6	0.85	0.803	0.303	0.301	0.206	0.801	0.18	0.163	0.758	0.507	0.954	0.885	0.679	0.602	0.7	0.366	0.5	0.406	0.5	0	0.651	0.653	0.317	0.687	0.049	0.816	0.983	0.696	0.347	0.61	0.342	0.255	0.583	0.749	0.569	0.595	0.725	0.0476	0.756
0.333	0.699	0.342	0.421	0.653	0.728	0.448	0.0836	0.67	0.305	0.6	0.85	0.803	0.303	0.301	0.206	0.801	0.18	0.163	0.758	0.507	0.954	0.885	0.679	0.602	0.7	0.366	0.5	0.406	0.5	0	0.651	0.653	0.317	0.687	0.049	0.816	0.983	0.696	0.347	0.61	0.342	0.255	0.583	0.749	0.569	0.595	0.725	0.0476	0.756
0.333	0.699	0.342	0.421	1	0.728	0.448	0.0836	0.67	0.305	0.6	0.85	0.803	0.303	0.301	0.206	0.801	0.18	0.163	0.758	0.507	0.954	0.885	0.679	0.602	0.742	0.366	0.235	0.406	0.5	0	0.343	0.653	0.317	0.687	0.049	0.816	0.983	0.696	0.347	0.61	0.342	0.255	0.583	0.749	0.569	0.595	0.725	0.0476	0.756
0.333	0.699	0.342	0.421	1	0.52	0.501	0.0836	0.67	0.305	0.6	0.85	0.803	0.303	0.301	0.206	0.801	0.18	0.163	0.758	0.409	0.954	0.885	0.679	0.602	0.742	0.366	0.235	0.406	0.5	0	0.343	0.653	0.317	0.687	0.049	0.816	0.983	0.696	0.347	0.61	0.342	0.255	0.583	0.749	0.569	0.595	0.725	0.0476	0.756
0.333	0.699	0.342	0.421	1	0.52	0.501	0.0836	0.67	0.305	0.6	0.85	0.803	0.303	0.301	0.206	0.801	0.18	0.163	0.758	0.409	0.954	0.885	0.679	0.602	0.742	0.366	0.235	0.406	0.5	0	0.343	0.653	0.317	0.687	0.049	0.816	0.983	0.696	0.347	0.61	0.342	0.255	0.583	0.749	0.569	0.595	0.725	0.0476	0.756
0.333	0.699	0.342	0.421	1	0.52	0.501	0.0836	0.67	0.305	0.6	0.85	0.803	0.303	0.301	0.206	0.801	0.18	0.163	0.758	0.409	0.954	0.862	0.679	0.602	0.742	0.5	0.235	0.406	0.5	0	0.343	0.653	0.317	0.687	0.049	0.731	0.983	0.696	0.347	0.61	0.342	0.255	0.583	0.749	0.569	0.595	0.725	0.0476	0.756
0.333	0.699	0.342	0.421	1	0.52	0.501	0.0836	0.628	0.305	0.6	0.85	0.803	0.303	0.301	0.206	0.801	0.18	0.163	0.758	0.409	0.954	0.862	0.679	0.602	0.742	0.5	0.235	0.305	0.5	0	0.343	0.653	0.317	0.687	0.049	0.731	0.983	0.696	0.347	0.61	0.342	0.255	0.583	0.749	0.569	0.595	0.725	0.0476	0.592
0.333	0.699	0.291	0.421	1	0.52	0.501	0.0836	0.628	0.305	0.6	0.85	0.803	0.303	0.301	0.206	0.801	0.18	0.163	0.758	0.409	0.954	0.862	0.679	0.602	0.742	0.5	0.235	0.305	0.5	0	0.343	0.653	0.317	0.687	0.049	0.731	0.983	0.696	0.347	0.61	0.342	0.255	0.583	0.749	0.569	0.595	0.725	0.0476	0.592
0.333	0.699	0.291	0.406	1	0.52	0.732	0.0836	0.628	0.305	0.6	0.85	0.803	0.303	0.301	0.206	0.801	0.18	0.163	0.758	0.409	0.954	0.862	0.618	0.602	0.742	0.5	0.235	0.305	0.5	0	0.343	0.653	0.264	0.366	0.049	0.731	0.983	0.696	0.347	0.61	0.342	0.255	0.583	0.749	0.569	0.595	0.725	0.0476	0.592
0.333	0.699	0.291	0.406	0.888	0.52	0.732	0.0836	0.628	0.305	0.6	0.85	0.803	0.303	0.301	0.206	0.801	0.18	0.163	0.758	0.409	0.954	0.862	0.618	0.602	0.742	0.5	0.235	0.305	0.5	0	0.343	0.653	0.264	0.366	0.049	0.731	0.983	0.696	0.347	0.61	0.342	0.255	0.583	0.749	0.569	0.595	0.725	0.0476	0.592
0.333	0.699	0.291	0.406	0.888	0.513	0.732	0.0836	0.628	0.305	0.651	0.85	0.803	0.303	0.301	0.206	0.801	0.18	0.163	0.758	0.467	0.954	0.862	0.618	0.602	0.742	0.5	0.235	0.305	0.5	0	0.343	0.653	0.264	0.667	0.049	0.731	0.983	0.696	0.347	0.61	0.342	0.255	0.583	0.749	0.569	0.595	0.725	0.0476	0.592
0.333	0.699	0.291	0.406	0.888	0.513	0.732	0.159	0.553	0.305	0.651	0.85	0.803	0.303	0.301	0.206	0.801	0.18	0.163	0.758	0.467	0.954	0.862	0.618	0.602	0.742	0.775	0.235	0.5	0.5	0	0.343	0.653	0.264	0.667	0.049	0.731	0.983	0.696	0.347	0.61	0.342	0.255	0.583	0.749	0.569	0.595	0.725	0.0476	0.592
0.333	0.699	0.291	0.406	0.888	0.513	0.98	0.159	0.553	0.305	0.651	0.85	0.803	0.303	0.301	0.206	0.801	0.18	0.163	0.758	0.467	0.954	0.862	0.618	0.602	0.742	0.775	0.235	0.5	0.5	0	0.343	0.653	0.264	0.667	0.049	0.731	0.983	0.696	0.347	0.61	0.342	0.255	0.583	0.749	0.569	0.595	0.725	0.0476	0.592
0.333	0.699	0.291	0.406	0.888	0.513	0.715	0.159	0.553	0.305	0.651	0.85	0.803	0.303	0.301	0.206	0.801	0.18	0.163	0.758	0.467	0.954	0.862	0.618	0.602	0.742	0.775	0.226	0.5	0.5	0	0.343	0.653	0.264	0.667	0.049	0.679	0.983	0.696	0.347	0.61	0.342	0.255	0.583	0.749	0.569	0.595	0.725	0.0476	0.592
0.333	0.699	0.291	0.406	0.888	0.513	0.715	0.159	0.553	0.305	0.651	0.85	0.803	0.303	0.301	0.206	0.801	0.18	0.163	0.758	0.467	0.954	0.862	0.618	0.602	0.742	0.775	0.226	0.5	0.5	0	0.343	0.653	0.264	0.667	0.049	0.679	0.983	0.696	0.347	0.61	0.342	0.255	0.583	0.749	0.569	0.595	0.725	0.0476	0.592
0.333	0.699	0.291	0.406	0.888	0.513	0.715	0.159	0.553	0.305	0.651	0.85	0.803	0.303	0.301	0.206	0.801	0.18	0.163	0.758	0.598	0.954	0.862	0.618	0.602	0.742	0.775	0.226	0.5	0.5	0	0	0.653	0.264	0.667	0.049	0.679	0.983	0.696	0.347	0.61	0.331	0.255	0.583	0.749	0.569	0.595	0.725	0.0476	0.592
0.378	0.699	0.291	0.406	0.888	0.513	0.715	0.159	0.553	0.305	0.651	0.85	0.803	0.303	0.301	0.206	0.801	0.18	0.163	0.758	0.598	0.954	0.862	0.618	0.602	0.742	0.775	0.226	0.5	0.5	0	0	0.653	0.264	0.633	0.049	0.679	0.983	0.696	0.654	0.61	0.331	0.399	0.583	0.749	0.569	0.595	0.725	0.0476	0.592
0.378	0.699	0.291	0.406	0.888	0.513	0.715	0.159	0.553	0.305	0.651	0.85	0.803	0.303	0.301	0.206	0.801	0.18	0.163	0.758	0.598	0.954	0.862	0.618	0.602	0.742	0.775	0.226	0.5	0.5	0	0	0.653	0.264	0.633	0.049	0.679	0.983	0.696	0.654	0.419	0.331	0.399	0.583	0.749	0.569	0.595	0.725	0.0476	0.592
0.378	0.646	0.291	0.406	0.888	0.513	0.715	0.159	0.553	0.305	0.651	0.85	0.803	0.303	0.301	0.206	0.801	0.18	0.163	0.758	0.598	0.954	0.862	0.618	0.602	0.742	0.775	0.226	0.5	0.5	0	0	0.653	0.264	0.633	0.049	0.679	0.983	0.696	0.654	0.419	0.331	0.399	0.583	0.749	0.569	0.595	0.725	0.0476	0.592
0.378	0.646	0.291	0.406	0.888	0.513	0.715	0.272	0.519	0.305	0.651	0.85	0.803	0.303	0.301	0.206	0.801	0.18	0.163	0.758	0.598	0.954	0.862	0.618	0.602	0.742	0.775	0.226	0.5	0.5	0	0	0.653	0.264	0.633	0.049	0.679	0.983	0.696	0.339	0.419	0.331	0.399	0.583	0.749	0.569	0.595	0.725	0.0476	0.465
0.378	0.646	0.291	0.406	0.888	0.513	0.501	0.272	0.519	0.305	0.651	0.85	0.803	0.303	0.301	0.206	0.801	0.18	0.163	0.758	0.598	0.954	0.862	0.618	0.602	0.742	0.775	0.226	0.5	0.5	0	0	0.653	0.264	0.354	0.049	0.679	0.983	0.696	0.339	0.419	0.331	0.399	0.583	0.749	0.569	0.595	0.725	0.0476	0.465
0.378	0.646	0.291	0.406	0.888	0.513	0.501	0.272	0.519	0.305	0.651	0.85	0.803	0.303	0.301	0.206	0.801	0.18	0.163	0.758	0.598	0.954	0.862	0.618	0.602	0.742	0.707	0.226	0.5	0.803	0	0	0.653	0.264	0.354	0.049	0.679	0.983	0.696	0.349	0.419	0.331	0.399	0.583	0.749	0.569	0.595	0.725	0.0476	0.465
0.378	0.583	0.291	0.406	0.888	0.513	0.501	0.272	0.497	0.305	0.651	0.85	0.803	0.303	0.301	0.206	0.801	0.18	0.163	0.758	0.633	0.954	0.862	0.618	0.602	0.742	0.707	0.226	0.752	0.803	0	0	0.653	0.264	0.354	0.049	0.679	0.983	0.696	0.349	0.419	0.331	0.399	0.583	0.749	0.569	0.488	0.725	0.0476	0.465
0.378	0.583	0.291	0.406	0.888	0.513	0.501	0.272	0.497	0.305	0.651	0.85	0.803	0.303	0.301	0.206	0.801	0.18	0.163	0.758	0.633	0.954	0.862	0.618	0.602	0.742	0.707	0.226	0.703	0.803	0	0	0.653	0.264	0.62	0.049	0.679	0.983	0.304	0.349	0.419	0.331	0.399	0.583	0.749	0.569	0.488	0.725	0.0476	0.465
0.378	0.446	0.291	0.406	0.888	0.513	0.501	0.272	0.497	0.305	0.651	0.85	0.803	0.303	0.301	0.206	0.801	0.18	0.163	0.758	0.633	0.954	0.862	0.618	0.602	0.742	0.707	0.235	0.703	0.803	0	0	0.653	0.264	0.62	0.049	0.679	0.983	0.304	0.349	0.419	0.331	0.399	0.583	0.749	0.569	0.488	0.725	0.0476	0.465
0.378	0.446	0.291	0.406	0.888	0.513	0.501	0.272	0.497	0.305	0.651	0.85	0.803	0.303	0.301	0.206	0.801	0.18	0.163	0.758	0.633	0.954	0.862	0.618	0.5	0.742	0.707	0.235	0.5	0.803	0	0	0.653	0.264	0.62	0.049	0.346	0.983	0.304	0.349	0.419	0.331	0.399	0.583	0.749	0.569	0.488	0.725	0.0476	0.465
0.378	0.446	0.291	0.406	0.888	0.513	0.501	0.272	0.497	0.305	0.651	0.85	0.803	0.303	0.301	0.206	0.801	0.18	0.163	0.758	0.633	0.954	0.862	0.618	0.5	0.742	0.707	0.235	0.5	0.5	0	0	0.653	0.264	0.62	0.117	0.346	0.983	0.304	0.349	0.419	0.331	0.399	0.583	0.749	0.569	0.488	0.725	0.0476	0.465
0.378	0.497	0.5	0.406	0.888	0.513	0.501	0.272	0.497	0.305	0.651	0.85	0.803	0.303	0.301	0.206	0.801	0.18	0.163	0.256	0.633	0.954	0.862	0.618	0.5	0.742	0.707	0.235	0.5	0.5	0	0	0.653	0.264	0.62	0.117	0.346	0.983	0.304	0.334	0.419	0.331	0.399	0.583	0.749	0.569	0.488	0.725	0.0476	0.465
0.378	0.497	0.5	0.406	0.888	0.513	0.501	0.272	0.497	0.305	0.651	0.85	0.803	0.303	0.301	0.206	0.801	0.18	0.163	0.256	0.633	0.954	0.862	0.601	0.5	0.742	0.707	0.235	0.5	0.5	0	0	0.653	0.264	0.62	0.941	0.346	0.983	0.304	0.334	0.419	0.331	0.399	0.583	0.749	0.569	0.488	0.725	0.0476	0.465
0.205	0.497	0.5	0.406	0.888	0.513	0.432	0.272	0.497	0.305	0.651	0.85	0.803	0.303	0.301	0.206	0.801	0.18	0.163	0.256	0.633	0.954	0.862	0.601	0.5	0.742	0.707	0.235	0.5	0.5	0	0	0.653	0.264	0.379	0.344	0.346	0.983	0.304	0.334	0.419	0.331	0.399	0.583	0.749	0.569	0.488	0.725	0.0476	0.465
0.205	0.497	0.5	0.406	0.888	0.513	0.432	0.272	0.497	0.305	0.651	0.85	0.803	0.303	0.301	0.206	0.801	0.18	0.163	0.256	0.633	0.954	0.862	0.601	0.5	0.742	0.707	0.235	0.5	0.5	0	0	0.653	0.264	0.379	0.344	0.346	0.983	0.304	0.334	0.514	0.331	0.399	0.583	0.749	0.569	0.488	0.725	0.0476	0.311
0.205	0.497	0.354	0.406	0.888	0.513	0.432	0.272	0.481	0.305	0.651	0.85	0.803	0.303	0.301	0.206	0.801	0.18	0.163	0.256	0.633	0.954	0.862	0.601	0.5	0.742	0.707	0.235	0.5	0.5	0.755	0	0.653	0.264	0.379	0.344	0.346	0.983	0.304	0.334	0.514	0.331	0.399	0.583	0.749	0.569	0.488	0.725	0.0476	0.311
0.0908	0.497	0.354	0.406	0.888	0.513	0.432	0.272	0.481	0.305	0.651	0.85	0.803	0.303	0.301	0.206	0.801	0.18	0.163	0.256	0.633	0.954	0.862	0.601	0.5	0.742	0.707	0.235	0.5	0.5	0.755	0	0.653	0.264	0.379	0.699	0.67	0.983	0.304	0.334	0.514	0.331	0.487	0.583	0.749	0.569	0.488	0.725	0.0476	0.311
0.0908	0.439	0.354	0.406	0.888	0.513	0.432	0.272	0.481	0.305	0.651	0.85	0.803	0.303	0.301	0.206	0.801	0.18	0.163	0.256	0.633	0.954	0.862	0.601	0.5	0.742	0.707	0.235	0.5	0.301	0.755	0	0.653	0.264	0.379	0.699	0.67	0.983	0.304	0.334	0.514	0.331	0.487	0.583	0.749	0.569	0.488	0.725	0.0476	0.311
0.0908	0.439	0.354	0.39	0.924	0.513	0.432	0.272	0.481	0.305	0.651	0.85	0.803	0.303	0.301	0.206	0.801	0.18	0.163	0.256	0.633	0.954	0.862	0.601	0.5	0.684	0.707	0.235	0.5	0.301	0.755	0	0.653	0.264	0.379	0.699	0.67	0.983	0.304	0.334	0.514	0.331	0.487	0.583	0.749	0.569	0.488	0.36	0.0476	0.311
0.514	0.439	0.354	0.39	0.924	0.513	0.432	0.272	0.481	0.305	0.651	0.85	0.803	0.303	0.301	0.206	0.801	0.18	0.163	0.256	0.633	0.954	0.862	0.601	0.401	0.684	0.707	0.235	0.5	0.301	0.755	0	0.653	0.264	0.379	0.699	0.67	0.983	0.304	0.334	0.514	0.331	0.487	0.583	0.749	0.569	0.488	0.36	0.0476	0.311
0.514	0.439	0.354	0.39	0.924	0.513	0.432	0.272	0.481	0.305	0.651	0.85	0.803	0.303	0.301	0.206	0.801	0.18	0.163	0.256	0.633	0.954	0.862	0.601	0.401	0.684	0.707	0.235	0.5	0.301	0.755	0	0.653	0.264	0.379	0.699	0.67	0.983	0.304	0.334	0.514	0.331	0.487	0.583	0.749	0.569	0.488	0.36	0.0476	0.311
0.514	0.439	0.354	0.39	0.924	0.513	0.576	0.272	0.481	0.305	0.651	0.85	0.803	0.303	0.301	0.206	0.801	0.18	0.163	0.256	0.633	0.954	0.892	0.601	0.401	0.684	0.707	0.235	0.5	0.301	0	0	0.653	0.264	0.379	0.699	0.67	0.983	0.304	0.334	0.514	0.331	0.487	0.583	0.749	0.569	0.488	0.36	0.0476	0.311
0.878	0.439	0.354	0.39	0.924	0.513	0.576	0.272	0.481	0.305	0.651	0.85	0.803	0.303	0.301	0.206	0.801	0.18	0.163	0.256	0.633	0.954	0.892	0.549	0.401	0.684	0.707	0.203	0.5	0.301	0.261	0	0.653	0.264	0.379	0.699	0.67	0.983	0.738	0.334	0.514	0.331	0.487	0.583	0.749	0.569	0.488	0.36	0.0476	0.311
0.878	0.439	0.354	0.39	0.963	0.513	0.576	0.272	0.481	0.305	0.651	0.85	0.803	0.303	0.301	0.206	0.801	0.18	0.163	0.256	0.633	0.954	0.892	0.549	0.401	0.684	0.707	0.203	0.5	0.301	0.261	0	0.653	0.264	0.379	0.699	0.67	0.983	0.738	0.334	0.514	0.331	0.487	0.583	0.749	0.569	0.488	0.36	0.0476	0.311
0.545	0.439	0.354	0.39	0.963	0.513	0.576	0.272	0.481	0.305	0.651	0.85	0.803	0.303	0.301	0.206	0.801	0.18	0.163	0.256	0.599	0.954	0.892	0.549	0.401	0.684	0.707	0.203	0.5	0.301	0.618	0	0.653	0.264	0.379	0.699	0.67	0.983	0.738	0.334	0.514	0.248	0.487	0.583	0.749	0.569	0.488	0.36	0.0476	0.311
0.545	0.439	0.354	0.39	0.963	0.513	0.51	0.272	0.504	0.305	0.651	0.85	0.803	0.303	0.301	0.206	0.801	0.18	0.163	0.256	0.599	0.954	0.892	0.549	0.401	0.684	0.654	0.203	0.5	0.301	0.618	0	0.653	0.264	0.379	0.699	0.67	0.983	0.738	0.334	0.514	0.248	0.487	0.583	0.749	0.569	0.488	0.36	0.0476	0.311
0.545	0.439	0.354	0.39	0.963	0.558	0.51	0.272	0.504	0.305	0.651	0.85	0.803	0.303	0.301	0.206	0.801	0.18	0.163	0.256	0.599	0.954	0.892	0.549	0.401	0.684	0.654	0.203	0.5	0.301	0.618	0	0.653	0.264	0.379	0.687	0.67	0.983	0.738	0.334	0.514	0.248	0.487	0.583	0.749	0.569	0.488	0.36	0.0476	0.311
0.545	0.593	0.354	0.39	0.963	0.558	0.51	0.272	0.552	0.305	0.651	0.85	0.803	0.303	0.301	0.206	0.801	0.18	0.163	0.256	0.599	0.954	0.892	0.549	0.401	0.684	0.654	0.203	0.5	0.301	0.634	0	0.653	0.264	0.648	0.687	0.67	0.983	0.738	0.334	0.514	0.248	0.487	0.583	0.749	0.569	0.488	0.36	0.0476	0.311
0.545	0.593	0.32	0.39	0.963	0.558	0.51	0.272	0.552	0.305	0.651	0.85	0.803	0.303	0.301	0.206	0.801	0.18	0.163	0.256	0.599	0.954	0.892	0.549	0.401	0.684	0.654	0.203	0.5	0.301	0.634	0	0.653	0.264	0.648	0.687	0.67	0.983	0.738	0.334	0.591	0.248	0.487	0.583	0.749	0.569	0.488	0.36	0.0476	0.311
0.545	0.593	0.32	0.39	0.963	0.558	0.51	0.272	0.552	0.305	0.651	0.85	0.803	0.303	0.301	0.206	0.801	0.18	0.163	0.762	0.599	0.954	0.892	0.664	0.401	0.684	0.654	0.203	0.5	0.301	0.634	0	1	0.264	0.373	0.687	0.67	0.983	0.738	0.334	0.591	0.248	0.487	0.583	0.749	0.569	0.488	0.36	0.0476	0.311
0.441	0.593	0.32	0.39	0.963	0.558	0.418	0.272	0.552	0.305	0.651	0.85	0.803	0.303	0.301	0.206	0.801	0.18	0.163	0.762	0.599	0.954	0.892	0.664	0.401	0.684	0.654	0.203	0.5	0.5	0.634	0	1	0.264	0.373	0.699	0.67	0.983	0.738	0.334	0.591	0.248	0.487	0.583	0.749	0.569	0.488	0.36	0.0476	0.311
0.441	0.735	0.32	0.39	0.963	0.558	0.418	0.272	0.667	0.305	0.651	0.85	0.803	0.303	0.301	0.206	0.801	0.18	0.163	0.762	0.599	0.954	0.892	0.664	0.401	0.684	0.654	0.203	0.5	0.5	0.634	0	1	0.264	0.373	0.699	0.67	0.983	0.738	0.334	0.591	0.248	0.487	0.583	0.749	0.569	0.488	0.36	0.0476	0.311
0.441	0.735	0.32	0.39	0.963	0.558	0.418	0.272	0.667	0.305	0.651	0.85	0.803	0.303	0.301	0.206	0.801	0.18	0.163	0.762	0.599	0.954	0.892	0.803	0.401	0.684	0.654	0.203	0.5	0.5	0.634	0	1	0.264	0.373	0.699	0.67	0.983	0.738	0.334	0.591	0.248	0.367	0.583	0.749	0.569	0.488	0.36	0.0476	0.311
0.441	0.735	0.32	0.39	0.983	0.558	0.418	0.272	0.667	0.305	0.651	0.85	0.803	0.303	0.301	0.206	0.801	0.18	0.163	0.762	0.599	0.954	0.892	0.803	0.401	0.684	0.654	0.203	0.5	0.5	0.634	0	0.924	0.264	0.373	0.699	0.67	0.983	0.738	0.334	0.591	0.248	0.367	0.583	0.749	0.569	0.488	0.516	0.0476	0.311
0.441	0.735	0.32	0.39	0.983	0.674	0.418	0.272	0.824	0.305	0.651	0.85	0.803	0.303	0.301	0.206	0.801	0.18	0.163	0.762	0.599	0.954	0.892	0.803	0.401	0.684	0.654	0.203	0.5	0.5	0.695	0	0.924	0.264	0.373	0.699	0.67	0.983	0.738	0.334	0.591	0.248	0.367	0.583	0.749	0.569	0.488	0.516	0.0476	0.311
0.441	0.735	0.32	0.372	0.983	0.674	0.418	0.272	0.824	0.305	0.651	0.85	0.803	0.303	0.301	0.206	0.801	0.18	0.163	0.762	0.599	0.954	0.892	0.803	0.401	0.684	0.654	0.203	0.5	0.5	0.695	0	0.947	0.264	0.373	0.699	0.67	0.983	0.738	0.334	0.591	0.248	0.367	0.583	0.749	0.569	0.488	0.516	0.0476	0.311
0.441	0.735	0.32	0.372	0.983	0.674	0.418	0.272	0.824	0.305	0.651	0.85	0.803	0.303	0.301	0.206	0.801	0.18	0.163	0.762	0.599	0.954	0.892	0.803	0.401	0.684	0.454	0.203	0.576	0.5	0.695	0	0.383	0.264	0.373	0.699	0.67	0.983	0.738	0.722	0.591	0.248	0.367	0.583	0.749	0.569	0.488	0.516	0.0476	0.311
0.441	0.735	0.32	0.32	0.983	0.674	0.418	0.272	0.824	0.305	0.651	0.85	0.803	0.303	0.301	0.206	0.801	0.18	0.163	0.762	0.599	0.954	0.892	0.803	0.401	0.684	0.454	0.203	0.576	0.5	0.695	0	0.885	0.264	0.373	0.699	0.67	0.983	0.738	0.722	0.591	0.248	0.367	0.583	0.749	0.569	0.488	0.516	0.0476	0.311
0.441	0.735	0.32	0.32	0.983	0.674	0.418	0.272	0.591	0.305	0.651	0.85	0.803	0.303	0.301	0.206	0.801	0.18	0.163	0.762	0.514	0.954	0.892	0.803	0.401	0.684	0.454	0.203	0.576	0.5	0.695	0	0.336	0.264	0.373	0.699	0.67	0.983	0.738	0.722	0.591	0.248	0.367	0.583	0.749	0.569	0.488	0.516	0.0476	0.311
0.441	0.735	0.32	0.32	0.983	0.674	0.418	0.272	0.591	0.305	0.651	0.85	0.803	0.303	0.301	0.206	0.801	0.18	0.163	0.762	0.514	0.954	0.892	0.803	0.5	0.684	0.454	0.203	0.576	0.5	0.745	0	0.336	0.264	0.373	0.699	0.67	0.983	0.738	0.722	0.591	0.248	0.367	0.583	0.749	0.569	0.488	0.516	0.0476	0.311
0.441	0.587	0.32	0.32	0.983	0.674	0.418	0.272	0.591	0.255	0.651	0.85	0.803	0.303	0.301	0.206	0.801	0.18	0.163	0.762	0.514	0.954	0.892	0.69	0.5	0.684	0.454	0.203	0.576	0.5	0.745	0	0.336	0.264	0.373	0.265	0.67	0.983	0.738	0.722	0.591	0.248	0.367	0.583	0.749	0.569	0.488	0.516	0.0476	0.311
0.441	0.587	0.32	0.32	0.983	0.507	0.418	0.272	0.503	0.255	0.651	0.85	0.803	0.303	0.301	0.206	0.801	0.18	0.163	0.762	0.514	0.954	0.892	0.598	0.5	0.684	0.454	0.203	0.576	0.5	0.745	0	0.844	0.264	0.373	0.265	0.67	0.983	0.291	0.722	0.591	0.248	0.501	0.583	0.749	0.569	0.488	0.516	0.0476	0.311
0.441	0.587	0.32	0.32	0.983	0.507	0.389	0.272	0.503	0.255	0.651	0.85	0.803	0.303	0.301	0.206	0.801	0.18	0.163	0.762	0.514	0.954	0.892	0.598	0.5	0.684	0.454	0.203	0.576	0.5	0.745	0	0.844	0.264	0.373	0.265	0.67	0.983	0.291	0.722	0.591	0.248	0.501	0.583	0.749	0.569	0.488	0.516	0.0476	0.311
0.441	0.587	0.32	0.32	0.983	0.507	0.389	0.272	0.503	0.255	0.651	0.85	0.803	0.303	0.301	0.206	0.801	0.18	0.163	0.762	0.514	0.973	0.892	0.598	0.5	0.684	0.454	0.203	0.576	0.5	0.745	1	0.844	0.264	0.373	0.293	0.67	0.983	0.707	0.722	0.607	0.248	0.501	0.583	0.749	0.569	0.488	0.516	0.0476	0.311
0.441	0.587	0.32	0.32	0.983	0.648	0.389	0.272	0.635	0.255	0.651	0.85	0.803	0.303	0.301	0.206	0.801	0.18	0.163	0.762	0.514	0.973	0.892	0.598	0.5	0.684	0.382	0.203	0.576	0.5	0.758	1	0.844	0.264	0.373	0.293	0.67	0.983	0.707	0.722	0.607	0.248	0.501	0.583	0.749	0.569	0.488	0.516	0.0476	0.311
0.441	0.587	0.32	0.32	0.983	0.648	0.389	0.272	0.635	0.255	0.651	0.85	0.803	0.303	0.301	0.206	0.801	0.18	0.163	0.762	0.514	0.973	0.892	0.598	0.5	0.684	0.382	0.203	0.576	0.5	0.758	1	0.844	0.264	0.373	0.293	0.67	0.983	0.707	0.722	0.607	0.248	0.501	0.583	0.749	0.569	0.488	0.516	0.0476	0.311
0.441	0.587	0.32	0.32	0.983	0.648	0.389	0.272	0.635	0.255	0.651	0.85	0.803	0.303	0.301	0.206	0.801	0.18	0.163	0.762	0.514	0.973	0.892	0.598	0.5	0.684	0.382	0.179	0.576	0.5	0.758	0.473	0.844	0.264	0.373	0.293	0.67	0.983	0.707	0.722	0.607	0.248	0.501	0.583	0.749	0.569	0.488	0.516	0.0476	0.311
0.441	0.587	0.32	0.32	0.983	0.648	0.389	0.272	0.635	0.255	0.651	0.85	0.803	0.303	0.301	0.206	0.801	0.18	0.163	0.762	0.514	0.973	0.386	0.598	0.5	0.684	0.382	0.179	0.745	0.5	0.785	0.473	0.844	0.264	0.36	0.293	0.67	0.983	0.707	0.712	0.656	0.248	0.501	0.583	0.749	0.569	0.488	0.516	0.0476	0.311
0.441	0.587	0.32	0.291	0.983	0.648	0.501	0.272	0.635	0.255	0.651	0.85	0.803	0.303	0.301	0.206	0.801	0.18	0.163	0.762	0.514	0.973	0.386	0.598	0.5	0.684	0.401	0.179	0.745	0.5	0.801	0.18	0.844	0.264	0.36	0.0634	0.67	0.983	0.707	0.712	0.656	0.556	0.501	0.583	0.749	0.569	0.488	0.516	0.0476	0.311
0.441	0.587	0.32	0.291	0.983	0.648	0.501	0.272	0.635	0.255	0.651	0.85	0.803	0.303	0.301	0.206	0.801	0.18	0.163	0.762	0.514	0.973	0.293	0.598	0.5	0.684	0.401	0.179	0.745	0.5	0.843	0.18	0.844	0.264	0.36	0.0634	0.67	0.983	0.707	0.712	0.656	0.556	0.501	0.583	0.749	0.569	0.488	0.516	0.0476	0.311
0.441	0.587	0.32	0.291	0.983	0.648	0.501	0.272	0.635	0.255	0.651	0.85	0.803	0.303	0.301	0.206	0.801	0.18	0.163	0.762	0.514	0.973	0.293	0.598	0.5	0.684	0.401	0.179	0.745	0.5	1	0.18	0.844	0.264	0.36	0.256	0.67	0.983	0.707	0.354	0.656	0.556	0.501	0.583	0.749	0.569	0.488	0.516	0.0476	0.311
0.441	0.587	0.32	0.256	0.983	0.648	0.501	0.272	0.635	0.255	0.651	0.85	0.803	0.303	0.301	0.206	0.801	0.18	0.163	0.762	0.514	0.973	0.293	0.598	0.5	0.684	0.401	0.179	0.745	0.5	0.876	0.18	0.844	0.264	0.36	0.256	0.67	0.983	0.707	0.354	0.656	0.769	0.501	0.583	0.749	0.569	0.488	0.516	0.0476	0.311
0.507	0.587	0.32	0.256	0.983	0.648	0.501	0.272	0.635	0.255	0.651	0.85	0.803	0.303	0.301	0.206	0.801	0.18	0.163	0.762	0.514	0.973	0.293	0.686	0.5	0.684	0.401	0.179	0.745	0.5	0.876	0.18	0.844	0.264	0.36	0.318	0.67	0.983	0.707	0.684	0.656	0.769	0.46	0.583	0.749	0.569	0.488	0.516	0.0476	0.311
0.507	0.587	0.32	0.256	0.983	0.648	0.501	0.272	0.635	0.255	0.651	0.85	0.803	0.303	0.301	0.206	0.801	0.18	0.163	0.762	0.514	0.973	0.293	0.686	0.5	0.684	0.401	0.179	0.745	0.5	0.876	0.18	0.844	0.264	0.36	0.318	0.67	0.983	0.707	0.684	0.656	0.769	0.46	0.583	0.749	0.569	0.488	0.516	0.0476	0.311
0.507	0.587	0.32	0.256	0.983	0.648	0.501	0.272	0.635	0.255	0.651	0.85	0.803	0.303	0.301	0.206	0.801	0.18	0.163	0.762	0.514	0.973	0.293	0.686	0.5	0.684	0.401	0.179	0.745	0.5	0.876	0.18	0.356	0.264	0.36	0.318	0.67	0.983	0.707	0.684	0.656	0.769	0.46	0.583	0.749	0.569	0.488	0.516	0.0476	0.311
0.507	0.587	0.32	0.256	0.983	0.648	0.501	0.272	0.635	0.255	0.651	0.85	0.803	0.303	0.301	0.206	0.801	0.18	0.163	0.762	0.514	0.973	0.293	0.686	0.5	0.684	0.401	0.179	0.745	0.5	0.876	0.18	0.83	0.264	0.36	0.318	0.67	0.983	0.707	0.684	0.656	0.769	0.46	0.583	0.749	0.569	0.488	0.516	0.0476	0.311
0.507	0.587	0.32	0.223	0.983	0.648	0.501	0.272	0.635	0.255	0.651	0.85	0.803	0.303	0.301	0.206	0.801	0.18	0.163	0.762	0.514	0.973	0.293	0.686	0.5	0.684	0.401	0.179	0.71	0.5	0.876	0.18	0.83	0.264	0.36	0.318	0.67	0.983	0.707	0.684	0.656	0.769	0.46	0.583	0.749	0.569	0.488	0.516	0.0476	0.311
0.318	0.542	0.32	0.223	0.983	0.648	0.501	0.272	0.592	0.255	0.651	0.85	0.803	0.303	0.301	0.206	0.801	0.18	0.163	0.762	0.514	0.973	0.151	0.686	0.5	0.684	0.401	0.179	0.71	0.5	0.876	0.18	0.83	0.264	0.36	0.318	0.67	0.983	0.21	0.684	0.656	0.769	0.46	0.583	0.749	0.569	0.488	0.516	0.0476	0.401
0.318	0.542	0.32	0.133	0.983	0.648	0.501	0.272	0.592	0.255	0.651	0.85	0.803	0.303	0.301	0.206	0.801	0.18	0.163	0.762	0.514	0.973	0.151	0.686	0.5	0.684	0.55	0.179	0.71	0.5	0.83	0.18	0.83	0.264	0.36	0.635	0.67	1	0.21	0.684	0.656	0.769	0.46	0.583	0.749	0.569	0.488	0.516	0.0476	0.401
0.318	0.542	0.32	0.133	0.983	0.648	0.501	0.272	0.592	0.255	0.651	0.85	0.803	0.303	0.301	0.206	0.801	0.18	0.163	0.762	0.514	0.973	0.151	0.686	0.5	0.684	0.55	0.179	0.71	0.5	0.761	0.18	0.83	0.264	0.36	0.635	0.67	1	0.21	0.684	0.656	0.769	0.46	0.583	0.749	0.569	0.488	0.516	0.0476	0.401
0.318	0.542	0.32	0.133	0.983	0.648	0.501	0.272	0.592	0.255	0.651	0.85	0.803	0.303	0.301	0.206	0.801	0.18	0.163	0.762	0.514	0.973	0.151	0.686	0.5	0.684	0.55	0.179	0.71	0.401	0.716	0.18	0.83	0.264	0.36	0.388	0.633	1	0.79	0.684	0.656	0.769	0.46	0.583	0.749	0.569	0.488	0.516	0.0476	0.401
0.318	0.542	0.32	0.133	0.983	0.618	0.501	0.272	0.592	0.255	0.651	0.85	0.803	0.303	0.301	0.206	0.801	0.18	0.163	0.762	0.514	0.973	0.151	0.65	0.5	0.684	0.55	0.179	0.71	0.401	0.692	0.18	0.83	0.264	0.36	0.388	0.633	1	0.79	0.684	0.656	0.769	0.46	0.583	0.749	0.569	0.488	0.516	0.0476	0.401
0.318	0.542	0.32	0.133	0.983	0.618	0.689	0.272	0.592	0.255	0.651	0.85	0.803	0.303	0.301	0.206	0.801	0.18	0.163	0.762	0.617	0.973	0.151	0.65	0.5	0.684	0.55	0.169	0.71	0.401	0.692	0.18	0.83	0.264	0.331	0.388	0.633	1	0.749	0.684	0.656	0.769	0.46	0.583	0.749	0.569	0.488	0.516	0.0476	0.401
0.318	0.542	0.32	0.133	0.983	0.618	0.689	0.272	0.592	0.255	0.651	0.85	0.803	0.303	0.301	0.206	0.801	0.18	0.807	0.762	0.617	0.973	0.151	0.65	0.5	0.684	0.55	0.169	0.71	0.401	0.422	0.244	0.696	0.264	0.331	0.62	0.633	1	0.749	0.684	0.656	0.769	0.46	0.583	0.749	0.569	0.488	0.516	0.0476	0.401
0.318	0.542	0.32	0.133	0.983	0.618	0.689	0.272	0.592	0.255	0.651	0.85	0.803	0.303	0.301	0.206	0.801	0.18	0.807	0.762	0.617	0.909	0.151	0.65	0.5	0.684	0.55	0.169	0.71	0.401	0.422	0.244	0.696	0.264	0.331	0.352	0.633	1	0.235	0.684	0.656	0.769	0.46	0.583	0.749	0.569	0.488	0.516	0.0476	0.401
0.318	0.542	0.506	0.0288	0.983	0.618	0.689	0.272	0.592	0.233	0.651	0.85	0.803	0.303	0.301	0.206	0.801	0.18	0.807	0.762	0.617	0.909	0.151	0.65	0.5	0.684	0.418	0.169	0.71	0.401	0.586	0.244	0.341	0.264	0.331	0.352	0.633	1	0.235	0.778	0.656	0.769	0.46	0.393	0.749	0.569	0.488	0.516	0.0476	0.401
0.318	0.542	0.506	0.0288	0.983	0.618	0.689	0.272	0.592	0.212	0.651	0.85	0.803	0.303	0.301	0.206	0.801	0.18	0.807	0.762	0.552	0.909	0.151	0.65	0.5	0.684	0.418	0.314	0.71	0.401	0.416	0.244	0.341	0.117	0.331	0.352	0.633	1	0.235	0.778	0.656	0.769	0.46	0.393	0.749	0.569	0.488	0.516	0.0476	0.401
0.318	0.542	0.506	0.0288	0.983	0.618	0.689	0.272	0.592	0.212	0.651	0.85	0.803	0.303	0.301	0.206	0.801	0.18	0.807	0.762	0.552	0.611	0.151	0.65	0.5	0.684	0.5	0.314	0.71	0.401	0.405	0.244	0.341	0.117	0.331	0.729	0.633	1	0.718	0.778	0.702	0.769	0.46	0.393	0.749	0.569	0.543	0.516	0.0476	0.401
0.318	0.542	0.506	0.0288	0.983	0.618	0.689	0.272	0.592	0.212	0.651	0.85	0.803	0.303	0.301	0.206	0.801	0.18	0.807	0.762	0.552	0.611	0.151	0.65	0.5	0.684	0.5	0.314	0.71	0.401	0.405	0.179	0.341	0.117	0.331	0.729	0.633	1	0.718	0.778	0.702	0.823	0.46	0.393	0.749	0.569	0.543	0.516	0.0476	0.401
0.318	0.542	0.506	0.0288	0.983	0.618	0.689	0.272	0.592	0.212	0.651	0.85	0.803	0.303	0.301	0.206	0.801	0.18	0.807	0.762	0.552	0.301	0.151	0.65	0.5	0.684	0.5	0.314	0.71	0.401	0.405	0.246	0.341	0.117	0.331	0.729	0.633	1	0.718	0.778	0.702	0.823	0.46	0.393	0.749	0.569	0.543	0.516	0.0476	0.401
0.318	0.542	0.506	0.0288	0.983	0.618	0.689	0.236	0.592	0.212	0.651	0.85	0.803	0.303	0.301	0.206	0.801	0.18	0.807	0.762	0.552	0.301	0.151	0.65	0.5	0.684	0.5	0.314	0.71	0.401	0.405	0.246	0.341	0.117	0.331	0.729	0.633	1	0.718	0.778	0.702	0.823	0.46	0.393	0.749	0.569	0.543	0.516	0.0476	0.401
0.148	0.542	0.506	0.0288	0.983	0.618	0.689	0.236	0.592	0.212	0.651	0.85	0.803	0.303	0.301	0.206	0.801	0.18	0.807	0.762	0.552	0.301	0.151	0.65	0.169	0.684	0.5	0.314	0.71	0.401	0.395	0.246	0.843	0.117	0.331	0.729	0.633	1	0.718	0.778	0.702	0.823	0.46	0.393	0.749	0.569	0.543	0.516	0.0476	0.401
0.148	0.542	0.506	0.0288	0.983	0.618	0.689	0.236	0.592	0.212	0.651	0.85	0.803	0.303	0.301	0.206	0.801	0.18	0.807	0.762	0.552	0.301	0.151	0.65	0.169	0.684	0.5	0.314	0.71	0.401	0.395	0.246	0.843	0.117	0.331	0.729	0.633	1	0.718	0.778	0.702	0.823	0.46	0.393	0.749	0.569	0.543	0.516	0.0476	0.401
0.148	0.542	0.506	0.0288	0.983	0.618	0.689	0.236	0.592	0.212	0.651	0.85	0.803	0.303	0.301	0.206	0.801	0.18	0.807	0.762	0.552	0.301	0.122	0.671	0.169	0.684	0.5	0.314	0.71	0.401	0.29	0.246	0.843	0.117	0.331	0.729	0.633	1	0.718	0.778	0.702	0.823	0.46	0.491	0.749	0.569	0.607	0.516	0.0476	0.401
0.148	0.542	0.506	0.0288	0.983	0.618	0.689	0.236	0.592	0.212	0.651	0.85	0.803	0.303	0.301	0.206	0.801	0.18	0.807	0.762	0.552	0.301	0.122	0.671	0.169	0.684	0.5	0.314	0.71	0.401	0.29	0.246	0.843	0.117	0.331	0.729	0.633	1	0.718	0.778	0.702	0.823	0.46	0.491	0.749	0.569	0.607	0.516	0.0476	0.401
0.148	0.542	0.506	0.0259	0.983	0.618	0.689	0.236	0.592	0.212	0.651	0.85	0.803	0.303	0.301	0.206	0.801	0.18	0.807	0.762	0.552	0.301	0.122	0.671	0.169	0.684	0.5	0.314	0.71	0.401	0.29	0.246	0.339	0.117	0.331	0.729	0.633	1	0.718	0.778	0.702	0.823	0.46	0.491	0.749	0.569	0.607	0.516	0.0476	0.401
0.148	0.542	0.506	0.0259	0.983	0.618	0.689	0.236	0.592	0.212	0.651	0.85	0.803	0.303	0.301	0.206	0.801	0.18	0.807	0.762	0.552	0.301	0.122	0.671	0.169	0.684	0.5	0.314	0.71	0.401	0.29	0.246	0.339	0.117	0.687	0.729	0.633	1	0.718	0.778	0.702	0.823	0.412	0.491	0.749	0.569	0.607	0.516	0.0476	0.401
0.148	0.542	0.506	0.0259	0.983	0.618	0.689	0.236	0.592	0.212	0.651	0.85	0.803	0.303	0.301	0.206	0.801	0.18	0.807	0.762	0.552	0.301	0.122	0.671	0.169	0.684	0.313	0.314	0.71	0.401	0.29	0.618	0.339	0.117	0.34	0.673	0.633	1	0.718	0.778	0.702	0.823	0.412	0.491	0.749	0.569	0.607	0.516	0.0476	0.605
0.148	0.542	0.506	0	0.983	0.618	0.689	0.236	0.592	0.212	0.651	0.85	0.803	0.303	0.301	0.206	0.801	0.18	0.807	0.762	0.552	0.301	0.122	0.671	0.169	0.684	0.298	0.314	0.732	0.401	0.29	0.618	0.339	0.117	0.34	0.746	0.633	1	0.718	0.778	0.516	0.823	0.412	0.491	0.749	0.569	0.607	0.516	0.0476	0.605
0.148	0.542	0.506	0	0.983	0.618	0.689	0.236	0.592	0.212	0.651	0.85	0.803	0.303	0.301	0.206	0.801	0.18	0.807	0.762	0.552	0.301	0.122	0.671	0.169	0.684	0.298	0.314	0.732	0.401	0.29	0.225	0.339	0.117	0.34	0.746	0.633	1	0.718	0.778	0.516	0.823	0.412	0.491	0.749	0.569	0.607	0.516	0.0476	0.605
0.148	0.542	0.506	0.0548	0.983	0.618	0.689	0.236	0.569	0.212	0.651	0.85	0.803	0.303	0.301	0.206	0.801	0.18	0.807	0.762	0.552	0.301	0.122	0.671	0.169	0.684	0.293	0.314	0.732	0.5	0.29	0.225	0.339	0.117	0.34	0.746	0.633	1	0.718	0.741	0.516	0.823	0.412	0.491	0.749	0.569	0.607	0.516	0.0476	0.605
0.148	0.542	0.506	0.0548	0.983	0.618	0.689	0.193	0.569	0.212	0.651	0.85	0.803	0.303	0.301	0.206	0.801	0.18	0.807	0.762	0.552	0.301	0.122	0.671	0.169	0.684	0.293	0.314	0.732	0.5	0.29	0.225	0.339	0.117	0.34	0.746	0.633	1	0.684	0.741	0.352	0.823	0.412	0.491	0.749	0.569	0.607	0.516	0.0476	0.605
0.148	0.542	0.506	0.0548	0.983	0.618	0.689	0.193	0.569	0.212	0.651	0.85	0.803	0.303	0.301	0.206	0.801	0.18	0.807	0.762	0.552	0.405	0.122	0.602	0.102	0.684	0.293	0.314	0.732	0.5	0.29	0.282	0.339	0.117	0.34	0.746	0.633	1	0.684	0.741	0.352	0.823	0.412	0.491	0.749	0.569	0.607	0.516	0.0476	0.605
0.148	0.542	0.506	0.0548	0.974	0.618	0.689	0.193	0.569	0.212	0.651	0.85	0.803	0.303	0.301	0.206	0.801	0.18	0.807	0.762	0.552	0.405	0.124	0.602	0.102	0.684	0.293	0.314	0.732	0.5	0.0865	0.282	0.339	0.117	0.34	0.746	0.633	1	0.684	0.741	0.352	0.823	0.412	0.491	0.749	0.569	0.607	0.516	0.0476	0.605
0.148	0.542	0.506	0.0548	0.974	0.618	0.689	0.193	0.569	0.212	0.651	0.85	0.803	0.303	0.301	0.206	0.801	0.18	0.807	0.762	0.552	0.405	0.124	0.602	0.102	0.684	0.293	0.314	0.732	0.5	0.0865	0.282	0.728	0.117	0.34	0.746	0.633	1	0.684	0.343	0.352	0.823	0.412	0.491	0.749	0.569	0.607	0.516	0.0476	0.605
0.486	0.542	0.506	0.0548	0.974	0.618	0.689	0.193	0.569	0.225	0.651	0.85	0.803	0.303	0.301	0.206	0.801	0.18	0.807	0.762	0.552	0.405	0.124	0.602	0.102	0.684	0.293	0.275	0.732	0.5	0.0865	0.254	0.728	0.117	0.34	0.746	0.633	1	0.684	0.343	0.352	0.823	0.412	0.491	0.749	0.569	0.607	0.516	0.0476	0.605
0.486	0.542	0.506	0.0548	0.957	0.607	0.689	0.193	0.569	0.225	0.651	0.85	0.803	0.303	0.301	0.206	0.801	0.18	0.807	0.762	0.552	0.405	0.124	0.602	0.5	0.684	0.293	0.275	0.732	0.5	0.0865	0.254	0.728	0.117	0.34	0.746	0.633	1	0.684	0.343	0.352	0.823	0.412	0.491	0.749	0.569	0.607	0.516	0.0476	0.605
0.486	0.542	0.506	0.0548	0.957	0.607	0.689	0.193	0.569	0.225	0.651	0.85	0.803	0.303	0.301	0.206	0.801	0.18	0.807	0.762	0.552	0.405	0.124	0.602	0.5	0.684	0.293	0.275	0.732	0.5	0.0865	0.254	0.301	0.117	0.34	0.746	0.633	1	0.684	0.343	0.352	0.823	0.412	0.491	0.749	0.569	0.607	0.516	0.0476	0.506
0.774	0.542	0.506	0.0548	0.957	0.607	0.689	0.193	0.569	0.225	0.651	0.85	0.803	0.303	0.301	0.206	0.801	0.18	0.807	0.762	0.552	0.405	0.124	0.602	0.5	0.684	0.329	0.275	0.709	0.5	0.0865	0.657	0.687	0.117	0.34	0.746	0.633	1	0.684	0.343	0.352	0.823	0.412	0.491	0.749	0.569	0.607	0.516	0.0476	0.506
0.774	0.542	0.506	0.0548	0.957	0.607	0.689	0.193	0.569	0.225	0.651	0.85	0.803	0.303	0.301	0.206	0.801	0.18	0.807	0.762	0.552	0.405	0.124	0.602	0.5	0.684	0.329	0.275	0.709	0.5	0.0865	0.216	0.687	0	0.34	0.746	0.633	1	0.684	0.748	0.352	0.823	0.412	0.491	0.749	0.569	0.607	0.516	0.0476	0.506
0.517	0.542	0.506	0.0548	0.905	0.607	0.689	0.193	0.569	0.225	0.651	0.85	0.803	0.303	0.301	0.206	0.801	0.18	0.807	0.762	0.552	0.405	0.124	0.602	0.5	0.684	0.329	0.275	0.709	0.5	0.0865	0.216	0.687	0	0.34	0.746	0.633	1	0.684	0.748	0.352	0.823	0.412	0.491	0.749	0.569	0.607	0.516	0.0476	0.506
0.517	0.542	0.272	0.0548	0.905	0.607	0.51	0.193	0.569	0.225	0.651	0.85	0.803	0.303	0.301	0.206	0.801	0.18	0.807	0.762	0.552	0.405	0.124	0.602	0.248	0.684	0.329	0.275	0.709	0.5	0.0865	0.712	0.362	0	0.34	0.746	0.633	1	0.684	0.748	0.352	0.823	0.412	0.491	0.749	0.569	0.607	0.516	0.0476	0.506
0.517	0.542	0.272	0.0548	0.905	0.607	0.51	0.193	0.569	0.225	0.651	0.85	0.803	0.303	0.301	0.206	0.801	0.18	0.807	0.762	0.552	0.501	0.124	0.602	0.248	0.684	0.329	0.275	0.709	0.451	0.0865	0.712	0.673	0	0.34	0.746	0.597	1	0.684	0.748	0.352	0.823	0.412	0.491	0.749	0.569	0.607	0.516	0.0476	0.506
0.517	0.542	0.272	0.0548	0.905	0.607	0.51	0.193	0.569	0.225	0.651	0.85	0.803	0.303	0.301	0.206	0.801	0.18	0.807	0.762	0.552	0.501	0.124	0.602	0.248	0.684	0.329	0.275	0.709	0.451	0	0.712	0.673	0	0.34	0.746	0.597	1	0.684	0.748	0.352	0.823	0.412	0.491	0.749	0.569	0.607	0.516	0.0476	0.506
0.517	0.542	0.272	0.0548	0.905	0.607	0.51	0.193	0.569	0.249	0.651	0.85	0.803	0.303	0.301	0.206	0.801	0.18	0.807	0.762	0.595	0.501	0.124	0.602	0.248	0.684	0.329	0.275	0.709	0.451	0	0.232	0.673	0	0.34	0.746	0.597	0.0893	0.684	0.748	0.352	0.823	0.412	0.491	0.749	0.569	0.607	0.516	0.0476	0.506
0.517	0.542	0.272	0.0548	0.859	0.607	0.51	0.193	0.569	0.249	0.651	0.85	0.803	0.303	0.301	0.206	0.801	0.18	0.807	0.762	0.595	0.501	0.124	0.602	0.248	0.684	0.329	0.275	0.709	0.451	0	0.232	0.346	0	0.287	0.746	0.597	0.595	0.684	0.246	0.352	0.823	0.412	0.491	0.749	0.569	0.607	0.516	0.0476	0.506
0.517	0.542	0.272	0.0778	0.859	0.588	0.51	0.193	0.569	0.293	0.651	0.85	0.803	0.356	0.301	0.206	0.801	0.18	0.807	0.762	0.595	0.501	0.124	0.602	0.248	0.684	0.329	0.369	0.709	0.451	0	0.232	0.346	0	0.287	0.746	0.597	0.595	0.37	0.246	0.352	0.823	0.412	0.491	0.749	0.569	0.607	0.516	0.0476	0.506
[truncated: 60 more columns]
