# Supplementary material for: Forecasting the outcome of a time-varying Bernoulli process: Data from a laboratory experiment
Source: Data Brief. 2017 Oct 6;15:469–73. doi: 10.1016/j.dib.2017.10.007 (PMC5647523; doi:10.1016/j.dib.2017.10.007)
Supplement: Supplementary file 2 — Supplementary material [file mmc2.zip › Data/probs.txt]

0.587	0.355	0.797	0.238	0.223	0.355	0.182	0.957	0.355	0.245	0.355	0.355	0.897	0.537	0.604	0.588	0.355	0.887	0.265	0.34	0.407	0.166	0.734	0.355	0.624	0.355	0.839	0.256	0.624	0.021	0.465	0.465	0.512	0.501	0.922	0.996	0.355	0.152	0.355	0.261	0.417	0.524	0.627	0.355	0.355	0.152	0.942	0.678	0.615	0.825
0.587	0.355	0.797	0.238	0.223	0.355	0.182	0.957	0.355	0.245	0.355	0.355	0.897	0.537	0.604	0.588	0.355	0.887	0.265	0.34	0.407	0.166	0.734	0.355	0.624	0.355	0.839	0.256	0.624	0.021	0.465	0.465	0.512	0.501	0.922	0.996	0.355	0.152	0.355	0.261	0.417	0.524	0.627	0.355	0.355	0.152	0.942	0.678	0.615	0.825
0.587	0.355	0.797	0.238	0.223	0.355	0.182	0.957	0.355	0.245	0.355	0.355	0.897	0.537	0.604	0.588	0.355	0.887	0.265	0.34	0.407	0.166	0.734	0.355	0.624	0.355	0.839	0.256	0.624	0.021	0.465	0.465	0.512	0.501	0.922	0.996	0.355	0.152	0.355	0.261	0.417	0.524	0.627	0.355	0.355	0.152	0.942	0.678	0.615	0.825
0.587	0.355	0.797	0.238	0.223	0.355	0.182	0.957	0.355	0.245	0.355	0.355	0.897	0.537	0.604	0.588	0.355	0.887	0.265	0.34	0.407	0.166	0.734	0.355	0.624	0.355	0.839	0.256	0.624	0.021	0.465	0.465	0.512	0.501	0.922	0.996	0.355	0.152	0.355	0.261	0.417	0.524	0.627	0.355	0.355	0.152	0.942	0.678	0.615	0.825
0.587	0.355	0.797	0.238	0.223	0.355	0.182	0.957	0.355	0.245	0.355	0.355	0.897	0.537	0.604	0.588	0.355	0.887	0.265	0.34	0.407	0.166	0.734	0.355	0.624	0.355	0.839	0.256	0.624	0.021	0.465	0.465	0.512	0.501	0.922	0.996	0.355	0.152	0.355	0.261	0.417	0.524	0.627	0.355	0.355	0.152	0.942	0.678	0.615	0.825
0.587	0.355	0.797	0.238	0.223	0.355	0.182	0.957	0.355	0.245	0.355	0.355	0.897	0.537	0.604	0.588	0.355	0.887	0.265	0.34	0.407	0.166	0.734	0.355	0.624	0.355	0.839	0.256	0.624	0.021	0.465	0.465	0.512	0.501	0.922	0.996	0.355	0.152	0.355	0.261	0.417	0.524	0.627	0.355	0.355	0.152	0.942	0.678	0.615	0.825
0.587	0.355	0.797	0.238	0.223	0.355	0.182	0.957	0.355	0.245	0.355	0.355	0.897	0.537	0.604	0.588	0.355	0.887	0.265	0.34	0.407	0.166	0.734	0.355	0.624	0.355	0.839	0.256	0.624	0.021	0.465	0.465	0.512	0.501	0.922	0.996	0.355	0.152	0.355	0.261	0.417	0.524	0.627	0.355	0.355	0.152	0.942	0.678	0.615	0.825
0.587	0.355	0.797	0.238	0.223	0.355	0.182	0.957	0.355	0.245	0.355	0.355	0.897	0.537	0.604	0.588	0.355	0.887	0.265	0.34	0.407	0.166	0.734	0.355	0.624	0.355	0.839	0.256	0.624	0.021	0.465	0.465	0.512	0.501	0.922	0.996	0.355	0.152	0.355	0.261	0.417	0.524	0.627	0.355	0.355	0.152	0.942	0.678	0.615	0.825
0.587	0.355	0.797	0.238	0.223	0.355	0.182	0.957	0.355	0.245	0.355	0.355	0.897	0.537	0.604	0.588	0.355	0.887	0.265	0.34	0.407	0.166	0.734	0.355	0.624	0.355	0.839	0.256	0.624	0.021	0.465	0.465	0.512	0.501	0.922	0.996	0.355	0.152	0.355	0.261	0.417	0.524	0.627	0.355	0.355	0.152	0.942	0.678	0.615	0.825
0.587	0.355	0.797	0.238	0.223	0.355	0.182	0.957	0.355	0.245	0.355	0.355	0.897	0.537	0.604	0.588	0.355	0.887	0.265	0.34	0.407	0.166	0.734	0.355	0.624	0.355	0.839	0.256	0.624	0.021	0.465	0.465	0.512	0.501	0.922	0.996	0.355	0.152	0.355	0.261	0.417	0.524	0.627	0.355	0.355	0.152	0.942	0.678	0.615	0.825
0.587	0.355	0.797	0.238	0.223	0.355	0.182	0.957	0.355	0.245	0.355	0.355	0.897	0.537	0.604	0.588	0.355	0.887	0.265	0.34	0.407	0.166	0.734	0.355	0.624	0.355	0.839	0.256	0.624	0.021	0.465	0.465	0.512	0.501	0.922	0.996	0.355	0.152	0.355	0.261	0.417	0.524	0.627	0.355	0.355	0.152	0.942	0.678	0.615	0.825
0.587	0.355	0.797	0.238	0.223	0.355	0.182	0.957	0.355	0.245	0.355	0.355	0.897	0.537	0.604	0.588	0.355	0.887	0.265	0.34	0.407	0.166	0.734	0.355	0.624	0.355	0.839	0.256	0.624	0.021	0.465	0.465	0.512	0.501	0.922	0.996	0.355	0.152	0.355	0.261	0.417	0.524	0.627	0.355	0.355	0.152	0.942	0.678	0.615	0.825
0.587	0.355	0.797	0.238	0.223	0.355	0.182	0.957	0.355	0.245	0.355	0.355	0.897	0.537	0.604	0.588	0.355	0.887	0.265	0.34	0.407	0.166	0.734	0.355	0.624	0.355	0.839	0.256	0.624	0.021	0.465	0.465	0.512	0.501	0.922	0.996	0.355	0.152	0.355	0.261	0.417	0.524	0.627	0.355	0.355	0.152	0.942	0.678	0.615	0.825
0.587	0.355	0.797	0.238	0.223	0.355	0.182	0.957	0.355	0.245	0.355	0.355	0.897	0.537	0.604	0.588	0.355	0.887	0.265	0.34	0.407	0.166	0.734	0.355	0.624	0.355	0.839	0.256	0.624	0.021	0.465	0.465	0.512	0.501	0.922	0.996	0.355	0.152	0.355	0.261	0.417	0.524	0.627	0.355	0.355	0.152	0.942	0.678	0.615	0.825
0.587	0.355	0.797	0.238	0.223	0.355	0.182	0.957	0.355	0.245	0.355	0.355	0.897	0.537	0.604	0.588	0.355	0.887	0.265	0.34	0.407	0.166	0.734	0.355	0.624	0.355	0.839	0.256	0.624	0.021	0.465	0.465	0.512	0.501	0.922	0.996	0.355	0.152	0.355	0.261	0.417	0.524	0.627	0.355	0.355	0.152	0.942	0.678	0.615	0.825
0.587	0.355	0.797	0.238	0.223	0.355	0.182	0.957	0.355	0.245	0.355	0.355	0.897	0.537	0.604	0.588	0.355	0.887	0.265	0.34	0.407	0.166	0.734	0.355	0.624	0.355	0.839	0.256	0.624	0.021	0.465	0.465	0.512	0.501	0.922	0.996	0.355	0.152	0.355	0.261	0.417	0.524	0.627	0.355	0.355	0.152	0.942	0.678	0.615	0.825
0.587	0.355	0.797	0.238	0.223	0.355	0.182	0.957	0.355	0.245	0.355	0.355	0.897	0.537	0.604	0.588	0.355	0.887	0.265	0.34	0.407	0.166	0.734	0.355	0.624	0.355	0.839	0.256	0.624	0.021	0.465	0.465	0.512	0.501	0.922	0.996	0.355	0.152	0.355	0.261	0.417	0.524	0.627	0.355	0.355	0.152	0.942	0.678	0.615	0.825
0.587	0.355	0.797	0.238	0.223	0.355	0.182	0.957	0.355	0.245	0.355	0.355	0.897	0.537	0.604	0.588	0.355	0.887	0.265	0.34	0.407	0.166	0.734	0.355	0.624	0.355	0.839	0.256	0.624	0.021	0.465	0.465	0.512	0.501	0.922	0.996	0.355	0.152	0.355	0.261	0.417	0.524	0.627	0.355	0.355	0.152	0.942	0.678	0.615	0.825
0.587	0.355	0.797	0.238	0.223	0.355	0.182	0.957	0.355	0.245	0.355	0.355	0.897	0.537	0.604	0.588	0.355	0.887	0.265	0.34	0.407	0.166	0.734	0.355	0.624	0.355	0.839	0.256	0.624	0.021	0.465	0.465	0.512	0.501	0.922	0.996	0.355	0.152	0.355	0.261	0.417	0.524	0.627	0.355	0.355	0.152	0.942	0.678	0.615	0.825
0.587	0.355	0.797	0.238	0.223	0.355	0.182	0.957	0.355	0.245	0.355	0.355	0.897	0.537	0.604	0.588	0.355	0.887	0.265	0.34	0.407	0.166	0.734	0.355	0.624	0.355	0.839	0.256	0.624	0.021	0.465	0.465	0.512	0.501	0.771	0.996	0.355	0.152	0.355	0.261	0.417	0.524	0.627	0.355	0.355	0.152	0.942	0.678	0.615	0.825
0.587	0.355	0.797	0.238	0.223	0.355	0.182	0.957	0.355	0.245	0.355	0.355	0.897	0.537	0.604	0.588	0.355	0.887	0.265	0.34	0.407	0.166	0.734	0.355	0.624	0.355	0.839	0.256	0.624	0.021	0.465	0.465	0.512	0.501	0.771	0.996	0.355	0.152	0.355	0.261	0.417	0.524	0.627	0.355	0.355	0.152	0.942	0.678	0.615	0.825
0.587	0.355	0.797	0.238	0.223	0.355	0.182	0.957	0.355	0.245	0.355	0.355	0.897	0.537	0.604	0.588	0.355	0.887	0.265	0.34	0.407	0.166	0.734	0.355	0.624	0.355	0.839	0.256	0.624	0.021	0.465	0.465	0.512	0.501	0.771	0.996	0.355	0.152	0.355	0.261	0.417	0.524	0.627	0.355	0.355	0.152	0.942	0.678	0.615	0.825
0.587	0.355	0.797	0.238	0.223	0.355	0.182	0.957	0.355	0.245	0.355	0.355	0.897	0.537	0.604	0.588	0.355	0.887	0.265	0.34	0.407	0.166	0.734	0.355	0.624	0.355	0.839	0.256	0.624	0.021	0.465	0.465	0.512	0.501	0.771	0.996	0.355	0.152	0.355	0.261	0.417	0.524	0.627	0.355	0.355	0.152	0.942	0.678	0.615	0.825
0.587	0.355	0.797	0.238	0.223	0.355	0.182	0.957	0.355	0.245	0.355	0.355	0.897	0.537	0.604	0.588	0.355	0.887	0.265	0.34	0.407	0.166	0.734	0.355	0.624	0.355	0.839	0.256	0.624	0.021	0.465	0.465	0.512	0.501	0.771	0.996	0.355	0.152	0.355	0.261	0.417	0.524	0.627	0.355	0.355	0.152	0.942	0.678	0.615	0.825
0.587	0.355	0.797	0.238	0.223	0.355	0.182	0.957	0.355	0.245	0.355	0.355	0.897	0.537	0.604	0.588	0.355	0.887	0.265	0.34	0.407	0.166	0.734	0.355	0.624	0.355	0.839	0.256	0.624	0.021	0.465	0.465	0.512	0.501	0.771	0.996	0.355	0.152	0.355	0.261	0.417	0.524	0.627	0.355	0.355	0.152	0.942	0.678	0.615	0.825
0.587	0.355	0.797	0.238	0.223	0.355	0.182	0.957	0.355	0.245	0.355	0.355	0.897	0.537	0.604	0.588	0.355	0.887	0.265	0.34	0.407	0.166	0.734	0.355	0.624	0.355	0.839	0.256	0.624	0.021	0.465	0.465	0.512	0.501	0.771	0.996	0.355	0.152	0.355	0.261	0.417	0.524	0.627	0.355	0.355	0.152	0.942	0.678	0.615	0.825
0.587	0.355	0.797	0.238	0.223	0.355	0.182	0.957	0.355	0.245	0.355	0.355	0.897	0.537	0.604	0.588	0.355	0.887	0.265	0.34	0.407	0.166	0.734	0.355	0.624	0.355	0.839	0.256	0.624	0.021	0.465	0.465	0.512	0.501	0.771	0.996	0.355	0.152	0.355	0.261	0.417	0.524	0.627	0.355	0.355	0.152	0.942	0.678	0.615	0.825
0.587	0.355	0.797	0.238	0.223	0.355	0.182	0.957	0.355	0.245	0.355	0.355	0.897	0.537	0.604	0.588	0.355	0.887	0.265	0.34	0.407	0.166	0.734	0.355	0.624	0.355	0.839	0.256	0.624	0.021	0.465	0.465	0.512	0.501	0.771	0.996	0.355	0.152	0.355	0.261	0.417	0.524	0.627	0.355	0.355	0.152	0.942	0.678	0.615	0.825
0.587	0.355	0.797	0.238	0.223	0.355	0.182	0.957	0.355	0.245	0.355	0.355	0.897	0.495	0.604	0.588	0.355	0.887	0.265	0.34	0.407	0.166	0.734	0.355	0.624	0.355	0.839	0.256	0.624	0.021	0.465	0.465	0.512	0.501	0.771	0.996	0.355	0.152	0.355	0.261	0.417	0.524	0.627	0.355	0.355	0.152	0.942	0.678	0.615	0.825
0.587	0.355	0.797	0.238	0.223	0.355	0.182	0.957	0.355	0.245	0.355	0.355	0.897	0.495	0.604	0.588	0.355	0.887	0.265	0.34	0.407	0.166	0.734	0.355	0.624	0.355	0.839	0.256	0.624	0.021	0.465	0.465	0.512	0.501	0.771	0.996	0.355	0.152	0.355	0.261	0.417	0.524	0.627	0.355	0.355	0.152	0.942	0.678	0.615	0.825
0.587	0.355	0.797	0.238	0.223	0.355	0.182	0.957	0.355	0.245	0.355	0.355	0.897	0.495	0.604	0.588	0.355	0.887	0.265	0.34	0.407	0.166	0.734	0.355	0.624	0.355	0.839	0.256	0.624	0.021	0.465	0.465	0.512	0.501	0.771	0.996	0.355	0.152	0.355	0.261	0.417	0.524	0.627	0.355	0.355	0.152	0.942	0.678	0.615	0.825
0.587	0.355	0.797	0.238	0.223	0.355	0.182	0.957	0.355	0.245	0.355	0.355	0.897	0.495	0.604	0.588	0.355	0.887	0.265	0.34	0.407	0.166	0.734	0.355	0.624	0.355	0.839	0.256	0.624	0.021	0.465	0.465	0.512	0.501	0.771	0.996	0.355	0.152	0.355	0.261	0.417	0.524	0.627	0.355	0.355	0.152	0.942	0.678	0.615	0.825
0.587	0.355	0.797	0.238	0.223	0.355	0.182	0.957	0.355	0.245	0.355	0.355	0.897	0.495	0.604	0.588	0.355	0.887	0.265	0.34	0.407	0.166	0.734	0.355	0.624	0.355	0.839	0.256	0.624	0.021	0.465	0.465	0.512	0.501	0.771	0.996	0.355	0.152	0.355	0.261	0.417	0.524	0.627	0.355	0.355	0.152	0.942	0.678	0.615	0.825
0.587	0.355	0.797	0.238	0.223	0.355	0.182	0.957	0.355	0.245	0.355	0.355	0.897	0.495	0.604	0.588	0.355	0.887	0.265	0.34	0.407	0.166	0.734	0.355	0.624	0.355	0.839	0.256	0.624	0.021	0.465	0.465	0.512	0.501	0.771	0.996	0.355	0.152	0.355	0.261	0.417	0.524	0.627	0.355	0.355	0.152	0.942	0.678	0.615	0.825
0.587	0.355	0.797	0.238	0.223	0.355	0.182	0.957	0.355	0.245	0.355	0.355	0.897	0.495	0.604	0.588	0.355	0.887	0.265	0.34	0.407	0.166	0.734	0.355	0.624	0.355	0.839	0.256	0.624	0.021	0.465	0.465	0.512	0.501	0.771	0.996	0.355	0.152	0.355	0.261	0.417	0.524	0.627	0.355	0.355	0.152	0.942	0.229	0.615	0.825
0.587	0.355	0.797	0.238	0.223	0.355	0.182	0.957	0.355	0.245	0.355	0.355	0.897	0.495	0.604	0.588	0.355	0.887	0.265	0.34	0.407	0.166	0.734	0.355	0.624	0.355	0.839	0.256	0.919	0.021	0.465	0.465	0.512	0.501	0.771	0.996	0.355	0.152	0.355	0.261	0.417	0.524	0.627	0.355	0.355	0.152	0.942	0.229	0.615	0.825
0.587	0.355	0.797	0.238	0.223	0.355	0.182	0.957	0.355	0.245	0.355	0.355	0.897	0.495	0.604	0.588	0.355	0.887	0.265	0.34	0.407	0.166	0.734	0.355	0.624	0.355	0.839	0.256	0.919	0.021	0.465	0.465	0.512	0.501	0.771	0.996	0.355	0.152	0.355	0.261	0.417	0.524	0.627	0.355	0.355	0.152	0.942	0.229	0.615	0.825
0.587	0.355	0.797	0.238	0.223	0.355	0.182	0.957	0.355	0.245	0.355	0.355	0.897	0.495	0.604	0.588	0.355	0.887	0.265	0.34	0.407	0.166	0.734	0.355	0.624	0.355	0.839	0.256	0.919	0.021	0.465	0.465	0.512	0.501	0.771	0.996	0.355	0.152	0.355	0.261	0.417	0.524	0.627	0.355	0.355	0.152	0.942	0.229	0.615	0.825
0.587	0.355	0.797	0.238	0.223	0.355	0.182	0.957	0.355	0.245	0.355	0.355	0.897	0.495	0.604	0.588	0.355	0.887	0.265	0.34	0.407	0.166	0.734	0.355	0.624	0.355	0.839	0.256	0.919	0.352	0.465	0.465	0.512	0.501	0.771	0.996	0.355	0.152	0.355	0.261	0.417	0.524	0.627	0.355	0.355	0.152	0.942	0.229	0.615	0.825
0.587	0.355	0.797	0.238	0.223	0.355	0.182	0.957	0.355	0.245	0.355	0.355	0.897	0.495	0.604	0.588	0.355	0.887	0.265	0.34	0.407	0.166	0.734	0.355	0.624	0.355	0.839	0.256	0.919	0.352	0.465	0.465	0.512	0.501	0.771	0.996	0.355	0.152	0.355	0.261	0.417	0.524	0.627	0.355	0.355	0.152	0.942	0.229	0.615	0.825
0.587	0.355	0.797	0.238	0.223	0.355	0.182	0.957	0.355	0.245	0.355	0.355	0.897	0.495	0.604	0.588	0.355	0.887	0.265	0.34	0.407	0.166	0.734	0.355	0.624	0.355	0.839	0.256	0.919	0.352	0.465	0.465	0.512	0.501	0.771	0.996	0.355	0.152	0.355	0.261	0.417	0.524	0.627	0.355	0.355	0.152	0.942	0.229	0.615	0.825
0.587	0.355	0.797	0.238	0.223	0.355	0.182	0.957	0.355	0.245	0.355	0.355	0.897	0.495	0.604	0.588	0.355	0.887	0.265	0.34	0.407	0.672	0.734	0.355	0.624	0.355	0.839	0.256	0.919	0.352	0.465	0.465	0.512	0.501	0.771	0.996	0.355	0.152	0.355	0.261	0.417	0.524	0.627	0.355	0.355	0.152	0.942	0.229	0.615	0.825
0.587	0.355	0.797	0.238	0.114	0.355	0.182	0.957	0.355	0.245	0.355	0.355	0.897	0.495	0.604	0.588	0.355	0.887	0.265	0.34	0.407	0.672	0.734	0.355	0.624	0.355	0.839	0.256	0.919	0.595	0.465	0.465	0.512	0.501	0.771	0.996	0.355	0.152	0.355	0.261	0.417	0.524	0.627	0.355	0.355	0.152	0.942	0.229	0.615	0.825
0.587	0.355	0.797	0.238	0.114	0.355	0.182	0.957	0.355	0.245	0.355	0.355	0.897	0.495	0.604	0.588	0.355	0.887	0.265	0.34	0.407	0.672	0.734	0.355	0.624	0.355	0.839	0.256	0.919	0.595	0.465	0.465	0.512	0.501	0.771	0.996	0.355	0.152	0.355	0.261	0.417	0.524	0.627	0.355	0.355	0.152	0.942	0.229	0.615	0.825
0.587	0.355	0.797	0.238	0.114	0.355	0.182	0.957	0.355	0.245	0.355	0.355	0.897	0.495	0.604	0.588	0.355	0.887	0.265	0.34	0.407	0.672	0.734	0.355	0.624	0.355	0.839	0.256	0.919	0.595	0.465	0.465	0.512	0.501	0.771	0.996	0.355	0.152	0.355	0.261	0.417	0.524	0.627	0.355	0.355	0.152	0.942	0.229	0.615	0.825
0.587	0.355	0.797	0.238	0.114	0.355	0.182	0.957	0.355	0.245	0.355	0.355	0.897	0.495	0.604	0.588	0.355	0.887	0.265	0.34	0.407	0.672	0.734	0.355	0.624	0.355	0.839	0.256	0.919	0.595	0.465	0.465	0.512	0.501	0.771	0.996	0.355	0.152	0.355	0.261	0.417	0.524	0.627	0.355	0.355	0.152	0.942	0.229	0.615	0.825
0.587	0.355	0.797	0.238	0.114	0.355	0.182	0.957	0.355	0.245	0.355	0.355	0.897	0.495	0.604	0.588	0.355	0.887	0.265	0.34	0.407	0.672	0.734	0.355	0.624	0.355	0.839	0.256	0.919	0.595	0.465	0.465	0.512	0.501	0.771	0.996	0.355	0.152	0.355	0.261	0.417	0.524	0.627	0.355	0.355	0.152	0.942	0.229	0.615	0.825
0.587	0.355	0.797	0.238	0.114	0.355	0.182	0.957	0.355	0.245	0.355	0.355	0.897	0.495	0.604	0.588	0.355	0.887	0.265	0.34	0.407	0.672	0.734	0.355	0.624	0.355	0.839	0.256	0.919	0.595	0.465	0.465	0.512	0.501	0.771	0.996	0.355	0.152	0.355	0.261	0.417	0.524	0.627	0.355	0.355	0.152	0.942	0.229	0.615	0.825
0.587	0.355	0.797	0.238	0.114	0.355	0.182	0.957	0.355	0.245	0.355	0.355	0.897	0.495	0.604	0.588	0.355	0.887	0.265	0.34	0.407	0.672	0.934	0.355	0.624	0.355	0.839	0.256	0.919	0.595	0.465	0.465	0.512	0.501	0.771	0.996	0.355	0.152	0.355	0.261	0.417	0.524	0.627	0.355	0.355	0.152	0.942	0.229	0.615	0.825
0.587	0.355	0.797	0.238	0.114	0.355	0.182	0.957	0.355	0.245	0.355	0.355	0.897	0.495	0.604	0.588	0.355	0.887	0.265	0.34	0.407	0.672	0.934	0.355	0.624	0.355	0.839	0.256	0.919	0.595	0.465	0.465	0.512	0.501	0.771	0.996	0.355	0.152	0.355	0.261	0.417	0.524	0.627	0.355	0.355	0.152	0.942	0.229	0.615	0.825
0.587	0.355	0.797	0.238	0.114	0.355	0.182	0.957	0.355	0.245	0.355	0.355	0.897	0.495	0.604	0.345	0.355	0.887	0.265	0.34	0.407	0.672	0.934	0.355	0.624	0.355	0.839	0.256	0.919	0.595	0.465	0.465	0.512	0.501	0.771	0.996	0.355	0.152	0.355	0.261	0.417	0.524	0.627	0.355	0.355	0.152	0.942	0.229	0.615	0.825
0.587	0.355	0.797	0.238	0.114	0.355	0.182	0.957	0.355	0.245	0.355	0.355	0.897	0.495	0.604	0.345	0.355	0.887	0.265	0.34	0.407	0.672	0.934	0.355	0.624	0.355	0.839	0.256	0.919	0.595	0.465	0.465	0.512	0.501	0.771	0.996	0.355	0.152	0.355	0.261	0.417	0.524	0.627	0.355	0.355	0.152	0.942	0.229	0.615	0.825
0.587	0.355	0.797	0.238	0.114	0.355	0.182	0.957	0.355	0.245	0.355	0.355	0.897	0.495	0.604	0.345	0.355	0.887	0.265	0.34	0.407	0.672	0.934	0.355	0.624	0.355	0.839	0.256	0.919	0.595	0.465	0.465	0.512	0.501	0.771	0.996	0.355	0.152	0.355	0.261	0.417	0.524	0.627	0.355	0.355	0.152	0.942	0.229	0.615	0.825
0.587	0.355	0.797	0.238	0.114	0.355	0.182	0.957	0.355	0.245	0.355	0.355	0.897	0.495	0.604	0.345	0.355	0.887	0.265	0.34	0.407	0.672	0.934	0.355	0.624	0.355	0.839	0.256	0.919	0.641	0.465	0.465	0.512	0.501	0.771	0.996	0.355	0.152	0.355	0.261	0.417	0.524	0.627	0.355	0.355	0.152	0.942	0.229	0.615	0.825
0.587	0.355	0.797	0.238	0.114	0.355	0.182	0.957	0.355	0.245	0.355	0.355	0.897	0.495	0.604	0.345	0.355	0.887	0.265	0.34	0.407	0.672	0.934	0.355	0.624	0.355	0.839	0.256	0.919	0.641	0.465	0.465	0.512	0.501	0.771	0.996	0.355	0.152	0.355	0.261	0.417	0.524	0.627	0.355	0.355	0.152	0.942	0.229	0.615	0.825
0.587	0.355	0.797	0.238	0.114	0.355	0.182	0.957	0.355	0.245	0.355	0.355	0.897	0.495	0.604	0.345	0.355	0.887	0.265	0.34	0.407	0.672	0.934	0.355	0.624	0.355	0.839	0.256	0.919	0.641	0.465	0.465	0.512	0.501	0.771	0.996	0.355	0.152	0.355	0.261	0.417	0.524	0.627	0.355	0.355	0.152	0.942	0.229	0.615	0.825
0.587	0.355	0.797	0.238	0.114	0.355	0.182	0.957	0.355	0.245	0.355	0.355	0.897	0.495	0.604	0.345	0.355	0.887	0.265	0.34	0.407	0.672	0.934	0.355	0.624	0.355	0.839	0.256	0.919	0.641	0.465	0.465	0.512	0.501	0.771	0.996	0.355	0.152	0.355	0.261	0.417	0.524	0.627	0.355	0.355	0.152	0.942	0.229	0.615	0.825
0.587	0.355	0.797	0.238	0.114	0.355	0.182	0.957	0.355	0.245	0.355	0.355	0.897	0.495	0.604	0.345	0.355	0.887	0.265	0.34	0.407	0.672	0.934	0.355	0.624	0.355	0.839	0.256	0.919	0.641	0.465	0.465	0.512	0.501	0.771	0.996	0.355	0.152	0.355	0.261	0.417	0.524	0.627	0.355	0.355	0.152	0.942	0.229	0.615	0.825
0.587	0.355	0.797	0.238	0.114	0.355	0.182	0.957	0.355	0.245	0.355	0.355	0.897	0.495	0.604	0.345	0.355	0.887	0.265	0.34	0.407	0.672	0.934	0.355	0.624	0.355	0.839	0.256	0.919	0.641	0.465	0.465	0.512	0.501	0.771	0.996	0.355	0.152	0.355	0.261	0.417	0.524	0.627	0.355	0.355	0.152	0.942	0.229	0.615	0.825
0.587	0.355	0.797	0.238	0.114	0.355	0.182	0.957	0.355	0.245	0.355	0.355	0.897	0.495	0.604	0.345	0.355	0.887	0.265	0.34	0.407	0.672	0.934	0.355	0.624	0.355	0.839	0.256	0.919	0.641	0.465	0.465	0.512	0.501	0.771	0.996	0.355	0.152	0.355	0.261	0.417	0.524	0.627	0.355	0.355	0.152	0.942	0.229	0.615	0.825
0.587	0.355	0.797	0.238	0.114	0.355	0.182	0.957	0.355	0.245	0.355	0.355	0.897	0.495	0.604	0.345	0.355	0.887	0.265	0.34	0.407	0.672	0.934	0.355	0.624	0.355	0.839	0.256	0.919	0.641	0.465	0.465	0.512	0.501	0.771	0.996	0.355	0.152	0.355	0.261	0.417	0.524	0.627	0.355	0.355	0.152	0.942	0.229	0.615	0.825
0.587	0.355	0.797	0.238	0.114	0.355	0.182	0.957	0.355	0.245	0.355	0.355	0.897	0.495	0.604	0.345	0.355	0.887	0.265	0.34	0.407	0.672	0.934	0.355	0.624	0.355	0.839	0.256	0.919	0.641	0.465	0.465	0.512	0.501	0.771	0.996	0.355	0.152	0.355	0.261	0.417	0.524	0.627	0.355	0.355	0.152	0.942	0.229	0.615	0.825
0.587	0.355	0.797	0.238	0.114	0.355	0.182	0.957	0.355	0.245	0.355	0.355	0.897	0.495	0.604	0.345	0.355	0.887	0.265	0.34	0.407	0.672	0.934	0.355	0.624	0.355	0.839	0.256	0.919	0.641	0.465	0.465	0.512	0.501	0.771	0.996	0.355	0.152	0.355	0.261	0.417	0.524	0.627	0.355	0.355	0.152	0.942	0.229	0.615	0.825
0.587	0.355	0.797	0.238	0.114	0.355	0.182	0.957	0.355	0.245	0.355	0.355	0.897	0.495	0.604	0.345	0.355	0.887	0.265	0.34	0.407	0.672	0.934	0.355	0.624	0.355	0.839	0.256	0.919	0.641	0.465	0.465	0.512	0.501	0.771	0.996	0.355	0.152	0.355	0.261	0.417	0.524	0.627	0.355	0.355	0.152	0.942	0.229	0.615	0.825
0.587	0.355	0.797	0.238	0.114	0.355	0.182	0.957	0.355	0.245	0.355	0.355	0.897	0.495	0.604	0.345	0.355	0.887	0.265	0.34	0.407	0.672	0.934	0.355	0.624	0.355	0.839	0.256	0.919	0.641	0.465	0.465	0.512	0.501	0.771	0.996	0.355	0.152	0.355	0.261	0.417	0.524	0.627	0.355	0.355	0.152	0.942	0.229	0.615	0.825
0.587	0.355	0.797	0.238	0.114	0.355	0.182	0.957	0.355	0.245	0.355	0.355	0.897	0.495	0.604	0.345	0.355	0.887	0.265	0.34	0.407	0.672	0.934	0.355	0.624	0.355	0.839	0.256	0.919	0.641	0.465	0.465	0.512	0.501	0.771	0.996	0.355	0.152	0.355	0.261	0.417	0.524	0.627	0.355	0.355	0.152	0.942	0.229	0.615	0.825
0.587	0.355	0.797	0.238	0.114	0.355	0.182	0.957	0.355	0.245	0.355	0.355	0.897	0.495	0.604	0.345	0.355	0.887	0.265	0.34	0.407	0.672	0.934	0.355	0.624	0.355	0.839	0.256	0.919	0.641	0.465	0.465	0.512	0.501	0.771	0.996	0.355	0.152	0.355	0.261	0.417	0.524	0.627	0.355	0.355	0.152	0.942	0.229	0.615	0.825
0.587	0.355	0.797	0.238	0.114	0.355	0.182	0.957	0.355	0.245	0.355	0.355	0.897	0.495	0.604	0.345	0.355	0.887	0.265	0.34	0.407	0.672	0.934	0.355	0.624	0.355	0.839	0.256	0.919	0.641	0.465	0.465	0.512	0.501	0.771	0.996	0.355	0.152	0.355	0.261	0.417	0.524	0.627	0.355	0.355	0.152	0.942	0.229	0.615	0.825
0.587	0.355	0.797	0.238	0.114	0.355	0.182	0.957	0.355	0.245	0.355	0.355	0.897	0.495	0.604	0.345	0.355	0.887	0.265	0.34	0.407	0.672	0.934	0.355	0.624	0.355	0.839	0.256	0.919	0.641	0.465	0.465	0.512	0.501	0.771	0.996	0.355	0.152	0.355	0.261	0.417	0.524	0.627	0.355	0.355	0.152	0.942	0.229	0.615	0.825
0.587	0.355	0.797	0.238	0.114	0.355	0.182	0.957	0.355	0.245	0.355	0.355	0.897	0.495	0.604	0.345	0.355	0.887	0.265	0.34	0.407	0.672	0.934	0.355	0.624	0.355	0.839	0.256	0.919	0.641	0.465	0.465	0.512	0.501	0.771	0.996	0.355	0.152	0.355	0.261	0.417	0.524	0.627	0.355	0.355	0.152	0.942	0.229	0.615	0.825
0.587	0.355	0.797	0.238	0.114	0.355	0.182	0.957	0.355	0.245	0.355	0.355	0.897	0.495	0.604	0.345	0.355	0.887	0.265	0.34	0.407	0.672	0.934	0.355	0.624	0.355	0.839	0.256	0.919	0.641	0.465	0.465	0.512	0.501	0.771	0.996	0.355	0.152	0.355	0.261	0.417	0.524	0.627	0.355	0.355	0.152	0.942	0.229	0.615	0.825
0.587	0.355	0.797	0.238	0.114	0.355	0.182	0.957	0.355	0.245	0.355	0.355	0.897	0.495	0.604	0.345	0.355	0.887	0.265	0.34	0.407	0.672	0.934	0.355	0.624	0.355	0.839	0.256	0.919	0.641	0.465	0.465	0.512	0.501	0.771	0.996	0.355	0.152	0.355	0.261	0.417	0.524	0.627	0.355	0.355	0.152	0.942	0.229	0.615	0.825
0.587	0.355	0.797	0.238	0.114	0.355	0.182	0.957	0.355	0.245	0.355	0.355	0.897	0.495	0.604	0.345	0.355	0.887	0.265	0.34	0.407	0.672	0.934	0.355	0.624	0.355	0.839	0.256	0.919	0.641	0.465	0.465	0.512	0.501	0.771	0.996	0.355	0.152	0.355	0.261	0.417	0.524	0.627	0.355	0.355	0.152	0.942	0.229	0.615	0.825
0.587	0.355	0.797	0.238	0.114	0.355	0.182	0.957	0.355	0.245	0.355	0.355	0.897	0.495	0.604	0.345	0.355	0.887	0.265	0.34	0.407	0.672	0.934	0.355	0.624	0.355	0.839	0.256	0.919	0.641	0.465	0.465	0.512	0.501	0.771	0.996	0.355	0.152	0.355	0.261	0.417	0.524	0.627	0.355	0.355	0.152	0.942	0.229	0.615	0.825
0.587	0.355	0.797	0.238	0.114	0.355	0.182	0.957	0.355	0.245	0.355	0.355	0.897	0.495	0.604	0.345	0.355	0.887	0.265	0.34	0.407	0.672	0.934	0.355	0.624	0.355	0.839	0.256	0.919	0.641	0.465	0.465	0.512	0.501	0.771	0.996	0.355	0.152	0.355	0.261	0.417	0.524	0.627	0.355	0.355	0.152	0.942	0.229	0.615	0.825
0.587	0.355	0.797	0.238	0.114	0.355	0.182	0.957	0.355	0.245	0.355	0.355	0.897	0.495	0.604	0.345	0.355	0.887	0.265	0.34	0.407	0.672	0.934	0.355	0.624	0.355	0.839	0.256	0.919	0.641	0.465	0.465	0.512	0.501	0.771	0.996	0.355	0.152	0.355	0.261	0.417	0.524	0.627	0.355	0.355	0.152	0.942	0.229	0.615	0.825
0.587	0.355	0.797	0.238	0.114	0.355	0.182	0.957	0.355	0.245	0.355	0.355	0.897	0.495	0.604	0.345	0.355	0.887	0.265	0.34	0.407	0.672	0.934	0.355	0.624	0.355	0.839	0.256	0.919	0.641	0.465	0.465	0.512	0.501	0.771	0.996	0.355	0.152	0.355	0.261	0.417	0.524	0.627	0.355	0.355	0.152	0.942	0.229	0.615	0.825
0.587	0.355	0.797	0.238	0.114	0.355	0.182	0.957	0.355	0.245	0.355	0.355	0.897	0.495	0.604	0.345	0.355	0.887	0.265	0.34	0.407	0.672	0.934	0.355	0.624	0.355	0.839	0.256	0.919	0.641	0.465	0.465	0.512	0.501	0.771	0.996	0.355	0.152	0.355	0.261	0.417	0.524	0.627	0.355	0.355	0.152	0.942	0.229	0.615	0.825
0.587	0.355	0.797	0.238	0.114	0.355	0.182	0.957	0.355	0.245	0.355	0.355	0.897	0.495	0.604	0.345	0.355	0.887	0.265	0.34	0.407	0.672	0.934	0.355	0.624	0.355	0.839	0.256	0.919	0.641	0.465	0.465	0.512	0.501	0.771	0.996	0.355	0.152	0.355	0.261	0.417	0.524	0.627	0.355	0.355	0.152	0.942	0.229	0.615	0.825
0.587	0.355	0.797	0.238	0.114	0.355	0.182	0.957	0.355	0.245	0.355	0.355	0.897	0.495	0.604	0.345	0.355	0.887	0.265	0.34	0.407	0.672	0.934	0.355	0.624	0.355	0.839	0.256	0.919	0.641	0.465	0.465	0.512	0.501	0.771	0.996	0.355	0.152	0.355	0.261	0.417	0.524	0.627	0.355	0.355	0.152	0.942	0.229	0.615	0.825
0.587	0.355	0.797	0.238	0.114	0.355	0.182	0.957	0.355	0.245	0.355	0.355	0.897	0.495	0.604	0.345	0.355	0.887	0.265	0.34	0.407	0.672	0.934	0.355	0.624	0.355	0.839	0.256	0.919	0.641	0.465	0.465	0.512	0.501	0.771	0.996	0.355	0.152	0.355	0.261	0.417	0.524	0.627	0.355	0.355	0.152	0.942	0.229	0.615	0.825
0.587	0.355	0.797	0.238	0.114	0.355	0.182	0.957	0.355	0.245	0.355	0.355	0.897	0.495	0.604	0.345	0.355	0.887	0.265	0.34	0.407	0.672	0.934	0.355	0.624	0.355	0.839	0.256	0.919	0.641	0.465	0.465	0.512	0.501	0.771	0.996	0.355	0.152	0.355	0.261	0.417	0.524	0.627	0.355	0.355	0.152	0.942	0.229	0.615	0.825
0.587	0.355	0.797	0.238	0.114	0.355	0.182	0.957	0.355	0.245	0.355	0.355	0.897	0.495	0.604	0.345	0.355	0.887	0.265	0.34	0.407	0.672	0.934	0.355	0.624	0.355	0.839	0.256	0.919	0.641	0.465	0.465	0.512	0.501	0.771	0.996	0.355	0.152	0.355	0.261	0.417	0.524	0.627	0.355	0.355	0.152	0.942	0.229	0.615	0.825
0.587	0.355	0.797	0.238	0.114	0.355	0.182	0.957	0.355	0.245	0.355	0.355	0.897	0.495	0.604	0.345	0.355	0.887	0.265	0.34	0.407	0.672	0.934	0.355	0.624	0.355	0.839	0.256	0.919	0.641	0.465	0.465	0.512	0.501	0.771	0.996	0.355	0.152	0.355	0.261	0.417	0.524	0.627	0.355	0.355	0.152	0.942	0.229	0.615	0.825
0.587	0.355	0.797	0.238	0.114	0.355	0.182	0.0972	0.355	0.245	0.355	0.355	0.897	0.495	0.604	0.345	0.355	0.887	0.265	0.34	0.407	0.672	0.934	0.355	0.624	0.355	0.839	0.256	0.919	0.641	0.465	0.465	0.512	0.501	0.771	0.996	0.355	0.152	0.355	0.261	0.417	0.524	0.627	0.355	0.355	0.152	0.942	0.229	0.615	0.825
0.587	0.355	0.797	0.238	0.114	0.355	0.182	0.0972	0.355	0.245	0.355	0.355	0.897	0.495	0.604	0.345	0.355	0.887	0.265	0.34	0.407	0.672	0.934	0.355	0.624	0.355	0.839	0.256	0.919	0.641	0.465	0.465	0.512	0.501	0.771	0.996	0.355	0.152	0.355	0.261	0.417	0.524	0.627	0.355	0.355	0.152	0.942	0.229	0.615	0.825
0.587	0.355	0.797	0.238	0.114	0.355	0.182	0.0972	0.355	0.245	0.355	0.355	0.897	0.495	0.604	0.345	0.355	0.887	0.265	0.34	0.407	0.672	0.934	0.355	0.624	0.355	0.839	0.256	0.919	0.641	0.465	0.465	0.512	0.501	0.771	0.996	0.355	0.152	0.355	0.261	0.417	0.524	0.627	0.355	0.355	0.656	0.942	0.229	0.615	0.825
0.587	0.355	0.797	0.238	0.114	0.355	0.182	0.0972	0.355	0.245	0.355	0.355	0.897	0.495	0.604	0.345	0.355	0.887	0.265	0.34	0.407	0.672	0.934	0.355	0.624	0.355	0.839	0.256	0.919	0.641	0.465	0.465	0.512	0.501	0.771	0.996	0.355	0.152	0.355	0.261	0.417	0.524	0.627	0.355	0.355	0.656	0.942	0.229	0.615	0.825
0.587	0.355	0.797	0.238	0.114	0.355	0.182	0.0972	0.355	0.245	0.355	0.355	0.897	0.495	0.604	0.345	0.355	0.887	0.265	0.34	0.407	0.672	0.934	0.355	0.624	0.355	0.839	0.256	0.919	0.641	0.465	0.465	0.512	0.501	0.771	0.996	0.355	0.152	0.355	0.261	0.417	0.524	0.627	0.355	0.355	0.656	0.942	0.229	0.615	0.825
0.587	0.355	0.797	0.238	0.114	0.355	0.182	0.0972	0.355	0.245	0.355	0.355	0.897	0.495	0.604	0.345	0.355	0.887	0.265	0.34	0.407	0.672	0.934	0.355	0.624	0.355	0.839	0.256	0.919	0.641	0.465	0.465	0.512	0.501	0.771	0.996	0.355	0.152	0.355	0.261	0.417	0.524	0.627	0.355	0.355	0.656	0.942	0.229	0.615	0.825
0.587	0.355	0.797	0.238	0.114	0.355	0.182	0.0972	0.355	0.245	0.355	0.355	0.897	0.495	0.604	0.345	0.355	0.887	0.265	0.34	0.407	0.672	0.934	0.355	0.624	0.355	0.839	0.256	0.919	0.641	0.465	0.465	0.512	0.501	0.771	0.996	0.355	0.152	0.355	0.261	0.417	0.524	0.627	0.355	0.355	0.656	0.942	0.229	0.615	0.825
0.587	0.355	0.797	0.238	0.114	0.355	0.182	0.0972	0.355	0.245	0.355	0.355	0.897	0.495	0.604	0.345	0.355	0.887	0.265	0.34	0.407	0.672	0.934	0.355	0.624	0.355	0.839	0.256	0.919	0.641	0.465	0.465	0.512	0.501	0.771	0.996	0.355	0.152	0.355	0.261	0.417	0.524	0.627	0.355	0.355	0.656	0.942	0.229	0.615	0.825
0.587	0.355	0.797	0.238	0.114	0.355	0.182	0.0972	0.355	0.245	0.355	0.355	0.897	0.495	0.604	0.345	0.355	0.887	0.265	0.34	0.407	0.672	0.934	0.355	0.624	0.355	0.839	0.256	0.919	0.641	0.465	0.465	0.512	0.501	0.771	0.996	0.355	0.152	0.355	0.261	0.417	0.524	0.627	0.355	0.355	0.656	0.942	0.229	0.615	0.825
0.587	0.355	0.797	0.238	0.114	0.355	0.182	0.0972	0.355	0.245	0.355	0.355	0.897	0.495	0.604	0.345	0.355	0.887	0.265	0.34	0.407	0.672	0.934	0.355	0.624	0.355	0.839	0.256	0.919	0.641	0.465	0.465	0.512	0.501	0.771	0.996	0.355	0.152	0.355	0.261	0.417	0.524	0.627	0.355	0.355	0.656	0.942	0.229	0.615	0.825
0.587	0.355	0.797	0.238	0.114	0.355	0.182	0.0972	0.355	0.245	0.355	0.355	0.897	0.495	0.604	0.345	0.355	0.887	0.265	0.34	0.407	0.672	0.934	0.355	0.624	0.355	0.839	0.256	0.919	0.641	0.465	0.465	0.512	0.501	0.771	0.996	0.355	0.152	0.355	0.261	0.417	0.524	0.627	0.355	0.355	0.656	0.942	0.229	0.615	0.825
0.587	0.355	0.797	0.238	0.114	0.355	0.182	0.0972	0.355	0.245	0.355	0.355	0.897	0.495	0.604	0.345	0.355	0.887	0.265	0.34	0.407	0.672	0.934	0.355	0.624	0.355	0.839	0.256	0.919	0.641	0.465	0.465	0.512	0.501	0.771	0.996	0.355	0.152	0.355	0.261	0.417	0.524	0.627	0.355	0.355	0.656	0.942	0.229	0.615	0.825
0.587	0.355	0.797	0.238	0.114	0.355	0.182	0.0972	0.355	0.245	0.355	0.355	0.897	0.495	0.604	0.345	0.355	0.887	0.265	0.34	0.407	0.672	0.934	0.355	0.624	0.355	0.839	0.256	0.919	0.641	0.465	0.465	0.512	0.501	0.771	0.996	0.355	0.152	0.355	0.261	0.417	0.524	0.627	0.355	0.355	0.656	0.942	0.229	0.615	0.825
0.587	0.355	0.797	0.238	0.114	0.355	0.182	0.0972	0.355	0.245	0.355	0.355	0.897	0.495	0.604	0.345	0.355	0.887	0.265	0.34	0.407	0.672	0.934	0.355	0.624	0.355	0.839	0.256	0.919	0.641	0.465	0.465	0.512	0.882	0.771	0.996	0.355	0.152	0.355	0.261	0.417	0.524	0.627	0.355	0.355	0.656	0.942	0.229	0.615	0.825
0.587	0.355	0.797	0.238	0.114	0.355	0.182	0.0972	0.355	0.245	0.355	0.355	0.897	0.495	0.604	0.345	0.355	0.887	0.265	0.34	0.407	0.672	0.934	0.355	0.624	0.355	0.839	0.256	0.919	0.641	0.465	0.465	0.512	0.882	0.771	0.996	0.355	0.152	0.355	0.261	0.417	0.524	0.627	0.355	0.355	0.656	0.942	0.229	0.615	0.825
0.587	0.355	0.797	0.238	0.114	0.355	0.182	0.0972	0.355	0.245	0.355	0.355	0.897	0.495	0.604	0.345	0.355	0.887	0.265	0.34	0.407	0.672	0.934	0.355	0.624	0.355	0.839	0.256	0.919	0.641	0.465	0.465	0.512	0.882	0.771	0.996	0.355	0.152	0.355	0.261	0.417	0.524	0.627	0.355	0.355	0.656	0.942	0.229	0.615	0.825
0.587	0.355	0.797	0.238	0.114	0.355	0.182	0.0972	0.355	0.245	0.355	0.355	0.897	0.495	0.604	0.345	0.355	0.887	0.265	0.34	0.407	0.672	0.934	0.355	0.624	0.355	0.839	0.256	0.919	0.641	0.465	0.465	0.512	0.882	0.771	0.996	0.355	0.152	0.355	0.261	0.417	0.524	0.627	0.355	0.355	0.656	0.942	0.229	0.615	0.825
0.587	0.355	0.797	0.238	0.114	0.355	0.182	0.0972	0.355	0.245	0.355	0.355	0.897	0.495	0.604	0.345	0.355	0.887	0.265	0.34	0.407	0.672	0.934	0.355	0.624	0.355	0.839	0.256	0.919	0.641	0.465	0.465	0.512	0.882	0.771	0.996	0.355	0.152	0.355	0.261	0.417	0.524	0.627	0.355	0.355	0.656	0.942	0.229	0.615	0.825
0.587	0.355	0.797	0.238	0.114	0.355	0.182	0.0972	0.355	0.245	0.355	0.355	0.897	0.495	0.604	0.345	0.355	0.887	0.265	0.34	0.407	0.672	0.934	0.355	0.624	0.355	0.839	0.256	0.919	0.641	0.465	0.465	0.512	0.882	0.771	0.996	0.355	0.152	0.355	0.261	0.417	0.524	0.627	0.355	0.355	0.656	0.942	0.229	0.615	0.825
0.587	0.355	0.797	0.238	0.114	0.355	0.182	0.0972	0.355	0.245	0.355	0.355	0.897	0.495	0.604	0.345	0.355	0.887	0.265	0.34	0.407	0.672	0.934	0.355	0.624	0.355	0.839	0.256	0.919	0.641	0.465	0.465	0.512	0.882	0.771	0.996	0.355	0.152	0.355	0.261	0.417	0.524	0.627	0.355	0.355	0.656	0.942	0.229	0.615	0.825
0.587	0.355	0.797	0.238	0.114	0.355	0.182	0.0972	0.355	0.245	0.355	0.355	0.897	0.495	0.604	0.345	0.355	0.887	0.265	0.34	0.407	0.672	0.934	0.355	0.624	0.355	0.839	0.256	0.919	0.641	0.465	0.465	0.512	0.882	0.771	0.996	0.355	0.152	0.355	0.261	0.417	0.524	0.627	0.355	0.355	0.656	0.942	0.229	0.615	0.825
0.587	0.355	0.797	0.238	0.114	0.355	0.182	0.0972	0.355	0.245	0.355	0.355	0.897	0.495	0.604	0.345	0.355	0.887	0.265	0.34	0.407	0.672	0.934	0.355	0.624	0.355	0.839	0.256	0.919	0.641	0.465	0.465	0.512	0.882	0.771	0.996	0.355	0.152	0.355	0.261	0.417	0.524	0.627	0.355	0.355	0.656	0.942	0.229	0.615	0.825
0.587	0.355	0.797	0.238	0.114	0.355	0.182	0.0972	0.355	0.245	0.355	0.355	0.897	0.495	0.604	0.345	0.355	0.887	0.265	0.34	0.407	0.672	0.934	0.355	0.624	0.355	0.839	0.256	0.919	0.641	0.465	0.465	0.512	0.882	0.771	0.996	0.355	0.152	0.355	0.261	0.417	0.524	0.627	0.355	0.355	0.656	0.942	0.229	0.615	0.825
0.587	0.355	0.797	0.238	0.114	0.355	0.182	0.0972	0.355	0.245	0.355	0.355	0.897	0.495	0.604	0.345	0.355	0.887	0.265	0.34	0.407	0.672	0.934	0.355	0.624	0.355	0.839	0.256	0.919	0.641	0.465	0.465	0.512	0.882	0.771	0.996	0.355	0.152	0.355	0.261	0.417	0.524	0.627	0.355	0.355	0.656	0.942	0.229	0.615	0.825
0.587	0.355	0.797	0.238	0.114	0.355	0.182	0.0972	0.355	0.245	0.355	0.355	0.897	0.495	0.604	0.345	0.355	0.887	0.265	0.34	0.407	0.672	0.934	0.355	0.624	0.355	0.839	0.256	0.919	0.641	0.465	0.465	0.512	0.882	0.771	0.996	0.355	0.152	0.355	0.261	0.417	0.524	0.627	0.355	0.355	0.656	0.942	0.229	0.615	0.825
0.587	0.355	0.797	0.238	0.114	0.355	0.182	0.0972	0.355	0.245	0.355	0.355	0.897	0.495	0.604	0.345	0.355	0.887	0.265	0.34	0.407	0.672	0.934	0.355	0.624	0.355	0.839	0.256	0.919	0.641	0.465	0.465	0.512	0.882	0.771	0.996	0.355	0.152	0.355	0.261	0.417	0.524	0.627	0.355	0.355	0.656	0.942	0.229	0.615	0.825
0.587	0.355	0.797	0.238	0.114	0.355	0.182	0.0972	0.355	0.245	0.355	0.355	0.897	0.495	0.604	0.345	0.355	0.887	0.265	0.34	0.407	0.672	0.934	0.355	0.624	0.355	0.839	0.256	0.919	0.641	0.465	0.465	0.512	0.882	0.771	0.996	0.355	0.152	0.355	0.261	0.417	0.524	0.627	0.355	0.355	0.656	0.942	0.229	0.615	0.825
0.587	0.355	0.797	0.238	0.114	0.355	0.182	0.0972	0.355	0.245	0.355	0.355	0.897	0.495	0.604	0.345	0.355	0.887	0.265	0.34	0.407	0.672	0.934	0.355	0.624	0.355	0.839	0.256	0.919	0.641	0.465	0.465	0.512	0.882	0.771	0.996	0.355	0.152	0.355	0.261	0.417	0.524	0.627	0.355	0.355	0.656	0.942	0.229	0.615	0.825
0.587	0.355	0.797	0.238	0.114	0.355	0.182	0.0972	0.355	0.245	0.355	0.355	0.897	0.495	0.604	0.345	0.355	0.887	0.265	0.34	0.407	0.672	0.934	0.355	0.624	0.355	0.839	0.256	0.252	0.641	0.465	0.465	0.512	0.882	0.771	0.996	0.355	0.152	0.355	0.261	0.417	0.524	0.627	0.355	0.355	0.656	0.942	0.229	0.615	0.825
0.587	0.355	0.797	0.238	0.114	0.355	0.182	0.0972	0.355	0.245	0.355	0.355	0.897	0.495	0.604	0.345	0.355	0.887	0.265	0.34	0.407	0.672	0.934	0.355	0.624	0.355	0.839	0.256	0.252	0.641	0.465	0.465	0.512	0.882	0.771	0.996	0.355	0.152	0.355	0.261	0.417	0.524	0.627	0.355	0.355	0.656	0.942	0.229	0.615	0.825
0.587	0.355	0.797	0.238	0.114	0.355	0.182	0.0972	0.355	0.245	0.355	0.355	0.897	0.495	0.604	0.345	0.355	0.887	0.265	0.34	0.407	0.672	0.934	0.355	0.624	0.355	0.839	0.256	0.252	0.641	0.465	0.465	0.512	0.882	0.771	0.996	0.355	0.152	0.355	0.261	0.417	0.524	0.627	0.355	0.355	0.656	0.942	0.229	0.615	0.825
0.587	0.355	0.797	0.238	0.114	0.355	0.182	0.0972	0.355	0.245	0.355	0.355	0.897	0.495	0.604	0.345	0.355	0.887	0.265	0.34	0.407	0.672	0.934	0.355	0.624	0.355	0.839	0.256	0.252	0.641	0.465	0.465	0.512	0.882	0.771	0.996	0.355	0.152	0.355	0.261	0.417	0.524	0.627	0.355	0.355	0.656	0.942	0.229	0.615	0.825
0.587	0.355	0.797	0.238	0.114	0.355	0.182	0.0972	0.355	0.245	0.355	0.355	0.897	0.495	0.604	0.345	0.355	0.887	0.265	0.34	0.407	0.672	0.934	0.355	0.624	0.355	0.839	0.256	0.252	0.641	0.465	0.465	0.512	0.882	0.771	0.996	0.355	0.152	0.355	0.261	0.417	0.524	0.627	0.355	0.355	0.656	0.942	0.229	0.615	0.825
0.587	0.355	0.797	0.238	0.114	0.355	0.182	0.0972	0.355	0.245	0.355	0.355	0.897	0.495	0.604	0.345	0.355	0.887	0.265	0.34	0.407	0.672	0.934	0.355	0.624	0.355	0.839	0.256	0.252	0.641	0.465	0.465	0.512	0.882	0.771	0.996	0.355	0.152	0.355	0.261	0.417	0.524	0.627	0.355	0.355	0.656	0.942	0.229	0.615	0.825
0.587	0.355	0.797	0.238	0.114	0.355	0.182	0.0972	0.355	0.245	0.355	0.355	0.897	0.495	0.604	0.345	0.355	0.887	0.265	0.34	0.407	0.672	0.934	0.355	0.624	0.355	0.839	0.256	0.252	0.641	0.465	0.465	0.512	0.882	0.771	0.996	0.355	0.152	0.355	0.261	0.417	0.524	0.627	0.355	0.355	0.656	0.942	0.229	0.615	0.825
0.587	0.355	0.797	0.238	0.114	0.355	0.182	0.0972	0.355	0.245	0.355	0.355	0.897	0.495	0.604	0.345	0.355	0.887	0.265	0.34	0.407	0.672	0.934	0.355	0.624	0.355	0.839	0.256	0.252	0.641	0.465	0.465	0.512	0.882	0.771	0.996	0.355	0.152	0.355	0.261	0.417	0.524	0.627	0.355	0.355	0.656	0.942	0.229	0.615	0.825
0.587	0.355	0.797	0.238	0.114	0.355	0.182	0.0972	0.355	0.245	0.355	0.355	0.897	0.495	0.604	0.345	0.355	0.887	0.265	0.34	0.407	0.672	0.934	0.355	0.624	0.355	0.839	0.256	0.252	0.641	0.465	0.465	0.512	0.882	0.771	0.996	0.355	0.152	0.355	0.261	0.417	0.524	0.627	0.355	0.355	0.656	0.942	0.229	0.615	0.825
0.587	0.355	0.797	0.238	0.114	0.355	0.182	0.0972	0.355	0.245	0.355	0.355	0.897	0.495	0.604	0.345	0.355	0.887	0.265	0.34	0.407	0.672	0.934	0.355	0.624	0.355	0.839	0.256	0.252	0.641	0.465	0.465	0.512	0.882	0.771	0.996	0.355	0.152	0.355	0.261	0.417	0.524	0.627	0.355	0.355	0.656	0.942	0.229	0.615	0.825
0.587	0.997	0.797	0.238	0.114	0.997	0.182	0.0972	0.997	0.245	0.997	0.997	0.897	0.495	0.604	0.345	0.997	0.887	0.265	0.34	0.407	0.672	0.934	0.997	0.624	0.997	0.839	0.256	0.252	0.641	0.465	0.465	0.512	0.882	0.771	0.996	0.997	0.152	0.997	0.261	0.417	0.524	0.627	0.997	0.997	0.656	0.942	0.229	0.615	0.825
0.587	0.997	0.797	0.238	0.114	0.997	0.182	0.0972	0.997	0.245	0.997	0.997	0.897	0.495	0.604	0.345	0.997	0.887	0.265	0.34	0.407	0.672	0.934	0.997	0.624	0.997	0.839	0.256	0.252	0.641	0.465	0.465	0.512	0.882	0.771	0.996	0.997	0.152	0.997	0.261	0.417	0.524	0.627	0.997	0.997	0.656	0.942	0.229	0.615	0.825
0.587	0.997	0.797	0.238	0.114	0.997	0.182	0.0972	0.997	0.245	0.997	0.997	0.897	0.495	0.604	0.345	0.997	0.887	0.265	0.34	0.407	0.672	0.934	0.997	0.624	0.997	0.839	0.256	0.252	0.641	0.465	0.465	0.512	0.882	0.771	0.996	0.997	0.152	0.997	0.261	0.417	0.524	0.627	0.997	0.997	0.656	0.942	0.229	0.615	0.825
0.587	0.997	0.797	0.238	0.114	0.997	0.182	0.0972	0.997	0.245	0.997	0.997	0.897	0.495	0.604	0.345	0.997	0.887	0.265	0.34	0.407	0.672	0.934	0.997	0.624	0.997	0.839	0.256	0.252	0.641	0.465	0.465	0.512	0.882	0.771	0.385	0.997	0.152	0.997	0.261	0.417	0.524	0.627	0.997	0.997	0.656	0.942	0.229	0.615	0.825
0.587	0.997	0.797	0.238	0.114	0.997	0.182	0.0972	0.997	0.245	0.997	0.997	0.897	0.495	0.604	0.345	0.997	0.887	0.265	0.34	0.407	0.672	0.934	0.997	0.624	0.997	0.839	0.256	0.252	0.641	0.465	0.422	0.512	0.882	0.771	0.385	0.997	0.152	0.997	0.261	0.417	0.524	0.627	0.997	0.997	0.656	0.942	0.229	0.615	0.825
0.587	0.997	0.797	0.238	0.114	0.997	0.182	0.0972	0.997	0.245	0.997	0.997	0.897	0.495	0.604	0.345	0.997	0.887	0.265	0.34	0.407	0.672	0.934	0.997	0.624	0.997	0.839	0.256	0.252	0.641	0.465	0.422	0.512	0.882	0.771	0.385	0.997	0.152	0.997	0.261	0.417	0.524	0.627	0.997	0.997	0.656	0.942	0.229	0.615	0.825
0.587	0.997	0.797	0.238	0.114	0.997	0.182	0.0972	0.997	0.245	0.997	0.997	0.897	0.495	0.604	0.345	0.997	0.887	0.265	0.34	0.407	0.672	0.934	0.997	0.624	0.997	0.839	0.256	0.252	0.641	0.465	0.422	0.512	0.882	0.771	0.385	0.997	0.152	0.997	0.261	0.417	0.524	0.627	0.997	0.997	0.656	0.942	0.229	0.615	0.825
0.587	0.997	0.797	0.238	0.114	0.997	0.689	0.0972	0.997	0.245	0.997	0.997	0.897	0.495	0.604	0.345	0.997	0.887	0.265	0.34	0.407	0.672	0.934	0.997	0.624	0.997	0.839	0.256	0.252	0.641	0.465	0.422	0.512	0.882	0.771	0.385	0.997	0.152	0.997	0.261	0.417	0.524	0.627	0.997	0.997	0.656	0.942	0.229	0.615	0.825
0.587	0.997	0.797	0.238	0.114	0.997	0.689	0.0972	0.997	0.245	0.997	0.997	0.897	0.495	0.604	0.345	0.997	0.887	0.265	0.34	0.407	0.672	0.934	0.997	0.624	0.997	0.839	0.256	0.252	0.641	0.465	0.422	0.512	0.882	0.771	0.385	0.997	0.152	0.997	0.261	0.417	0.524	0.627	0.997	0.997	0.656	0.942	0.229	0.615	0.825
0.587	0.997	0.797	0.238	0.114	0.997	0.689	0.0972	0.997	0.245	0.997	0.997	0.897	0.495	0.604	0.345	0.997	0.887	0.265	0.34	0.407	0.672	0.934	0.997	0.624	0.997	0.839	0.256	0.831	0.641	0.465	0.422	0.512	0.882	0.771	0.385	0.997	0.152	0.997	0.261	0.417	0.524	0.627	0.997	0.997	0.656	0.942	0.229	0.615	0.825
0.587	0.997	0.797	0.238	0.114	0.997	0.689	0.0972	0.997	0.245	0.997	0.997	0.897	0.495	0.604	0.345	0.997	0.887	0.265	0.34	0.407	0.672	0.934	0.997	0.624	0.997	0.839	0.256	0.831	0.641	0.465	0.422	0.512	0.882	0.771	0.385	0.997	0.152	0.997	0.261	0.417	0.524	0.627	0.997	0.997	0.656	0.942	0.229	0.615	0.825
0.248	0.997	0.797	0.238	0.114	0.997	0.689	0.0972	0.997	0.245	0.997	0.997	0.897	0.495	0.604	0.345	0.997	0.887	0.265	0.34	0.407	0.672	0.934	0.997	0.624	0.997	0.839	0.256	0.831	0.725	0.465	0.422	0.512	0.882	0.771	0.385	0.997	0.152	0.997	0.261	0.417	0.524	0.627	0.997	0.997	0.656	0.942	0.229	0.615	0.825
0.248	0.997	0.797	0.238	0.114	0.997	0.689	0.0972	0.997	0.245	0.997	0.997	0.897	0.495	0.604	0.345	0.997	0.887	0.265	0.34	0.407	0.672	0.934	0.997	0.624	0.997	0.839	0.256	0.831	0.725	0.465	0.422	0.512	0.882	0.771	0.501	0.997	0.152	0.997	0.261	0.417	0.524	0.627	0.997	0.997	0.656	0.942	0.229	0.615	0.825
0.248	0.997	0.797	0.238	0.114	0.997	0.689	0.0972	0.997	0.245	0.997	0.997	0.897	0.495	0.604	0.345	0.997	0.887	0.265	0.34	0.407	0.672	0.934	0.997	0.624	0.997	0.839	0.256	0.831	0.725	0.465	0.422	0.512	0.882	0.771	0.501	0.997	0.152	0.997	0.261	0.417	0.524	0.627	0.997	0.997	0.656	0.942	0.229	0.615	0.825
0.248	0.997	0.797	0.238	0.114	0.997	0.689	0.0972	0.997	0.245	0.997	0.997	0.897	0.495	0.604	0.345	0.997	0.887	0.265	0.34	0.407	0.672	0.934	0.997	0.624	0.997	0.839	0.256	0.831	0.725	0.465	0.422	0.512	0.882	0.771	0.501	0.997	0.152	0.997	0.261	0.417	0.524	0.627	0.997	0.997	0.656	0.942	0.229	0.615	0.825
0.248	0.997	0.797	0.238	0.114	0.997	0.689	0.0972	0.997	0.245	0.997	0.997	0.897	0.495	0.604	0.345	0.997	0.887	0.265	0.34	0.407	0.672	0.934	0.997	0.624	0.997	0.839	0.256	0.831	0.725	0.465	0.422	0.512	0.882	0.771	0.501	0.997	0.152	0.997	0.261	0.417	0.524	0.627	0.997	0.997	0.656	0.942	0.229	0.615	0.825
0.248	0.997	0.797	0.238	0.114	0.997	0.689	0.0972	0.997	0.245	0.997	0.997	0.897	0.495	0.604	0.345	0.997	0.887	0.265	0.34	0.407	0.672	0.934	0.997	0.624	0.997	0.839	0.256	0.831	0.725	0.465	0.422	0.512	0.882	0.771	0.501	0.997	0.152	0.997	0.261	0.417	0.524	0.627	0.997	0.997	0.656	0.942	0.229	0.615	0.825
0.248	0.997	0.797	0.238	0.114	0.997	0.689	0.0972	0.997	0.245	0.997	0.997	0.897	0.495	0.604	0.345	0.997	0.887	0.265	0.34	0.407	0.672	0.934	0.997	0.624	0.997	0.839	0.256	0.831	0.725	0.465	0.422	0.512	0.882	0.771	0.501	0.997	0.152	0.997	0.261	0.417	0.524	0.627	0.997	0.997	0.656	0.942	0.229	0.615	0.825
0.248	0.997	0.797	0.238	0.114	0.997	0.689	0.0972	0.997	0.245	0.997	0.997	0.897	0.495	0.604	0.345	0.997	0.887	0.265	0.34	0.407	0.672	0.934	0.997	0.624	0.997	0.839	0.256	0.831	0.725	0.465	0.422	0.512	0.882	0.771	0.501	0.997	0.152	0.997	0.261	0.417	0.524	0.627	0.997	0.997	0.656	0.942	0.229	0.615	0.825
0.248	0.997	0.797	0.238	0.114	0.997	0.689	0.0972	0.997	0.245	0.997	0.997	0.897	0.495	0.604	0.345	0.997	0.887	0.265	0.34	0.407	0.672	0.934	0.997	0.624	0.997	0.839	0.256	0.831	0.725	0.465	0.422	0.512	0.882	0.771	0.501	0.997	0.152	0.997	0.261	0.417	0.524	0.627	0.997	0.997	0.656	0.942	0.229	0.615	0.825
0.248	0.997	0.797	0.238	0.114	0.997	0.689	0.0972	0.997	0.245	0.997	0.997	0.897	0.495	0.604	0.345	0.997	0.887	0.265	0.34	0.407	0.672	0.934	0.997	0.624	0.997	0.839	0.256	0.831	0.725	0.465	0.422	0.512	0.882	0.771	0.501	0.997	0.152	0.997	0.261	0.417	0.524	0.627	0.997	0.997	0.656	0.942	0.229	0.615	0.825
0.248	0.997	0.797	0.238	0.114	0.997	0.689	0.0972	0.997	0.245	0.997	0.997	0.897	0.495	0.604	0.345	0.997	0.887	0.265	0.34	0.407	0.672	0.934	0.997	0.624	0.997	0.839	0.256	0.831	0.725	0.465	0.422	0.512	0.882	0.771	0.501	0.997	0.152	0.997	0.261	0.417	0.524	0.627	0.997	0.997	0.656	0.942	0.229	0.615	0.825
0.248	0.997	0.797	0.238	0.114	0.997	0.689	0.0972	0.997	0.245	0.997	0.997	0.897	0.495	0.604	0.345	0.997	0.887	0.265	0.34	0.407	0.672	0.934	0.997	0.624	0.997	0.839	0.256	0.831	0.725	0.465	0.422	0.512	0.882	0.771	0.501	0.997	0.152	0.997	0.261	0.417	0.524	0.627	0.997	0.997	0.656	0.942	0.229	0.615	0.825
0.248	0.997	0.797	0.238	0.114	0.997	0.689	0.0972	0.997	0.245	0.997	0.997	0.897	0.495	0.604	0.345	0.997	0.887	0.265	0.34	0.407	0.672	0.934	0.997	0.624	0.997	0.839	0.256	0.831	0.725	0.465	0.422	0.512	0.882	0.771	0.501	0.997	0.152	0.997	0.261	0.417	0.524	0.627	0.997	0.997	0.656	0.942	0.229	0.615	0.825
0.248	0.997	0.797	0.238	0.114	0.997	0.689	0.0972	0.997	0.245	0.997	0.997	0.897	0.495	0.604	0.345	0.997	0.887	0.265	0.34	0.407	0.672	0.934	0.997	0.624	0.997	0.839	0.256	0.831	0.725	0.465	0.422	0.512	0.882	0.771	0.501	0.997	0.152	0.997	0.261	0.417	0.524	0.627	0.997	0.997	0.656	0.942	0.229	0.615	0.825
0.248	0.997	0.797	0.238	0.114	0.997	0.689	0.0972	0.997	0.245	0.997	0.997	0.897	0.495	0.604	0.345	0.997	0.887	0.265	0.34	0.407	0.672	0.934	0.997	0.624	0.997	0.839	0.256	0.831	0.725	0.465	0.422	0.512	0.882	0.771	0.501	0.997	0.152	0.997	0.261	0.417	0.524	0.627	0.997	0.997	0.656	0.942	0.229	0.615	0.825
0.248	0.997	0.797	0.238	0.114	0.997	0.689	0.0972	0.997	0.245	0.997	0.997	0.897	0.495	0.604	0.345	0.997	0.887	0.265	0.34	0.407	0.672	0.934	0.997	0.624	0.997	0.839	0.256	0.831	0.725	0.465	0.422	0.512	0.882	0.771	0.501	0.997	0.152	0.997	0.261	0.417	0.524	0.627	0.997	0.997	0.656	0.942	0.229	0.615	0.825
0.248	0.997	0.797	0.238	0.114	0.997	0.523	0.0972	0.997	0.245	0.997	0.997	0.897	0.495	0.604	0.345	0.997	0.887	0.265	0.34	0.407	0.672	0.934	0.997	0.624	0.997	0.839	0.256	0.831	0.725	0.465	0.422	0.512	0.882	0.771	0.501	0.997	0.152	0.997	0.261	0.417	0.524	0.627	0.997	0.997	0.656	0.942	0.229	0.615	0.825
0.248	0.997	0.797	0.238	0.114	0.997	0.523	0.0972	0.997	0.245	0.997	0.997	0.897	0.495	0.604	0.345	0.997	0.887	0.265	0.34	0.407	0.672	0.934	0.997	0.624	0.997	0.839	0.256	0.831	0.725	0.465	0.422	0.512	0.882	0.771	0.501	0.997	0.152	0.997	0.261	0.417	0.524	0.627	0.997	0.997	0.656	0.942	0.229	0.615	0.825
0.248	0.997	0.797	0.238	0.114	0.997	0.523	0.0972	0.997	0.245	0.997	0.997	0.897	0.495	0.604	0.345	0.997	0.887	0.265	0.34	0.407	0.672	0.934	0.997	0.624	0.997	0.839	0.256	0.831	0.725	0.465	0.422	0.512	0.882	0.771	0.501	0.997	0.152	0.997	0.261	0.417	0.524	0.627	0.997	0.997	0.656	0.942	0.229	0.615	0.825
0.248	0.997	0.797	0.238	0.114	0.997	0.523	0.0972	0.997	0.245	0.997	0.997	0.897	0.495	0.604	0.345	0.997	0.887	0.265	0.34	0.407	0.672	0.934	0.997	0.624	0.997	0.839	0.256	0.831	0.725	0.465	0.422	0.512	0.882	0.771	0.501	0.997	0.152	0.997	0.261	0.417	0.524	0.627	0.997	0.997	0.656	0.942	0.229	0.615	0.825
0.248	0.997	0.797	0.238	0.114	0.997	0.523	0.0972	0.997	0.245	0.997	0.997	0.897	0.495	0.604	0.345	0.997	0.887	0.265	0.34	0.407	0.672	0.934	0.997	0.624	0.997	0.839	0.256	0.831	0.725	0.465	0.422	0.512	0.882	0.771	0.501	0.997	0.152	0.997	0.261	0.417	0.524	0.627	0.997	0.997	0.656	0.942	0.229	0.615	0.825
0.248	0.997	0.797	0.238	0.114	0.997	0.523	0.0972	0.997	0.245	0.997	0.997	0.897	0.495	0.604	0.345	0.997	0.887	0.265	0.34	0.407	0.672	0.934	0.997	0.624	0.997	0.839	0.256	0.831	0.725	0.465	0.422	0.512	0.882	0.771	0.501	0.997	0.152	0.997	0.261	0.417	0.524	0.627	0.997	0.997	0.656	0.942	0.229	0.615	0.825
0.248	0.997	0.797	0.238	0.114	0.997	0.523	0.0972	0.997	0.245	0.997	0.997	0.897	0.495	0.604	0.345	0.997	0.887	0.265	0.34	0.407	0.672	0.934	0.997	0.624	0.997	0.839	0.256	0.831	0.725	0.465	0.422	0.512	0.882	0.771	0.501	0.997	0.152	0.997	0.261	0.417	0.524	0.627	0.997	0.997	0.656	0.942	0.229	0.615	0.825
0.248	0.997	0.797	0.238	0.114	0.997	0.523	0.0972	0.997	0.245	0.997	0.997	0.897	0.495	0.604	0.345	0.997	0.887	0.265	0.34	0.407	0.672	0.934	0.997	0.624	0.997	0.839	0.256	0.831	0.725	0.465	0.422	0.512	0.882	0.771	0.501	0.997	0.152	0.997	0.261	0.417	0.524	0.627	0.997	0.997	0.656	0.942	0.229	0.615	0.825
0.248	0.997	0.797	0.238	0.114	0.997	0.523	0.0972	0.997	0.245	0.997	0.997	0.897	0.495	0.604	0.345	0.997	0.887	0.265	0.34	0.407	0.672	0.934	0.997	0.624	0.997	0.839	0.256	0.831	0.725	0.465	0.422	0.512	0.882	0.771	0.501	0.997	0.152	0.997	0.261	0.417	0.524	0.627	0.997	0.997	0.656	0.942	0.229	0.615	0.825
0.248	0.997	0.797	0.238	0.114	0.997	0.523	0.0972	0.997	0.245	0.997	0.997	0.897	0.495	0.604	0.345	0.997	0.887	0.265	0.34	0.407	0.672	0.934	0.997	0.624	0.997	0.839	0.256	0.831	0.725	0.465	0.422	0.512	0.882	0.771	0.501	0.997	0.152	0.997	0.261	0.417	0.524	0.627	0.997	0.997	0.656	0.942	0.229	0.615	0.825
0.248	0.997	0.797	0.238	0.114	0.997	0.523	0.0972	0.997	0.245	0.997	0.997	0.897	0.495	0.604	0.345	0.997	0.742	0.265	0.34	0.407	0.672	0.934	0.997	0.624	0.997	0.839	0.256	0.831	0.725	0.465	0.422	0.512	0.882	0.771	0.501	0.997	0.152	0.997	0.261	0.417	0.524	0.627	0.997	0.997	0.656	0.942	0.229	0.615	0.825
0.248	0.997	0.797	0.238	0.114	0.997	0.523	0.0972	0.997	0.245	0.997	0.997	0.897	0.495	0.604	0.345	0.997	0.742	0.265	0.34	0.407	0.672	0.934	0.997	0.624	0.997	0.839	0.256	0.831	0.725	0.465	0.422	0.512	0.882	0.771	0.501	0.997	0.152	0.997	0.261	0.417	0.524	0.627	0.997	0.997	0.656	0.942	0.229	0.615	0.825
0.248	0.997	0.797	0.238	0.114	0.997	0.523	0.0972	0.997	0.245	0.997	0.997	0.897	0.495	0.604	0.345	0.997	0.742	0.265	0.34	0.407	0.672	0.934	0.997	0.624	0.997	0.839	0.256	0.831	0.725	0.465	0.422	0.512	0.882	0.771	0.501	0.997	0.152	0.997	0.261	0.417	0.524	0.627	0.997	0.997	0.656	0.942	0.229	0.615	0.825
0.248	0.997	0.797	0.238	0.114	0.997	0.523	0.0972	0.997	0.245	0.997	0.997	0.897	0.495	0.604	0.345	0.997	0.742	0.265	0.34	0.407	0.672	0.934	0.997	0.624	0.997	0.839	0.256	0.831	0.725	0.465	0.422	0.512	0.882	0.771	0.501	0.997	0.152	0.997	0.261	0.417	0.524	0.627	0.997	0.997	0.656	0.942	0.229	0.615	0.825
0.248	0.997	0.797	0.238	0.114	0.997	0.523	0.0972	0.997	0.245	0.997	0.997	0.897	0.495	0.604	0.345	0.997	0.742	0.265	0.34	0.407	0.672	0.934	0.997	0.624	0.997	0.839	0.256	0.831	0.725	0.465	0.422	0.512	0.882	0.771	0.501	0.997	0.152	0.997	0.261	0.417	0.524	0.627	0.997	0.997	0.656	0.942	0.229	0.615	0.825
0.248	0.997	0.797	0.238	0.114	0.997	0.523	0.0972	0.997	0.245	0.997	0.997	0.897	0.495	0.604	0.345	0.997	0.742	0.265	0.34	0.407	0.672	0.934	0.997	0.624	0.997	0.839	0.256	0.831	0.725	0.465	0.422	0.512	0.882	0.771	0.501	0.997	0.152	0.997	0.261	0.417	0.524	0.627	0.997	0.997	0.656	0.942	0.229	0.615	0.825
0.248	0.997	0.797	0.238	0.114	0.997	0.523	0.0972	0.997	0.245	0.997	0.997	0.897	0.495	0.604	0.345	0.997	0.742	0.265	0.34	0.407	0.672	0.316	0.997	0.624	0.997	0.839	0.256	0.831	0.725	0.465	0.422	0.512	0.882	0.771	0.501	0.997	0.152	0.997	0.261	0.417	0.524	0.627	0.997	0.997	0.656	0.942	0.229	0.615	0.825
0.248	0.997	0.797	0.238	0.114	0.997	0.523	0.0972	0.997	0.245	0.997	0.997	0.897	0.495	0.604	0.345	0.997	0.742	0.265	0.34	0.407	0.672	0.316	0.997	0.624	0.997	0.839	0.256	0.831	0.725	0.465	0.422	0.512	0.882	0.771	0.501	0.997	0.152	0.997	0.261	0.417	0.524	0.627	0.997	0.997	0.656	0.942	0.229	0.615	0.825
0.248	0.997	0.797	0.238	0.114	0.997	0.523	0.0972	0.997	0.245	0.997	0.997	0.897	0.495	0.604	0.345	0.997	0.742	0.265	0.34	0.407	0.672	0.316	0.997	0.624	0.997	0.839	0.256	0.831	0.725	0.465	0.422	0.512	0.882	0.771	0.501	0.997	0.152	0.997	0.261	0.417	0.524	0.627	0.997	0.997	0.656	0.942	0.229	0.615	0.825
0.248	0.997	0.797	0.238	0.114	0.997	0.523	0.0972	0.997	0.245	0.997	0.997	0.897	0.495	0.604	0.345	0.997	0.742	0.265	0.34	0.407	0.672	0.316	0.997	0.624	0.997	0.839	0.256	0.831	0.725	0.465	0.422	0.512	0.882	0.771	0.501	0.997	0.152	0.997	0.261	0.417	0.524	0.627	0.997	0.997	0.656	0.942	0.229	0.615	0.825
0.248	0.997	0.797	0.238	0.114	0.997	0.523	0.0972	0.997	0.245	0.997	0.997	0.897	0.495	0.604	0.345	0.997	0.742	0.265	0.34	0.407	0.672	0.316	0.997	0.624	0.997	0.839	0.256	0.831	0.725	0.465	0.422	0.512	0.882	0.771	0.501	0.997	0.152	0.997	0.261	0.417	0.524	0.627	0.997	0.997	0.656	0.942	0.229	0.615	0.825
0.248	0.997	0.797	0.238	0.114	0.997	0.523	0.0972	0.997	0.245	0.997	0.997	0.897	0.495	0.604	0.345	0.997	0.742	0.265	0.34	0.407	0.672	0.316	0.997	0.624	0.997	0.839	0.256	0.831	0.725	0.465	0.422	0.512	0.882	0.771	0.501	0.997	0.152	0.997	0.261	0.417	0.524	0.627	0.997	0.997	0.656	0.942	0.229	0.615	0.825
0.248	0.997	0.797	0.238	0.114	0.997	0.523	0.653	0.997	0.245	0.997	0.997	0.897	0.495	0.604	0.345	0.997	0.742	0.265	0.34	0.407	0.672	0.316	0.997	0.624	0.997	0.839	0.256	0.831	0.725	0.465	0.422	0.512	0.882	0.771	0.501	0.997	0.152	0.997	0.261	0.417	0.524	0.627	0.997	0.997	0.656	0.942	0.229	0.615	0.825
0.248	0.997	0.797	0.238	0.114	0.997	0.523	0.653	0.997	0.245	0.997	0.997	0.897	0.495	0.604	0.345	0.997	0.742	0.265	0.34	0.407	0.672	0.316	0.997	0.624	0.997	0.839	0.256	0.831	0.725	0.465	0.422	0.512	0.882	0.771	0.501	0.997	0.152	0.997	0.261	0.417	0.524	0.627	0.997	0.997	0.656	0.942	0.229	0.615	0.825
0.248	0.997	0.797	0.238	0.114	0.997	0.523	0.653	0.997	0.245	0.997	0.997	0.897	0.495	0.604	0.345	0.997	0.742	0.265	0.34	0.407	0.672	0.316	0.997	0.624	0.997	0.839	0.256	0.831	0.725	0.465	0.422	0.512	0.882	0.771	0.501	0.997	0.152	0.997	0.261	0.417	0.524	0.627	0.997	0.997	0.656	0.942	0.229	0.615	0.825
0.248	0.997	0.797	0.238	0.114	0.997	0.523	0.653	0.997	0.245	0.997	0.997	0.897	0.495	0.604	0.345	0.997	0.742	0.265	0.34	0.407	0.672	0.316	0.997	0.624	0.997	0.839	0.256	0.831	0.725	0.465	0.422	0.512	0.882	0.771	0.501	0.997	0.152	0.997	0.261	0.417	0.524	0.627	0.997	0.997	0.656	0.942	0.229	0.615	0.825
0.248	0.997	0.797	0.238	0.114	0.997	0.523	0.653	0.997	0.245	0.997	0.997	0.897	0.495	0.604	0.345	0.997	0.742	0.265	0.34	0.407	0.672	0.316	0.997	0.624	0.997	0.839	0.256	0.831	0.725	0.465	0.422	0.512	0.882	0.771	0.501	0.997	0.152	0.997	0.261	0.417	0.524	0.627	0.997	0.997	0.656	0.942	0.229	0.615	0.825
0.248	0.997	0.797	0.238	0.114	0.997	0.523	0.653	0.997	0.245	0.997	0.997	0.897	0.495	0.604	0.345	0.997	0.742	0.265	0.34	0.407	0.672	0.316	0.997	0.624	0.997	0.839	0.256	0.831	0.725	0.465	0.422	0.512	0.882	0.771	0.501	0.997	0.152	0.997	0.261	0.417	0.524	0.627	0.997	0.997	0.656	0.942	0.229	0.615	0.825
0.248	0.997	0.797	0.238	0.114	0.997	0.523	0.653	0.997	0.245	0.997	0.997	0.897	0.495	0.604	0.345	0.997	0.742	0.265	0.34	0.407	0.672	0.316	0.997	0.624	0.997	0.839	0.256	0.831	0.725	0.465	0.422	0.512	0.882	0.771	0.501	0.997	0.152	0.997	0.261	0.417	0.524	0.627	0.997	0.997	0.656	0.942	0.229	0.615	0.825
0.248	0.997	0.797	0.238	0.114	0.997	0.523	0.653	0.997	0.245	0.997	0.997	0.897	0.495	0.604	0.345	0.997	0.742	0.265	0.34	0.407	0.672	0.316	0.997	0.624	0.997	0.839	0.256	0.831	0.725	0.465	0.422	0.512	0.882	0.771	0.501	0.997	0.152	0.997	0.261	0.417	0.524	0.627	0.997	0.997	0.656	0.942	0.229	0.615	0.201
0.248	0.997	0.797	0.238	0.114	0.997	0.523	0.653	0.997	0.245	0.997	0.997	0.897	0.495	0.604	0.345	0.997	0.742	0.265	0.34	0.407	0.672	0.316	0.997	0.624	0.997	0.839	0.256	0.831	0.725	0.465	0.422	0.512	0.882	0.771	0.501	0.997	0.152	0.997	0.261	0.417	0.524	0.627	0.997	0.997	0.656	0.942	0.229	0.615	0.201
0.248	0.997	0.797	0.238	0.114	0.997	0.523	0.653	0.997	0.245	0.997	0.997	0.897	0.495	0.604	0.345	0.997	0.742	0.265	0.34	0.407	0.672	0.316	0.997	0.624	0.997	0.839	0.256	0.831	0.725	0.465	0.422	0.512	0.882	0.771	0.501	0.997	0.152	0.997	0.261	0.417	0.524	0.627	0.997	0.997	0.656	0.942	0.229	0.615	0.201
0.248	0.997	0.797	0.238	0.114	0.997	0.523	0.653	0.997	0.245	0.997	0.997	0.897	0.495	0.604	0.345	0.997	0.742	0.265	0.34	0.407	0.672	0.316	0.997	0.624	0.997	0.839	0.256	0.831	0.725	0.465	0.422	0.512	0.882	0.771	0.501	0.997	0.152	0.997	0.261	0.417	0.524	0.627	0.997	0.997	0.656	0.942	0.229	0.615	0.201
0.248	0.997	0.797	0.238	0.114	0.997	0.523	0.653	0.997	0.245	0.997	0.997	0.897	0.495	0.604	0.345	0.997	0.742	0.265	0.34	0.407	0.672	0.316	0.997	0.624	0.997	0.665	0.256	0.831	0.725	0.465	0.422	0.512	0.882	0.771	0.501	0.997	0.152	0.997	0.261	0.417	0.524	0.627	0.997	0.997	0.656	0.942	0.229	0.615	0.201
0.248	0.997	0.797	0.238	0.114	0.997	0.523	0.653	0.997	0.245	0.997	0.997	0.897	0.495	0.604	0.345	0.997	0.742	0.265	0.34	0.407	0.672	0.316	0.997	0.624	0.997	0.665	0.256	0.831	0.725	0.465	0.422	0.512	0.882	0.771	0.501	0.997	0.152	0.997	0.261	0.417	0.524	0.627	0.997	0.997	0.656	0.942	0.229	0.615	0.201
0.248	0.997	0.797	0.238	0.114	0.997	0.523	0.653	0.997	0.245	0.997	0.997	0.897	0.495	0.604	0.345	0.997	0.39	0.265	0.34	0.407	0.672	0.316	0.997	0.624	0.997	0.665	0.256	0.831	0.725	0.465	0.422	0.512	0.882	0.771	0.501	0.997	0.152	0.997	0.261	0.417	0.524	0.627	0.997	0.997	0.656	0.942	0.229	0.214	0.201
0.248	0.997	0.797	0.238	0.114	0.997	0.523	0.653	0.997	0.245	0.997	0.997	0.897	0.495	0.604	0.345	0.997	0.39	0.265	0.34	0.407	0.821	0.316	0.997	0.624	0.997	0.665	0.256	0.831	0.725	0.465	0.422	0.512	0.882	0.771	0.501	0.997	0.152	0.997	0.261	0.417	0.524	0.627	0.997	0.997	0.656	0.942	0.229	0.214	0.201
0.248	0.997	0.797	0.238	0.114	0.997	0.523	0.653	0.997	0.245	0.997	0.997	0.897	0.495	0.604	0.345	0.997	0.39	0.265	0.34	0.407	0.821	0.316	0.997	0.624	0.997	0.665	0.256	0.831	0.725	0.465	0.422	0.512	0.882	0.771	0.501	0.997	0.152	0.997	0.261	0.417	0.524	0.627	0.997	0.997	0.656	0.942	0.229	0.214	0.201
0.248	0.997	0.797	0.238	0.114	0.997	0.523	0.653	0.997	0.245	0.997	0.997	0.897	0.495	0.604	0.345	0.997	0.39	0.265	0.34	0.407	0.821	0.316	0.997	0.624	0.997	0.665	0.256	0.831	0.725	0.465	0.422	0.512	0.882	0.771	0.501	0.997	0.152	0.997	0.261	0.417	0.524	0.627	0.997	0.997	0.656	0.942	0.229	0.214	0.201
0.248	0.997	0.797	0.238	0.114	0.997	0.523	0.653	0.997	0.245	0.997	0.997	0.897	0.495	0.604	0.345	0.997	0.39	0.265	0.34	0.407	0.821	0.316	0.997	0.624	0.997	0.665	0.256	0.831	0.725	0.465	0.422	0.512	0.882	0.771	0.501	0.997	0.93	0.997	0.261	0.417	0.524	0.627	0.997	0.997	0.656	0.942	0.229	0.214	0.201
0.248	0.997	0.797	0.238	0.114	0.997	0.523	0.653	0.997	0.245	0.997	0.997	0.897	0.495	0.604	0.345	0.997	0.39	0.265	0.34	0.407	0.821	0.316	0.997	0.624	0.997	0.665	0.256	0.831	0.725	0.465	0.422	0.512	0.882	0.771	0.501	0.997	0.93	0.997	0.261	0.417	0.524	0.627	0.997	0.997	0.656	0.942	0.229	0.214	0.201
0.248	0.997	0.797	0.238	0.114	0.997	0.523	0.653	0.997	0.245	0.997	0.997	0.897	0.495	0.604	0.345	0.997	0.39	0.265	0.34	0.407	0.821	0.316	0.997	0.624	0.997	0.665	0.256	0.831	0.725	0.465	0.422	0.512	0.882	0.771	0.501	0.997	0.93	0.997	0.261	0.417	0.524	0.627	0.997	0.997	0.656	0.942	0.229	0.214	0.201
0.248	0.997	0.797	0.238	0.114	0.997	0.523	0.653	0.997	0.245	0.997	0.997	0.897	0.495	0.604	0.345	0.997	0.39	0.265	0.34	0.407	0.821	0.316	0.997	0.624	0.997	0.665	0.256	0.831	0.725	0.465	0.422	0.512	0.882	0.771	0.501	0.997	0.93	0.997	0.261	0.417	0.524	0.627	0.997	0.997	0.656	0.942	0.229	0.214	0.201
0.248	0.997	0.797	0.238	0.114	0.997	0.686	0.653	0.997	0.245	0.997	0.997	0.897	0.495	0.604	0.345	0.997	0.39	0.265	0.34	0.407	0.821	0.316	0.997	0.624	0.997	0.665	0.256	0.831	0.725	0.465	0.422	0.512	0.882	0.771	0.501	0.997	0.93	0.997	0.261	0.417	0.524	0.627	0.997	0.997	0.656	0.942	0.229	0.214	0.201
0.248	0.997	0.797	0.238	0.114	0.997	0.686	0.653	0.997	0.245	0.997	0.997	0.897	0.495	0.604	0.345	0.997	0.39	0.265	0.34	0.407	0.821	0.316	0.997	0.624	0.997	0.665	0.256	0.831	0.725	0.465	0.422	0.512	0.882	0.771	0.501	0.997	0.93	0.997	0.261	0.417	0.524	0.627	0.997	0.997	0.656	0.942	0.229	0.214	0.201
0.248	0.997	0.797	0.238	0.114	0.997	0.686	0.653	0.997	0.245	0.997	0.997	0.897	0.495	0.604	0.345	0.997	0.39	0.265	0.34	0.407	0.821	0.316	0.997	0.624	0.997	0.665	0.256	0.831	0.725	0.465	0.422	0.512	0.882	0.771	0.501	0.997	0.93	0.997	0.261	0.417	0.524	0.627	0.997	0.997	0.656	0.942	0.229	0.214	0.201
0.248	0.997	0.797	0.238	0.114	0.997	0.686	0.653	0.997	0.245	0.997	0.997	0.897	0.495	0.604	0.345	0.997	0.39	0.265	0.34	0.407	0.821	0.316	0.997	0.624	0.997	0.665	0.256	0.831	0.725	0.465	0.422	0.512	0.882	0.771	0.501	0.997	0.93	0.997	0.261	0.417	0.524	0.627	0.997	0.997	0.656	0.942	0.229	0.214	0.201
0.248	0.997	0.797	0.238	0.114	0.997	0.686	0.653	0.997	0.245	0.997	0.997	0.897	0.495	0.604	0.345	0.997	0.39	0.265	0.34	0.407	0.821	0.316	0.997	0.624	0.997	0.665	0.256	0.831	0.725	0.465	0.422	0.512	0.882	0.771	0.501	0.997	0.93	0.997	0.261	0.417	0.524	0.627	0.997	0.997	0.656	0.942	0.229	0.214	0.201
0.248	0.997	0.797	0.238	0.114	0.997	0.686	0.653	0.997	0.245	0.997	0.997	0.897	0.495	0.604	0.345	0.997	0.39	0.265	0.34	0.407	0.821	0.316	0.997	0.624	0.997	0.665	0.256	0.831	0.725	0.465	0.422	0.512	0.882	0.771	0.501	0.997	0.93	0.997	0.261	0.417	0.524	0.627	0.997	0.997	0.656	0.942	0.229	0.214	0.201
0.248	0.997	0.797	0.238	0.114	0.997	0.686	0.653	0.997	0.245	0.997	0.997	0.897	0.495	0.604	0.345	0.997	0.39	0.265	0.34	0.407	0.821	0.316	0.997	0.624	0.997	0.665	0.256	0.831	0.725	0.465	0.422	0.512	0.882	0.771	0.501	0.997	0.93	0.997	0.261	0.417	0.524	0.627	0.997	0.997	0.656	0.942	0.229	0.214	0.201
0.248	0.997	0.797	0.238	0.114	0.997	0.686	0.653	0.997	0.245	0.997	0.997	0.897	0.495	0.604	0.345	0.997	0.39	0.265	0.34	0.407	0.821	0.316	0.997	0.624	0.997	0.665	0.256	0.831	0.725	0.465	0.422	0.512	0.882	0.771	0.501	0.997	0.93	0.997	0.261	0.417	0.524	0.627	0.997	0.997	0.656	0.942	0.229	0.214	0.201
0.248	0.997	0.797	0.238	0.114	0.997	0.686	0.653	0.997	0.245	0.997	0.997	0.897	0.495	0.604	0.345	0.997	0.39	0.265	0.34	0.407	0.821	0.316	0.997	0.624	0.997	0.665	0.256	0.831	0.725	0.465	0.422	0.512	0.882	0.771	0.501	0.997	0.93	0.997	0.261	0.417	0.524	0.627	0.997	0.997	0.656	0.942	0.229	0.214	0.201
0.248	0.997	0.797	0.238	0.114	0.997	0.686	0.653	0.997	0.245	0.997	0.997	0.897	0.495	0.604	0.345	0.997	0.39	0.265	0.34	0.407	0.543	0.316	0.997	0.624	0.997	0.665	0.256	0.831	0.725	0.465	0.422	0.512	0.882	0.771	0.501	0.997	0.93	0.997	0.261	0.417	0.524	0.627	0.997	0.997	0.656	0.942	0.229	0.214	0.201
0.248	0.997	0.797	0.238	0.114	0.997	0.686	0.653	0.997	0.245	0.997	0.997	0.897	0.495	0.604	0.345	0.997	0.39	0.265	0.34	0.407	0.543	0.316	0.997	0.624	0.997	0.665	0.256	0.831	0.725	0.465	0.422	0.512	0.882	0.771	0.501	0.997	0.93	0.997	0.261	0.417	0.524	0.627	0.997	0.997	0.656	0.942	0.229	0.214	0.201
0.248	0.997	0.797	0.238	0.114	0.997	0.686	0.653	0.997	0.245	0.997	0.997	0.897	0.495	0.604	0.345	0.997	0.39	0.265	0.34	0.407	0.543	0.316	0.997	0.624	0.997	0.665	0.256	0.831	0.725	0.465	0.422	0.512	0.882	0.771	0.501	0.997	0.93	0.997	0.261	0.417	0.524	0.627	0.997	0.997	0.656	0.942	0.229	0.214	0.201
0.248	0.997	0.797	0.238	0.114	0.997	0.686	0.653	0.997	0.245	0.997	0.997	0.897	0.495	0.604	0.345	0.997	0.39	0.265	0.34	0.407	0.543	0.316	0.997	0.624	0.997	0.665	0.256	0.831	0.725	0.465	0.422	0.512	0.882	0.771	0.501	0.997	0.93	0.997	0.261	0.417	0.524	0.627	0.997	0.997	0.656	0.942	0.229	0.214	0.201
0.248	0.997	0.797	0.238	0.114	0.997	0.686	0.653	0.997	0.245	0.997	0.997	0.897	0.495	0.604	0.345	0.997	0.39	0.265	0.34	0.407	0.543	0.316	0.997	0.624	0.997	0.665	0.256	0.831	0.725	0.465	0.422	0.512	0.882	0.771	0.501	0.997	0.93	0.997	0.261	0.417	0.524	0.627	0.997	0.997	0.656	0.942	0.229	0.214	0.201
0.248	0.997	0.797	0.238	0.114	0.997	0.686	0.653	0.997	0.245	0.997	0.997	0.897	0.495	0.604	0.345	0.997	0.39	0.265	0.34	0.407	0.543	0.316	0.997	0.624	0.997	0.665	0.256	0.831	0.725	0.465	0.422	0.512	0.882	0.771	0.501	0.997	0.93	0.997	0.261	0.417	0.524	0.627	0.997	0.997	0.656	0.942	0.229	0.214	0.201
0.248	0.997	0.797	0.238	0.114	0.997	0.686	0.653	0.997	0.245	0.997	0.997	0.897	0.495	0.604	0.345	0.997	0.39	0.265	0.34	0.407	0.543	0.316	0.997	0.624	0.997	0.665	0.256	0.831	0.725	0.465	0.422	0.512	0.882	0.771	0.501	0.997	0.93	0.997	0.261	0.417	0.524	0.627	0.997	0.997	0.656	0.942	0.229	0.214	0.201
0.248	0.997	0.797	0.238	0.114	0.997	0.686	0.653	0.997	0.245	0.997	0.997	0.897	0.495	0.604	0.345	0.997	0.96	0.265	0.34	0.407	0.543	0.316	0.997	0.624	0.997	0.665	0.256	0.831	0.725	0.465	0.422	0.512	0.882	0.771	0.501	0.997	0.93	0.997	0.261	0.417	0.524	0.627	0.997	0.997	0.656	0.942	0.229	0.214	0.201
0.248	0.997	0.797	0.238	0.114	0.997	0.686	0.653	0.997	0.245	0.997	0.997	0.897	0.495	0.604	0.345	0.997	0.96	0.265	0.34	0.407	0.543	0.316	0.997	0.624	0.997	0.665	0.256	0.831	0.725	0.465	0.422	0.512	0.882	0.771	0.501	0.997	0.93	0.997	0.261	0.417	0.524	0.627	0.997	0.997	0.656	0.942	0.229	0.214	0.201
0.248	0.997	0.797	0.238	0.114	0.997	0.686	0.653	0.997	0.245	0.997	0.997	0.897	0.495	0.604	0.345	0.997	0.96	0.265	0.34	0.407	0.543	0.316	0.997	0.624	0.997	0.665	0.256	0.831	0.725	0.465	0.422	0.512	0.882	0.771	0.501	0.997	0.93	0.997	0.261	0.417	0.524	0.627	0.997	0.997	0.656	0.942	0.229	0.214	0.201
0.248	0.997	0.797	0.238	0.114	0.997	0.686	0.653	0.997	0.245	0.997	0.997	0.897	0.495	0.604	0.345	0.997	0.96	0.265	0.34	0.407	0.543	0.316	0.997	0.624	0.997	0.665	0.256	0.831	0.725	0.465	0.422	0.512	0.882	0.771	0.501	0.997	0.93	0.997	0.261	0.417	0.524	0.627	0.997	0.997	0.656	0.942	0.229	0.214	0.201
0.248	0.997	0.797	0.238	0.114	0.997	0.686	0.653	0.997	0.245	0.997	0.997	0.897	0.495	0.604	0.345	0.997	0.96	0.265	0.34	0.407	0.543	0.316	0.997	0.624	0.997	0.665	0.256	0.831	0.725	0.465	0.422	0.512	0.882	0.771	0.501	0.997	0.93	0.997	0.261	0.417	0.524	0.627	0.997	0.997	0.656	0.942	0.229	0.214	0.201
0.248	0.997	0.797	0.238	0.114	0.997	0.686	0.653	0.997	0.245	0.997	0.997	0.897	0.495	0.604	0.345	0.997	0.96	0.265	0.34	0.407	0.543	0.316	0.997	0.624	0.997	0.665	0.256	0.831	0.725	0.465	0.422	0.512	0.882	0.771	0.501	0.997	0.93	0.997	0.261	0.417	0.524	0.627	0.997	0.997	0.656	0.942	0.229	0.214	0.201
0.248	0.997	0.797	0.238	0.114	0.997	0.686	0.653	0.997	0.245	0.997	0.997	0.897	0.495	0.604	0.345	0.997	0.96	0.265	0.34	0.407	0.543	0.316	0.997	0.624	0.997	0.665	0.256	0.831	0.725	0.465	0.422	0.512	0.882	0.771	0.501	0.997	0.93	0.997	0.261	0.417	0.524	0.627	0.997	0.997	0.656	0.942	0.229	0.214	0.201
0.248	0.997	0.797	0.238	0.114	0.997	0.686	0.653	0.997	0.245	0.997	0.997	0.897	0.495	0.604	0.345	0.997	0.96	0.265	0.34	0.407	0.543	0.316	0.997	0.624	0.997	0.665	0.256	0.831	0.725	0.465	0.422	0.512	0.882	0.771	0.501	0.997	0.93	0.997	0.261	0.417	0.524	0.627	0.997	0.997	0.656	0.942	0.229	0.214	0.201
0.248	0.997	0.797	0.238	0.114	0.997	0.686	0.653	0.997	0.245	0.997	0.997	0.897	0.495	0.604	0.345	0.997	0.96	0.265	0.34	0.407	0.543	0.316	0.997	0.624	0.997	0.665	0.256	0.831	0.725	0.465	0.422	0.512	0.882	0.771	0.501	0.997	0.93	0.997	0.261	0.417	0.524	0.627	0.997	0.997	0.656	0.942	0.229	0.214	0.201
0.248	0.997	0.797	0.238	0.114	0.997	0.686	0.653	0.997	0.245	0.997	0.997	0.897	0.495	0.604	0.345	0.997	0.96	0.265	0.34	0.407	0.543	0.316	0.997	0.624	0.997	0.665	0.256	0.831	0.725	0.465	0.422	0.512	0.882	0.771	0.501	0.997	0.93	0.997	0.261	0.417	0.524	0.627	0.997	0.997	0.656	0.942	0.229	0.214	0.201
0.248	0.997	0.797	0.238	0.114	0.997	0.686	0.653	0.997	0.245	0.997	0.997	0.897	0.495	0.604	0.345	0.997	0.96	0.265	0.34	0.407	0.543	0.316	0.997	0.624	0.997	0.665	0.256	0.831	0.725	0.465	0.422	0.512	0.882	0.771	0.501	0.997	0.93	0.997	0.261	0.417	0.524	0.627	0.997	0.997	0.656	0.942	0.229	0.214	0.201
0.248	0.997	0.797	0.238	0.114	0.997	0.686	0.653	0.997	0.245	0.997	0.997	0.897	0.495	0.604	0.345	0.997	0.96	0.265	0.34	0.407	0.543	0.316	0.997	0.624	0.997	0.665	0.256	0.831	0.725	0.465	0.422	0.512	0.882	0.771	0.501	0.997	0.93	0.997	0.261	0.417	0.524	0.627	0.997	0.997	0.656	0.942	0.229	0.214	0.201
0.248	0.997	0.797	0.238	0.114	0.997	0.686	0.653	0.997	0.245	0.997	0.997	0.897	0.495	0.604	0.345	0.997	0.96	0.265	0.34	0.407	0.543	0.316	0.997	0.624	0.997	0.665	0.256	0.831	0.725	0.465	0.422	0.512	0.882	0.771	0.501	0.997	0.93	0.997	0.261	0.417	0.524	0.627	0.997	0.997	0.656	0.942	0.229	0.214	0.201
0.248	0.997	0.797	0.238	0.114	0.997	0.686	0.653	0.997	0.245	0.997	0.997	0.897	0.495	0.604	0.345	0.997	0.96	0.265	0.34	0.407	0.543	0.316	0.997	0.624	0.997	0.665	0.256	0.831	0.725	0.465	0.422	0.512	0.882	0.771	0.501	0.997	0.93	0.997	0.261	0.417	0.524	0.627	0.997	0.997	0.656	0.942	0.229	0.214	0.201
0.248	0.997	0.797	0.238	0.114	0.997	0.686	0.653	0.997	0.245	0.997	0.997	0.897	0.495	0.604	0.345	0.997	0.96	0.265	0.34	0.407	0.543	0.316	0.997	0.624	0.997	0.665	0.256	0.831	0.725	0.465	0.422	0.512	0.882	0.771	0.501	0.997	0.93	0.997	0.261	0.417	0.524	0.627	0.997	0.997	0.656	0.942	0.229	0.214	0.201
0.248	0.997	0.797	0.238	0.114	0.997	0.686	0.653	0.997	0.245	0.997	0.997	0.897	0.495	0.604	0.345	0.997	0.96	0.265	0.34	0.407	0.543	0.316	0.997	0.624	0.997	0.665	0.256	0.831	0.725	0.465	0.422	0.512	0.882	0.771	0.501	0.997	0.93	0.997	0.261	0.417	0.524	0.627	0.997	0.997	0.656	0.942	0.229	0.214	0.201
0.248	0.997	0.797	0.238	0.114	0.997	0.686	0.653	0.997	0.245	0.997	0.997	0.897	0.495	0.604	0.345	0.997	0.96	0.265	0.34	0.407	0.543	0.316	0.997	0.624	0.997	0.665	0.256	0.831	0.725	0.465	0.422	0.512	0.882	0.771	0.501	0.997	0.93	0.997	0.261	0.417	0.524	0.627	0.997	0.997	0.656	0.942	0.229	0.214	0.201
0.248	0.997	0.797	0.238	0.114	0.997	0.686	0.653	0.997	0.245	0.997	0.997	0.897	0.495	0.604	0.345	0.997	0.96	0.265	0.34	0.407	0.543	0.316	0.997	0.624	0.997	0.665	0.256	0.831	0.725	0.465	0.422	0.512	0.882	0.771	0.501	0.997	0.93	0.997	0.261	0.417	0.524	0.627	0.997	0.997	0.656	0.942	0.229	0.214	0.201
0.248	0.997	0.797	0.238	0.114	0.997	0.686	0.653	0.997	0.245	0.997	0.997	0.897	0.495	0.604	0.345	0.997	0.96	0.265	0.34	0.407	0.543	0.316	0.997	0.624	0.997	0.665	0.256	0.831	0.725	0.465	0.422	0.512	0.882	0.771	0.501	0.997	0.93	0.997	0.261	0.417	0.524	0.735	0.997	0.997	0.656	0.942	0.229	0.214	0.201
0.248	0.997	0.797	0.238	0.114	0.997	0.686	0.653	0.997	0.245	0.997	0.997	0.897	0.495	0.604	0.345	0.997	0.96	0.265	0.34	0.407	0.543	0.316	0.997	0.624	0.997	0.665	0.256	0.831	0.725	0.465	0.422	0.512	0.882	0.771	0.501	0.997	0.93	0.997	0.261	0.417	0.524	0.735	0.997	0.997	0.656	0.942	0.229	0.214	0.201
0.248	0.997	0.797	0.238	0.114	0.997	0.686	0.653	0.997	0.245	0.997	0.997	0.897	0.495	0.604	0.345	0.997	0.96	0.265	0.34	0.407	0.543	0.316	0.997	0.624	0.997	0.665	0.256	0.831	0.725	0.465	0.422	0.512	0.882	0.771	0.501	0.997	0.93	0.997	0.261	0.417	0.524	0.735	0.997	0.997	0.656	0.942	0.229	0.214	0.201
0.273	0.997	0.797	0.238	0.114	0.997	0.686	0.653	0.997	0.245	0.997	0.997	0.897	0.495	0.604	0.345	0.997	0.96	0.265	0.34	0.407	0.543	0.316	0.997	0.624	0.997	0.665	0.256	0.831	0.725	0.465	0.422	0.512	0.882	0.771	0.501	0.997	0.93	0.997	0.261	0.417	0.524	0.735	0.997	0.997	0.656	0.942	0.229	0.214	0.201
0.273	0.997	0.797	0.238	0.114	0.997	0.686	0.653	0.997	0.245	0.997	0.997	0.897	0.495	0.604	0.345	0.997	0.96	0.265	0.34	0.407	0.543	0.316	0.997	0.624	0.997	0.665	0.256	0.831	0.725	0.465	0.422	0.512	0.882	0.771	0.501	0.997	0.93	0.997	0.261	0.417	0.524	0.735	0.997	0.997	0.656	0.942	0.229	0.214	0.201
0.273	0.997	0.797	0.238	0.114	0.997	0.686	0.653	0.997	0.245	0.997	0.997	0.897	0.495	0.604	0.345	0.997	0.96	0.265	0.34	0.407	0.543	0.316	0.997	0.624	0.997	0.665	0.256	0.831	0.725	0.465	0.422	0.512	0.882	0.771	0.501	0.997	0.93	0.997	0.261	0.417	0.524	0.735	0.997	0.997	0.656	0.942	0.229	0.214	0.201
0.367	0.997	0.797	0.238	0.114	0.997	0.686	0.653	0.997	0.245	0.997	0.997	0.897	0.495	0.604	0.345	0.997	0.96	0.265	0.34	0.407	0.543	0.316	0.997	0.624	0.997	0.665	0.256	0.831	0.725	0.465	0.422	0.512	0.882	0.771	0.501	0.997	0.93	0.997	0.261	0.417	0.524	0.735	0.997	0.997	0.656	0.942	0.229	0.214	0.201
0.367	0.997	0.797	0.238	0.114	0.997	0.686	0.653	0.997	0.245	0.997	0.997	0.897	0.495	0.604	0.345	0.997	0.96	0.265	0.34	0.407	0.543	0.316	0.997	0.624	0.997	0.665	0.256	0.831	0.725	0.465	0.422	0.512	0.882	0.771	0.501	0.997	0.93	0.997	0.261	0.417	0.524	0.735	0.997	0.997	0.656	0.942	0.229	0.214	0.201
0.367	0.997	0.797	0.238	0.114	0.997	0.686	0.653	0.997	0.245	0.997	0.997	0.897	0.495	0.604	0.345	0.997	0.96	0.265	0.34	0.407	0.543	0.316	0.997	0.624	0.997	0.665	0.256	0.831	0.725	0.465	0.422	0.512	0.882	0.771	0.501	0.997	0.93	0.997	0.261	0.417	0.524	0.735	0.997	0.997	0.656	0.942	0.229	0.214	0.201
0.367	0.997	0.797	0.238	0.114	0.997	0.686	0.653	0.997	0.245	0.997	0.997	0.897	0.495	0.604	0.255	0.997	0.96	0.265	0.34	0.407	0.543	0.316	0.997	0.624	0.997	0.665	0.256	0.831	0.725	0.465	0.422	0.512	0.882	0.771	0.501	0.997	0.93	0.997	0.261	0.417	0.524	0.735	0.997	0.997	0.656	0.942	0.229	0.214	0.201
0.367	0.997	0.797	0.238	0.114	0.997	0.795	0.653	0.997	0.245	0.997	0.997	0.897	0.495	0.604	0.255	0.997	0.96	0.265	0.34	0.407	0.543	0.316	0.997	0.624	0.997	0.665	0.256	0.831	0.725	0.465	0.422	0.512	0.882	0.771	0.501	0.997	0.93	0.997	0.261	0.417	0.524	0.735	0.997	0.997	0.656	0.942	0.229	0.214	0.201
0.367	0.997	0.797	0.238	0.114	0.997	0.795	0.653	0.997	0.245	0.997	0.997	0.897	0.495	0.604	0.255	0.997	0.96	0.265	0.34	0.407	0.543	0.316	0.997	0.624	0.997	0.665	0.256	0.831	0.725	0.465	0.422	0.512	0.882	0.771	0.501	0.997	0.93	0.997	0.261	0.417	0.524	0.735	0.997	0.997	0.656	0.942	0.229	0.214	0.201
0.367	0.997	0.797	0.238	0.114	0.997	0.795	0.653	0.997	0.245	0.997	0.997	0.897	0.495	0.604	0.255	0.997	0.96	0.265	0.34	0.407	0.543	0.316	0.997	0.624	0.997	0.665	0.256	0.831	0.725	0.465	0.422	0.512	0.882	0.771	0.501	0.997	0.93	0.997	0.261	0.417	0.524	0.735	0.997	0.997	0.656	0.942	0.229	0.214	0.201
0.367	0.997	0.797	0.238	0.114	0.997	0.795	0.653	0.997	0.245	0.997	0.997	0.897	0.495	0.604	0.255	0.997	0.96	0.265	0.34	0.407	0.543	0.316	0.997	0.624	0.997	0.665	0.256	0.831	0.725	0.465	0.422	0.512	0.882	0.771	0.501	0.997	0.93	0.997	0.261	0.417	0.524	0.735	0.997	0.997	0.656	0.942	0.229	0.214	0.201
0.367	0.997	0.797	0.238	0.114	0.997	0.795	0.653	0.997	0.245	0.997	0.997	0.897	0.495	0.604	0.255	0.997	0.96	0.265	0.34	0.407	0.543	0.316	0.997	0.624	0.997	0.665	0.256	0.831	0.725	0.465	0.422	0.512	0.882	0.771	0.501	0.997	0.93	0.997	0.261	0.417	0.524	0.735	0.997	0.997	0.656	0.942	0.229	0.214	0.201
0.367	0.997	0.797	0.238	0.114	0.997	0.795	0.653	0.997	0.245	0.997	0.997	0.897	0.495	0.604	0.255	0.997	0.96	0.265	0.34	0.407	0.543	0.316	0.997	0.624	0.997	0.665	0.256	0.831	0.725	0.465	0.422	0.512	0.882	0.771	0.501	0.997	0.93	0.997	0.261	0.417	0.524	0.735	0.997	0.997	0.656	0.942	0.229	0.214	0.201
0.367	0.997	0.797	0.238	0.114	0.997	0.795	0.653	0.997	0.245	0.997	0.997	0.897	0.495	0.604	0.255	0.997	0.96	0.265	0.34	0.407	0.543	0.316	0.997	0.624	0.997	0.665	0.256	0.831	0.725	0.465	0.422	0.512	0.882	0.771	0.501	0.997	0.93	0.997	0.261	0.417	0.524	0.735	0.997	0.997	0.656	0.942	0.229	0.214	0.201
0.367	0.997	0.797	0.238	0.114	0.997	0.795	0.653	0.997	0.245	0.997	0.997	0.897	0.495	0.604	0.255	0.997	0.96	0.265	0.34	0.407	0.543	0.316	0.997	0.624	0.997	0.665	0.256	0.831	0.725	0.465	0.422	0.512	0.882	0.771	0.501	0.997	0.93	0.997	0.261	0.417	0.524	0.735	0.997	0.997	0.656	0.942	0.229	0.214	0.201
0.367	0.997	0.797	0.238	0.114	0.997	0.795	0.653	0.997	0.245	0.997	0.997	0.897	0.495	0.604	0.255	0.997	0.96	0.265	0.34	0.407	0.543	0.316	0.997	0.624	0.997	0.665	0.256	0.831	0.725	0.465	0.422	0.512	0.882	0.771	0.501	0.997	0.93	0.997	0.261	0.417	0.524	0.735	0.997	0.997	0.656	0.942	0.229	0.214	0.201
0.367	0.997	0.797	0.238	0.114	0.997	0.795	0.653	0.997	0.245	0.997	0.997	0.897	0.495	0.604	0.255	0.997	0.96	0.265	0.34	0.407	0.543	0.316	0.997	0.624	0.997	0.665	0.256	0.831	0.725	0.465	0.422	0.512	0.882	0.771	0.501	0.997	0.93	0.997	0.261	0.417	0.524	0.735	0.997	0.997	0.656	0.942	0.229	0.214	0.201
0.367	0.997	0.797	0.238	0.114	0.997	0.795	0.653	0.997	0.245	0.997	0.997	0.897	0.495	0.604	0.255	0.997	0.96	0.265	0.34	0.407	0.543	0.316	0.997	0.624	0.997	0.665	0.256	0.831	0.725	0.465	0.422	0.512	0.882	0.771	0.501	0.997	0.93	0.997	0.261	0.417	0.524	0.735	0.997	0.997	0.656	0.942	0.229	0.214	0.8
0.367	0.997	0.797	0.238	0.114	0.997	0.795	0.653	0.997	0.245	0.997	0.997	0.897	0.495	0.604	0.255	0.997	0.96	0.265	0.34	0.407	0.543	0.316	0.997	0.624	0.997	0.665	0.256	0.831	0.725	0.465	0.422	0.512	0.882	0.771	0.501	0.997	0.93	0.997	0.261	0.417	0.524	0.735	0.997	0.997	0.656	0.942	0.229	0.214	0.8
0.367	0.997	0.797	0.238	0.114	0.997	0.795	0.653	0.997	0.245	0.997	0.997	0.897	0.495	0.604	0.255	0.997	0.96	0.265	0.34	0.407	0.543	0.316	0.997	0.624	0.997	0.665	0.256	0.831	0.725	0.465	0.422	0.512	0.882	0.771	0.501	0.997	0.93	0.997	0.261	0.417	0.524	0.735	0.997	0.997	0.656	0.942	0.229	0.214	0.8
0.367	0.997	0.797	0.238	0.114	0.997	0.795	0.653	0.997	0.245	0.997	0.997	0.897	0.495	0.604	0.255	0.997	0.96	0.265	0.34	0.407	0.543	0.316	0.997	0.624	0.997	0.665	0.256	0.831	0.725	0.465	0.422	0.512	0.882	0.771	0.501	0.997	0.93	0.997	0.261	0.417	0.524	0.735	0.997	0.997	0.656	0.942	0.229	0.214	0.8
0.367	0.997	0.797	0.238	0.114	0.997	0.795	0.653	0.997	0.245	0.997	0.997	0.897	0.495	0.642	0.255	0.997	0.96	0.265	0.34	0.407	0.543	0.316	0.997	0.624	0.997	0.665	0.256	0.831	0.725	0.465	0.422	0.512	0.882	0.771	0.501	0.997	0.93	0.997	0.261	0.417	0.524	0.735	0.997	0.997	0.656	0.942	0.229	0.214	0.8
0.367	0.997	0.797	0.238	0.114	0.997	0.795	0.653	0.997	0.245	0.997	0.997	0.897	0.495	0.642	0.255	0.997	0.96	0.265	0.34	0.407	0.543	0.316	0.997	0.624	0.997	0.665	0.256	0.831	0.725	0.465	0.422	0.512	0.882	0.771	0.501	0.997	0.93	0.997	0.261	0.417	0.524	0.735	0.997	0.997	0.656	0.942	0.229	0.214	0.8
0.367	0.997	0.797	0.238	0.114	0.997	0.795	0.653	0.997	0.245	0.997	0.997	0.897	0.495	0.642	0.255	0.997	0.96	0.265	0.34	0.407	0.543	0.316	0.997	0.624	0.997	0.665	0.256	0.831	0.725	0.465	0.422	0.512	0.882	0.771	0.501	0.997	0.93	0.997	0.261	0.417	0.524	0.735	0.997	0.997	0.656	0.942	0.229	0.214	0.8
0.367	0.997	0.797	0.238	0.114	0.997	0.795	0.653	0.997	0.245	0.997	0.997	0.897	0.495	0.642	0.255	0.997	0.96	0.265	0.34	0.407	0.543	0.316	0.997	0.624	0.997	0.665	0.256	0.831	0.725	0.465	0.422	0.512	0.882	0.771	0.501	0.997	0.93	0.997	0.261	0.417	0.524	0.735	0.997	0.997	0.656	0.942	0.229	0.214	0.8
0.367	0.997	0.797	0.238	0.114	0.997	0.795	0.653	0.997	0.245	0.997	0.997	0.897	0.495	0.642	0.255	0.997	0.96	0.265	0.34	0.407	0.543	0.316	0.997	0.624	0.997	0.665	0.256	0.831	0.725	0.465	0.422	0.512	0.882	0.771	0.501	0.997	0.93	0.997	0.261	0.417	0.524	0.735	0.997	0.997	0.656	0.942	0.229	0.214	0.8
0.367	0.997	0.797	0.238	0.114	0.997	0.795	0.653	0.997	0.245	0.997	0.997	0.897	0.495	0.642	0.255	0.997	0.96	0.265	0.34	0.407	0.543	0.316	0.997	0.624	0.997	0.665	0.256	0.831	0.725	0.465	0.422	0.512	0.882	0.771	0.62	0.997	0.93	0.997	0.261	0.417	0.524	0.735	0.997	0.997	0.656	0.942	0.229	0.214	0.8
0.367	0.997	0.797	0.238	0.114	0.997	0.795	0.653	0.997	0.245	0.997	0.997	0.897	0.495	0.642	0.255	0.997	0.96	0.265	0.34	0.356	0.543	0.316	0.997	0.624	0.997	0.665	0.256	0.831	0.725	0.465	0.422	0.512	0.882	0.771	0.62	0.997	0.93	0.997	0.261	0.417	0.524	0.735	0.997	0.997	0.656	0.942	0.229	0.214	0.8
0.367	0.997	0.797	0.238	0.114	0.997	0.795	0.653	0.997	0.245	0.997	0.997	0.897	0.495	0.642	0.255	0.997	0.96	0.265	0.34	0.356	0.543	0.316	0.997	0.624	0.997	0.665	0.256	0.831	0.725	0.465	0.422	0.512	0.882	0.771	0.62	0.997	0.93	0.997	0.261	0.417	0.524	0.735	0.997	0.997	0.656	0.942	0.229	0.214	0.8
0.367	0.997	0.797	0.238	0.114	0.997	0.795	0.653	0.997	0.245	0.997	0.997	0.897	0.495	0.642	0.255	0.997	0.96	0.265	0.34	0.356	0.543	0.316	0.997	0.624	0.997	0.665	0.256	0.831	0.725	0.465	0.422	0.512	0.882	0.771	0.62	0.997	0.93	0.997	0.261	0.417	0.524	0.735	0.997	0.997	0.656	0.942	0.229	0.214	0.8
0.367	0.997	0.797	0.238	0.114	0.997	0.795	0.653	0.997	0.245	0.997	0.997	0.897	0.495	0.642	0.255	0.997	0.96	0.265	0.34	0.356	0.543	0.316	0.997	0.624	0.997	0.665	0.256	0.831	0.725	0.465	0.422	0.512	0.882	0.771	0.62	0.997	0.93	0.997	0.261	0.417	0.524	0.735	0.997	0.997	0.656	0.942	0.93	0.214	0.8
0.367	0.997	0.797	0.238	0.114	0.997	0.795	0.653	0.997	0.245	0.997	0.997	0.897	0.495	0.642	0.255	0.997	0.96	0.265	0.34	0.356	0.543	0.316	0.997	0.624	0.997	0.665	0.256	0.831	0.725	0.465	0.422	0.512	0.882	0.771	0.62	0.997	0.93	0.997	0.261	0.417	0.524	0.735	0.997	0.997	0.656	0.942	0.93	0.214	0.8
0.367	0.997	0.797	0.238	0.114	0.997	0.795	0.653	0.997	0.245	0.997	0.997	0.897	0.495	0.642	0.255	0.997	0.96	0.265	0.34	0.356	0.543	0.316	0.997	0.624	0.997	0.665	0.256	0.831	0.725	0.465	0.422	0.512	0.882	0.771	0.62	0.997	0.93	0.997	0.261	0.417	0.524	0.735	0.997	0.997	0.656	0.942	0.93	0.214	0.8
0.367	0.997	0.797	0.238	0.114	0.997	0.795	0.653	0.997	0.245	0.997	0.997	0.897	0.495	0.642	0.255	0.997	0.96	0.265	0.34	0.356	0.543	0.316	0.997	0.624	0.997	0.665	0.256	0.831	0.725	0.465	0.422	0.512	0.882	0.771	0.62	0.997	0.93	0.997	0.261	0.417	0.524	0.735	0.997	0.997	0.656	0.942	0.93	0.214	0.8
0.367	0.997	0.797	0.238	0.114	0.997	0.795	0.653	0.997	0.245	0.997	0.997	0.897	0.495	0.642	0.255	0.997	0.96	0.265	0.34	0.356	0.543	0.316	0.997	0.624	0.997	0.665	0.256	0.831	0.725	0.465	0.422	0.512	0.882	0.771	0.62	0.997	0.93	0.997	0.261	0.417	0.524	0.735	0.997	0.997	0.656	0.942	0.93	0.214	0.8
0.367	0.997	0.797	0.238	0.114	0.997	0.795	0.653	0.997	0.245	0.997	0.997	0.897	0.495	0.642	0.255	0.997	0.96	0.265	0.34	0.356	0.543	0.316	0.997	0.624	0.997	0.665	0.256	0.831	0.725	0.465	0.422	0.512	0.882	0.771	0.62	0.997	0.93	0.997	0.261	0.417	0.524	0.735	0.997	0.997	0.656	0.942	0.93	0.214	0.8
0.367	0.997	0.797	0.238	0.114	0.997	0.795	0.653	0.997	0.245	0.997	0.997	0.897	0.495	0.642	0.255	0.997	0.96	0.265	0.34	0.356	0.543	0.316	0.997	0.624	0.997	0.665	0.256	0.831	0.725	0.465	0.422	0.512	0.882	0.771	0.62	0.997	0.93	0.997	0.261	0.417	0.524	0.735	0.997	0.997	0.656	0.942	0.93	0.214	0.8
0.367	0.997	0.797	0.238	0.114	0.997	0.795	0.653	0.997	0.245	0.997	0.997	0.897	0.495	0.642	0.255	0.997	0.96	0.265	0.34	0.356	0.543	0.316	0.997	0.624	0.997	0.665	0.256	0.831	0.725	0.465	0.422	0.512	0.882	0.771	0.62	0.997	0.93	0.997	0.261	0.417	0.524	0.735	0.997	0.997	0.656	0.333	0.93	0.214	0.8
0.367	0.997	0.797	0.238	0.114	0.997	0.795	0.653	0.997	0.245	0.997	0.997	0.897	0.495	0.642	0.255	0.997	0.96	0.265	0.34	0.356	0.543	0.316	0.997	0.624	0.997	0.665	0.256	0.831	0.725	0.465	0.422	0.512	0.882	0.771	0.62	0.997	0.93	0.997	0.261	0.417	0.524	0.735	0.997	0.997	0.656	0.333	0.93	0.214	0.8
0.367	0.997	0.797	0.238	0.114	0.997	0.795	0.653	0.997	0.245	0.997	0.997	0.897	0.495	0.642	0.255	0.997	0.96	0.265	0.34	0.356	0.543	0.316	0.997	0.624	0.997	0.665	0.256	0.831	0.725	0.465	0.422	0.512	0.882	0.771	0.62	0.997	0.93	0.997	0.261	0.417	0.524	0.735	0.997	0.997	0.656	0.333	0.93	0.214	0.8
0.367	0.997	0.797	0.238	0.114	0.997	0.795	0.653	0.997	0.245	0.997	0.997	0.897	0.495	0.642	0.255	0.997	0.96	0.265	0.34	0.356	0.543	0.316	0.997	0.624	0.997	0.665	0.256	0.831	0.725	0.465	0.422	0.512	0.882	0.771	0.62	0.997	0.93	0.997	0.261	0.417	0.524	0.735	0.997	0.997	0.656	0.333	0.93	0.214	0.8
0.367	0.997	0.797	0.238	0.114	0.997	0.795	0.653	0.997	0.245	0.997	0.997	0.897	0.495	0.642	0.255	0.997	0.96	0.265	0.34	0.356	0.543	0.316	0.997	0.624	0.997	0.665	0.256	0.831	0.725	0.465	0.422	0.512	0.882	0.771	0.62	0.997	0.93	0.997	0.261	0.417	0.524	0.735	0.997	0.997	0.656	0.333	0.93	0.214	0.8
0.367	0.997	0.797	0.238	0.114	0.997	0.795	0.653	0.997	0.245	0.997	0.997	0.897	0.495	0.642	0.255	0.997	0.96	0.265	0.34	0.356	0.543	0.316	0.997	0.624	0.997	0.0289	0.256	0.831	0.725	0.465	0.422	0.512	0.882	0.771	0.62	0.997	0.93	0.997	0.261	0.417	0.524	0.735	0.997	0.997	0.656	0.333	0.93	0.214	0.8
0.367	0.997	0.797	0.238	0.114	0.997	0.795	0.653	0.997	0.245	0.997	0.997	0.897	0.495	0.642	0.255	0.997	0.96	0.265	0.34	0.356	0.543	0.316	0.997	0.624	0.997	0.0289	0.256	0.831	0.725	0.465	0.422	0.512	0.882	0.771	0.62	0.997	0.93	0.997	0.261	0.417	0.524	0.735	0.997	0.997	0.656	0.333	0.93	0.214	0.8
0.367	0.997	0.797	0.238	0.114	0.997	0.795	0.653	0.997	0.245	0.997	0.997	0.897	0.495	0.642	0.255	0.997	0.96	0.265	0.34	0.356	0.543	0.316	0.997	0.624	0.997	0.0289	0.256	0.831	0.725	0.465	0.422	0.512	0.882	0.771	0.62	0.997	0.93	0.997	0.261	0.417	0.524	0.735	0.997	0.997	0.656	0.333	0.93	0.214	0.8
0.367	0.997	0.797	0.238	0.114	0.997	0.795	0.653	0.997	0.245	0.997	0.997	0.897	0.495	0.642	0.255	0.997	0.96	0.265	0.34	0.356	0.543	0.316	0.997	0.624	0.997	0.0289	0.256	0.831	0.725	0.465	0.422	0.512	0.882	0.771	0.62	0.997	0.93	0.997	0.261	0.417	0.524	0.735	0.997	0.997	0.656	0.333	0.93	0.214	0.8
0.367	0.997	0.797	0.238	0.114	0.997	0.795	0.653	0.997	0.245	0.997	0.997	0.897	0.495	0.642	0.255	0.997	0.96	0.265	0.34	0.356	0.543	0.316	0.997	0.624	0.997	0.0289	0.256	0.831	0.725	0.465	0.422	0.512	0.882	0.771	0.62	0.997	0.93	0.997	0.261	0.417	0.524	0.735	0.997	0.997	0.656	0.333	0.93	0.214	0.8
0.367	0.997	0.797	0.238	0.114	0.997	0.795	0.653	0.997	0.245	0.997	0.997	0.897	0.495	0.642	0.255	0.997	0.96	0.265	0.34	0.356	0.543	0.316	0.997	0.624	0.997	0.0289	0.256	0.831	0.725	0.465	0.422	0.512	0.882	0.771	0.62	0.997	0.93	0.997	0.261	0.417	0.524	0.735	0.997	0.997	0.656	0.333	0.93	0.214	0.8
0.367	0.997	0.797	0.238	0.114	0.997	0.795	0.653	0.997	0.245	0.997	0.997	0.897	0.495	0.642	0.255	0.997	0.96	0.265	0.34	0.356	0.543	0.316	0.997	0.624	0.997	0.0289	0.256	0.831	0.725	0.465	0.422	0.512	0.882	0.771	0.62	0.997	0.93	0.997	0.261	0.417	0.524	0.735	0.997	0.997	0.656	0.333	0.93	0.214	0.8
0.367	0.997	0.797	0.238	0.114	0.997	0.795	0.653	0.997	0.245	0.997	0.997	0.897	0.495	0.642	0.255	0.997	0.96	0.265	0.34	0.356	0.543	0.316	0.997	0.624	0.997	0.0289	0.256	0.831	0.725	0.465	0.422	0.512	0.882	0.771	0.62	0.997	0.93	0.997	0.261	0.417	0.524	0.735	0.997	0.997	0.656	0.333	0.93	0.214	0.8
0.367	0.997	0.797	0.238	0.114	0.997	0.795	0.653	0.997	0.245	0.997	0.997	0.897	0.495	0.642	0.255	0.997	0.96	0.265	0.34	0.356	0.543	0.316	0.997	0.624	0.997	0.0289	0.256	0.831	0.725	0.465	0.422	0.512	0.882	0.771	0.62	0.997	0.93	0.997	0.261	0.417	0.524	0.735	0.997	0.997	0.656	0.333	0.93	0.214	0.8
0.367	0.997	0.797	0.238	0.114	0.997	0.795	0.653	0.997	0.245	0.997	0.997	0.897	0.495	0.642	0.255	0.997	0.96	0.265	0.34	0.356	0.543	0.316	0.997	0.624	0.997	0.0289	0.256	0.831	0.725	0.465	0.422	0.512	0.882	0.771	0.62	0.997	0.93	0.997	0.261	0.417	0.524	0.735	0.997	0.997	0.656	0.333	0.93	0.214	0.8
0.367	0.997	0.797	0.238	0.114	0.997	0.795	0.653	0.997	0.245	0.997	0.997	0.897	0.495	0.642	0.255	0.997	0.96	0.265	0.34	0.356	0.543	0.316	0.997	0.624	0.997	0.0289	0.256	0.831	0.725	0.465	0.422	0.512	0.882	0.771	0.62	0.997	0.93	0.997	0.261	0.417	0.524	0.735	0.997	0.997	0.656	0.333	0.93	0.214	0.8
0.367	0.997	0.797	0.238	0.114	0.997	0.795	0.653	0.997	0.245	0.997	0.997	0.897	0.495	0.642	0.255	0.997	0.96	0.265	0.34	0.356	0.543	0.316	0.997	0.624	0.997	0.0289	0.256	0.831	0.725	0.465	0.422	0.512	0.882	0.771	0.62	0.997	0.93	0.997	0.261	0.417	0.524	0.735	0.997	0.997	0.656	0.333	0.93	0.214	0.8
0.367	0.997	0.797	0.238	0.114	0.997	0.473	0.404	0.997	0.245	0.997	0.997	0.897	0.495	0.642	0.255	0.997	0.96	0.265	0.34	0.356	0.543	0.316	0.997	0.624	0.997	0.0289	0.256	0.831	0.725	0.465	0.422	0.512	0.882	0.771	0.62	0.997	0.93	0.997	0.261	0.417	0.524	0.735	0.997	0.997	0.656	0.333	0.93	0.214	0.8
0.367	0.997	0.797	0.238	0.114	0.997	0.473	0.404	0.997	0.245	0.997	0.997	0.897	0.495	0.642	0.255	0.997	0.96	0.265	0.34	0.356	0.543	0.316	0.997	0.624	0.997	0.0289	0.256	0.831	0.725	0.465	0.422	0.512	0.882	0.771	0.62	0.997	0.93	0.997	0.261	0.417	0.524	0.735	0.997	0.997	0.656	0.333	0.93	0.214	0.8
0.367	0.997	0.797	0.238	0.114	0.997	0.473	0.404	0.997	0.245	0.997	0.997	0.897	0.495	0.642	0.255	0.997	0.96	0.265	0.34	0.356	0.543	0.316	0.997	0.624	0.997	0.0289	0.256	0.831	0.725	0.465	0.422	0.512	0.882	0.771	0.62	0.997	0.93	0.997	0.261	0.417	0.524	0.735	0.997	0.997	0.656	0.333	0.93	0.214	0.8
0.367	0.997	0.797	0.238	0.114	0.997	0.473	0.404	0.997	0.245	0.997	0.997	0.897	0.495	0.642	0.255	0.997	0.96	0.265	0.34	0.356	0.543	0.316	0.997	0.624	0.997	0.0289	0.256	0.831	0.725	0.465	0.422	0.512	0.882	0.771	0.62	0.997	0.93	0.997	0.261	0.417	0.524	0.735	0.997	0.997	0.656	0.333	0.93	0.214	0.8
0.367	0.997	0.797	0.238	0.114	0.997	0.473	0.404	0.997	0.245	0.997	0.997	0.897	0.495	0.642	0.255	0.997	0.96	0.265	0.34	0.356	0.543	0.316	0.997	0.624	0.997	0.0289	0.256	0.831	0.725	0.465	0.422	0.512	0.882	0.771	0.62	0.997	0.93	0.997	0.261	0.417	0.524	0.735	0.997	0.997	0.656	0.333	0.93	0.214	0.8
0.367	0.997	0.797	0.238	0.114	0.997	0.473	0.404	0.997	0.245	0.997	0.997	0.897	0.495	0.642	0.255	0.997	0.96	0.265	0.34	0.356	0.543	0.316	0.997	0.624	0.997	0.0289	0.256	0.831	0.725	0.465	0.422	0.512	0.882	0.771	0.62	0.997	0.93	0.997	0.261	0.417	0.524	0.735	0.997	0.997	0.656	0.333	0.93	0.214	0.8
0.367	0.997	0.797	0.238	0.114	0.997	0.473	0.404	0.997	0.245	0.997	0.997	0.897	0.495	0.642	0.255	0.997	0.96	0.265	0.34	0.356	0.543	0.316	0.997	0.624	0.997	0.0289	0.256	0.831	0.725	0.465	0.422	0.512	0.882	0.771	0.62	0.997	0.93	0.997	0.261	0.417	0.524	0.735	0.997	0.997	0.656	0.333	0.93	0.214	0.8
0.367	0.997	0.797	0.238	0.114	0.997	0.473	0.404	0.997	0.245	0.997	0.997	0.897	0.495	0.642	0.255	0.997	0.96	0.265	0.34	0.356	0.543	0.316	0.997	0.624	0.997	0.0289	0.256	0.831	0.725	0.465	0.422	0.512	0.882	0.771	0.62	0.997	0.93	0.997	0.261	0.417	0.524	0.735	0.997	0.997	0.656	0.333	0.93	0.214	0.8
0.367	0.997	0.797	0.238	0.114	0.997	0.473	0.404	0.997	0.245	0.997	0.997	0.897	0.495	0.642	0.255	0.997	0.96	0.265	0.34	0.356	0.543	0.316	0.997	0.624	0.997	0.0289	0.256	0.831	0.725	0.465	0.422	0.512	0.882	0.771	0.62	0.997	0.93	0.997	0.261	0.417	0.524	0.735	0.997	0.997	0.656	0.333	0.93	0.214	0.8
0.367	0.997	0.797	0.238	0.114	0.997	0.473	0.404	0.997	0.245	0.997	0.997	0.897	0.495	0.642	0.255	0.997	0.96	0.265	0.34	0.356	0.543	0.316	0.997	0.624	0.997	0.0289	0.256	0.831	0.725	0.465	0.422	0.512	0.882	0.771	0.62	0.997	0.93	0.997	0.261	0.417	0.0585	0.735	0.997	0.997	0.656	0.333	0.93	0.214	0.8
0.367	0.997	0.797	0.238	0.114	0.997	0.473	0.404	0.997	0.245	0.997	0.997	0.897	0.495	0.642	0.255	0.997	0.96	0.265	0.34	0.356	0.543	0.316	0.997	0.624	0.997	0.0289	0.256	0.831	0.725	0.465	0.422	0.512	0.882	0.771	0.62	0.997	0.93	0.997	0.261	0.417	0.0585	0.735	0.997	0.997	0.656	0.333	0.93	0.214	0.8
0.367	0.997	0.797	0.238	0.114	0.997	0.473	0.404	0.997	0.245	0.997	0.997	0.897	0.495	0.642	0.255	0.997	0.96	0.265	0.34	0.356	0.543	0.316	0.997	0.624	0.997	0.0289	0.256	0.831	0.725	0.465	0.422	0.512	0.882	0.771	0.62	0.997	0.93	0.997	0.261	0.417	0.0585	0.735	0.997	0.997	0.656	0.333	0.93	0.214	0.8
0.367	0.997	0.797	0.238	0.114	0.997	0.473	0.404	0.997	0.245	0.997	0.997	0.897	0.495	0.642	0.255	0.997	0.96	0.265	0.34	0.356	0.543	0.316	0.997	0.624	0.997	0.0289	0.256	0.831	0.725	0.465	0.422	0.512	0.882	0.771	0.62	0.997	0.93	0.997	0.261	0.417	0.0585	0.735	0.997	0.997	0.656	0.333	0.93	0.214	0.8
0.367	0.997	0.797	0.238	0.114	0.997	0.473	0.404	0.997	0.245	0.997	0.997	0.897	0.495	0.642	0.255	0.997	0.96	0.265	0.34	0.356	0.543	0.316	0.997	0.624	0.997	0.0289	0.256	0.831	0.725	0.465	0.422	0.512	0.882	0.771	0.62	0.997	0.93	0.997	0.261	0.417	0.0585	0.735	0.997	0.997	0.656	0.333	0.93	0.214	0.8
0.367	0.997	0.365	0.238	0.114	0.997	0.473	0.404	0.997	0.245	0.997	0.997	0.897	0.495	0.642	0.255	0.997	0.96	0.265	0.34	0.356	0.543	0.316	0.997	0.624	0.997	0.0289	0.256	0.831	0.725	0.465	0.422	0.512	0.882	0.771	0.62	0.997	0.93	0.997	0.261	0.417	0.0585	0.735	0.997	0.997	0.656	0.333	0.93	0.214	0.8
0.367	0.997	0.365	0.238	0.114	0.997	0.473	0.404	0.997	0.245	0.997	0.997	0.897	0.495	0.642	0.255	0.997	0.96	0.265	0.34	0.356	0.543	0.316	0.997	0.624	0.997	0.0289	0.256	0.831	0.725	0.465	0.422	0.512	0.882	0.771	0.62	0.997	0.93	0.997	0.261	0.417	0.0585	0.735	0.997	0.997	0.656	0.333	0.93	0.214	0.8
0.367	0.997	0.365	0.238	0.114	0.997	0.473	0.404	0.997	0.245	0.997	0.997	0.897	0.495	0.642	0.255	0.997	0.96	0.265	0.34	0.356	0.543	0.316	0.997	0.624	0.997	0.0289	0.256	0.831	0.725	0.465	0.422	0.512	0.882	0.771	0.62	0.997	0.93	0.997	0.261	0.417	0.0585	0.735	0.997	0.997	0.656	0.333	0.93	0.214	0.8
0.367	0.997	0.365	0.238	0.114	0.997	0.473	0.404	0.997	0.245	0.997	0.997	0.897	0.495	0.642	0.255	0.997	0.96	0.265	0.34	0.356	0.543	0.316	0.997	0.624	0.997	0.0289	0.256	0.831	0.725	0.465	0.422	0.512	0.882	0.771	0.62	0.997	0.93	0.997	0.0801	0.417	0.0585	0.735	0.997	0.997	0.656	0.333	0.93	0.214	0.8
0.367	0.997	0.365	0.238	0.114	0.997	0.473	0.404	0.997	0.245	0.997	0.997	0.897	0.495	0.642	0.255	0.997	0.96	0.265	0.34	0.356	0.543	0.316	0.997	0.624	0.997	0.0289	0.256	0.831	0.725	0.465	0.422	0.512	0.882	0.771	0.62	0.997	0.93	0.997	0.0801	0.417	0.0585	0.735	0.997	0.997	0.656	0.333	0.93	0.214	0.8
0.367	0.997	0.365	0.238	0.114	0.997	0.473	0.404	0.997	0.245	0.997	0.997	0.897	0.495	0.642	0.255	0.997	0.96	0.265	0.34	0.356	0.543	0.316	0.997	0.624	0.997	0.0289	0.256	0.831	0.725	0.465	0.422	0.512	0.882	0.771	0.62	0.997	0.93	0.997	0.0801	0.417	0.0585	0.735	0.997	0.997	0.656	0.333	0.93	0.214	0.8
0.367	0.997	0.365	0.238	0.114	0.997	0.473	0.404	0.997	0.245	0.997	0.997	0.897	0.495	0.642	0.255	0.997	0.96	0.265	0.34	0.356	0.543	0.316	0.997	0.624	0.997	0.0289	0.256	0.831	0.725	0.465	0.422	0.512	0.882	0.771	0.62	0.997	0.93	0.997	0.0801	0.417	0.0585	0.735	0.997	0.997	0.656	0.333	0.93	0.214	0.8
0.367	0.997	0.365	0.238	0.114	0.997	0.473	0.404	0.997	0.245	0.997	0.997	0.897	0.495	0.642	0.255	0.997	0.96	0.265	0.34	0.356	0.543	0.316	0.997	0.624	0.997	0.0289	0.256	0.831	0.725	0.465	0.422	0.512	0.882	0.771	0.62	0.997	0.93	0.997	0.0801	0.417	0.0585	0.735	0.997	0.997	0.656	0.333	0.93	0.214	0.8
0.367	0.997	0.365	0.238	0.114	0.997	0.473	0.404	0.997	0.245	0.997	0.997	0.897	0.495	0.642	0.255	0.997	0.96	0.265	0.789	0.378	0.543	0.316	0.997	0.624	0.997	0.0289	0.256	0.831	0.725	0.465	0.422	0.512	0.882	0.771	0.62	0.997	0.93	0.997	0.0801	0.417	0.0585	0.735	0.997	0.997	0.656	0.333	0.93	0.214	0.8
0.367	0.997	0.365	0.238	0.114	0.997	0.473	0.404	0.997	0.245	0.997	0.997	0.897	0.495	0.642	0.255	0.997	0.96	0.265	0.789	0.378	0.543	0.316	0.997	0.624	0.997	0.0289	0.256	0.831	0.725	0.465	0.422	0.512	0.882	0.771	0.62	0.997	0.93	0.997	0.0801	0.417	0.0585	0.735	0.997	0.997	0.656	0.333	0.93	0.214	0.8
0.367	0.997	0.365	0.238	0.114	0.997	0.473	0.404	0.997	0.245	0.997	0.997	0.897	0.495	0.642	0.255	0.997	0.96	0.265	0.789	0.378	0.543	0.316	0.997	0.624	0.997	0.0289	0.256	0.831	0.725	0.465	0.422	0.512	0.882	0.771	0.62	0.997	0.93	0.997	0.0801	0.417	0.0585	0.735	0.997	0.997	0.656	0.333	0.93	0.214	0.8
0.367	0.997	0.365	0.238	0.114	0.997	0.473	0.404	0.997	0.245	0.997	0.997	0.897	0.495	0.642	0.255	0.997	0.96	0.265	0.789	0.378	0.543	0.316	0.997	0.624	0.997	0.0289	0.256	0.831	0.725	0.465	0.422	0.512	0.882	0.771	0.62	0.997	0.93	0.997	0.0801	0.417	0.0585	0.735	0.997	0.997	0.656	0.333	0.93	0.214	0.8
0.367	0.997	0.365	0.238	0.114	0.997	0.473	0.404	0.997	0.245	0.997	0.997	0.897	0.495	0.642	0.255	0.997	0.96	0.265	0.789	0.378	0.543	0.316	0.997	0.624	0.997	0.0289	0.256	0.831	0.725	0.465	0.422	0.512	0.759	0.771	0.62	0.997	0.93	0.997	0.0801	0.417	0.0585	0.735	0.997	0.997	0.656	0.333	0.93	0.214	0.8
0.367	0.997	0.365	0.238	0.114	0.997	0.473	0.404	0.997	0.245	0.997	0.997	0.897	0.495	0.642	0.255	0.997	0.96	0.265	0.789	0.378	0.543	0.316	0.997	0.624	0.997	0.0289	0.256	0.831	0.725	0.465	0.422	0.512	0.759	0.771	0.62	0.997	0.93	0.997	0.0801	0.417	0.0585	0.735	0.997	0.997	0.656	0.333	0.93	0.214	0.8
0.367	0.997	0.365	0.238	0.114	0.997	0.473	0.404	0.997	0.245	0.997	0.997	0.897	0.495	0.642	0.255	0.997	0.96	0.265	0.789	0.378	0.543	0.316	0.997	0.624	0.997	0.0289	0.256	0.831	0.725	0.465	0.422	0.512	0.759	0.771	0.62	0.997	0.93	0.997	0.0801	0.417	0.0585	0.735	0.997	0.997	0.656	0.333	0.93	0.214	0.8
0.367	0.997	0.365	0.238	0.114	0.997	0.473	0.404	0.997	0.245	0.997	0.997	0.897	0.495	0.642	0.255	0.997	0.96	0.265	0.789	0.378	0.543	0.316	0.997	0.624	0.997	0.0289	0.256	0.831	0.725	0.465	0.422	0.512	0.759	0.771	0.62	0.997	0.93	0.997	0.0801	0.417	0.0585	0.735	0.997	0.997	0.656	0.333	0.93	0.214	0.8
0.367	0.997	0.365	0.238	0.114	0.997	0.473	0.404	0.997	0.245	0.997	0.997	0.897	0.495	0.642	0.255	0.997	0.96	0.265	0.789	0.378	0.543	0.316	0.997	0.624	0.997	0.0289	0.256	0.831	0.725	0.465	0.422	0.512	0.759	0.771	0.62	0.997	0.93	0.997	0.0801	0.417	0.0585	0.735	0.997	0.997	0.656	0.333	0.93	0.214	0.8
0.367	0.997	0.365	0.238	0.114	0.997	0.473	0.404	0.997	0.245	0.997	0.997	0.897	0.495	0.642	0.255	0.997	0.96	0.265	0.789	0.378	0.543	0.316	0.997	0.624	0.997	0.0289	0.256	0.831	0.725	0.465	0.422	0.512	0.759	0.771	0.62	0.997	0.93	0.997	0.0801	0.417	0.0585	0.735	0.997	0.997	0.656	0.333	0.93	0.214	0.8
0.367	0.997	0.365	0.238	0.114	0.997	0.473	0.404	0.997	0.245	0.997	0.997	0.897	0.495	0.642	0.255	0.997	0.96	0.265	0.789	0.378	0.543	0.316	0.997	0.624	0.997	0.0289	0.256	0.831	0.725	0.465	0.422	0.512	0.759	0.771	0.62	0.997	0.93	0.997	0.0801	0.417	0.0585	0.735	0.997	0.997	0.656	0.333	0.93	0.214	0.8
0.367	0.997	0.365	0.238	0.114	0.997	0.473	0.404	0.997	0.245	0.997	0.997	0.897	0.495	0.642	0.255	0.997	0.96	0.265	0.789	0.378	0.543	0.316	0.997	0.624	0.997	0.0289	0.256	0.831	0.725	0.465	0.422	0.512	0.759	0.771	0.62	0.997	0.93	0.997	0.0801	0.417	0.0585	0.735	0.997	0.997	0.656	0.333	0.93	0.214	0.8
0.367	0.997	0.365	0.238	0.114	0.997	0.473	0.404	0.997	0.245	0.997	0.997	0.897	0.495	0.642	0.255	0.997	0.96	0.265	0.789	0.378	0.543	0.316	0.997	0.624	0.997	0.0289	0.256	0.831	0.725	0.465	0.422	0.512	0.759	0.771	0.62	0.997	0.93	0.997	0.0801	0.417	0.0585	0.735	0.997	0.997	0.656	0.333	0.93	0.214	0.8
0.367	0.997	0.365	0.238	0.114	0.997	0.473	0.404	0.997	0.245	0.997	0.997	0.897	0.495	0.642	0.255	0.997	0.96	0.265	0.789	0.378	0.543	0.316	0.997	0.624	0.997	0.0289	0.256	0.831	0.725	0.278	0.422	0.512	0.759	0.771	0.62	0.997	0.93	0.997	0.0801	0.417	0.0585	0.735	0.997	0.997	0.656	0.333	0.93	0.214	0.8
0.367	0.997	0.365	0.238	0.114	0.997	0.473	0.404	0.997	0.245	0.997	0.997	0.897	0.495	0.642	0.255	0.997	0.96	0.265	0.789	0.378	0.543	0.316	0.997	0.624	0.997	0.0289	0.256	0.831	0.725	0.278	0.422	0.512	0.759	0.771	0.62	0.997	0.93	0.997	0.0801	0.417	0.0585	0.735	0.997	0.997	0.656	0.333	0.93	0.214	0.8
0.367	0.997	0.365	0.238	0.114	0.997	0.473	0.404	0.997	0.245	0.997	0.997	0.897	0.495	0.642	0.255	0.997	0.96	0.265	0.789	0.378	0.543	0.316	0.997	0.624	0.997	0.0289	0.256	0.831	0.725	0.278	0.422	0.512	0.759	0.771	0.62	0.997	0.93	0.997	0.0801	0.417	0.0585	0.735	0.997	0.997	0.656	0.333	0.93	0.214	0.8
0.367	0.997	0.365	0.238	0.114	0.997	0.473	0.404	0.997	0.245	0.997	0.997	0.897	0.495	0.642	0.255	0.997	0.96	0.265	0.789	0.378	0.543	0.316	0.997	0.624	0.997	0.0289	0.256	0.831	0.725	0.278	0.422	0.512	0.759	0.771	0.62	0.997	0.93	0.997	0.0801	0.417	0.0585	0.735	0.997	0.997	0.656	0.333	0.93	0.214	0.8
0.367	0.997	0.365	0.238	0.114	0.997	0.473	0.404	0.997	0.245	0.997	0.997	0.897	0.495	0.642	0.255	0.997	0.96	0.265	0.789	0.378	0.543	0.316	0.997	0.624	0.997	0.0289	0.256	0.831	0.725	0.278	0.422	0.512	0.759	0.771	0.62	0.997	0.93	0.997	0.0801	0.417	0.0585	0.735	0.997	0.997	0.656	0.333	0.93	0.214	0.8
0.367	0.997	0.365	0.238	0.114	0.997	0.473	0.404	0.997	0.245	0.997	0.997	0.897	0.495	0.642	0.255	0.997	0.96	0.265	0.789	0.378	0.543	0.316	0.997	0.624	0.997	0.0289	0.256	0.831	0.725	0.278	0.422	0.512	0.759	0.771	0.62	0.997	0.93	0.997	0.0801	0.417	0.0585	0.735	0.997	0.997	0.656	0.333	0.93	0.214	0.8
0.367	0.997	0.365	0.238	0.114	0.997	0.473	0.404	0.997	0.245	0.997	0.997	0.897	0.495	0.642	0.255	0.997	0.96	0.265	0.789	0.378	0.543	0.316	0.997	0.624	0.997	0.0289	0.256	0.831	0.725	0.278	0.422	0.512	0.759	0.771	0.62	0.997	0.93	0.997	0.0801	0.417	0.0585	0.735	0.997	0.997	0.656	0.333	0.93	0.214	0.8
0.367	0.997	0.365	0.238	0.114	0.997	0.473	0.404	0.997	0.245	0.997	0.997	0.897	0.495	0.642	0.255	0.997	0.96	0.265	0.789	0.378	0.543	0.316	0.997	0.624	0.997	0.0289	0.256	0.831	0.725	0.278	0.422	0.512	0.759	0.771	0.62	0.997	0.93	0.997	0.0801	0.417	0.0585	0.735	0.997	0.997	0.656	0.333	0.93	0.214	0.8
0.367	0.997	0.365	0.238	0.114	0.997	0.473	0.404	0.997	0.245	0.997	0.997	0.897	0.495	0.642	0.255	0.997	0.96	0.265	0.789	0.378	0.543	0.316	0.997	0.624	0.997	0.0289	0.256	0.831	0.725	0.278	0.422	0.512	0.759	0.771	0.62	0.997	0.93	0.997	0.0801	0.417	0.0585	0.735	0.997	0.997	0.656	0.333	0.93	0.214	0.8
0.367	0.997	0.365	0.238	0.114	0.997	0.473	0.404	0.997	0.245	0.997	0.997	0.897	0.495	0.642	0.255	0.997	0.96	0.265	0.789	0.378	0.543	0.316	0.997	0.624	0.997	0.0289	0.256	0.831	0.725	0.278	0.422	0.512	0.759	0.771	0.62	0.997	0.93	0.997	0.0801	0.417	0.0585	0.735	0.997	0.997	0.656	0.333	0.93	0.214	0.8
0.367	0.997	0.365	0.238	0.114	0.997	0.473	0.404	0.997	0.245	0.997	0.997	0.897	0.495	0.642	0.255	0.997	0.96	0.265	0.789	0.378	0.543	0.316	0.997	0.624	0.997	0.0289	0.256	0.831	0.725	0.278	0.422	0.512	0.759	0.771	0.62	0.997	0.93	0.997	0.0801	0.417	0.0585	0.735	0.997	0.997	0.656	0.333	0.93	0.214	0.8
0.367	0.997	0.365	0.238	0.114	0.997	0.473	0.404	0.997	0.245	0.997	0.997	0.897	0.495	0.642	0.255	0.997	0.96	0.265	0.789	0.378	0.543	0.316	0.997	0.624	0.997	0.0289	0.256	0.831	0.725	0.278	0.422	0.512	0.759	0.771	0.62	0.997	0.93	0.997	0.0801	0.417	0.0585	0.735	0.997	0.997	0.656	0.333	0.93	0.214	0.8
0.367	0.997	0.365	0.238	0.114	0.997	0.473	0.404	0.997	0.245	0.997	0.997	0.897	0.495	0.642	0.255	0.997	0.96	0.265	0.789	0.378	0.543	0.316	0.997	0.624	0.997	0.0289	0.256	0.831	0.725	0.278	0.422	0.512	0.759	0.771	0.62	0.997	0.93	0.997	0.0801	0.417	0.0585	0.735	0.997	0.997	0.656	0.333	0.93	0.214	0.8
0.367	0.997	0.365	0.238	0.114	0.997	0.473	0.404	0.997	0.245	0.997	0.997	0.897	0.495	0.642	0.255	0.997	0.96	0.265	0.789	0.378	0.543	0.316	0.997	0.624	0.997	0.0289	0.256	0.831	0.725	0.278	0.422	0.512	0.759	0.771	0.62	0.997	0.93	0.997	0.0801	0.417	0.0585	0.735	0.997	0.997	0.656	0.333	0.93	0.214	0.8
0.367	0.997	0.365	0.238	0.114	0.997	0.473	0.404	0.997	0.245	0.997	0.997	0.897	0.495	0.642	0.255	0.997	0.96	0.265	0.789	0.378	0.543	0.316	0.997	0.624	0.997	0.0289	0.256	0.831	0.725	0.278	0.422	0.512	0.759	0.771	0.62	0.997	0.93	0.997	0.0801	0.417	0.0585	0.735	0.997	0.997	0.656	0.333	0.93	0.214	0.8
0.367	0.997	0.365	0.238	0.114	0.997	0.473	0.404	0.997	0.245	0.997	0.997	0.897	0.495	0.642	0.255	0.997	0.96	0.265	0.789	0.378	0.543	0.316	0.997	0.624	0.997	0.0289	0.256	0.831	0.725	0.278	0.422	0.512	0.759	0.771	0.62	0.997	0.93	0.997	0.0801	0.417	0.0585	0.735	0.997	0.997	0.656	0.333	0.93	0.214	0.8
0.367	0.997	0.365	0.238	0.114	0.997	0.473	0.404	0.997	0.245	0.997	0.997	0.709	0.495	0.642	0.255	0.997	0.96	0.265	0.789	0.378	0.543	0.316	0.997	0.624	0.997	0.0289	0.565	0.831	0.725	0.278	0.422	0.512	0.759	0.771	0.62	0.997	0.93	0.997	0.0801	0.417	0.0585	0.735	0.997	0.997	0.656	0.333	0.93	0.214	0.8
0.367	0.997	0.365	0.238	0.114	0.997	0.473	0.404	0.997	0.245	0.997	0.997	0.709	0.495	0.642	0.255	0.997	0.96	0.265	0.789	0.378	0.543	0.316	0.997	0.624	0.997	0.0289	0.565	0.831	0.725	0.278	0.422	0.512	0.759	0.771	0.62	0.997	0.93	0.997	0.0801	0.417	0.0585	0.735	0.997	0.997	0.656	0.333	0.93	0.214	0.8
0.367	0.997	0.365	0.238	0.114	0.997	0.473	0.404	0.997	0.245	0.997	0.997	0.709	0.495	0.642	0.255	0.997	0.96	0.265	0.789	0.378	0.543	0.316	0.997	0.624	0.997	0.0289	0.565	0.831	0.725	0.278	0.422	0.512	0.759	0.771	0.62	0.997	0.93	0.997	0.0801	0.417	0.0585	0.735	0.997	0.997	0.656	0.333	0.93	0.214	0.8
0.367	0.997	0.365	0.238	0.114	0.997	0.473	0.404	0.997	0.245	0.997	0.997	0.709	0.495	0.642	0.255	0.997	0.96	0.265	0.789	0.378	0.543	0.316	0.997	0.624	0.997	0.0289	0.565	0.831	0.725	0.278	0.422	0.512	0.759	0.771	0.62	0.997	0.93	0.997	0.0801	0.417	0.0585	0.735	0.997	0.997	0.656	0.333	0.93	0.214	0.8
0.367	0.997	0.365	0.238	0.114	0.997	0.473	0.404	0.997	0.245	0.997	0.997	0.709	0.495	0.642	0.255	0.997	0.96	0.265	0.789	0.378	0.543	0.316	0.997	0.624	0.997	0.0289	0.565	0.831	0.725	0.278	0.422	0.512	0.759	0.771	0.62	0.997	0.93	0.997	0.0801	0.417	0.0585	0.735	0.997	0.997	0.656	0.333	0.93	0.214	0.8
0.367	0.997	0.365	0.238	0.114	0.997	0.473	0.404	0.997	0.245	0.997	0.997	0.709	0.495	0.642	0.255	0.997	0.96	0.265	0.789	0.378	0.543	0.316	0.997	0.624	0.997	0.0289	0.565	0.831	0.725	0.278	0.422	0.512	0.759	0.771	0.62	0.997	0.93	0.997	0.0801	0.417	0.0585	0.735	0.997	0.997	0.656	0.333	0.93	0.214	0.8
0.367	0.997	0.365	0.238	0.114	0.997	0.473	0.404	0.997	0.245	0.997	0.997	0.709	0.495	0.642	0.255	0.997	0.96	0.265	0.789	0.378	0.543	0.316	0.997	0.624	0.997	0.0289	0.565	0.831	0.725	0.278	0.422	0.512	0.759	0.771	0.62	0.997	0.93	0.997	0.0801	0.417	0.0585	0.735	0.997	0.997	0.656	0.333	0.93	0.214	0.0324
0.367	0.997	0.365	0.238	0.114	0.997	0.473	0.404	0.997	0.245	0.997	0.997	0.709	0.495	0.642	0.255	0.997	0.96	0.265	0.789	0.378	0.543	0.316	0.997	0.624	0.997	0.0289	0.565	0.831	0.725	0.278	0.422	0.512	0.759	0.771	0.62	0.997	0.93	0.997	0.0801	0.417	0.0585	0.735	0.997	0.997	0.656	0.333	0.93	0.214	0.0324
0.367	0.997	0.365	0.238	0.114	0.997	0.473	0.404	0.997	0.245	0.997	0.997	0.709	0.495	0.642	0.255	0.997	0.96	0.265	0.789	0.378	0.543	0.316	0.997	0.624	0.997	0.0289	0.565	0.831	0.725	0.278	0.422	0.512	0.759	0.771	0.62	0.997	0.93	0.997	0.0801	0.417	0.0585	0.735	0.997	0.997	0.656	0.333	0.93	0.214	0.0324
0.367	0.997	0.365	0.238	0.114	0.997	0.473	0.404	0.997	0.245	0.997	0.997	0.709	0.495	0.642	0.255	0.997	0.96	0.265	0.789	0.378	0.543	0.316	0.997	0.624	0.997	0.0289	0.565	0.831	0.725	0.278	0.422	0.512	0.759	0.771	0.62	0.997	0.93	0.997	0.0801	0.417	0.0585	0.735	0.997	0.997	0.656	0.333	0.93	0.214	0.0324
0.367	0.997	0.365	0.238	0.114	0.997	0.473	0.404	0.997	0.245	0.997	0.997	0.709	0.495	0.642	0.255	0.997	0.96	0.265	0.789	0.378	0.543	0.316	0.997	0.624	0.997	0.0289	0.565	0.831	0.725	0.278	0.422	0.512	0.759	0.771	0.62	0.997	0.93	0.997	0.0801	0.417	0.0585	0.735	0.997	0.997	0.656	0.333	0.93	0.214	0.0324
0.367	0.997	0.365	0.238	0.114	0.997	0.473	0.404	0.997	0.245	0.997	0.997	0.709	0.495	0.642	0.255	0.997	0.96	0.265	0.789	0.378	0.543	0.316	0.997	0.624	0.997	0.0289	0.565	0.831	0.725	0.278	0.422	0.512	0.759	0.771	0.62	0.997	0.93	0.997	0.0801	0.417	0.0585	0.735	0.997	0.997	0.656	0.333	0.93	0.214	0.0324
0.367	0.997	0.365	0.238	0.114	0.997	0.473	0.404	0.997	0.245	0.997	0.997	0.709	0.495	0.642	0.255	0.997	0.96	0.265	0.789	0.378	0.543	0.316	0.997	0.624	0.997	0.0289	0.565	0.831	0.725	0.278	0.422	0.512	0.759	0.771	0.62	0.997	0.93	0.997	0.0801	0.417	0.0585	0.735	0.997	0.997	0.656	0.333	0.93	0.214	0.0324
0.367	0.997	0.365	0.238	0.114	0.997	0.473	0.404	0.997	0.245	0.997	0.997	0.709	0.495	0.642	0.255	0.997	0.96	0.265	0.789	0.378	0.543	0.316	0.997	0.624	0.997	0.0289	0.565	0.831	0.725	0.278	0.422	0.512	0.759	0.771	0.62	0.997	0.93	0.997	0.0801	0.417	0.0585	0.735	0.997	0.997	0.656	0.333	0.93	0.214	0.0324
0.367	0.997	0.365	0.238	0.114	0.997	0.473	0.404	0.997	0.245	0.997	0.997	0.709	0.495	0.642	0.255	0.997	0.96	0.265	0.789	0.378	0.543	0.316	0.997	0.624	0.997	0.0289	0.565	0.831	0.725	0.278	0.422	0.512	0.759	0.0427	0.62	0.997	0.93	0.997	0.0801	0.417	0.0585	0.735	0.997	0.997	0.656	0.333	0.93	0.214	0.0324
0.367	0.997	0.365	0.238	0.114	0.997	0.473	0.404	0.997	0.245	0.997	0.997	0.709	0.495	0.642	0.255	0.997	0.96	0.265	0.789	0.378	0.543	0.316	0.997	0.624	0.997	0.0289	0.565	0.831	0.725	0.278	0.422	0.512	0.759	0.0427	0.62	0.997	0.93	0.997	0.0801	0.417	0.0585	0.735	0.997	0.997	0.656	0.333	0.93	0.214	0.0324
0.367	0.997	0.365	0.238	0.114	0.997	0.473	0.404	0.997	0.245	0.997	0.997	0.709	0.495	0.642	0.255	0.997	0.96	0.265	0.789	0.968	0.543	0.316	0.997	0.624	0.997	0.0289	0.565	0.831	0.725	0.278	0.422	0.512	0.759	0.0427	0.62	0.997	0.93	0.997	0.0801	0.417	0.0585	0.735	0.997	0.997	0.656	0.333	0.93	0.214	0.0324
0.367	0.997	0.365	0.238	0.114	0.997	0.473	0.404	0.997	0.245	0.997	0.997	0.709	0.495	0.285	0.255	0.997	0.96	0.265	0.789	0.968	0.543	0.316	0.997	0.624	0.997	0.0289	0.565	0.831	0.725	0.278	0.422	0.512	0.759	0.0427	0.62	0.997	0.93	0.997	0.0801	0.417	0.0585	0.735	0.997	0.997	0.656	0.333	0.93	0.214	0.0324
0.367	0.997	0.365	0.238	0.114	0.997	0.473	0.404	0.997	0.245	0.997	0.997	0.709	0.495	0.285	0.255	0.997	0.96	0.265	0.789	0.968	0.543	0.316	0.997	0.624	0.997	0.0289	0.565	0.831	0.725	0.278	0.422	0.512	0.759	0.0427	0.62	0.997	0.93	0.997	0.0801	0.417	0.0585	0.735	0.997	0.997	0.656	0.333	0.93	0.214	0.0324
0.367	0.997	0.365	0.238	0.114	0.997	0.473	0.404	0.997	0.245	0.997	0.997	0.709	0.495	0.285	0.255	0.997	0.96	0.265	0.789	0.968	0.543	0.316	0.997	0.624	0.997	0.0289	0.565	0.831	0.725	0.278	0.422	0.512	0.759	0.0427	0.62	0.997	0.93	0.997	0.0801	0.417	0.0585	0.735	0.997	0.997	0.656	0.333	0.93	0.214	0.0324
0.367	0.997	0.365	0.238	0.114	0.997	0.473	0.404	0.997	0.245	0.997	0.997	0.709	0.495	0.285	0.255	0.997	0.96	0.265	0.789	0.968	0.543	0.316	0.997	0.624	0.997	0.0289	0.565	0.831	0.725	0.278	0.422	0.512	0.759	0.0427	0.62	0.997	0.93	0.997	0.0801	0.417	0.0585	0.735	0.997	0.997	0.656	0.333	0.93	0.214	0.0324
0.367	0.997	0.365	0.238	0.114	0.997	0.473	0.404	0.997	0.245	0.997	0.997	0.709	0.495	0.285	0.255	0.997	0.96	0.265	0.789	0.968	0.543	0.316	0.997	0.624	0.997	0.0289	0.565	0.831	0.725	0.278	0.422	0.512	0.759	0.0427	0.62	0.997	0.93	0.997	0.0801	0.417	0.0585	0.735	0.997	0.997	0.656	0.333	0.93	0.214	0.0324
0.367	0.997	0.365	0.238	0.114	0.997	0.473	0.404	0.997	0.245	0.997	0.997	0.709	0.495	0.285	0.255	0.997	0.96	0.265	0.789	0.968	0.543	0.316	0.997	0.624	0.997	0.0289	0.565	0.831	0.725	0.278	0.422	0.512	0.759	0.0427	0.62	0.997	0.93	0.997	0.0801	0.417	0.0585	0.735	0.997	0.997	0.656	0.333	0.93	0.214	0.0324
0.367	0.997	0.365	0.238	0.114	0.997	0.473	0.404	0.997	0.245	0.997	0.997	0.709	0.495	0.285	0.255	0.997	0.96	0.265	0.789	0.968	0.543	0.316	0.997	0.624	0.997	0.0289	0.565	0.831	0.725	0.278	0.422	0.512	0.759	0.0427	0.62	0.997	0.93	0.997	0.0801	0.417	0.0585	0.735	0.997	0.997	0.656	0.333	0.93	0.214	0.0324
0.367	0.997	0.365	0.238	0.114	0.997	0.473	0.404	0.997	0.245	0.997	0.997	0.709	0.495	0.285	0.255	0.997	0.96	0.265	0.789	0.968	0.543	0.316	0.997	0.624	0.997	0.0289	0.565	0.831	0.725	0.278	0.422	0.512	0.759	0.0427	0.62	0.997	0.93	0.997	0.0801	0.417	0.0585	0.735	0.997	0.997	0.656	0.333	0.93	0.214	0.0324
0.367	0.997	0.365	0.238	0.114	0.997	0.473	0.404	0.997	0.245	0.997	0.997	0.709	0.495	0.285	0.255	0.997	0.96	0.265	0.789	0.968	0.543	0.316	0.997	0.624	0.997	0.0289	0.565	0.831	0.725	0.278	0.422	0.512	0.759	0.0427	0.62	0.997	0.93	0.997	0.0801	0.417	0.0585	0.735	0.997	0.997	0.656	0.333	0.93	0.214	0.0324
0.367	0.997	0.365	0.238	0.114	0.997	0.473	0.404	0.997	0.245	0.997	0.997	0.709	0.495	0.285	0.255	0.997	0.96	0.265	0.789	0.968	0.543	0.316	0.997	0.624	0.997	0.0289	0.565	0.831	0.725	0.278	0.422	0.512	0.759	0.0427	0.62	0.997	0.93	0.997	0.0801	0.417	0.0585	0.735	0.997	0.997	0.656	0.333	0.93	0.214	0.0324
0.367	0.997	0.365	0.238	0.114	0.997	0.473	0.404	0.997	0.245	0.997	0.997	0.709	0.495	0.285	0.255	0.997	0.96	0.265	0.789	0.968	0.543	0.316	0.997	0.624	0.997	0.0289	0.565	0.831	0.725	0.278	0.422	0.512	0.759	0.0427	0.62	0.997	0.93	0.997	0.0801	0.417	0.0585	0.735	0.997	0.997	0.656	0.333	0.93	0.214	0.0324
0.367	0.997	0.365	0.238	0.114	0.997	0.473	0.404	0.997	0.245	0.997	0.997	0.709	0.495	0.285	0.255	0.997	0.96	0.265	0.789	0.968	0.543	0.316	0.997	0.624	0.997	0.0289	0.565	0.831	0.725	0.278	0.422	0.512	0.759	0.0427	0.62	0.997	0.93	0.997	0.0801	0.417	0.0585	0.735	0.997	0.997	0.656	0.333	0.93	0.214	0.0324
0.367	0.997	0.365	0.238	0.114	0.997	0.473	0.404	0.997	0.245	0.997	0.997	0.709	0.495	0.285	0.255	0.997	0.96	0.265	0.789	0.968	0.543	0.316	0.997	0.624	0.997	0.0289	0.565	0.831	0.725	0.278	0.422	0.512	0.759	0.0427	0.62	0.997	0.93	0.997	0.0801	0.417	0.0585	0.735	0.997	0.997	0.656	0.333	0.93	0.214	0.0324
0.367	0.997	0.365	0.238	0.114	0.997	0.473	0.404	0.997	0.245	0.997	0.997	0.709	0.495	0.244	0.255	0.997	0.96	0.265	0.789	0.968	0.543	0.316	0.997	0.624	0.997	0.0289	0.565	0.831	0.725	0.278	0.422	0.512	0.759	0.0427	0.62	0.997	0.93	0.997	0.0801	0.417	0.0585	0.735	0.997	0.997	0.656	0.333	0.93	0.214	0.0324
0.367	0.997	0.365	0.238	0.114	0.997	0.473	0.404	0.997	0.245	0.997	0.997	0.709	0.495	0.244	0.255	0.997	0.96	0.265	0.789	0.968	0.543	0.316	0.997	0.624	0.997	0.0289	0.565	0.831	0.725	0.278	0.422	0.512	0.759	0.0427	0.62	0.997	0.93	0.997	0.0801	0.417	0.0585	0.735	0.997	0.997	0.656	0.333	0.93	0.214	0.0324
0.367	0.997	0.365	0.238	0.114	0.997	0.473	0.404	0.997	0.245	0.997	0.997	0.709	0.495	0.244	0.255	0.997	0.96	0.265	0.789	0.968	0.543	0.316	0.997	0.624	0.997	0.0289	0.565	0.831	0.725	0.278	0.422	0.512	0.759	0.0427	0.62	0.997	0.93	0.997	0.0801	0.417	0.0585	0.735	0.997	0.997	0.656	0.333	0.93	0.214	0.0324
0.367	0.997	0.365	0.238	0.114	0.997	0.473	0.404	0.997	0.245	0.997	0.997	0.709	0.495	0.244	0.255	0.997	0.96	0.265	0.789	0.968	0.543	0.316	0.997	0.624	0.997	0.0289	0.565	0.831	0.725	0.278	0.422	0.512	0.759	0.0427	0.62	0.997	0.93	0.997	0.0801	0.417	0.0585	0.735	0.997	0.997	0.656	0.333	0.93	0.214	0.0324
0.367	0.997	0.365	0.238	0.114	0.997	0.473	0.404	0.997	0.245	0.997	0.997	0.709	0.495	0.244	0.255	0.997	0.96	0.265	0.789	0.968	0.543	0.316	0.997	0.624	0.997	0.0289	0.565	0.831	0.725	0.278	0.422	0.512	0.759	0.0427	0.62	0.997	0.93	0.997	0.0801	0.417	0.0585	0.735	0.997	0.997	0.656	0.333	0.93	0.214	0.0324
0.367	0.997	0.365	0.238	0.114	0.997	0.473	0.404	0.997	0.245	0.997	0.997	0.709	0.495	0.244	0.255	0.997	0.96	0.265	0.789	0.968	0.543	0.316	0.997	0.624	0.997	0.0289	0.565	0.831	0.725	0.278	0.422	0.512	0.759	0.0427	0.62	0.997	0.93	0.997	0.0801	0.417	0.0585	0.735	0.997	0.997	0.656	0.333	0.93	0.214	0.0324
0.367	0.997	0.365	0.238	0.114	0.997	0.473	0.404	0.997	0.245	0.997	0.997	0.709	0.495	0.244	0.255	0.997	0.96	0.265	0.789	0.968	0.543	0.316	0.997	0.624	0.997	0.0289	0.565	0.831	0.725	0.278	0.422	0.512	0.759	0.0427	0.62	0.997	0.93	0.997	0.0801	0.417	0.0585	0.735	0.997	0.997	0.656	0.333	0.93	0.214	0.0324
0.367	0.997	0.365	0.238	0.114	0.997	0.473	0.404	0.997	0.245	0.997	0.997	0.709	0.495	0.244	0.255	0.997	0.96	0.265	0.789	0.968	0.543	0.316	0.997	0.624	0.997	0.0289	0.565	0.831	0.725	0.278	0.422	0.512	0.759	0.0427	0.62	0.997	0.93	0.997	0.0801	0.417	0.0585	0.735	0.997	0.997	0.656	0.333	0.93	0.214	0.0324
0.367	0.997	0.365	0.238	0.114	0.997	0.473	0.404	0.997	0.245	0.997	0.997	0.709	0.495	0.244	0.255	0.997	0.96	0.265	0.789	0.968	0.543	0.316	0.997	0.624	0.997	0.0289	0.565	0.831	0.725	0.278	0.422	0.512	0.759	0.0427	0.62	0.997	0.93	0.997	0.0801	0.417	0.0585	0.735	0.997	0.997	0.656	0.333	0.93	0.214	0.0324
0.367	0.997	0.365	0.238	0.114	0.997	0.473	0.404	0.997	0.245	0.997	0.997	0.931	0.495	0.244	0.255	0.997	0.96	0.265	0.789	0.968	0.543	0.316	0.997	0.624	0.997	0.0289	0.565	0.831	0.725	0.278	0.422	0.512	0.759	0.0427	0.62	0.997	0.93	0.997	0.0801	0.417	0.0585	0.829	0.997	0.997	0.656	0.333	0.93	0.214	0.0324
0.367	0.997	0.365	0.238	0.114	0.997	0.473	0.404	0.997	0.245	0.997	0.997	0.931	0.495	0.244	0.255	0.997	0.96	0.265	0.789	0.968	0.543	0.316	0.997	0.624	0.997	0.0289	0.565	0.831	0.725	0.278	0.422	0.512	0.759	0.0427	0.62	0.997	0.93	0.997	0.0801	0.417	0.0585	0.829	0.997	0.997	0.656	0.333	0.93	0.214	0.0324
0.367	0.997	0.365	0.238	0.114	0.997	0.473	0.404	0.997	0.245	0.997	0.997	0.931	0.495	0.244	0.255	0.997	0.96	0.265	0.789	0.968	0.543	0.316	0.997	0.624	0.997	0.0289	0.565	0.831	0.725	0.278	0.422	0.512	0.759	0.0427	0.62	0.997	0.93	0.997	0.0801	0.417	0.0585	0.829	0.997	0.997	0.656	0.333	0.93	0.214	0.0324
0.367	0.997	0.365	0.238	0.114	0.997	0.473	0.404	0.997	0.245	0.997	0.997	0.931	0.495	0.244	0.255	0.997	0.96	0.265	0.789	0.968	0.543	0.316	0.997	0.624	0.997	0.0289	0.565	0.831	0.725	0.278	0.422	0.512	0.759	0.0427	0.62	0.997	0.93	0.997	0.0801	0.417	0.0585	0.829	0.997	0.997	0.656	0.333	0.93	0.214	0.0324
0.367	0.997	0.365	0.238	0.114	0.997	0.473	0.404	0.997	0.245	0.997	0.997	0.931	0.495	0.244	0.255	0.997	0.96	0.265	0.789	0.968	0.543	0.316	0.997	0.624	0.997	0.0289	0.565	0.831	0.725	0.278	0.422	0.512	0.759	0.0427	0.62	0.997	0.93	0.997	0.0801	0.417	0.0585	0.829	0.997	0.997	0.656	0.333	0.93	0.214	0.0324
0.367	0.997	0.365	0.238	0.114	0.997	0.473	0.404	0.997	0.245	0.997	0.997	0.931	0.495	0.244	0.255	0.997	0.96	0.265	0.789	0.968	0.543	0.316	0.997	0.624	0.997	0.0289	0.565	0.831	0.725	0.278	0.422	0.512	0.759	0.0427	0.62	0.997	0.93	0.997	0.0801	0.417	0.0585	0.829	0.997	0.997	0.656	0.333	0.93	0.214	0.0324
0.367	0.997	0.365	0.238	0.114	0.997	0.473	0.404	0.997	0.245	0.997	0.997	0.931	0.495	0.244	0.255	0.997	0.96	0.265	0.789	0.968	0.543	0.316	0.997	0.624	0.997	0.0289	0.565	0.831	0.725	0.278	0.422	0.512	0.759	0.0427	0.62	0.997	0.93	0.997	0.0801	0.417	0.0585	0.829	0.997	0.997	0.656	0.333	0.973	0.214	0.0324
0.367	0.997	0.365	0.238	0.114	0.997	0.473	0.404	0.997	0.245	0.997	0.997	0.931	0.495	0.244	0.255	0.997	0.96	0.265	0.789	0.968	0.543	0.316	0.997	0.624	0.997	0.0289	0.565	0.831	0.725	0.278	0.422	0.512	0.759	0.0427	0.62	0.997	0.93	0.997	0.0801	0.417	0.0585	0.829	0.997	0.997	0.656	0.333	0.973	0.214	0.0324
0.367	0.997	0.365	0.238	0.114	0.997	0.473	0.404	0.997	0.245	0.997	0.997	0.931	0.495	0.244	0.255	0.997	0.96	0.265	0.789	0.968	0.543	0.316	0.997	0.624	0.997	0.0289	0.565	0.831	0.725	0.278	0.422	0.512	0.759	0.0427	0.62	0.997	0.93	0.997	0.0801	0.417	0.0585	0.829	0.997	0.997	0.656	0.333	0.973	0.214	0.0324
0.367	0.997	0.365	0.238	0.114	0.997	0.473	0.404	0.997	0.245	0.997	0.997	0.931	0.495	0.244	0.255	0.997	0.96	0.265	0.789	0.968	0.543	0.316	0.997	0.624	0.997	0.0289	0.565	0.831	0.725	0.278	0.422	0.512	0.759	0.0427	0.62	0.997	0.93	0.997	0.0801	0.417	0.0585	0.829	0.997	0.997	0.656	0.333	0.973	0.214	0.0324
0.367	0.997	0.365	0.238	0.114	0.997	0.473	0.404	0.997	0.245	0.997	0.997	0.931	0.495	0.244	0.255	0.997	0.96	0.265	0.789	0.968	0.543	0.316	0.997	0.624	0.997	0.0289	0.565	0.831	0.725	0.278	0.422	0.512	0.759	0.0427	0.449	0.997	0.93	0.997	0.0801	0.417	0.0585	0.829	0.997	0.997	0.656	0.333	0.973	0.214	0.0324
0.367	0.997	0.365	0.238	0.114	0.997	0.473	0.404	0.997	0.752	0.997	0.997	0.931	0.495	0.244	0.255	0.997	0.96	0.265	0.789	0.968	0.543	0.316	0.997	0.624	0.997	0.0289	0.565	0.831	0.725	0.278	0.422	0.512	0.759	0.0427	0.449	0.997	0.93	0.997	0.0801	0.417	0.0585	0.829	0.997	0.997	0.656	0.333	0.973	0.214	0.0324
0.367	0.997	0.365	0.238	0.114	0.997	0.473	0.404	0.997	0.752	0.997	0.997	0.931	0.495	0.244	0.255	0.997	0.96	0.265	0.789	0.968	0.543	0.316	0.997	0.624	0.997	0.0289	0.565	0.831	0.725	0.278	0.422	0.512	0.759	0.0427	0.449	0.997	0.93	0.997	0.0801	0.417	0.0585	0.829	0.997	0.997	0.656	0.333	0.973	0.214	0.0324
0.367	0.997	0.365	0.238	0.114	0.997	0.473	0.404	0.997	0.752	0.997	0.997	0.931	0.495	0.244	0.255	0.997	0.96	0.265	0.789	0.968	0.543	0.316	0.997	0.624	0.997	0.0289	0.565	0.831	0.725	0.278	0.422	0.512	0.759	0.0427	0.449	0.997	0.93	0.997	0.0801	0.417	0.0585	0.829	0.997	0.997	0.656	0.333	0.973	0.214	0.0324
0.367	0.997	0.365	0.238	0.114	0.997	0.473	0.404	0.997	0.752	0.997	0.997	0.931	0.495	0.244	0.255	0.997	0.96	0.265	0.789	0.968	0.543	0.316	0.997	0.624	0.997	0.0289	0.288	0.831	0.725	0.278	0.422	0.512	0.759	0.0427	0.449	0.997	0.93	0.997	0.0801	0.417	0.0585	0.829	0.997	0.997	0.656	0.333	0.973	0.214	0.0324
0.367	0.997	0.365	0.238	0.114	0.997	0.473	0.404	0.997	0.752	0.997	0.997	0.931	0.495	0.244	0.255	0.997	0.96	0.265	0.789	0.968	0.543	0.316	0.997	0.624	0.997	0.0289	0.288	0.831	0.725	0.278	0.422	0.512	0.759	0.0427	0.449	0.997	0.93	0.997	0.0801	0.417	0.0585	0.829	0.997	0.997	0.656	0.333	0.973	0.214	0.0324
0.367	0.997	0.365	0.238	0.114	0.997	0.473	0.404	0.997	0.752	0.997	0.997	0.931	0.495	0.244	0.255	0.997	0.96	0.265	0.789	0.968	0.543	0.316	0.997	0.624	0.997	0.0289	0.288	0.831	0.725	0.278	0.422	0.512	0.759	0.0427	0.449	0.997	0.93	0.997	0.0801	0.417	0.0585	0.829	0.997	0.997	0.656	0.333	0.973	0.214	0.0324
0.367	0.997	0.365	0.238	0.114	0.997	0.473	0.404	0.997	0.752	0.997	0.997	0.931	0.495	0.244	0.255	0.997	0.96	0.265	0.789	0.968	0.543	0.316	0.997	0.624	0.997	0.0289	0.288	0.831	0.725	0.278	0.422	0.512	0.759	0.0427	0.449	0.997	0.93	0.997	0.0801	0.417	0.0585	0.829	0.997	0.997	0.656	0.333	0.973	0.214	0.0324
0.367	0.997	0.365	0.238	0.114	0.997	0.473	0.404	0.997	0.752	0.997	0.997	0.931	0.495	0.244	0.255	0.997	0.96	0.265	0.789	0.968	0.543	0.316	0.997	0.624	0.997	0.0289	0.288	0.831	0.725	0.278	0.422	0.512	0.299	0.0427	0.449	0.997	0.93	0.997	0.0801	0.417	0.0585	0.829	0.997	0.997	0.656	0.333	0.973	0.214	0.0324
0.367	0.997	0.365	0.238	0.114	0.997	0.473	0.404	0.997	0.752	0.997	0.997	0.931	0.495	0.244	0.255	0.997	0.96	0.265	0.789	0.968	0.543	0.316	0.997	0.624	0.997	0.0289	0.288	0.831	0.725	0.278	0.422	0.512	0.299	0.0427	0.449	0.997	0.93	0.997	0.0801	0.417	0.0585	0.829	0.997	0.997	0.656	0.333	0.973	0.214	0.0324
0.367	0.997	0.365	0.238	0.114	0.997	0.473	0.404	0.997	0.752	0.997	0.997	0.931	0.495	0.244	0.255	0.997	0.96	0.265	0.789	0.968	0.543	0.316	0.997	0.624	0.997	0.0289	0.288	0.831	0.725	0.278	0.422	0.512	0.299	0.0427	0.449	0.997	0.93	0.997	0.0801	0.417	0.0585	0.829	0.997	0.997	0.656	0.333	0.973	0.214	0.0324
0.367	0.997	0.365	0.238	0.114	0.997	0.473	0.404	0.997	0.752	0.997	0.997	0.931	0.495	0.244	0.255	0.997	0.96	0.265	0.789	0.968	0.543	0.316	0.997	0.624	0.997	0.0289	0.00714	0.831	0.725	0.278	0.422	0.512	0.299	0.0427	0.449	0.997	0.93	0.997	0.0801	0.417	0.0585	0.829	0.997	0.997	0.656	0.333	0.973	0.214	0.0324
0.367	0.997	0.365	0.238	0.114	0.997	0.473	0.404	0.997	0.752	0.997	0.997	0.931	0.495	0.244	0.255	0.997	0.96	0.265	0.789	0.968	0.543	0.316	0.997	0.624	0.997	0.0289	0.00714	0.831	0.725	0.278	0.422	0.512	0.299	0.0427	0.449	0.997	0.93	0.997	0.0801	0.417	0.0585	0.829	0.997	0.997	0.656	0.333	0.973	0.214	0.0324
0.367	0.997	0.365	0.238	0.114	0.997	0.473	0.404	0.997	0.752	0.997	0.997	0.931	0.495	0.244	0.255	0.997	0.96	0.265	0.789	0.968	0.543	0.316	0.997	0.624	0.997	0.0289	0.00714	0.831	0.725	0.278	0.422	0.512	0.299	0.0427	0.449	0.997	0.93	0.997	0.0801	0.417	0.0585	0.829	0.997	0.997	0.656	0.333	0.973	0.214	0.0324
0.367	0.997	0.365	0.238	0.114	0.997	0.473	0.404	0.997	0.752	0.997	0.997	0.931	0.495	0.244	0.255	0.997	0.96	0.265	0.789	0.968	0.543	0.316	0.997	0.624	0.997	0.0289	0.00714	0.831	0.725	0.278	0.422	0.512	0.299	0.0427	0.449	0.997	0.93	0.997	0.0801	0.417	0.0585	0.829	0.997	0.997	0.656	0.333	0.973	0.214	0.0324
0.367	0.997	0.365	0.238	0.114	0.997	0.473	0.404	0.997	0.752	0.997	0.997	0.931	0.495	0.244	0.255	0.997	0.96	0.265	0.789	0.968	0.543	0.316	0.997	0.624	0.997	0.0289	0.00714	0.831	0.725	0.278	0.422	0.512	0.299	0.0427	0.449	0.997	0.93	0.997	0.0801	0.417	0.0585	0.829	0.997	0.997	0.656	0.333	0.973	0.214	0.0324
0.367	0.997	0.365	0.238	0.114	0.997	0.473	0.404	0.997	0.752	0.997	0.997	0.931	0.495	0.244	0.255	0.997	0.96	0.265	0.789	0.968	0.543	0.316	0.997	0.624	0.997	0.0289	0.00714	0.831	0.725	0.278	0.422	0.512	0.299	0.0427	0.449	0.997	0.93	0.997	0.0801	0.417	0.0585	0.829	0.997	0.997	0.656	0.333	0.973	0.214	0.0324
0.367	0.997	0.365	0.238	0.114	0.997	0.473	0.404	0.997	0.752	0.997	0.997	0.931	0.495	0.244	0.255	0.997	0.96	0.265	0.789	0.968	0.543	0.316	0.997	0.624	0.997	0.0289	0.00714	0.831	0.725	0.278	0.422	0.512	0.299	0.0427	0.449	0.997	0.93	0.997	0.0801	0.417	0.0585	0.829	0.997	0.997	0.656	0.333	0.973	0.214	0.0324
0.367	0.997	0.365	0.238	0.114	0.997	0.473	0.404	0.997	0.752	0.997	0.997	0.931	0.495	0.244	0.255	0.997	0.96	0.265	0.789	0.968	0.543	0.316	0.997	0.624	0.997	0.0289	0.00714	0.831	0.725	0.278	0.422	0.512	0.299	0.0427	0.449	0.997	0.93	0.997	0.0801	0.417	0.0585	0.829	0.997	0.997	0.656	0.333	0.973	0.214	0.0324
0.367	0.997	0.365	0.238	0.114	0.997	0.473	0.404	0.997	0.752	0.997	0.997	0.931	0.495	0.244	0.255	0.997	0.96	0.265	0.789	0.968	0.543	0.316	0.997	0.624	0.997	0.0289	0.00714	0.831	0.725	0.278	0.422	0.512	0.299	0.0427	0.449	0.997	0.93	0.997	0.0801	0.417	0.0585	0.829	0.997	0.997	0.656	0.333	0.973	0.214	0.0324
0.367	0.997	0.365	0.238	0.114	0.997	0.473	0.404	0.997	0.752	0.997	0.997	0.931	0.495	0.244	0.255	0.997	0.96	0.265	0.789	0.968	0.543	0.316	0.997	0.624	0.997	0.0289	0.00714	0.831	0.725	0.278	0.422	0.512	0.299	0.0427	0.449	0.997	0.93	0.997	0.0801	0.417	0.0585	0.829	0.997	0.997	0.656	0.333	0.973	0.214	0.0324
0.367	0.997	0.365	0.238	0.114	0.997	0.473	0.404	0.997	0.752	0.997	0.997	0.931	0.495	0.244	0.255	0.997	0.96	0.265	0.789	0.968	0.543	0.316	0.997	0.624	0.997	0.0289	0.00714	0.831	0.725	0.278	0.422	0.512	0.299	0.0427	0.449	0.997	0.93	0.997	0.0801	0.417	0.0585	0.829	0.997	0.997	0.656	0.333	0.973	0.214	0.0324
0.367	0.997	0.365	0.238	0.114	0.997	0.473	0.404	0.997	0.752	0.997	0.997	0.931	0.495	0.244	0.255	0.997	0.96	0.265	0.789	0.968	0.543	0.316	0.997	0.624	0.997	0.0289	0.00714	0.831	0.725	0.278	0.422	0.512	0.299	0.0427	0.449	0.997	0.93	0.997	0.0801	0.417	0.0585	0.829	0.997	0.997	0.656	0.333	0.973	0.214	0.0324
0.367	0.997	0.365	0.238	0.114	0.997	0.473	0.404	0.997	0.752	0.997	0.997	0.931	0.495	0.244	0.255	0.997	0.96	0.265	0.789	0.968	0.543	0.316	0.997	0.624	0.997	0.0289	0.00714	0.831	0.725	0.278	0.422	0.512	0.299	0.0427	0.449	0.997	0.93	0.997	0.0801	0.417	0.0585	0.829	0.997	0.997	0.656	0.333	0.973	0.214	0.0324
0.367	0.997	0.365	0.238	0.114	0.997	0.473	0.404	0.997	0.752	0.997	0.997	0.931	0.495	0.244	0.255	0.997	0.96	0.265	0.789	0.968	0.543	0.316	0.997	0.624	0.997	0.0289	0.00714	0.831	0.725	0.278	0.422	0.512	0.299	0.0427	0.449	0.997	0.93	0.997	0.0801	0.417	0.0585	0.829	0.997	0.997	0.656	0.333	0.973	0.214	0.0324
0.367	0.997	0.365	0.238	0.114	0.997	0.473	0.404	0.997	0.752	0.997	0.997	0.931	0.495	0.244	0.255	0.997	0.96	0.265	0.789	0.968	0.543	0.316	0.997	0.624	0.997	0.0289	0.00714	0.831	0.725	0.278	0.422	0.512	0.299	0.0427	0.694	0.997	0.93	0.997	0.0801	0.417	0.0585	0.829	0.997	0.997	0.656	0.333	0.973	0.214	0.0324
0.367	0.997	0.365	0.238	0.114	0.997	0.473	0.404	0.997	0.752	0.997	0.997	0.931	0.495	0.244	0.255	0.997	0.96	0.265	0.789	0.968	0.543	0.316	0.997	0.624	0.997	0.0289	0.00714	0.831	0.725	0.278	0.422	0.512	0.299	0.0427	0.694	0.997	0.93	0.997	0.0801	0.417	0.0585	0.829	0.997	0.997	0.656	0.333	0.973	0.214	0.0324
0.367	0.997	0.365	0.238	0.114	0.997	0.473	0.404	0.997	0.752	0.997	0.997	0.931	0.495	0.244	0.255	0.997	0.96	0.265	0.789	0.968	0.543	0.316	0.997	0.624	0.997	0.0289	0.00714	0.831	0.725	0.278	0.422	0.512	0.299	0.0427	0.694	0.997	0.93	0.997	0.0801	0.417	0.0585	0.829	0.997	0.997	0.656	0.333	0.973	0.214	0.0324
0.367	0.997	0.365	0.238	0.114	0.997	0.473	0.404	0.997	0.752	0.997	0.997	0.931	0.495	0.244	0.255	0.997	0.96	0.265	0.789	0.968	0.543	0.316	0.997	0.624	0.997	0.0289	0.00714	0.831	0.725	0.278	0.422	0.512	0.299	0.0427	0.694	0.997	0.93	0.997	0.0229	0.417	0.0585	0.829	0.997	0.997	0.656	0.333	0.973	0.214	0.0324
0.367	0.997	0.365	0.238	0.114	0.997	0.473	0.404	0.997	0.752	0.997	0.997	0.931	0.495	0.244	0.255	0.997	0.115	0.265	0.789	0.968	0.543	0.316	0.997	0.624	0.997	0.0289	0.00714	0.831	0.725	0.278	0.422	0.512	0.299	0.0427	0.694	0.997	0.93	0.997	0.0229	0.417	0.0585	0.829	0.997	0.997	0.656	0.333	0.973	0.214	0.0324
0.367	0.997	0.365	0.238	0.114	0.997	0.473	0.404	0.997	0.752	0.997	0.997	0.931	0.495	0.244	0.255	0.997	0.115	0.265	0.789	0.968	0.543	0.316	0.997	0.624	0.997	0.0289	0.00714	0.831	0.725	0.278	0.422	0.512	0.299	0.0427	0.694	0.997	0.93	0.997	0.0229	0.417	0.0585	0.829	0.997	0.997	0.656	0.333	0.973	0.214	0.0324
0.367	0.997	0.365	0.238	0.114	0.997	0.473	0.404	0.997	0.752	0.997	0.997	0.931	0.495	0.244	0.255	0.997	0.115	0.265	0.789	0.968	0.543	0.316	0.997	0.624	0.997	0.817	0.00714	0.831	0.725	0.278	0.422	0.512	0.299	0.0427	0.694	0.997	0.93	0.997	0.0229	0.417	0.0585	0.829	0.997	0.997	0.656	0.333	0.973	0.214	0.0324
0.367	0.997	0.365	0.238	0.114	0.997	0.473	0.404	0.997	0.752	0.997	0.997	0.931	0.495	0.244	0.255	0.997	0.477	0.265	0.789	0.968	0.543	0.316	0.997	0.624	0.997	0.817	0.00714	0.831	0.725	0.278	0.422	0.512	0.299	0.0427	0.694	0.997	0.93	0.997	0.0229	0.417	0.0585	0.829	0.997	0.997	0.656	0.333	0.973	0.214	0.0324
0.367	0.997	0.365	0.238	0.114	0.997	0.473	0.404	0.997	0.752	0.997	0.997	0.931	0.495	0.244	0.255	0.997	0.477	0.265	0.789	0.968	0.543	0.316	0.997	0.624	0.997	0.817	0.00714	0.831	0.725	0.278	0.422	0.512	0.299	0.0427	0.694	0.997	0.93	0.997	0.0229	0.857	0.0585	0.829	0.997	0.997	0.656	0.333	0.973	0.214	0.0324
0.367	0.997	0.365	0.238	0.114	0.997	0.473	0.404	0.997	0.752	0.997	0.997	0.931	0.495	0.244	0.255	0.997	0.477	0.265	0.789	0.968	0.543	0.316	0.997	0.624	0.997	0.817	0.00714	0.831	0.725	0.278	0.422	0.512	0.299	0.0427	0.694	0.997	0.93	0.997	0.0229	0.857	0.0585	0.829	0.997	0.997	0.656	0.333	0.973	0.214	0.0324
0.367	0.997	0.365	0.238	0.114	0.997	0.473	0.404	0.997	0.752	0.997	0.997	0.931	0.495	0.244	0.255	0.997	0.477	0.265	0.789	0.968	0.543	0.316	0.997	0.624	0.997	0.817	0.00714	0.831	0.725	0.278	0.422	0.512	0.299	0.0427	0.694	0.997	0.93	0.997	0.0229	0.857	0.0585	0.829	0.997	0.997	0.656	0.333	0.973	0.214	0.0324
0.367	0.997	0.365	0.238	0.114	0.997	0.473	0.404	0.997	0.752	0.997	0.997	0.931	0.495	0.244	0.255	0.997	0.477	0.265	0.789	0.968	0.543	0.316	0.997	0.624	0.997	0.817	0.00714	0.831	0.725	0.278	0.422	0.512	0.299	0.0427	0.694	0.997	0.93	0.997	0.0229	0.857	0.0585	0.829	0.997	0.997	0.656	0.333	0.973	0.214	0.0324
0.367	0.997	0.365	0.238	0.114	0.997	0.473	0.404	0.997	0.752	0.997	0.997	0.931	0.495	0.244	0.255	0.997	0.477	0.265	0.789	0.968	0.543	0.316	0.997	0.624	0.997	0.817	0.00714	0.831	0.725	0.278	0.422	0.512	0.299	0.0427	0.694	0.997	0.93	0.997	0.0229	0.857	0.0585	0.829	0.997	0.997	0.656	0.333	0.973	0.214	0.0324
0.367	0.997	0.365	0.238	0.114	0.997	0.473	0.404	0.997	0.752	0.997	0.997	0.931	0.495	0.244	0.255	0.997	0.477	0.265	0.789	0.968	0.543	0.316	0.997	0.624	0.997	0.817	0.00714	0.831	0.725	0.278	0.422	0.512	0.299	0.0427	0.694	0.997	0.93	0.997	0.0229	0.857	0.0585	0.829	0.997	0.997	0.656	0.333	0.973	0.214	0.0324
0.367	0.997	0.365	0.238	0.114	0.997	0.473	0.404	0.997	0.752	0.997	0.997	0.931	0.495	0.244	0.255	0.997	0.477	0.265	0.789	0.968	0.543	0.316	0.997	0.624	0.997	0.817	0.00714	0.831	0.725	0.278	0.422	0.512	0.299	0.0427	0.694	0.997	0.93	0.997	0.0229	0.857	0.0585	0.829	0.997	0.997	0.656	0.409	0.973	0.214	0.0324
0.367	0.997	0.365	0.238	0.114	0.997	0.473	0.404	0.997	0.752	0.997	0.997	0.931	0.495	0.244	0.255	0.997	0.477	0.265	0.789	0.968	0.543	0.316	0.997	0.624	0.997	0.817	0.00714	0.831	0.725	0.278	0.422	0.512	0.299	0.0427	0.694	0.997	0.93	0.997	0.0229	0.857	0.0585	0.829	0.997	0.997	0.656	0.409	0.973	0.214	0.0324
0.367	0.997	0.365	0.238	0.114	0.997	0.473	0.404	0.997	0.752	0.997	0.997	0.931	0.495	0.244	0.255	0.997	0.477	0.265	0.789	0.968	0.543	0.316	0.997	0.624	0.997	0.817	0.00714	0.831	0.725	0.278	0.422	0.512	0.299	0.0427	0.694	0.997	0.93	0.997	0.0229	0.857	0.0585	0.829	0.997	0.997	0.656	0.409	0.973	0.214	0.0324
0.367	0.997	0.365	0.238	0.114	0.997	0.473	0.404	0.997	0.752	0.997	0.997	0.931	0.495	0.244	0.255	0.997	0.477	0.265	0.789	0.968	0.543	0.316	0.997	0.624	0.997	0.817	0.00714	0.831	0.725	0.278	0.422	0.512	0.299	0.0427	0.694	0.997	0.93	0.997	0.0229	0.857	0.0585	0.829	0.997	0.997	0.656	0.409	0.973	0.214	0.0324
0.367	0.997	0.365	0.238	0.114	0.997	0.473	0.404	0.997	0.752	0.997	0.997	0.931	0.495	0.244	0.255	0.997	0.477	0.802	0.789	0.968	0.543	0.316	0.997	0.624	0.997	0.817	0.00714	0.831	0.725	0.278	0.422	0.512	0.299	0.0427	0.694	0.997	0.93	0.997	0.0229	0.857	0.0585	0.829	0.997	0.997	0.656	0.409	0.973	0.214	0.0324
0.367	0.997	0.365	0.238	0.114	0.997	0.473	0.404	0.997	0.752	0.997	0.997	0.931	0.495	0.244	0.255	0.997	0.477	0.802	0.789	0.968	0.543	0.316	0.997	0.624	0.997	0.817	0.00714	0.831	0.725	0.278	0.422	0.512	0.299	0.0427	0.694	0.997	0.93	0.997	0.0229	0.857	0.0585	0.829	0.997	0.997	0.656	0.409	0.973	0.214	0.0324
0.367	0.997	0.365	0.238	0.114	0.997	0.473	0.404	0.997	0.752	0.997	0.997	0.931	0.495	0.244	0.255	0.997	0.477	0.802	0.789	0.968	0.543	0.316	0.997	0.624	0.997	0.817	0.00714	0.831	0.725	0.278	0.422	0.512	0.299	0.0427	0.694	0.997	0.93	0.997	0.0229	0.857	0.0585	0.829	0.997	0.997	0.656	0.409	0.973	0.214	0.0324
0.367	0.997	0.365	0.238	0.114	0.997	0.473	0.404	0.997	0.752	0.997	0.997	0.931	0.495	0.244	0.255	0.997	0.477	0.802	0.789	0.968	0.543	0.316	0.997	0.624	0.997	0.817	0.00714	0.831	0.725	0.278	0.422	0.512	0.299	0.0427	0.694	0.997	0.93	0.997	0.0229	0.857	0.0585	0.829	0.997	0.997	0.656	0.409	0.973	0.214	0.0324
0.367	0.997	0.365	0.238	0.114	0.997	0.473	0.404	0.997	0.752	0.997	0.997	0.931	0.495	0.244	0.255	0.997	0.477	0.802	0.789	0.968	0.543	0.316	0.997	0.624	0.997	0.817	0.00714	0.831	0.725	0.278	0.422	0.512	0.299	0.0427	0.694	0.997	0.93	0.997	0.0229	0.857	0.0585	0.829	0.997	0.997	0.656	0.409	0.973	0.214	0.0324
0.367	0.997	0.365	0.238	0.114	0.997	0.473	0.404	0.997	0.752	0.997	0.997	0.931	0.495	0.244	0.255	0.997	0.477	0.802	0.789	0.968	0.543	0.316	0.997	0.357	0.997	0.817	0.00714	0.831	0.725	0.278	0.422	0.512	0.299	0.0427	0.694	0.997	0.93	0.997	0.0229	0.857	0.0585	0.829	0.997	0.997	0.656	0.409	0.973	0.214	0.0324
0.367	0.997	0.365	0.238	0.114	0.997	0.473	0.404	0.997	0.752	0.997	0.997	0.931	0.495	0.244	0.255	0.997	0.477	0.802	0.789	0.968	0.543	0.316	0.997	0.357	0.997	0.817	0.00714	0.831	0.725	0.278	0.422	0.512	0.299	0.0427	0.694	0.997	0.93	0.997	0.0229	0.857	0.0585	0.829	0.997	0.997	0.656	0.409	0.973	0.214	0.0324
0.367	0.997	0.365	0.238	0.114	0.997	0.983	0.404	0.997	0.752	0.997	0.997	0.931	0.495	0.244	0.255	0.997	0.477	0.802	0.447	0.968	0.543	0.316	0.997	0.357	0.997	0.817	0.00714	0.831	0.725	0.278	0.422	0.512	0.299	0.0427	0.694	0.997	0.93	0.997	0.0229	0.857	0.0585	0.829	0.997	0.997	0.656	0.409	0.973	0.214	0.0324
0.367	0.997	0.365	0.238	0.114	0.997	0.983	0.404	0.997	0.752	0.997	0.997	0.931	0.495	0.244	0.255	0.997	0.477	0.802	0.447	0.968	0.543	0.316	0.997	0.357	0.997	0.817	0.00714	0.831	0.725	0.278	0.422	0.512	0.299	0.0427	0.694	0.997	0.93	0.997	0.0229	0.857	0.0585	0.829	0.997	0.997	0.656	0.409	0.973	0.214	0.0324
0.367	0.997	0.365	0.238	0.114	0.997	0.983	0.404	0.997	0.752	0.997	0.997	0.931	0.495	0.244	0.255	0.997	0.477	0.802	0.447	0.968	0.303	0.316	0.997	0.357	0.997	0.817	0.00714	0.831	0.725	0.278	0.422	0.512	0.299	0.0427	0.694	0.997	0.93	0.997	0.0229	0.857	0.0585	0.829	0.997	0.997	0.656	0.409	0.973	0.214	0.0324
0.367	0.997	0.365	0.238	0.114	0.997	0.983	0.404	0.997	0.752	0.997	0.997	0.931	0.495	0.244	0.255	0.997	0.477	0.802	0.447	0.968	0.303	0.316	0.997	0.357	0.997	0.817	0.00714	0.831	0.725	0.278	0.422	0.512	0.299	0.0427	0.694	0.997	0.93	0.997	0.0229	0.857	0.0585	0.829	0.997	0.997	0.656	0.409	0.973	0.214	0.0324
0.367	0.997	0.365	0.238	0.114	0.997	0.983	0.404	0.997	0.752	0.997	0.997	0.931	0.495	0.244	0.255	0.997	0.477	0.802	0.447	0.968	0.303	0.316	0.997	0.357	0.997	0.817	0.00714	0.831	0.725	0.278	0.422	0.512	0.299	0.0427	0.694	0.997	0.93	0.997	0.0229	0.857	0.0585	0.829	0.997	0.997	0.656	0.409	0.973	0.214	0.0324
0.367	0.997	0.365	0.238	0.114	0.997	0.983	0.404	0.997	0.752	0.997	0.997	0.931	0.495	0.244	0.255	0.997	0.477	0.802	0.447	0.968	0.303	0.316	0.997	0.357	0.997	0.817	0.00714	0.831	0.725	0.278	0.422	0.512	0.299	0.0427	0.694	0.997	0.93	0.997	0.0229	0.857	0.0585	0.829	0.997	0.997	0.656	0.409	0.973	0.214	0.0324
0.367	0.997	0.365	0.238	0.114	0.997	0.983	0.404	0.997	0.752	0.997	0.997	0.931	0.495	0.244	0.255	0.997	0.477	0.802	0.447	0.968	0.303	0.316	0.997	0.357	0.997	0.817	0.00714	0.831	0.725	0.278	0.422	0.512	0.299	0.0427	0.694	0.997	0.93	0.997	0.0229	0.857	0.0585	0.829	0.997	0.997	0.656	0.409	0.973	0.214	0.0324
0.367	0.997	0.365	0.238	0.2	0.997	0.983	0.404	0.997	0.752	0.997	0.997	0.931	0.353	0.244	0.255	0.997	0.477	0.802	0.447	0.968	0.303	0.316	0.997	0.357	0.997	0.817	0.00714	0.831	0.725	0.278	0.422	0.512	0.299	0.0427	0.694	0.997	0.93	0.997	0.0229	0.857	0.0585	0.829	0.997	0.997	0.656	0.409	0.973	0.214	0.0324
0.367	0.997	0.365	0.238	0.2	0.997	0.983	0.404	0.997	0.752	0.997	0.997	0.931	0.353	0.244	0.255	0.997	0.477	0.802	0.447	0.968	0.303	0.316	0.997	0.357	0.997	0.817	0.00714	0.831	0.725	0.278	0.422	0.512	0.299	0.0427	0.694	0.997	0.93	0.997	0.0229	0.857	0.0585	0.829	0.997	0.997	0.656	0.409	0.973	0.214	0.0324
0.367	0.997	0.365	0.238	0.2	0.997	0.983	0.404	0.997	0.752	0.997	0.997	0.931	0.353	0.244	0.255	0.997	0.477	0.802	0.447	0.968	0.303	0.316	0.997	0.357	0.997	0.817	0.00714	0.831	0.725	0.278	0.422	0.512	0.299	0.0427	0.694	0.997	0.93	0.997	0.0229	0.857	0.0585	0.829	0.997	0.997	0.656	0.409	0.973	0.214	0.0324
0.367	0.997	0.365	0.238	0.2	0.997	0.983	0.404	0.997	0.752	0.997	0.997	0.931	0.353	0.244	0.255	0.997	0.477	0.802	0.447	0.968	0.303	0.316	0.997	0.357	0.997	0.817	0.00714	0.831	0.725	0.278	0.422	0.512	0.106	0.0427	0.694	0.997	0.93	0.997	0.0229	0.857	0.0585	0.829	0.997	0.997	0.656	0.409	0.973	0.214	0.0324
0.367	0.997	0.365	0.238	0.2	0.997	0.983	0.404	0.997	0.752	0.997	0.997	0.931	0.353	0.244	0.255	0.997	0.477	0.802	0.447	0.968	0.303	0.316	0.997	0.357	0.997	0.817	0.00714	0.831	0.725	0.278	0.422	0.512	0.106	0.0427	0.694	0.997	0.93	0.997	0.0229	0.857	0.0585	0.829	0.997	0.997	0.656	0.409	0.973	0.214	0.0324
0.367	0.997	0.365	0.238	0.2	0.997	0.983	0.404	0.997	0.752	0.997	0.997	0.931	0.353	0.244	0.358	0.997	0.477	0.802	0.447	0.968	0.303	0.316	0.997	0.357	0.997	0.817	0.00714	0.831	0.725	0.278	0.422	0.512	0.106	0.0427	0.694	0.997	0.93	0.997	0.0229	0.857	0.0585	0.829	0.997	0.997	0.656	0.409	0.973	0.214	0.0324
0.367	0.997	0.365	0.238	0.2	0.997	0.983	0.404	0.997	0.752	0.997	0.997	0.931	0.353	0.244	0.358	0.997	0.477	0.802	0.447	0.968	0.303	0.316	0.997	0.357	0.997	0.817	0.00714	0.831	0.725	0.278	0.422	0.512	0.106	0.0427	0.694	0.997	0.93	0.997	0.0229	0.857	0.0585	0.829	0.997	0.997	0.656	0.409	0.973	0.214	0.0324
0.367	0.997	0.365	0.238	0.2	0.997	0.983	0.404	0.997	0.752	0.997	0.997	0.931	0.353	0.244	0.358	0.997	0.477	0.802	0.447	0.968	0.303	0.316	0.997	0.357	0.997	0.817	0.00714	0.573	0.725	0.278	0.422	0.512	0.106	0.0427	0.694	0.997	0.93	0.997	0.0229	0.857	0.0585	0.829	0.997	0.997	0.656	0.409	0.973	0.214	0.0324
0.367	0.997	0.365	0.238	0.2	0.997	0.983	0.404	0.997	0.752	0.997	0.997	0.931	0.353	0.244	0.358	0.997	0.477	0.802	0.447	0.968	0.303	0.316	0.997	0.357	0.997	0.817	0.00714	0.573	0.725	0.278	0.422	0.512	0.106	0.0427	0.694	0.997	0.93	0.997	0.0229	0.857	0.0585	0.829	0.997	0.997	0.656	0.409	0.973	0.214	0.0324
0.367	0.997	0.365	0.238	0.2	0.997	0.983	0.404	0.997	0.752	0.997	0.997	0.931	0.353	0.244	0.358	0.997	0.477	0.802	0.447	0.968	0.303	0.316	0.997	0.357	0.997	0.817	0.00714	0.573	0.725	0.278	0.422	0.512	0.106	0.0427	0.694	0.997	0.93	0.997	0.0229	0.857	0.0585	0.829	0.997	0.997	0.656	0.409	0.973	0.214	0.0324
0.367	0.997	0.365	0.238	0.2	0.997	0.983	0.404	0.997	0.752	0.997	0.997	0.931	0.353	0.244	0.358	0.997	0.477	0.802	0.447	0.968	0.303	0.316	0.997	0.357	0.997	0.817	0.00714	0.573	0.725	0.278	0.422	0.512	0.106	0.0427	0.694	0.997	0.93	0.997	0.0229	0.857	0.0585	0.829	0.997	0.997	0.656	0.409	0.973	0.214	0.0324
0.367	0.224	0.365	0.238	0.2	0.224	0.983	0.404	0.224	0.752	0.224	0.224	0.931	0.353	0.244	0.358	0.224	0.477	0.802	0.447	0.968	0.303	0.316	0.224	0.357	0.224	0.817	0.00714	0.573	0.725	0.278	0.422	0.512	0.106	0.0427	0.694	0.224	0.93	0.224	0.0229	0.857	0.0585	0.829	0.224	0.224	0.656	0.409	0.973	0.214	0.0324
0.367	0.224	0.365	0.238	0.2	0.224	0.983	0.404	0.224	0.752	0.224	0.224	0.931	0.353	0.244	0.358	0.224	0.477	0.802	0.447	0.968	0.303	0.316	0.224	0.357	0.224	0.817	0.00714	0.573	0.725	0.278	0.422	0.512	0.106	0.0427	0.694	0.224	0.93	0.224	0.0229	0.857	0.0585	0.829	0.224	0.224	0.656	0.409	0.973	0.214	0.0324
0.367	0.224	0.365	0.238	0.2	0.224	0.983	0.404	0.224	0.752	0.224	0.224	0.931	0.353	0.244	0.358	0.224	0.477	0.802	0.447	0.968	0.303	0.316	0.224	0.357	0.224	0.817	0.00714	0.573	0.725	0.278	0.422	0.512	0.106	0.0427	0.694	0.224	0.93	0.224	0.0229	0.857	0.0585	0.829	0.224	0.224	0.656	0.409	0.973	0.214	0.0324
0.367	0.224	0.365	0.238	0.2	0.224	0.983	0.404	0.224	0.752	0.224	0.224	0.931	0.353	0.244	0.358	0.224	0.477	0.802	0.447	0.968	0.303	0.316	0.224	0.357	0.224	0.817	0.00714	0.573	0.725	0.278	0.422	0.512	0.106	0.0427	0.694	0.224	0.93	0.224	0.0229	0.857	0.0585	0.829	0.224	0.224	0.656	0.409	0.973	0.214	0.0324
0.367	0.224	0.365	0.238	0.2	0.224	0.983	0.404	0.224	0.752	0.224	0.224	0.931	0.353	0.244	0.358	0.224	0.477	0.802	0.447	0.968	0.303	0.316	0.224	0.357	0.224	0.817	0.00714	0.573	0.725	0.278	0.422	0.512	0.106	0.0427	0.694	0.224	0.93	0.224	0.0229	0.857	0.0585	0.829	0.224	0.224	0.656	0.409	0.973	0.214	0.0324
0.367	0.224	0.365	0.238	0.2	0.224	0.983	0.404	0.224	0.752	0.224	0.224	0.931	0.353	0.244	0.358	0.224	0.477	0.802	0.447	0.968	0.303	0.316	0.224	0.357	0.224	0.817	0.00714	0.573	0.725	0.278	0.422	0.512	0.106	0.0427	0.694	0.224	0.93	0.224	0.0229	0.857	0.0585	0.829	0.224	0.224	0.656	0.409	0.973	0.214	0.0324
0.367	0.224	0.365	0.238	0.2	0.224	0.983	0.404	0.224	0.752	0.224	0.224	0.931	0.353	0.244	0.358	0.224	0.477	0.802	0.447	0.968	0.303	0.316	0.224	0.357	0.224	0.817	0.00714	0.573	0.725	0.278	0.422	0.512	0.106	0.0427	0.694	0.224	0.93	0.224	0.0229	0.857	0.0585	0.829	0.224	0.224	0.656	0.409	0.973	0.214	0.0324
0.367	0.224	0.365	0.238	0.2	0.224	0.983	0.404	0.224	0.752	0.224	0.224	0.931	0.353	0.244	0.358	0.224	0.477	0.802	0.447	0.968	0.303	0.316	0.224	0.357	0.224	0.817	0.00714	0.573	0.725	0.278	0.422	0.512	0.106	0.0427	0.694	0.224	0.93	0.224	0.0229	0.857	0.0585	0.829	0.224	0.224	0.656	0.409	0.973	0.214	0.0324
0.367	0.224	0.365	0.238	0.2	0.224	0.983	0.404	0.224	0.752	0.224	0.224	0.931	0.353	0.244	0.358	0.224	0.477	0.802	0.447	0.968	0.303	0.316	0.224	0.357	0.224	0.817	0.00714	0.573	0.725	0.278	0.422	0.512	0.106	0.0427	0.694	0.224	0.93	0.224	0.0229	0.857	0.0585	0.829	0.224	0.224	0.656	0.409	0.973	0.214	0.0324
0.367	0.224	0.365	0.238	0.2	0.224	0.983	0.404	0.224	0.752	0.224	0.224	0.931	0.353	0.244	0.358	0.224	0.477	0.802	0.447	0.968	0.303	0.316	0.224	0.357	0.224	0.817	0.00714	0.573	0.725	0.278	0.422	0.512	0.106	0.0427	0.694	0.224	0.93	0.224	0.0229	0.857	0.0585	0.829	0.224	0.224	0.656	0.409	0.973	0.214	0.0324
0.367	0.224	0.365	0.238	0.2	0.224	0.983	0.404	0.224	0.752	0.224	0.224	0.931	0.353	0.244	0.358	0.224	0.477	0.802	0.447	0.968	0.303	0.316	0.224	0.357	0.224	0.817	0.00714	0.573	0.725	0.278	0.422	0.512	0.106	0.0427	0.694	0.224	0.93	0.224	0.0229	0.857	0.0585	0.829	0.224	0.224	0.656	0.409	0.973	0.214	0.0324
0.367	0.224	0.365	0.238	0.2	0.224	0.983	0.404	0.224	0.752	0.224	0.224	0.931	0.353	0.244	0.358	0.224	0.477	0.802	0.447	0.968	0.303	0.316	0.224	0.357	0.224	0.817	0.00714	0.573	0.725	0.278	0.422	0.512	0.106	0.0427	0.694	0.224	0.93	0.224	0.0229	0.857	0.0585	0.829	0.224	0.224	0.656	0.409	0.973	0.214	0.0324
0.367	0.224	0.365	0.238	0.2	0.224	0.983	0.404	0.224	0.752	0.224	0.224	0.931	0.353	0.244	0.358	0.224	0.477	0.802	0.447	0.968	0.303	0.316	0.224	0.357	0.224	0.817	0.00714	0.573	0.725	0.278	0.422	0.512	0.106	0.0427	0.811	0.224	0.93	0.224	0.0229	0.857	0.0585	0.829	0.224	0.224	0.656	0.409	0.973	0.214	0.0324
0.367	0.224	0.365	0.238	0.2	0.224	0.983	0.404	0.224	0.752	0.224	0.224	0.931	0.353	0.244	0.358	0.224	0.477	0.802	0.447	0.968	0.303	0.316	0.224	0.357	0.224	0.817	0.00714	0.573	0.725	0.278	0.422	0.512	0.106	0.0427	0.811	0.224	0.93	0.224	0.0229	0.857	0.0585	0.829	0.224	0.224	0.656	0.409	0.973	0.214	0.0324
0.367	0.224	0.365	0.238	0.2	0.224	0.983	0.404	0.224	0.752	0.224	0.224	0.931	0.353	0.244	0.358	0.224	0.477	0.802	0.447	0.968	0.303	0.316	0.224	0.357	0.224	0.817	0.00714	0.573	0.725	0.278	0.422	0.512	0.106	0.0427	0.811	0.224	0.93	0.224	0.0229	0.857	0.0585	0.829	0.224	0.224	0.656	0.409	0.973	0.214	0.0324
0.367	0.224	0.365	0.238	0.2	0.224	0.983	0.404	0.224	0.752	0.224	0.224	0.931	0.353	0.244	0.358	0.224	0.477	0.802	0.447	0.968	0.303	0.316	0.224	0.357	0.224	0.817	0.00714	0.573	0.725	0.278	0.422	0.512	0.106	0.0427	0.811	0.224	0.93	0.224	0.0229	0.857	0.0585	0.829	0.224	0.224	0.656	0.409	0.973	0.214	0.0324
0.367	0.224	0.365	0.238	0.2	0.224	0.983	0.404	0.224	0.752	0.224	0.224	0.931	0.353	0.244	0.358	0.224	0.477	0.802	0.447	0.968	0.303	0.316	0.224	0.357	0.224	0.817	0.00714	0.573	0.725	0.278	0.422	0.512	0.106	0.0427	0.811	0.224	0.93	0.224	0.0229	0.857	0.0585	0.829	0.224	0.224	0.656	0.409	0.973	0.214	0.0324
0.367	0.224	0.365	0.238	0.2	0.224	0.983	0.404	0.224	0.752	0.224	0.224	0.931	0.353	0.244	0.358	0.224	0.477	0.802	0.447	0.968	0.303	0.316	0.224	0.357	0.224	0.817	0.00714	0.573	0.725	0.278	0.422	0.512	0.106	0.0427	0.811	0.224	0.93	0.224	0.0229	0.857	0.0585	0.829	0.224	0.224	0.656	0.409	0.973	0.214	0.0324
0.367	0.224	0.365	0.238	0.2	0.224	0.983	0.404	0.224	0.752	0.224	0.224	0.931	0.353	0.244	0.358	0.224	0.477	0.802	0.447	0.968	0.303	0.316	0.224	0.357	0.224	0.817	0.00714	0.573	0.725	0.278	0.422	0.512	0.106	0.0427	0.811	0.224	0.93	0.224	0.0229	0.857	0.0585	0.829	0.224	0.224	0.656	0.409	0.973	0.214	0.0324
0.367	0.224	0.365	0.238	0.2	0.224	0.983	0.404	0.224	0.752	0.224	0.224	0.931	0.353	0.244	0.358	0.224	0.477	0.802	0.447	0.968	0.303	0.316	0.224	0.357	0.224	0.817	0.00714	0.573	0.725	0.278	0.422	0.512	0.106	0.0427	0.811	0.224	0.93	0.224	0.0229	0.857	0.0585	0.829	0.224	0.224	0.656	0.409	0.973	0.214	0.0324
0.367	0.224	0.365	0.238	0.2	0.224	0.983	0.404	0.224	0.752	0.224	0.224	0.931	0.353	0.244	0.358	0.224	0.477	0.802	0.447	0.968	0.303	0.316	0.224	0.357	0.224	0.817	0.00714	0.573	0.725	0.278	0.422	0.512	0.106	0.0427	0.811	0.224	0.93	0.224	0.0229	0.857	0.0585	0.829	0.224	0.224	0.656	0.409	0.973	0.214	0.0324
0.367	0.224	0.365	0.238	0.2	0.224	0.983	0.404	0.224	0.752	0.224	0.224	0.931	0.353	0.523	0.358	0.224	0.477	0.802	0.447	0.968	0.303	0.316	0.224	0.357	0.224	0.817	0.00714	0.573	0.725	0.278	0.422	0.512	0.106	0.0427	0.811	0.224	0.93	0.224	0.0229	0.857	0.0585	0.829	0.224	0.224	0.656	0.409	0.973	0.214	0.0324
0.367	0.224	0.365	0.238	0.2	0.224	0.983	0.404	0.224	0.752	0.224	0.224	0.931	0.353	0.523	0.358	0.224	0.477	0.802	0.447	0.968	0.303	0.316	0.224	0.357	0.224	0.817	0.00714	0.573	0.725	0.278	0.422	0.512	0.106	0.0427	0.811	0.224	0.93	0.224	0.0229	0.857	0.0585	0.829	0.224	0.224	0.656	0.409	0.973	0.214	0.0324
0.367	0.224	0.365	0.238	0.2	0.224	0.983	0.404	0.224	0.752	0.224	0.224	0.931	0.353	0.523	0.358	0.224	0.477	0.802	0.447	0.968	0.303	0.316	0.224	0.357	0.224	0.817	0.00714	0.573	0.725	0.278	0.422	0.512	0.106	0.0427	0.811	0.224	0.93	0.224	0.0229	0.857	0.0585	0.829	0.224	0.224	0.656	0.409	0.973	0.214	0.0324
0.367	0.224	0.365	0.238	0.2	0.224	0.983	0.404	0.224	0.752	0.224	0.224	0.931	0.353	0.523	0.358	0.224	0.477	0.802	0.447	0.968	0.303	0.316	0.224	0.357	0.224	0.817	0.00714	0.573	0.725	0.278	0.422	0.512	0.106	0.0427	0.811	0.224	0.93	0.224	0.0229	0.857	0.0585	0.829	0.224	0.224	0.656	0.409	0.973	0.214	0.0324
0.367	0.224	0.365	0.238	0.2	0.224	0.983	0.404	0.224	0.752	0.224	0.224	0.931	0.353	0.523	0.358	0.224	0.477	0.802	0.447	0.968	0.303	0.316	0.224	0.357	0.224	0.817	0.00714	0.573	0.725	0.278	0.422	0.512	0.106	0.0427	0.811	0.224	0.93	0.224	0.0229	0.857	0.0585	0.829	0.224	0.224	0.656	0.409	0.973	0.214	0.0324
0.367	0.224	0.365	0.238	0.2	0.224	0.983	0.404	0.224	0.752	0.224	0.224	0.931	0.353	0.523	0.358	0.224	0.477	0.802	0.447	0.968	0.303	0.316	0.224	0.357	0.224	0.817	0.00714	0.573	0.725	0.278	0.422	0.512	0.106	0.0427	0.811	0.224	0.93	0.224	0.0229	0.857	0.0585	0.829	0.224	0.224	0.656	0.409	0.973	0.214	0.0324
0.367	0.224	0.365	0.238	0.2	0.224	0.983	0.404	0.224	0.752	0.224	0.224	0.931	0.353	0.523	0.358	0.224	0.477	0.802	0.447	0.968	0.303	0.316	0.224	0.357	0.224	0.817	0.00714	0.573	0.725	0.278	0.422	0.512	0.106	0.0427	0.811	0.224	0.93	0.224	0.0229	0.857	0.0585	0.829	0.224	0.224	0.656	0.409	0.973	0.214	0.0324
0.367	0.224	0.365	0.238	0.2	0.224	0.983	0.404	0.224	0.752	0.224	0.224	0.931	0.353	0.523	0.358	0.224	0.477	0.802	0.447	0.968	0.303	0.316	0.224	0.357	0.224	0.817	0.00714	0.573	0.725	0.278	0.422	0.512	0.106	0.0427	0.811	0.224	0.93	0.224	0.0229	0.857	0.0585	0.829	0.224	0.224	0.656	0.409	0.973	0.214	0.0324
0.367	0.224	0.365	0.238	0.2	0.224	0.983	0.404	0.224	0.752	0.224	0.224	0.931	0.353	0.523	0.358	0.224	0.477	0.802	0.447	0.968	0.303	0.316	0.224	0.357	0.224	0.817	0.00714	0.573	0.725	0.278	0.422	0.512	0.106	0.0427	0.811	0.224	0.93	0.224	0.0229	0.857	0.0585	0.2	0.224	0.224	0.656	0.409	0.973	0.214	0.0324
0.367	0.224	0.365	0.238	0.2	0.224	0.983	0.404	0.224	0.752	0.224	0.224	0.931	0.353	0.523	0.358	0.224	0.477	0.802	0.447	0.968	0.303	0.316	0.224	0.357	0.224	0.817	0.00714	0.573	0.725	0.278	0.422	0.512	0.106	0.0427	0.811	0.224	0.93	0.224	0.0229	0.857	0.0585	0.2	0.224	0.224	0.656	0.409	0.973	0.214	0.0324
0.604	0.224	0.365	0.238	0.2	0.224	0.983	0.404	0.224	0.752	0.224	0.224	0.931	0.353	0.523	0.358	0.224	0.477	0.802	0.447	0.968	0.303	0.316	0.224	0.357	0.224	0.817	0.00714	0.573	0.725	0.278	0.422	0.512	0.106	0.0427	0.811	0.224	0.93	0.224	0.0229	0.857	0.0585	0.2	0.224	0.224	0.656	0.409	0.973	0.214	0.0324
0.604	0.224	0.365	0.238	0.2	0.224	0.983	0.404	0.224	0.752	0.224	0.224	0.931	0.353	0.523	0.358	0.224	0.477	0.802	0.447	0.968	0.303	0.316	0.224	0.357	0.224	0.817	0.00714	0.573	0.725	0.278	0.422	0.512	0.106	0.0427	0.811	0.224	0.93	0.224	0.0229	0.857	0.0585	0.2	0.224	0.224	0.656	0.409	0.973	0.214	0.0324
0.604	0.224	0.365	0.238	0.2	0.224	0.983	0.404	0.224	0.752	0.224	0.224	0.931	0.353	0.523	0.358	0.224	0.477	0.802	0.447	0.968	0.303	0.316	0.224	0.357	0.224	0.817	0.00714	0.573	0.725	0.278	0.422	0.512	0.106	0.0427	0.811	0.224	0.93	0.224	0.0229	0.857	0.0585	0.2	0.224	0.224	0.656	0.409	0.973	0.214	0.0324
0.604	0.224	0.365	0.238	0.2	0.224	0.983	0.404	0.224	0.752	0.224	0.224	0.931	0.353	0.523	0.358	0.224	0.477	0.802	0.447	0.968	0.303	0.316	0.224	0.357	0.224	0.817	0.00714	0.573	0.725	0.278	0.422	0.512	0.106	0.0427	0.811	0.224	0.93	0.224	0.0229	0.857	0.0585	0.2	0.224	0.224	0.656	0.409	0.973	0.214	0.0324
0.604	0.224	0.365	0.238	0.2	0.224	0.983	0.404	0.224	0.752	0.224	0.224	0.931	0.353	0.523	0.358	0.224	0.477	0.802	0.447	0.968	0.303	0.316	0.224	0.357	0.224	0.817	0.00714	0.573	0.725	0.278	0.422	0.512	0.106	0.0427	0.811	0.224	0.93	0.224	0.0229	0.857	0.0585	0.2	0.224	0.224	0.656	0.409	0.973	0.214	0.0324
0.604	0.224	0.365	0.238	0.2	0.224	0.983	0.404	0.224	0.752	0.224	0.224	0.931	0.353	0.523	0.358	0.224	0.477	0.802	0.447	0.968	0.303	0.316	0.224	0.357	0.224	0.817	0.00714	0.573	0.725	0.278	0.422	0.512	0.106	0.0427	0.811	0.224	0.93	0.224	0.0229	0.857	0.0585	0.2	0.224	0.224	0.656	0.409	0.973	0.214	0.0324
0.604	0.224	0.365	0.238	0.2	0.224	0.983	0.404	0.224	0.752	0.224	0.224	0.931	0.353	0.523	0.358	0.224	0.477	0.802	0.447	0.968	0.303	0.316	0.224	0.357	0.224	0.817	0.00714	0.573	0.725	0.278	0.422	0.512	0.106	0.0427	0.0214	0.224	0.93	0.224	0.0229	0.857	0.0585	0.2	0.224	0.224	0.656	0.409	0.973	0.214	0.0324
0.604	0.224	0.365	0.238	0.2	0.224	0.983	0.404	0.224	0.752	0.224	0.224	0.931	0.353	0.523	0.358	0.224	0.477	0.802	0.447	0.968	0.303	0.316	0.224	0.357	0.224	0.817	0.00714	0.573	0.725	0.278	0.422	0.512	0.106	0.0427	0.0214	0.224	0.93	0.224	0.0229	0.857	0.0585	0.2	0.224	0.224	0.656	0.409	0.973	0.214	0.0324
0.604	0.224	0.365	0.238	0.2	0.224	0.983	0.404	0.224	0.752	0.224	0.224	0.931	0.353	0.523	0.358	0.224	0.477	0.802	0.447	0.968	0.303	0.316	0.224	0.357	0.224	0.817	0.00714	0.573	0.725	0.278	0.422	0.512	0.106	0.0427	0.0214	0.224	0.93	0.224	0.0229	0.857	0.0585	0.2	0.224	0.224	0.656	0.409	0.973	0.214	0.0324
0.604	0.224	0.365	0.238	0.2	0.224	0.983	0.404	0.224	0.752	0.224	0.224	0.931	0.353	0.523	0.358	0.224	0.477	0.802	0.447	0.968	0.303	0.316	0.224	0.357	0.224	0.817	0.00714	0.573	0.725	0.278	0.422	0.512	0.106	0.0427	0.0214	0.224	0.93	0.224	0.0229	0.857	0.0585	0.2	0.224	0.224	0.656	0.409	0.973	0.214	0.0324
0.604	0.224	0.365	0.238	0.2	0.224	0.983	0.404	0.224	0.752	0.224	0.224	0.931	0.353	0.523	0.358	0.224	0.477	0.802	0.447	0.968	0.303	0.316	0.224	0.357	0.224	0.817	0.00714	0.573	0.725	0.278	0.422	0.512	0.106	0.0427	0.0214	0.224	0.93	0.224	0.0229	0.857	0.0585	0.2	0.224	0.224	0.656	0.409	0.973	0.214	0.0324
0.604	0.224	0.365	0.238	0.2	0.224	0.983	0.404	0.224	0.752	0.224	0.224	0.931	0.353	0.523	0.358	0.224	0.477	0.802	0.447	0.968	0.303	0.316	0.224	0.357	0.224	0.817	0.00714	0.573	0.725	0.278	0.422	0.512	0.106	0.0427	0.0214	0.224	0.93	0.224	0.0229	0.857	0.0585	0.2	0.224	0.224	0.656	0.409	0.973	0.214	0.0324
0.604	0.224	0.365	0.238	0.2	0.224	0.983	0.404	0.224	0.752	0.224	0.224	0.931	0.353	0.523	0.358	0.224	0.477	0.802	0.447	0.968	0.303	0.316	0.224	0.357	0.224	0.817	0.00714	0.573	0.725	0.278	0.422	0.512	0.106	0.0427	0.0214	0.224	0.93	0.224	0.0229	0.857	0.0585	0.2	0.224	0.224	0.656	0.409	0.973	0.214	0.0324
0.604	0.224	0.365	0.238	0.2	0.224	0.983	0.404	0.224	0.752	0.224	0.224	0.931	0.353	0.523	0.358	0.224	0.477	0.802	0.447	0.968	0.303	0.316	0.224	0.357	0.224	0.817	0.00714	0.573	0.725	0.278	0.422	0.512	0.106	0.0427	0.0214	0.224	0.93	0.224	0.0229	0.857	0.0585	0.2	0.224	0.224	0.656	0.409	0.973	0.214	0.0324
0.604	0.224	0.365	0.238	0.2	0.224	0.983	0.404	0.224	0.752	0.224	0.224	0.931	0.353	0.523	0.358	0.224	0.477	0.802	0.447	0.968	0.303	0.316	0.224	0.357	0.224	0.817	0.00714	0.573	0.725	0.278	0.422	0.512	0.106	0.0427	0.0214	0.224	0.93	0.224	0.0229	0.857	0.0585	0.2	0.224	0.224	0.656	0.409	0.973	0.214	0.186
0.604	0.224	0.365	0.016	0.2	0.224	0.983	0.404	0.224	0.752	0.224	0.224	0.931	0.353	0.523	0.358	0.224	0.477	0.802	0.447	0.968	0.303	0.316	0.224	0.357	0.224	0.817	0.00714	0.573	0.725	0.278	0.422	0.512	0.106	0.0427	0.0214	0.224	0.93	0.224	0.0229	0.857	0.0585	0.2	0.224	0.224	0.656	0.409	0.973	0.214	0.186
0.604	0.224	0.365	0.016	0.2	0.224	0.983	0.404	0.224	0.752	0.224	0.224	0.931	0.353	0.523	0.358	0.224	0.477	0.802	0.447	0.968	0.303	0.316	0.224	0.357	0.224	0.817	0.00714	0.573	0.725	0.278	0.422	0.512	0.106	0.0427	0.0214	0.224	0.93	0.224	0.0229	0.857	0.0585	0.2	0.224	0.224	0.656	0.409	0.973	0.214	0.186
0.604	0.224	0.365	0.016	0.2	0.224	0.983	0.404	0.224	0.752	0.224	0.224	0.931	0.353	0.523	0.233	0.224	0.477	0.802	0.447	0.968	0.303	0.316	0.224	0.357	0.224	0.817	0.00714	0.573	0.725	0.278	0.422	0.512	0.106	0.0427	0.0214	0.224	0.93	0.224	0.0229	0.857	0.0585	0.2	0.224	0.224	0.656	0.409	0.973	0.214	0.186
0.604	0.224	0.365	0.016	0.2	0.224	0.983	0.404	0.224	0.752	0.224	0.224	0.931	0.353	0.523	0.233	0.224	0.477	0.802	0.447	0.968	0.303	0.316	0.224	0.357	0.224	0.817	0.00714	0.573	0.725	0.278	0.422	0.512	0.106	0.0427	0.0214	0.224	0.93	0.224	0.0229	0.857	0.0585	0.2	0.224	0.224	0.656	0.409	0.973	0.214	0.186
0.604	0.224	0.365	0.016	0.2	0.224	0.983	0.404	0.224	0.752	0.224	0.224	0.931	0.353	0.523	0.233	0.224	0.477	0.802	0.447	0.968	0.303	0.316	0.224	0.357	0.224	0.817	0.00714	0.573	0.725	0.278	0.422	0.512	0.106	0.0427	0.0214	0.224	0.93	0.224	0.0229	0.857	0.0585	0.2	0.224	0.224	0.656	0.409	0.973	0.214	0.186
0.604	0.224	0.365	0.016	0.2	0.224	0.983	0.404	0.224	0.752	0.224	0.224	0.931	0.353	0.523	0.233	0.224	0.477	0.802	0.447	0.968	0.303	0.316	0.224	0.357	0.224	0.817	0.00714	0.573	0.725	0.278	0.422	0.512	0.106	0.0427	0.0214	0.224	0.93	0.224	0.0229	0.857	0.0585	0.2	0.224	0.224	0.656	0.409	0.973	0.214	0.186
0.604	0.224	0.365	0.016	0.2	0.224	0.983	0.404	0.224	0.752	0.224	0.224	0.931	0.353	0.523	0.233	0.224	0.477	0.802	0.447	0.968	0.303	0.316	0.224	0.357	0.224	0.817	0.00714	0.573	0.725	0.211	0.422	0.512	0.106	0.0427	0.0214	0.224	0.93	0.224	0.0229	0.857	0.0585	0.2	0.224	0.224	0.656	0.409	0.973	0.214	0.186
0.604	0.224	0.365	0.016	0.2	0.224	0.983	0.404	0.224	0.752	0.224	0.224	0.931	0.353	0.523	0.233	0.224	0.477	0.802	0.447	0.968	0.303	0.316	0.224	0.357	0.224	0.817	0.00714	0.573	0.725	0.211	0.422	0.512	0.106	0.0427	0.0214	0.224	0.93	0.224	0.0229	0.857	0.0585	0.2	0.224	0.224	0.656	0.409	0.973	0.214	0.186
0.604	0.224	0.365	0.016	0.2	0.224	0.983	0.404	0.224	0.752	0.224	0.224	0.931	0.353	0.523	0.233	0.224	0.477	0.802	0.447	0.968	0.303	0.316	0.224	0.357	0.224	0.817	0.00714	0.573	0.725	0.211	0.422	0.512	0.106	0.378	0.0214	0.224	0.93	0.224	0.0229	0.857	0.0585	0.2	0.224	0.224	0.656	0.409	0.973	0.214	0.186
0.604	0.224	0.365	0.016	0.2	0.224	0.983	0.404	0.224	0.752	0.224	0.224	0.931	0.353	0.523	0.233	0.224	0.477	0.802	0.447	0.968	0.303	0.316	0.224	0.357	0.224	0.817	0.00714	0.573	0.725	0.211	0.422	0.512	0.106	0.378	0.0214	0.224	0.93	0.224	0.0229	0.857	0.0585	0.2	0.224	0.224	0.656	0.409	0.973	0.214	0.186
0.604	0.224	0.365	0.016	0.2	0.224	0.983	0.404	0.224	0.752	0.224	0.224	0.931	0.353	0.523	0.233	0.224	0.477	0.802	0.447	0.968	0.303	0.316	0.224	0.357	0.224	0.817	0.00714	0.573	0.725	0.211	0.422	0.512	0.106	0.378	0.0214	0.224	0.93	0.224	0.0229	0.857	0.0585	0.2	0.224	0.224	0.656	0.409	0.973	0.214	0.186
0.604	0.224	0.365	0.016	0.2	0.224	0.983	0.404	0.224	0.752	0.224	0.224	0.931	0.353	0.523	0.233	0.224	0.477	0.802	0.447	0.968	0.303	0.316	0.224	0.357	0.224	0.817	0.00714	0.573	0.725	0.211	0.422	0.512	0.106	0.378	0.0214	0.224	0.93	0.224	0.0229	0.857	0.0585	0.2	0.224	0.224	0.656	0.409	0.973	0.214	0.186
0.604	0.224	0.365	0.016	0.2	0.224	0.983	0.404	0.224	0.752	0.224	0.224	0.931	0.353	0.523	0.233	0.224	0.477	0.802	0.447	0.968	0.303	0.316	0.224	0.357	0.224	0.817	0.00714	0.573	0.725	0.211	0.422	0.512	0.106	0.378	0.0214	0.224	0.93	0.224	0.0229	0.857	0.0585	0.2	0.224	0.224	0.656	0.409	0.973	0.214	0.186
0.604	0.224	0.365	0.016	0.2	0.224	0.983	0.404	0.224	0.752	0.224	0.224	0.931	0.353	0.523	0.233	0.224	0.477	0.802	0.447	0.968	0.303	0.316	0.224	0.357	0.224	0.817	0.00714	0.573	0.725	0.211	0.422	0.512	0.106	0.378	0.0214	0.224	0.93	0.224	0.0229	0.857	0.0585	0.2	0.224	0.224	0.656	0.409	0.973	0.214	0.186
0.604	0.224	0.365	0.016	0.2	0.224	0.983	0.404	0.224	0.752	0.224	0.224	0.931	0.353	0.523	0.233	0.224	0.477	0.802	0.447	0.968	0.303	0.316	0.224	0.357	0.224	0.817	0.00714	0.573	0.725	0.211	0.422	0.512	0.106	0.378	0.0214	0.224	0.93	0.224	0.0229	0.857	0.0585	0.2	0.224	0.224	0.656	0.409	0.973	0.214	0.186
0.604	0.224	0.365	0.016	0.2	0.224	0.983	0.404	0.224	0.752	0.224	0.224	0.931	0.353	0.523	0.233	0.224	0.477	0.802	0.447	0.968	0.303	0.316	0.224	0.357	0.224	0.817	0.00714	0.573	0.725	0.211	0.422	0.512	0.106	0.378	0.0214	0.224	0.93	0.224	0.0229	0.857	0.0585	0.2	0.224	0.224	0.656	0.409	0.973	0.214	0.186
0.604	0.224	0.365	0.016	0.2	0.224	0.983	0.404	0.224	0.752	0.224	0.224	0.931	0.353	0.523	0.233	0.224	0.477	0.802	0.447	0.968	0.303	0.316	0.224	0.357	0.224	0.817	0.00714	0.573	0.725	0.211	0.422	0.512	0.106	0.378	0.0214	0.224	0.93	0.224	0.0229	0.857	0.0585	0.2	0.224	0.224	0.656	0.409	0.973	0.214	0.186
0.604	0.224	0.365	0.016	0.2	0.224	0.983	0.404	0.224	0.752	0.224	0.224	0.931	0.353	0.523	0.233	0.224	0.477	0.387	0.447	0.968	0.303	0.316	0.224	0.357	0.224	0.817	0.00714	0.573	0.725	0.211	0.422	0.512	0.106	0.378	0.0214	0.224	0.93	0.224	0.0229	0.857	0.0585	0.2	0.224	0.224	0.656	0.409	0.973	0.214	0.186
0.604	0.224	0.365	0.016	0.2	0.224	0.983	0.404	0.224	0.752	0.224	0.224	0.931	0.353	0.523	0.233	0.224	0.477	0.387	0.447	0.968	0.303	0.316	0.224	0.357	0.224	0.817	0.00714	0.573	0.725	0.211	0.422	0.512	0.106	0.378	0.0214	0.224	0.93	0.224	0.0229	0.857	0.0585	0.2	0.224	0.224	0.656	0.409	0.973	0.214	0.186
0.604	0.224	0.365	0.016	0.2	0.224	0.983	0.404	0.224	0.752	0.224	0.224	0.931	0.353	0.523	0.233	0.224	0.477	0.387	0.447	0.968	0.303	0.316	0.224	0.357	0.224	0.817	0.00714	0.573	0.725	0.211	0.422	0.512	0.106	0.378	0.0214	0.224	0.93	0.224	0.0229	0.857	0.0585	0.2	0.224	0.224	0.656	0.409	0.973	0.214	0.186
0.604	0.224	0.365	0.016	0.2	0.224	0.983	0.404	0.224	0.752	0.224	0.224	0.931	0.353	0.523	0.233	0.224	0.477	0.387	0.447	0.968	0.303	0.316	0.224	0.357	0.224	0.817	0.00714	0.573	0.725	0.211	0.422	0.512	0.106	0.378	0.0214	0.224	0.93	0.224	0.0229	0.857	0.0585	0.2	0.224	0.224	0.656	0.409	0.973	0.214	0.186
0.604	0.224	0.365	0.016	0.2	0.224	0.983	0.404	0.224	0.752	0.224	0.224	0.931	0.353	0.523	0.233	0.224	0.477	0.387	0.447	0.968	0.303	0.316	0.224	0.357	0.224	0.817	0.00714	0.573	0.725	0.211	0.422	0.512	0.106	0.378	0.0214	0.224	0.93	0.224	0.0229	0.857	0.0585	0.2	0.224	0.224	0.656	0.409	0.973	0.214	0.186
0.604	0.224	0.365	0.016	0.2	0.224	0.983	0.404	0.224	0.752	0.224	0.224	0.931	0.353	0.523	0.233	0.224	0.477	0.387	0.447	0.968	0.303	0.316	0.224	0.357	0.224	0.817	0.00714	0.573	0.725	0.211	0.422	0.512	0.106	0.378	0.0214	0.224	0.93	0.224	0.0229	0.857	0.0585	0.2	0.224	0.224	0.656	0.409	0.973	0.214	0.186
0.604	0.224	0.365	0.016	0.2	0.224	0.983	0.404	0.224	0.752	0.224	0.224	0.931	0.353	0.523	0.233	0.224	0.477	0.387	0.447	0.968	0.203	0.316	0.224	0.357	0.224	0.817	0.00714	0.573	0.725	0.211	0.422	0.512	0.106	0.378	0.0214	0.224	0.93	0.224	0.0229	0.857	0.0585	0.2	0.224	0.224	0.656	0.409	0.973	0.214	0.186
0.604	0.224	0.365	0.016	0.2	0.224	0.983	0.404	0.224	0.752	0.224	0.224	0.931	0.353	0.523	0.233	0.224	0.477	0.387	0.447	0.968	0.203	0.316	0.224	0.357	0.224	0.817	0.00714	0.573	0.725	0.211	0.422	0.512	0.106	0.378	0.0214	0.224	0.93	0.224	0.0229	0.857	0.0585	0.2	0.224	0.224	0.656	0.409	0.973	0.214	0.186
0.604	0.224	0.365	0.016	0.2	0.224	0.983	0.404	0.224	0.752	0.224	0.224	0.931	0.353	0.523	0.233	0.224	0.477	0.387	0.447	0.968	0.203	0.316	0.224	0.017	0.224	0.817	0.00714	0.573	0.725	0.211	0.422	0.512	0.106	0.378	0.0214	0.224	0.93	0.224	0.0229	0.857	0.0585	0.2	0.224	0.224	0.656	0.409	0.973	0.214	0.186
0.604	0.224	0.365	0.016	0.2	0.224	0.983	0.404	0.224	0.752	0.224	0.224	0.931	0.353	0.523	0.233	0.224	0.477	0.387	0.447	0.968	0.203	0.316	0.224	0.017	0.224	0.817	0.00714	0.573	0.725	0.211	0.422	0.512	0.106	0.378	0.0214	0.224	0.93	0.224	0.0229	0.857	0.0585	0.2	0.224	0.224	0.656	0.409	0.973	0.214	0.186
0.604	0.224	0.365	0.016	0.2	0.224	0.983	0.404	0.224	0.752	0.224	0.224	0.931	0.353	0.523	0.233	0.224	0.477	0.387	0.447	0.968	0.203	0.316	0.224	0.017	0.224	0.817	0.00714	0.573	0.725	0.211	0.422	0.512	0.106	0.378	0.0214	0.224	0.93	0.224	0.0229	0.857	0.0585	0.2	0.224	0.224	0.656	0.409	0.973	0.214	0.186
0.604	0.224	0.365	0.016	0.2	0.224	0.983	0.404	0.224	0.752	0.224	0.224	0.931	0.353	0.523	0.233	0.224	0.477	0.387	0.447	0.968	0.203	0.316	0.224	0.017	0.224	0.817	0.00714	0.573	0.725	0.211	0.422	0.512	0.106	0.378	0.0214	0.224	0.93	0.224	0.0229	0.857	0.0585	0.2	0.224	0.224	0.656	0.409	0.973	0.214	0.186
0.604	0.224	0.365	0.016	0.2	0.224	0.983	0.404	0.224	0.752	0.224	0.224	0.931	0.353	0.523	0.233	0.224	0.477	0.387	0.447	0.968	0.203	0.316	0.224	0.017	0.224	0.817	0.00714	0.573	0.725	0.211	0.422	0.512	0.106	0.378	0.0214	0.224	0.93	0.224	0.0229	0.857	0.0585	0.2	0.224	0.224	0.656	0.409	0.973	0.214	0.186
0.604	0.224	0.365	0.016	0.2	0.224	0.983	0.404	0.224	0.752	0.224	0.224	0.931	0.353	0.523	0.233	0.224	0.477	0.387	0.447	0.968	0.203	0.316	0.224	0.017	0.224	0.817	0.00714	0.573	0.725	0.211	0.422	0.512	0.106	0.378	0.0214	0.224	0.93	0.224	0.0229	0.857	0.0585	0.2	0.224	0.224	0.656	0.409	0.973	0.214	0.186
0.604	0.224	0.365	0.016	0.2	0.224	0.983	0.404	0.224	0.752	0.224	0.224	0.931	0.353	0.523	0.233	0.224	0.477	0.387	0.447	0.968	0.203	0.316	0.224	0.017	0.224	0.817	0.00714	0.573	0.725	0.211	0.422	0.512	0.106	0.378	0.0214	0.224	0.93	0.224	0.0229	0.857	0.0585	0.2	0.224	0.224	0.656	0.409	0.973	0.214	0.186
0.604	0.224	0.365	0.016	0.2	0.224	0.983	0.404	0.224	0.752	0.224	0.224	0.931	0.353	0.523	0.233	0.224	0.477	0.387	0.447	0.968	0.203	0.316	0.224	0.017	0.224	0.817	0.00714	0.573	0.725	0.211	0.422	0.512	0.106	0.378	0.0214	0.224	0.93	0.224	0.0229	0.857	0.0585	0.2	0.224	0.224	0.656	0.409	0.973	0.214	0.186
0.604	0.224	0.365	0.016	0.2	0.224	0.983	0.404	0.224	0.752	0.224	0.224	0.931	0.353	0.523	0.233	0.224	0.477	0.387	0.447	0.968	0.203	0.316	0.224	0.017	0.224	0.817	0.00714	0.573	0.725	0.211	0.422	0.512	0.106	0.378	0.0214	0.224	0.93	0.224	0.0229	0.857	0.0585	0.2	0.224	0.224	0.656	0.409	0.973	0.214	0.186
0.604	0.224	0.365	0.016	0.2	0.224	0.983	0.404	0.224	0.752	0.224	0.224	0.931	0.353	0.523	0.233	0.224	0.477	0.387	0.447	0.968	0.203	0.316	0.224	0.017	0.224	0.817	0.00714	0.573	0.725	0.211	0.422	0.512	0.106	0.378	0.0214	0.224	0.93	0.224	0.0229	0.857	0.0585	0.2	0.224	0.224	0.656	0.409	0.973	0.214	0.186
0.604	0.224	0.365	0.016	0.2	0.224	0.983	0.404	0.224	0.752	0.224	0.224	0.931	0.353	0.523	0.233	0.224	0.477	0.387	0.447	0.968	0.203	0.316	0.224	0.017	0.224	0.817	0.00714	0.573	0.725	0.211	0.422	0.512	0.106	0.378	0.0214	0.224	0.93	0.224	0.0229	0.857	0.0585	0.2	0.224	0.224	0.656	0.409	0.973	0.214	0.186
0.604	0.224	0.365	0.016	0.2	0.224	0.983	0.404	0.224	0.752	0.224	0.224	0.931	0.353	0.523	0.233	0.224	0.477	0.387	0.447	0.968	0.203	0.316	0.224	0.017	0.224	0.817	0.00714	0.573	0.725	0.211	0.422	0.512	0.106	0.378	0.0214	0.224	0.93	0.224	0.0229	0.857	0.0585	0.2	0.224	0.224	0.656	0.409	0.973	0.214	0.186
0.604	0.224	0.365	0.016	0.2	0.224	0.983	0.404	0.224	0.752	0.224	0.224	0.931	0.353	0.523	0.233	0.224	0.477	0.387	0.447	0.968	0.203	0.316	0.224	0.017	0.224	0.817	0.00714	0.573	0.725	0.211	0.422	0.512	0.106	0.378	0.0214	0.224	0.93	0.224	0.0229	0.857	0.0585	0.2	0.224	0.224	0.656	0.409	0.973	0.214	0.186
0.604	0.224	0.365	0.016	0.2	0.224	0.983	0.404	0.224	0.752	0.224	0.224	0.931	0.353	0.523	0.233	0.224	0.477	0.387	0.447	0.968	0.203	0.316	0.224	0.017	0.224	0.817	0.00714	0.573	0.725	0.211	0.422	0.512	0.106	0.378	0.0214	0.224	0.93	0.224	0.0229	0.857	0.0585	0.2	0.224	0.224	0.656	0.409	0.973	0.214	0.186
0.604	0.224	0.365	0.016	0.2	0.224	0.983	0.404	0.224	0.752	0.224	0.224	0.931	0.353	0.523	0.233	0.224	0.477	0.387	0.447	0.968	0.203	0.316	0.224	0.017	0.224	0.817	0.00714	0.573	0.725	0.211	0.422	0.512	0.106	0.378	0.0214	0.224	0.93	0.224	0.0229	0.857	0.0585	0.2	0.224	0.224	0.656	0.409	0.973	0.214	0.186
0.604	0.224	0.365	0.016	0.2	0.224	0.983	0.404	0.224	0.752	0.224	0.224	0.931	0.353	0.523	0.233	0.224	0.477	0.387	0.447	0.968	0.203	0.316	0.224	0.017	0.224	0.817	0.00714	0.573	0.725	0.211	0.422	0.512	0.106	0.378	0.0214	0.224	0.93	0.224	0.0229	0.857	0.0585	0.2	0.224	0.224	0.656	0.409	0.973	0.214	0.186
0.604	0.224	0.365	0.181	0.2	0.224	0.983	0.404	0.224	0.752	0.224	0.224	0.931	0.353	0.523	0.233	0.224	0.477	0.387	0.447	0.968	0.203	0.316	0.224	0.017	0.224	0.817	0.00714	0.573	0.725	0.211	0.422	0.512	0.106	0.378	0.0214	0.224	0.93	0.224	0.0229	0.857	0.0585	0.2	0.224	0.224	0.656	0.409	0.973	0.214	0.186
0.604	0.224	0.365	0.181	0.2	0.224	0.983	0.404	0.224	0.752	0.224	0.224	0.931	0.353	0.523	0.233	0.224	0.477	0.387	0.447	0.968	0.203	0.316	0.224	0.017	0.224	0.817	0.00714	0.573	0.725	0.211	0.422	0.512	0.106	0.378	0.0214	0.224	0.93	0.224	0.0229	0.857	0.0585	0.2	0.224	0.224	0.656	0.409	0.973	0.214	0.186
0.604	0.224	0.365	0.181	0.2	0.224	0.983	0.404	0.224	0.752	0.224	0.224	0.931	0.353	0.523	0.233	0.224	0.477	0.387	0.447	0.968	0.203	0.316	0.224	0.017	0.224	0.817	0.00714	0.573	0.725	0.211	0.422	0.512	0.106	0.378	0.0214	0.224	0.93	0.224	0.0229	0.857	0.0585	0.2	0.224	0.224	0.656	0.409	0.973	0.214	0.186
0.604	0.224	0.365	0.181	0.2	0.224	0.983	0.404	0.224	0.752	0.224	0.224	0.931	0.353	0.523	0.233	0.224	0.477	0.387	0.447	0.968	0.203	0.316	0.224	0.017	0.224	0.817	0.00714	0.573	0.725	0.211	0.422	0.512	0.106	0.378	0.0214	0.224	0.93	0.224	0.0229	0.857	0.0585	0.2	0.224	0.224	0.656	0.409	0.973	0.214	0.186
0.604	0.224	0.365	0.181	0.2	0.224	0.983	0.404	0.224	0.752	0.224	0.224	0.931	0.353	0.523	0.233	0.224	0.477	0.387	0.447	0.968	0.203	0.316	0.224	0.017	0.224	0.817	0.00714	0.573	0.725	0.211	0.422	0.512	0.106	0.378	0.0214	0.224	0.93	0.224	0.0229	0.857	0.0585	0.2	0.224	0.224	0.656	0.409	0.973	0.214	0.186
0.604	0.224	0.365	0.181	0.2	0.224	0.983	0.404	0.224	0.752	0.224	0.224	0.931	0.353	0.523	0.233	0.224	0.477	0.387	0.447	0.968	0.203	0.316	0.224	0.017	0.224	0.817	0.00714	0.573	0.725	0.211	0.422	0.512	0.106	0.378	0.0214	0.224	0.93	0.224	0.0229	0.857	0.0585	0.2	0.224	0.224	0.656	0.409	0.973	0.214	0.186
0.604	0.224	0.365	0.181	0.2	0.224	0.983	0.404	0.224	0.752	0.224	0.224	0.931	0.353	0.523	0.233	0.224	0.477	0.387	0.447	0.968	0.203	0.316	0.224	0.017	0.224	0.817	0.00714	0.573	0.725	0.211	0.422	0.512	0.106	0.378	0.0214	0.224	0.93	0.224	0.0229	0.857	0.0585	0.2	0.224	0.224	0.656	0.409	0.973	0.214	0.186
0.604	0.224	0.365	0.181	0.2	0.224	0.983	0.404	0.224	0.752	0.224	0.224	0.931	0.353	0.523	0.233	0.224	0.477	0.387	0.447	0.968	0.203	0.316	0.224	0.017	0.224	0.817	0.00714	0.573	0.725	0.211	0.422	0.512	0.106	0.378	0.0214	0.224	0.93	0.224	0.0229	0.857	0.0585	0.2	0.224	0.224	0.656	0.409	0.973	0.214	0.186
0.604	0.224	0.365	0.181	0.2	0.224	0.917	0.404	0.224	0.752	0.224	0.224	0.931	0.353	0.523	0.233	0.224	0.477	0.387	0.447	0.968	0.203	0.316	0.224	0.017	0.224	0.817	0.00714	0.573	0.725	0.211	0.422	0.512	0.106	0.378	0.0214	0.224	0.93	0.224	0.0229	0.857	0.0585	0.2	0.224	0.224	0.0109	0.409	0.973	0.214	0.186
0.604	0.224	0.365	0.181	0.2	0.224	0.917	0.404	0.224	0.752	0.224	0.224	0.931	0.0739	0.523	0.233	0.224	0.477	0.387	0.447	0.968	0.203	0.316	0.224	0.017	0.224	0.817	0.00714	0.573	0.725	0.211	0.422	0.512	0.106	0.378	0.0214	0.224	0.93	0.224	0.0229	0.857	0.0585	0.2	0.224	0.224	0.0109	0.409	0.973	0.214	0.186
0.604	0.224	0.365	0.181	0.2	0.224	0.917	0.404	0.224	0.752	0.224	0.224	0.931	0.0739	0.523	0.233	0.224	0.477	0.387	0.447	0.968	0.203	0.316	0.224	0.017	0.224	0.817	0.00714	0.573	0.725	0.211	0.422	0.512	0.106	0.378	0.0214	0.224	0.93	0.224	0.0229	0.857	0.0585	0.2	0.224	0.224	0.0109	0.409	0.973	0.214	0.186
0.604	0.224	0.365	0.404	0.2	0.224	0.917	0.404	0.224	0.752	0.224	0.224	0.931	0.0739	0.523	0.233	0.224	0.477	0.387	0.447	0.968	0.203	0.316	0.224	0.017	0.224	0.817	0.00714	0.573	0.725	0.211	0.422	0.512	0.106	0.378	0.0214	0.224	0.93	0.224	0.0229	0.857	0.0585	0.2	0.224	0.224	0.0109	0.409	0.973	0.214	0.186
0.604	0.224	0.365	0.404	0.2	0.224	0.917	0.404	0.224	0.752	0.224	0.224	0.931	0.0739	0.523	0.233	0.224	0.477	0.387	0.447	0.968	0.203	0.316	0.224	0.017	0.224	0.817	0.00714	0.573	0.725	0.211	0.422	0.512	0.106	0.378	0.0214	0.224	0.93	0.224	0.0229	0.857	0.0585	0.2	0.224	0.224	0.0109	0.409	0.973	0.214	0.186
0.604	0.224	0.365	0.404	0.2	0.224	0.917	0.404	0.224	0.752	0.224	0.224	0.931	0.0739	0.523	0.233	0.224	0.477	0.387	0.447	0.968	0.203	0.316	0.224	0.017	0.224	0.817	0.00714	0.573	0.725	0.211	0.422	0.512	0.106	0.378	0.0214	0.224	0.93	0.224	0.0229	0.857	0.0585	0.2	0.224	0.224	0.0109	0.409	0.973	0.214	0.186
0.604	0.224	0.365	0.404	0.2	0.224	0.917	0.404	0.224	0.752	0.224	0.224	0.931	0.0739	0.523	0.233	0.224	0.477	0.387	0.447	0.968	0.203	0.316	0.224	0.017	0.224	0.817	0.00714	0.573	0.725	0.211	0.422	0.512	0.106	0.378	0.0214	0.224	0.93	0.224	0.0229	0.857	0.0585	0.2	0.224	0.224	0.0109	0.409	0.973	0.214	0.186
0.604	0.224	0.365	0.404	0.2	0.224	0.917	0.404	0.224	0.752	0.224	0.224	0.931	0.0739	0.523	0.233	0.224	0.477	0.387	0.447	0.968	0.203	0.316	0.224	0.017	0.224	0.817	0.00714	0.573	0.725	0.211	0.422	0.512	0.106	0.378	0.0214	0.224	0.93	0.224	0.0229	0.857	0.0585	0.2	0.224	0.224	0.0109	0.409	0.973	0.214	0.186
0.604	0.224	0.365	0.404	0.2	0.224	0.917	0.404	0.224	0.752	0.224	0.224	0.931	0.0739	0.523	0.233	0.224	0.477	0.387	0.447	0.968	0.203	0.316	0.224	0.017	0.224	0.817	0.00714	0.573	0.235	0.211	0.422	0.512	0.106	0.378	0.0214	0.224	0.93	0.224	0.0229	0.857	0.0585	0.2	0.224	0.224	0.0109	0.409	0.973	0.214	0.186
0.604	0.224	0.365	0.404	0.2	0.224	0.917	0.404	0.224	0.752	0.224	0.224	0.931	0.0739	0.523	0.233	0.224	0.477	0.387	0.447	0.968	0.203	0.316	0.224	0.017	0.224	0.817	0.00714	0.573	0.235	0.356	0.422	0.512	0.106	0.378	0.0214	0.224	0.93	0.224	0.0229	0.857	0.0585	0.2	0.224	0.224	0.501	0.409	0.973	0.214	0.186
0.604	0.224	0.365	0.404	0.2	0.224	0.917	0.404	0.224	0.752	0.224	0.224	0.931	0.0739	0.523	0.233	0.224	0.477	0.387	0.447	0.968	0.203	0.316	0.224	0.017	0.224	0.817	0.00714	0.573	0.235	0.356	0.422	0.512	0.106	0.378	0.0214	0.224	0.93	0.224	0.0229	0.857	0.0585	0.2	0.224	0.224	0.501	0.409	0.973	0.214	0.186
0.604	0.224	0.365	0.404	0.2	0.224	0.917	0.404	0.224	0.752	0.224	0.224	0.931	0.0739	0.523	0.233	0.224	0.477	0.387	0.447	0.968	0.203	0.316	0.224	0.017	0.224	0.817	0.00714	0.573	0.235	0.356	0.422	0.512	0.106	0.378	0.0214	0.224	0.93	0.224	0.0229	0.857	0.0585	0.2	0.224	0.224	0.501	0.409	0.973	0.214	0.186
0.604	0.224	0.365	0.404	0.2	0.224	0.917	0.404	0.224	0.752	0.224	0.224	0.931	0.0739	0.523	0.233	0.224	0.477	0.387	0.447	0.968	0.203	0.316	0.224	0.017	0.224	0.817	0.00714	0.573	0.235	0.356	0.422	0.512	0.106	0.378	0.0214	0.224	0.93	0.224	0.0229	0.857	0.0585	0.2	0.224	0.224	0.501	0.409	0.973	0.214	0.186
0.604	0.224	0.365	0.404	0.2	0.224	0.917	0.404	0.224	0.752	0.224	0.224	0.931	0.0739	0.523	0.233	0.224	0.477	0.387	0.447	0.968	0.203	0.316	0.224	0.017	0.224	0.817	0.00714	0.573	0.235	0.356	0.422	0.512	0.106	0.378	0.0214	0.224	0.93	0.224	0.0229	0.857	0.0585	0.2	0.224	0.224	0.501	0.409	0.973	0.214	0.186
0.604	0.224	0.365	0.404	0.2	0.224	0.917	0.404	0.224	0.752	0.224	0.224	0.931	0.0739	0.523	0.233	0.224	0.477	0.387	0.447	0.968	0.203	0.316	0.224	0.017	0.224	0.817	0.00714	0.573	0.235	0.356	0.422	0.512	0.106	0.378	0.0214	0.224	0.93	0.224	0.0229	0.857	0.0585	0.2	0.224	0.224	0.501	0.409	0.973	0.214	0.186
0.604	0.224	0.365	0.404	0.2	0.224	0.917	0.404	0.224	0.752	0.224	0.224	0.931	0.0739	0.523	0.233	0.224	0.477	0.387	0.447	0.968	0.203	0.316	0.224	0.017	0.224	0.817	0.00714	0.573	0.235	0.356	0.422	0.512	0.106	0.378	0.0214	0.224	0.93	0.224	0.0229	0.857	0.0585	0.2	0.224	0.224	0.501	0.409	0.973	0.214	0.186
0.604	0.224	0.365	0.404	0.2	0.224	0.917	0.404	0.224	0.752	0.224	0.224	0.931	0.0739	0.523	0.233	0.224	0.477	0.387	0.447	0.968	0.203	0.316	0.224	0.017	0.224	0.817	0.00714	0.573	0.875	0.356	0.422	0.512	0.106	0.378	0.0214	0.224	0.93	0.224	0.0229	0.857	0.0585	0.2	0.224	0.224	0.501	0.409	0.973	0.214	0.186
0.604	0.224	0.365	0.404	0.2	0.224	0.917	0.404	0.224	0.752	0.224	0.224	0.931	0.0739	0.523	0.233	0.224	0.477	0.387	0.447	0.968	0.203	0.316	0.224	0.017	0.224	0.817	0.00714	0.573	0.875	0.356	0.422	0.512	0.106	0.378	0.0214	0.224	0.93	0.224	0.0229	0.857	0.0585	0.2	0.224	0.224	0.501	0.409	0.973	0.214	0.186
0.604	0.224	0.365	0.404	0.2	0.224	0.917	0.404	0.224	0.752	0.224	0.224	0.931	0.0739	0.523	0.233	0.224	0.477	0.387	0.447	0.968	0.203	0.316	0.224	0.017	0.224	0.817	0.00714	0.573	0.875	0.356	0.422	0.512	0.106	0.378	0.0214	0.224	0.93	0.224	0.0229	0.857	0.0585	0.2	0.224	0.224	0.501	0.409	0.973	0.214	0.186
0.604	0.224	0.365	0.404	0.2	0.224	0.917	0.404	0.224	0.752	0.224	0.224	0.931	0.0739	0.523	0.233	0.224	0.477	0.387	0.447	0.968	0.203	0.316	0.224	0.017	0.224	0.817	0.00714	0.573	0.875	0.356	0.422	0.512	0.106	0.378	0.0214	0.224	0.93	0.224	0.0229	0.857	0.0585	0.2	0.224	0.224	0.501	0.409	0.973	0.214	0.186
0.604	0.224	0.365	0.404	0.2	0.224	0.917	0.404	0.224	0.752	0.224	0.224	0.931	0.0739	0.523	0.233	0.224	0.477	0.387	0.447	0.968	0.203	0.316	0.224	0.017	0.224	0.817	0.00714	0.573	0.875	0.356	0.422	0.512	0.106	0.378	0.0214	0.224	0.93	0.224	0.0229	0.857	0.0585	0.2	0.224	0.224	0.501	0.409	0.973	0.214	0.186
0.604	0.224	0.365	0.404	0.2	0.224	0.917	0.404	0.224	0.752	0.224	0.224	0.931	0.0739	0.523	0.233	0.224	0.477	0.387	0.447	0.968	0.203	0.316	0.224	0.017	0.224	0.817	0.00714	0.573	0.875	0.356	0.422	0.512	0.106	0.378	0.0214	0.224	0.93	0.224	0.0229	0.857	0.0585	0.2	0.224	0.224	0.501	0.409	0.973	0.214	0.186
0.604	0.224	0.365	0.404	0.2	0.224	0.917	0.404	0.224	0.752	0.224	0.224	0.931	0.0739	0.523	0.233	0.224	0.477	0.387	0.447	0.968	0.203	0.316	0.224	0.017	0.224	0.817	0.00714	0.573	0.875	0.356	0.422	0.512	0.106	0.378	0.0214	0.224	0.93	0.224	0.0229	0.857	0.0585	0.2	0.224	0.224	0.501	0.409	0.973	0.214	0.186
0.604	0.224	0.365	0.404	0.2	0.224	0.917	0.404	0.224	0.752	0.224	0.224	0.931	0.0739	0.523	0.233	0.224	0.477	0.387	0.447	0.968	0.203	0.316	0.224	0.017	0.224	0.817	0.00714	0.573	0.875	0.356	0.422	0.512	0.106	0.378	0.0214	0.224	0.93	0.224	0.0229	0.857	0.0585	0.2	0.224	0.224	0.501	0.409	0.973	0.214	0.186
0.604	0.224	0.365	0.404	0.2	0.224	0.917	0.404	0.224	0.752	0.224	0.224	0.931	0.0739	0.523	0.233	0.224	0.477	0.387	0.447	0.968	0.203	0.316	0.224	0.017	0.224	0.817	0.00714	0.573	0.875	0.356	0.422	0.512	0.106	0.378	0.0214	0.224	0.93	0.224	0.0229	0.857	0.0585	0.2	0.224	0.224	0.501	0.409	0.973	0.214	0.186
0.604	0.224	0.365	0.404	0.2	0.224	0.917	0.404	0.224	0.752	0.224	0.224	0.931	0.0739	0.523	0.233	0.224	0.477	0.387	0.447	0.968	0.203	0.316	0.224	0.017	0.224	0.817	0.00714	0.573	0.875	0.356	0.422	0.512	0.106	0.378	0.0214	0.224	0.93	0.224	0.0229	0.857	0.0585	0.2	0.224	0.224	0.501	0.409	0.973	0.214	0.186
0.604	0.224	0.365	0.404	0.2	0.224	0.917	0.404	0.224	0.752	0.224	0.224	0.931	0.0739	0.523	0.233	0.224	0.477	0.387	0.447	0.968	0.203	0.316	0.224	0.017	0.224	0.817	0.00714	0.573	0.875	0.356	0.422	0.512	0.106	0.378	0.0214	0.224	0.93	0.224	0.0229	0.857	0.0585	0.2	0.224	0.224	0.501	0.409	0.973	0.214	0.186
0.604	0.224	0.365	0.404	0.2	0.224	0.917	0.404	0.224	0.752	0.224	0.224	0.931	0.0739	0.523	0.233	0.224	0.477	0.387	0.447	0.968	0.203	0.316	0.224	0.017	0.224	0.817	0.00714	0.573	0.875	0.356	0.422	0.512	0.106	0.378	0.0214	0.224	0.93	0.224	0.0229	0.857	0.0585	0.2	0.224	0.224	0.501	0.409	0.973	0.214	0.186
0.604	0.224	0.365	0.404	0.2	0.224	0.917	0.404	0.224	0.752	0.224	0.224	0.931	0.0739	0.523	0.233	0.224	0.477	0.387	0.447	0.968	0.203	0.316	0.224	0.017	0.224	0.817	0.00714	0.573	0.875	0.356	0.422	0.512	0.106	0.378	0.0214	0.224	0.93	0.224	0.0229	0.857	0.0585	0.2	0.224	0.224	0.501	0.261	0.973	0.214	0.186
0.604	0.224	0.365	0.404	0.2	0.224	0.917	0.404	0.224	0.752	0.224	0.224	0.931	0.0739	0.523	0.233	0.224	0.477	0.387	0.447	0.968	0.203	0.316	0.224	0.017	0.224	0.817	0.00714	0.573	0.875	0.356	0.422	0.512	0.106	0.378	0.0214	0.224	0.93	0.224	0.0229	0.857	0.0585	0.2	0.224	0.224	0.501	0.261	0.973	0.214	0.186
0.604	0.224	0.365	0.404	0.2	0.224	0.917	0.404	0.224	0.752	0.224	0.224	0.931	0.0739	0.523	0.233	0.224	0.477	0.387	0.447	0.968	0.203	0.316	0.224	0.017	0.224	0.817	0.00714	0.573	0.875	0.356	0.422	0.512	0.106	0.378	0.0214	0.224	0.93	0.224	0.0229	0.857	0.0585	0.2	0.224	0.224	0.501	0.261	0.973	0.214	0.186
0.604	0.224	0.365	0.404	0.2	0.224	0.917	0.404	0.224	0.752	0.224	0.224	0.931	0.0739	0.523	0.233	0.224	0.477	0.387	0.447	0.968	0.203	0.316	0.224	0.017	0.224	0.817	0.00714	0.573	0.875	0.356	0.422	0.512	0.106	0.378	0.0214	0.224	0.93	0.224	0.0229	0.857	0.0585	0.2	0.224	0.224	0.501	0.261	0.973	0.214	0.186
0.604	0.224	0.365	0.404	0.2	0.224	0.917	0.404	0.224	0.752	0.224	0.224	0.931	0.0739	0.523	0.233	0.224	0.477	0.387	0.447	0.968	0.203	0.316	0.224	0.017	0.224	0.817	0.00714	0.573	0.875	0.356	0.422	0.512	0.106	0.378	0.0214	0.224	0.93	0.224	0.0229	0.857	0.0585	0.2	0.224	0.224	0.501	0.261	0.973	0.214	0.186
0.604	0.224	0.365	0.404	0.2	0.224	0.917	0.404	0.224	0.752	0.224	0.224	0.931	0.0739	0.523	0.233	0.224	0.477	0.387	0.447	0.968	0.203	0.316	0.224	0.017	0.224	0.817	0.00714	0.573	0.875	0.356	0.422	0.512	0.106	0.378	0.0214	0.224	0.93	0.224	0.0229	0.857	0.0585	0.2	0.224	0.224	0.501	0.261	0.973	0.214	0.186
0.604	0.224	0.365	0.404	0.2	0.224	0.917	0.404	0.224	0.752	0.224	0.224	0.931	0.0739	0.523	0.233	0.224	0.477	0.387	0.447	0.968	0.203	0.316	0.224	0.017	0.224	0.817	0.00714	0.573	0.875	0.356	0.422	0.512	0.106	0.378	0.0214	0.224	0.93	0.224	0.0229	0.857	0.0585	0.2	0.224	0.224	0.501	0.261	0.973	0.214	0.186
0.604	0.224	0.365	0.404	0.2	0.224	0.917	0.404	0.224	0.752	0.224	0.224	0.931	0.0739	0.523	0.233	0.224	0.477	0.387	0.447	0.968	0.203	0.316	0.224	0.017	0.224	0.817	0.00714	0.573	0.875	0.356	0.422	0.512	0.106	0.378	0.0214	0.224	0.93	0.224	0.0229	0.857	0.0585	0.2	0.224	0.224	0.501	0.261	0.973	0.214	0.186
0.604	0.224	0.365	0.404	0.2	0.224	0.917	0.404	0.224	0.752	0.224	0.224	0.931	0.0739	0.523	0.233	0.224	0.477	0.387	0.447	0.968	0.203	0.316	0.224	0.017	0.224	0.817	0.00714	0.573	0.875	0.356	0.422	0.512	0.106	0.378	0.0214	0.224	0.93	0.224	0.0229	0.857	0.0585	0.2	0.224	0.224	0.501	0.261	0.973	0.214	0.186
0.604	0.224	0.365	0.404	0.2	0.224	0.917	0.404	0.224	0.752	0.224	0.224	0.931	0.0739	0.523	0.233	0.224	0.477	0.387	0.447	0.968	0.203	0.316	0.224	0.017	0.224	0.817	0.00714	0.573	0.875	0.356	0.422	0.512	0.106	0.378	0.0214	0.224	0.93	0.224	0.0229	0.608	0.0585	0.2	0.224	0.224	0.501	0.261	0.973	0.214	0.186
0.604	0.224	0.365	0.404	0.2	0.224	0.917	0.404	0.224	0.752	0.224	0.224	0.931	0.0739	0.523	0.233	0.224	0.477	0.387	0.447	0.968	0.203	0.316	0.224	0.017	0.224	0.817	0.00714	0.573	0.875	0.356	0.422	0.512	0.106	0.378	0.0214	0.224	0.93	0.224	0.0229	0.608	0.0585	0.2	0.224	0.224	0.501	0.261	0.973	0.214	0.186
0.604	0.224	0.365	0.404	0.2	0.224	0.917	0.404	0.224	0.752	0.224	0.224	0.931	0.0739	0.523	0.233	0.224	0.477	0.387	0.447	0.968	0.203	0.316	0.224	0.017	0.224	0.817	0.00714	0.573	0.875	0.356	0.422	0.512	0.106	0.378	0.0214	0.224	0.93	0.224	0.0229	0.608	0.0585	0.2	0.224	0.224	0.501	0.261	0.973	0.214	0.186
0.604	0.224	0.365	0.404	0.2	0.224	0.917	0.404	0.224	0.752	0.224	0.224	0.931	0.0739	0.523	0.233	0.224	0.477	0.387	0.447	0.968	0.203	0.316	0.224	0.017	0.224	0.817	0.00714	0.573	0.875	0.356	0.422	0.512	0.106	0.378	0.0214	0.224	0.93	0.224	0.0229	0.608	0.0585	0.2	0.224	0.224	0.501	0.261	0.973	0.214	0.186
0.604	0.224	0.365	0.404	0.2	0.224	0.917	0.404	0.224	0.752	0.224	0.224	0.931	0.0739	0.523	0.233	0.224	0.477	0.387	0.447	0.968	0.203	0.316	0.224	0.017	0.224	0.817	0.00714	0.573	0.875	0.356	0.422	0.512	0.106	0.378	0.0214	0.224	0.93	0.224	0.0229	0.608	0.0585	0.2	0.224	0.224	0.501	0.261	0.973	0.214	0.186
0.604	0.224	0.365	0.404	0.2	0.224	0.917	0.404	0.224	0.752	0.224	0.224	0.931	0.0739	0.523	0.233	0.224	0.477	0.387	0.447	0.968	0.203	0.316	0.224	0.017	0.224	0.817	0.00714	0.573	0.875	0.356	0.422	0.512	0.106	0.378	0.0214	0.224	0.93	0.224	0.0229	0.608	0.0585	0.2	0.224	0.224	0.501	0.261	0.973	0.214	0.186
0.604	0.224	0.365	0.404	0.2	0.224	0.917	0.404	0.224	0.752	0.224	0.224	0.931	0.0739	0.523	0.233	0.224	0.477	0.387	0.447	0.968	0.203	0.316	0.224	0.017	0.224	0.817	0.00714	0.573	0.875	0.356	0.422	0.512	0.106	0.378	0.0214	0.224	0.93	0.224	0.0229	0.608	0.0585	0.2	0.224	0.224	0.501	0.261	0.973	0.214	0.186
0.604	0.224	0.365	0.404	0.2	0.224	0.917	0.404	0.224	0.752	0.224	0.224	0.931	0.0739	0.523	0.233	0.224	0.477	0.387	0.447	0.968	0.203	0.316	0.224	0.017	0.224	0.817	0.00714	0.573	0.875	0.356	0.422	0.512	0.106	0.378	0.0214	0.224	0.93	0.224	0.0229	0.608	0.0585	0.2	0.224	0.224	0.501	0.261	0.973	0.214	0.186
0.604	0.224	0.365	0.404	0.2	0.224	0.917	0.404	0.224	0.752	0.224	0.224	0.931	0.0739	0.523	0.233	0.224	0.477	0.387	0.447	0.968	0.203	0.316	0.224	0.017	0.224	0.817	0.00714	0.573	0.875	0.356	0.422	0.512	0.106	0.378	0.0214	0.224	0.93	0.224	0.0229	0.608	0.0585	0.2	0.224	0.224	0.501	0.261	0.973	0.214	0.186
0.604	0.224	0.365	0.404	0.2	0.224	0.917	0.404	0.224	0.752	0.224	0.224	0.931	0.0739	0.523	0.233	0.224	0.477	0.387	0.447	0.968	0.203	0.316	0.224	0.017	0.224	0.817	0.00714	0.573	0.875	0.356	0.422	0.512	0.106	0.378	0.0214	0.224	0.93	0.224	0.0229	0.608	0.0585	0.2	0.224	0.224	0.501	0.261	0.973	0.214	0.186
0.604	0.224	0.365	0.404	0.2	0.224	0.917	0.404	0.224	0.752	0.224	0.224	0.931	0.0739	0.523	0.233	0.224	0.477	0.387	0.447	0.968	0.203	0.316	0.224	0.017	0.224	0.817	0.00714	0.573	0.875	0.356	0.422	0.512	0.106	0.378	0.0214	0.224	0.93	0.224	0.0229	0.608	0.0585	0.2	0.224	0.224	0.501	0.261	0.973	0.214	0.186
0.604	0.224	0.229	0.404	0.2	0.224	0.917	0.404	0.224	0.752	0.224	0.224	0.931	0.0739	0.523	0.233	0.224	0.477	0.387	0.447	0.968	0.203	0.316	0.224	0.017	0.224	0.817	0.00714	0.573	0.875	0.356	0.422	0.512	0.106	0.378	0.0214	0.224	0.93	0.224	0.0229	0.608	0.0585	0.2	0.224	0.224	0.501	0.261	0.973	0.214	0.186
0.604	0.224	0.229	0.404	0.2	0.224	0.917	0.404	0.224	0.752	0.224	0.224	0.931	0.0739	0.523	0.233	0.224	0.477	0.387	0.447	0.968	0.203	0.316	0.224	0.017	0.224	0.817	0.00714	0.573	0.875	0.356	0.422	0.512	0.106	0.378	0.0214	0.224	0.93	0.224	0.0229	0.608	0.0585	0.2	0.224	0.224	0.501	0.261	0.973	0.214	0.186
0.604	0.224	0.229	0.404	0.2	0.224	0.917	0.404	0.224	0.752	0.224	0.224	0.931	0.0739	0.523	0.233	0.224	0.477	0.387	0.447	0.968	0.203	0.316	0.224	0.017	0.224	0.817	0.00714	0.573	0.875	0.356	0.422	0.512	0.106	0.378	0.0214	0.224	0.93	0.224	0.0229	0.608	0.0585	0.2	0.224	0.224	0.501	0.261	0.973	0.214	0.186
0.604	0.224	0.229	0.404	0.2	0.224	0.917	0.404	0.224	0.752	0.224	0.224	0.931	0.0739	0.523	0.233	0.224	0.477	0.387	0.447	0.968	0.203	0.316	0.224	0.017	0.224	0.817	0.00714	0.573	0.875	0.356	0.422	0.512	0.106	0.378	0.0214	0.224	0.93	0.224	0.0229	0.608	0.0585	0.2	0.224	0.224	0.501	0.261	0.973	0.214	0.186
0.604	0.224	0.229	0.404	0.2	0.224	0.917	0.404	0.224	0.752	0.224	0.224	0.931	0.0739	0.523	0.233	0.224	0.477	0.387	0.447	0.968	0.203	0.316	0.224	0.017	0.224	0.817	0.00714	0.573	0.875	0.356	0.422	0.512	0.106	0.378	0.0214	0.224	0.93	0.224	0.0229	0.608	0.0585	0.2	0.224	0.224	0.501	0.261	0.973	0.214	0.186
0.604	0.224	0.229	0.404	0.2	0.224	0.917	0.404	0.224	0.752	0.224	0.224	0.931	0.0739	0.523	0.233	0.224	0.477	0.387	0.447	0.968	0.203	0.316	0.224	0.017	0.224	0.817	0.00714	0.573	0.875	0.356	0.422	0.512	0.106	0.378	0.0214	0.224	0.93	0.224	0.0229	0.608	0.0585	0.2	0.224	0.224	0.95	0.261	0.973	0.214	0.186
0.604	0.224	0.229	0.404	0.2	0.224	0.917	0.404	0.224	0.752	0.224	0.224	0.931	0.0739	0.523	0.233	0.224	0.477	0.387	0.447	0.968	0.203	0.316	0.224	0.017	0.224	0.817	0.00714	0.573	0.875	0.356	0.422	0.512	0.106	0.378	0.0214	0.224	0.93	0.224	0.0229	0.608	0.0585	0.2	0.224	0.224	0.95	0.261	0.973	0.214	0.186
0.604	0.224	0.229	0.404	0.2	0.224	0.917	0.404	0.224	0.752	0.224	0.224	0.931	0.0739	0.523	0.233	0.224	0.477	0.387	0.447	0.968	0.203	0.316	0.224	0.017	0.224	0.817	0.00714	0.573	0.875	0.356	0.422	0.512	0.106	0.378	0.0214	0.224	0.93	0.224	0.0229	0.608	0.0585	0.2	0.224	0.224	0.95	0.261	0.973	0.214	0.186
0.604	0.224	0.229	0.404	0.2	0.224	0.917	0.404	0.224	0.752	0.224	0.224	0.931	0.0739	0.523	0.233	0.224	0.477	0.387	0.447	0.968	0.203	0.316	0.224	0.017	0.224	0.817	0.00714	0.573	0.875	0.356	0.422	0.512	0.106	0.378	0.0214	0.224	0.93	0.224	0.0229	0.608	0.0585	0.2	0.224	0.224	0.95	0.261	0.973	0.214	0.186
0.604	0.224	0.229	0.404	0.2	0.224	0.917	0.404	0.224	0.752	0.224	0.224	0.931	0.0739	0.523	0.233	0.224	0.477	0.387	0.447	0.968	0.203	0.316	0.224	0.017	0.224	0.817	0.00714	0.573	0.875	0.356	0.422	0.512	0.106	0.378	0.0214	0.224	0.93	0.224	0.0229	0.608	0.0585	0.2	0.224	0.224	0.95	0.261	0.973	0.214	0.186
0.604	0.224	0.229	0.404	0.2	0.224	0.917	0.404	0.224	0.752	0.224	0.224	0.931	0.0739	0.523	0.233	0.224	0.477	0.387	0.447	0.968	0.203	0.316	0.224	0.017	0.224	0.817	0.00714	0.573	0.875	0.356	0.422	0.512	0.106	0.378	0.0214	0.224	0.93	0.224	0.0229	0.608	0.0585	0.2	0.224	0.224	0.95	0.261	0.973	0.214	0.186
0.604	0.224	0.229	0.404	0.2	0.224	0.917	0.404	0.224	0.752	0.224	0.224	0.931	0.0739	0.523	0.233	0.224	0.477	0.387	0.447	0.968	0.203	0.316	0.224	0.017	0.224	0.817	0.00714	0.573	0.875	0.0111	0.422	0.512	0.106	0.378	0.0214	0.224	0.93	0.224	0.0229	0.608	0.0585	0.2	0.224	0.224	0.95	0.261	0.973	0.214	0.845
0.604	0.224	0.229	0.404	0.2	0.224	0.917	0.404	0.224	0.752	0.224	0.224	0.931	0.0739	0.523	0.233	0.224	0.477	0.387	0.447	0.968	0.203	0.316	0.224	0.017	0.224	0.817	0.00714	0.573	0.875	0.0111	0.422	0.512	0.106	0.378	0.0214	0.224	0.93	0.224	0.0229	0.608	0.0585	0.2	0.224	0.224	0.95	0.261	0.973	0.214	0.845
0.604	0.224	0.229	0.404	0.2	0.224	0.917	0.404	0.224	0.752	0.224	0.224	0.931	0.0739	0.523	0.233	0.224	0.477	0.387	0.447	0.968	0.203	0.316	0.224	0.017	0.224	0.817	0.00714	0.573	0.875	0.0111	0.422	0.512	0.106	0.378	0.0214	0.224	0.93	0.224	0.0229	0.608	0.0585	0.2	0.224	0.224	0.95	0.261	0.973	0.214	0.845
0.604	0.652	0.229	0.404	0.2	0.652	0.917	0.404	0.652	0.752	0.652	0.652	0.931	0.0739	0.306	0.233	0.652	0.477	0.387	0.447	0.968	0.203	0.316	0.652	0.017	0.652	0.817	0.00714	0.573	0.875	0.0111	0.422	0.512	0.106	0.378	0.0214	0.652	0.93	0.652	0.0229	0.608	0.0585	0.2	0.652	0.652	0.95	0.261	0.973	0.214	0.845
0.604	0.652	0.229	0.404	0.2	0.652	0.917	0.404	0.652	0.752	0.652	0.652	0.931	0.0739	0.306	0.233	0.652	0.477	0.387	0.447	0.968	0.203	0.316	0.652	0.017	0.652	0.817	0.00714	0.573	0.875	0.0111	0.422	0.512	0.106	0.378	0.0214	0.652	0.93	0.652	0.0229	0.608	0.0585	0.2	0.652	0.652	0.95	0.261	0.973	0.214	0.845
0.604	0.652	0.229	0.404	0.2	0.652	0.917	0.404	0.652	0.752	0.652	0.652	0.931	0.0739	0.306	0.233	0.652	0.477	0.387	0.447	0.968	0.203	0.316	0.652	0.017	0.652	0.817	0.00714	0.573	0.875	0.0111	0.422	0.512	0.106	0.378	0.0214	0.652	0.93	0.652	0.0229	0.608	0.0585	0.2	0.652	0.652	0.95	0.261	0.973	0.214	0.845
0.604	0.652	0.229	0.404	0.2	0.652	0.917	0.404	0.652	0.752	0.652	0.652	0.931	0.0739	0.306	0.233	0.652	0.477	0.387	0.447	0.968	0.203	0.316	0.652	0.017	0.652	0.817	0.00714	0.573	0.875	0.0111	0.422	0.512	0.106	0.378	0.0214	0.652	0.93	0.652	0.0229	0.608	0.0585	0.2	0.652	0.652	0.95	0.261	0.973	0.214	0.845
0.604	0.652	0.229	0.404	0.2	0.652	0.917	0.404	0.652	0.752	0.652	0.652	0.931	0.0739	0.306	0.233	0.652	0.477	0.387	0.447	0.968	0.203	0.316	0.652	0.017	0.652	0.817	0.00714	0.573	0.875	0.0111	0.422	0.512	0.106	0.378	0.0214	0.652	0.93	0.652	0.0229	0.608	0.0585	0.2	0.652	0.652	0.95	0.261	0.973	0.214	0.845
0.604	0.652	0.229	0.404	0.2	0.652	0.917	0.404	0.652	0.752	0.652	0.652	0.931	0.0739	0.306	0.233	0.652	0.477	0.387	0.447	0.968	0.203	0.316	0.652	0.017	0.652	0.817	0.00714	0.573	0.875	0.0111	0.422	0.512	0.106	0.378	0.0214	0.652	0.93	0.652	0.0229	0.608	0.0585	0.2	0.652	0.652	0.95	0.261	0.973	0.214	0.845
0.604	0.652	0.229	0.404	0.2	0.652	0.917	0.404	0.652	0.752	0.652	0.652	0.931	0.0739	0.306	0.233	0.652	0.477	0.387	0.447	0.968	0.203	0.316	0.652	0.017	0.652	0.817	0.00714	0.573	0.875	0.0111	0.422	0.512	0.106	0.378	0.0214	0.652	0.93	0.652	0.0229	0.608	0.0585	0.2	0.652	0.652	0.95	0.261	0.973	0.214	0.845
0.604	0.652	0.229	0.404	0.2	0.652	0.917	0.404	0.652	0.752	0.652	0.652	0.931	0.0739	0.306	0.233	0.652	0.477	0.387	0.447	0.968	0.203	0.316	0.652	0.017	0.652	0.817	0.00714	0.573	0.875	0.0111	0.422	0.512	0.106	0.378	0.0214	0.652	0.93	0.652	0.0229	0.608	0.0585	0.2	0.652	0.652	0.95	0.261	0.973	0.214	0.845
0.604	0.652	0.229	0.404	0.2	0.652	0.917	0.404	0.652	0.752	0.652	0.652	0.931	0.0739	0.306	0.233	0.652	0.477	0.387	0.447	0.968	0.203	0.316	0.652	0.017	0.652	0.817	0.00714	0.573	0.875	0.0111	0.422	0.512	0.106	0.378	0.0214	0.652	0.93	0.652	0.0229	0.608	0.0585	0.2	0.652	0.652	0.95	0.261	0.973	0.214	0.845
0.604	0.652	0.229	0.404	0.2	0.652	0.917	0.404	0.652	0.752	0.652	0.652	0.931	0.0739	0.306	0.233	0.652	0.477	0.387	0.447	0.968	0.203	0.316	0.652	0.017	0.652	0.817	0.00714	0.573	0.875	0.0111	0.422	0.512	0.106	0.378	0.0214	0.652	0.93	0.652	0.0229	0.608	0.0585	0.2	0.652	0.652	0.95	0.261	0.973	0.214	0.845
0.604	0.652	0.229	0.404	0.2	0.652	0.917	0.404	0.652	0.752	0.652	0.652	0.931	0.0739	0.306	0.233	0.652	0.477	0.387	0.447	0.968	0.203	0.316	0.652	0.017	0.652	0.817	0.00714	0.573	0.875	0.0111	0.422	0.512	0.106	0.378	0.0214	0.652	0.93	0.652	0.0229	0.608	0.0585	0.2	0.652	0.652	0.95	0.261	0.973	0.214	0.845
0.604	0.652	0.229	0.404	0.2	0.652	0.917	0.404	0.652	0.752	0.652	0.652	0.931	0.0739	0.306	0.833	0.652	0.477	0.387	0.447	0.968	0.203	0.316	0.652	0.017	0.652	0.817	0.00714	0.573	0.875	0.0111	0.422	0.512	0.106	0.378	0.0214	0.652	0.93	0.652	0.0229	0.608	0.0585	0.2	0.652	0.652	0.95	0.261	0.973	0.214	0.845
0.604	0.652	0.229	0.404	0.2	0.652	0.917	0.404	0.652	0.752	0.652	0.652	0.931	0.0739	0.306	0.833	0.652	0.477	0.387	0.447	0.968	0.203	0.316	0.652	0.017	0.652	0.817	0.00714	0.573	0.875	0.0111	0.422	0.512	0.106	0.378	0.0214	0.652	0.93	0.652	0.0229	0.608	0.0585	0.2	0.652	0.652	0.95	0.261	0.973	0.214	0.845
0.604	0.652	0.229	0.404	0.2	0.652	0.917	0.404	0.652	0.752	0.652	0.652	0.931	0.0739	0.306	0.833	0.652	0.477	0.387	0.447	0.968	0.203	0.316	0.652	0.017	0.652	0.817	0.00714	0.573	0.875	0.0111	0.422	0.512	0.106	0.378	0.0214	0.652	0.93	0.652	0.0229	0.608	0.0585	0.2	0.652	0.652	0.95	0.261	0.973	0.214	0.845
0.604	0.652	0.229	0.404	0.2	0.652	0.917	0.404	0.652	0.752	0.652	0.652	0.931	0.0739	0.306	0.833	0.652	0.135	0.387	0.447	0.968	0.203	0.316	0.652	0.017	0.652	0.817	0.00714	0.573	0.875	0.0111	0.422	0.512	0.106	0.378	0.0214	0.652	0.93	0.652	0.0229	0.608	0.0585	0.2	0.652	0.652	0.95	0.261	0.973	0.214	0.845
0.604	0.652	0.229	0.404	0.2	0.652	0.917	0.404	0.652	0.752	0.652	0.652	0.931	0.0739	0.306	0.833	0.652	0.135	0.387	0.447	0.968	0.203	0.316	0.652	0.017	0.652	0.817	0.00714	0.573	0.875	0.0111	0.422	0.512	0.106	0.378	0.0214	0.652	0.93	0.652	0.0229	0.608	0.0585	0.2	0.652	0.652	0.95	0.261	0.973	0.214	0.845
0.604	0.652	0.229	0.404	0.2	0.652	0.917	0.404	0.652	0.752	0.652	0.652	0.931	0.0739	0.306	0.833	0.652	0.135	0.387	0.447	0.968	0.203	0.316	0.652	0.017	0.652	0.817	0.00714	0.573	0.875	0.0111	0.422	0.512	0.106	0.378	0.0214	0.652	0.93	0.652	0.0229	0.608	0.0585	0.2	0.652	0.652	0.95	0.261	0.973	0.214	0.845
0.604	0.652	0.229	0.404	0.2	0.652	0.917	0.404	0.652	0.752	0.652	0.652	0.931	0.0739	0.306	0.833	0.652	0.135	0.387	0.447	0.968	0.203	0.316	0.652	0.017	0.652	0.817	0.00714	0.573	0.875	0.0111	0.422	0.512	0.106	0.378	0.0214	0.652	0.93	0.652	0.0229	0.608	0.0585	0.2	0.652	0.652	0.95	0.261	0.973	0.214	0.845
0.604	0.652	0.229	0.404	0.2	0.652	0.917	0.404	0.652	0.752	0.652	0.652	0.931	0.0739	0.306	0.833	0.652	0.135	0.387	0.447	0.968	0.203	0.316	0.652	0.017	0.652	0.817	0.00714	0.573	0.875	0.0111	0.422	0.512	0.106	0.378	0.0214	0.652	0.93	0.652	0.0229	0.608	0.0585	0.2	0.652	0.652	0.95	0.261	0.973	0.214	0.845
0.604	0.652	0.229	0.404	0.2	0.652	0.917	0.404	0.652	0.752	0.652	0.652	0.931	0.0739	0.306	0.833	0.652	0.135	0.387	0.447	0.968	0.203	0.316	0.652	0.017	0.652	0.817	0.00714	0.573	0.875	0.0111	0.422	0.512	0.106	0.378	0.0214	0.652	0.93	0.652	0.0229	0.608	0.0585	0.2	0.652	0.652	0.95	0.261	0.973	0.214	0.845
0.604	0.652	0.229	0.404	0.2	0.652	0.917	0.404	0.652	0.752	0.652	0.652	0.931	0.0739	0.306	0.833	0.652	0.135	0.387	0.447	0.968	0.203	0.316	0.652	0.017	0.652	0.817	0.00714	0.573	0.875	0.0111	0.422	0.512	0.106	0.378	0.0214	0.652	0.93	0.652	0.0229	0.608	0.0585	0.2	0.652	0.652	0.95	0.261	0.973	0.214	0.845
0.604	0.652	0.229	0.404	0.2	0.652	0.917	0.404	0.652	0.752	0.652	0.652	0.931	0.0739	0.306	0.833	0.652	0.135	0.387	0.447	0.968	0.203	0.316	0.652	0.017	0.652	0.817	0.00714	0.573	0.875	0.0111	0.422	0.512	0.106	0.378	0.0214	0.652	0.93	0.652	0.0229	0.608	0.0585	0.2	0.652	0.652	0.95	0.261	0.973	0.214	0.845
0.604	0.652	0.229	0.404	0.2	0.652	0.917	0.404	0.652	0.752	0.652	0.652	0.931	0.0739	0.306	0.833	0.652	0.135	0.387	0.447	0.968	0.203	0.316	0.652	0.017	0.652	0.817	0.00714	0.573	0.875	0.0111	0.422	0.512	0.106	0.378	0.0214	0.652	0.93	0.652	0.0229	0.608	0.0585	0.2	0.652	0.652	0.43	0.261	0.973	0.214	0.845
0.604	0.652	0.229	0.404	0.2	0.652	0.917	0.404	0.652	0.752	0.652	0.652	0.931	0.0739	0.306	0.833	0.652	0.135	0.387	0.447	0.968	0.203	0.316	0.652	0.017	0.652	0.817	0.00714	0.573	0.875	0.0111	0.422	0.512	0.106	0.378	0.0214	0.652	0.93	0.652	0.0229	0.608	0.0585	0.2	0.652	0.652	0.43	0.261	0.973	0.214	0.799
0.604	0.652	0.229	0.404	0.2	0.652	0.917	0.404	0.652	0.752	0.652	0.652	0.931	0.0739	0.306	0.833	0.652	0.135	0.387	0.447	0.968	0.203	0.316	0.652	0.017	0.652	0.817	0.00714	0.573	0.875	0.0111	0.422	0.512	0.106	0.378	0.0214	0.652	0.93	0.652	0.0229	0.608	0.0585	0.2	0.652	0.652	0.43	0.261	0.973	0.214	0.799
0.604	0.652	0.229	0.404	0.2	0.652	0.917	0.404	0.652	0.752	0.652	0.652	0.931	0.0739	0.306	0.833	0.652	0.135	0.387	0.447	0.968	0.203	0.316	0.652	0.017	0.652	0.817	0.00714	0.573	0.875	0.0111	0.422	0.512	0.106	0.378	0.0214	0.652	0.93	0.652	0.0229	0.608	0.0585	0.2	0.652	0.652	0.43	0.261	0.973	0.214	0.799
0.604	0.652	0.229	0.404	0.2	0.652	0.917	0.404	0.652	0.752	0.652	0.652	0.931	0.0739	0.306	0.833	0.652	0.135	0.387	0.447	0.968	0.203	0.316	0.652	0.017	0.652	0.817	0.00714	0.573	0.875	0.0111	0.422	0.512	0.106	0.378	0.0214	0.652	0.93	0.652	0.0229	0.608	0.0585	0.2	0.652	0.652	0.43	0.261	0.973	0.214	0.799
0.604	0.652	0.229	0.404	0.2	0.652	0.917	0.404	0.652	0.188	0.652	0.652	0.931	0.0739	0.306	0.833	0.652	0.135	0.387	0.447	0.968	0.203	0.316	0.652	0.017	0.652	0.817	0.00714	0.573	0.875	0.0111	0.422	0.512	0.106	0.378	0.0214	0.652	0.93	0.652	0.0229	0.608	0.0585	0.2	0.652	0.652	0.43	0.261	0.973	0.214	0.799
0.604	0.652	0.229	0.404	0.2	0.652	0.917	0.404	0.652	0.188	0.652	0.652	0.931	0.0739	0.306	0.833	0.652	0.135	0.387	0.447	0.968	0.203	0.316	0.652	0.017	0.652	0.817	0.00714	0.573	0.875	0.0111	0.422	0.512	0.106	0.378	0.0214	0.652	0.93	0.652	0.0229	0.608	0.0585	0.2	0.652	0.652	0.43	0.261	0.973	0.214	0.799
0.604	0.652	0.229	0.404	0.2	0.652	0.917	0.404	0.652	0.188	0.652	0.652	0.931	0.0739	0.306	0.833	0.652	0.135	0.387	0.447	0.968	0.203	0.316	0.652	0.017	0.652	0.817	0.00714	0.573	0.875	0.0111	0.422	0.512	0.106	0.378	0.0214	0.652	0.93	0.652	0.0229	0.608	0.0585	0.2	0.652	0.652	0.43	0.261	0.973	0.214	0.799
0.604	0.652	0.229	0.404	0.2	0.652	0.917	0.404	0.652	0.188	0.652	0.652	0.931	0.0739	0.306	0.833	0.652	0.135	0.387	0.447	0.968	0.203	0.316	0.652	0.017	0.652	0.817	0.00714	0.573	0.875	0.0111	0.422	0.512	0.106	0.378	0.0214	0.652	0.93	0.652	0.0229	0.608	0.0585	0.2	0.652	0.652	0.43	0.261	0.973	0.214	0.799
0.604	0.652	0.229	0.404	0.2	0.652	0.917	0.404	0.652	0.188	0.652	0.652	0.931	0.0739	0.306	0.833	0.652	0.135	0.387	0.447	0.968	0.203	0.316	0.652	0.017	0.652	0.817	0.00714	0.573	0.875	0.0111	0.422	0.512	0.106	0.378	0.0214	0.652	0.93	0.652	0.0229	0.608	0.0585	0.2	0.652	0.652	0.43	0.261	0.973	0.214	0.799
0.604	0.652	0.229	0.404	0.2	0.652	0.917	0.404	0.652	0.188	0.652	0.652	0.931	0.0739	0.306	0.833	0.652	0.135	0.387	0.447	0.968	0.203	0.316	0.652	0.017	0.652	0.817	0.00714	0.573	0.875	0.0111	0.422	0.512	0.106	0.378	0.0214	0.652	0.93	0.652	0.0229	0.608	0.0585	0.2	0.652	0.652	0.43	0.261	0.973	0.214	0.799
0.604	0.652	0.229	0.404	0.2	0.652	0.917	0.404	0.652	0.188	0.652	0.652	0.931	0.0739	0.306	0.833	0.652	0.135	0.387	0.447	0.968	0.203	0.316	0.652	0.017	0.652	0.817	0.00714	0.573	0.875	0.0111	0.422	0.512	0.106	0.378	0.0214	0.652	0.93	0.652	0.0229	0.608	0.0585	0.2	0.652	0.652	0.43	0.261	0.973	0.214	0.799
0.604	0.652	0.229	0.404	0.2	0.652	0.917	0.404	0.652	0.188	0.652	0.652	0.931	0.0739	0.306	0.833	0.652	0.135	0.387	0.581	0.968	0.203	0.316	0.652	0.017	0.652	0.817	0.00714	0.573	0.875	0.0111	0.422	0.512	0.106	0.378	0.0214	0.652	0.93	0.652	0.0229	0.608	0.0585	0.2	0.652	0.652	0.43	0.261	0.973	0.214	0.799
0.604	0.652	0.229	0.404	0.2	0.652	0.917	0.404	0.652	0.188	0.652	0.652	0.931	0.0739	0.306	0.833	0.652	0.135	0.387	0.581	0.968	0.203	0.316	0.652	0.017	0.652	0.817	0.00714	0.573	0.875	0.0111	0.422	0.512	0.106	0.378	0.0214	0.652	0.93	0.652	0.0229	0.608	0.0585	0.2	0.652	0.652	0.43	0.261	0.973	0.214	0.799
0.604	0.652	0.229	0.404	0.2	0.652	0.917	0.404	0.652	0.188	0.652	0.652	0.931	0.0739	0.306	0.833	0.652	0.135	0.387	0.581	0.968	0.203	0.316	0.652	0.017	0.652	0.817	0.00714	0.573	0.875	0.0111	0.422	0.512	0.106	0.378	0.0214	0.652	0.93	0.652	0.0229	0.608	0.0585	0.2	0.652	0.652	0.43	0.261	0.973	0.214	0.799
0.604	0.652	0.229	0.404	0.2	0.652	0.917	0.404	0.652	0.188	0.652	0.652	0.931	0.0739	0.306	0.833	0.652	0.135	0.387	0.581	0.968	0.203	0.316	0.652	0.017	0.652	0.817	0.00714	0.573	0.875	0.0111	0.422	0.512	0.106	0.378	0.0214	0.652	0.93	0.652	0.0229	0.608	0.0585	0.2	0.652	0.652	0.43	0.261	0.973	0.214	0.799
0.604	0.652	0.229	0.404	0.2	0.652	0.917	0.404	0.652	0.188	0.652	0.652	0.931	0.0739	0.306	0.833	0.652	0.135	0.387	0.581	0.968	0.203	0.316	0.652	0.017	0.652	0.817	0.00714	0.573	0.875	0.0111	0.422	0.512	0.106	0.378	0.0214	0.652	0.93	0.652	0.0229	0.608	0.0585	0.2	0.652	0.652	0.43	0.261	0.973	0.214	0.799
0.604	0.652	0.229	0.404	0.2	0.652	0.917	0.404	0.652	0.188	0.652	0.652	0.931	0.0739	0.306	0.833	0.652	0.135	0.387	0.581	0.968	0.203	0.316	0.652	0.017	0.652	0.817	0.00714	0.573	0.875	0.0111	0.422	0.512	0.106	0.378	0.0214	0.652	0.93	0.652	0.0229	0.608	0.0585	0.2	0.652	0.652	0.43	0.261	0.973	0.214	0.799
0.604	0.652	0.229	0.404	0.2	0.652	0.917	0.404	0.652	0.188	0.652	0.652	0.931	0.0739	0.306	0.833	0.652	0.135	0.387	0.581	0.968	0.203	0.316	0.652	0.017	0.652	0.817	0.00714	0.573	0.875	0.0111	0.422	0.512	0.106	0.378	0.0214	0.652	0.93	0.652	0.0229	0.608	0.0585	0.2	0.652	0.652	0.43	0.261	0.973	0.214	0.799
0.604	0.652	0.229	0.404	0.2	0.652	0.917	0.404	0.652	0.188	0.652	0.652	0.931	0.0739	0.306	0.833	0.652	0.135	0.387	0.581	0.968	0.203	0.316	0.652	0.017	0.652	0.817	0.00714	0.573	0.875	0.0111	0.422	0.512	0.106	0.378	0.0214	0.652	0.93	0.652	0.857	0.608	0.0585	0.2	0.652	0.652	0.43	0.261	0.973	0.214	0.799
0.604	0.652	0.229	0.404	0.2	0.652	0.917	0.404	0.652	0.188	0.652	0.652	0.931	0.0739	0.306	0.833	0.652	0.135	0.387	0.581	0.968	0.203	0.316	0.652	0.017	0.652	0.817	0.00714	0.573	0.875	0.0111	0.422	0.512	0.106	0.378	0.0214	0.652	0.93	0.652	0.857	0.608	0.0585	0.2	0.652	0.652	0.43	0.261	0.973	0.214	0.799
0.604	0.652	0.229	0.404	0.2	0.652	0.917	0.404	0.652	0.188	0.652	0.652	0.931	0.0739	0.306	0.833	0.652	0.135	0.387	0.581	0.968	0.203	0.316	0.652	0.017	0.652	0.817	0.00714	0.573	0.875	0.0111	0.422	0.512	0.106	0.378	0.0214	0.652	0.93	0.652	0.857	0.608	0.0585	0.2	0.652	0.652	0.43	0.261	0.973	0.214	0.799
0.604	0.652	0.229	0.404	0.2	0.652	0.917	0.404	0.652	0.188	0.652	0.652	0.931	0.0739	0.306	0.833	0.652	0.135	0.387	0.581	0.968	0.203	0.316	0.652	0.017	0.652	0.817	0.00714	0.573	0.875	0.0111	0.422	0.512	0.106	0.378	0.0214	0.652	0.93	0.652	0.857	0.608	0.0585	0.2	0.652	0.652	0.43	0.261	0.973	0.214	0.799
0.604	0.652	0.229	0.404	0.2	0.652	0.917	0.404	0.652	0.188	0.652	0.652	0.931	0.0739	0.306	0.833	0.652	0.135	0.387	0.581	0.968	0.203	0.316	0.652	0.017	0.652	0.817	0.00714	0.573	0.875	0.0111	0.422	0.512	0.106	0.378	0.0214	0.652	0.93	0.652	0.857	0.608	0.0585	0.2	0.652	0.652	0.43	0.261	0.973	0.214	0.799
0.604	0.652	0.229	0.404	0.2	0.652	0.917	0.404	0.652	0.188	0.652	0.652	0.931	0.0739	0.306	0.833	0.652	0.135	0.387	0.581	0.968	0.203	0.316	0.652	0.017	0.652	0.817	0.00714	0.573	0.875	0.0111	0.422	0.512	0.106	0.378	0.0214	0.652	0.93	0.652	0.857	0.608	0.0585	0.2	0.652	0.652	0.43	0.261	0.973	0.214	0.799
0.604	0.652	0.229	0.404	0.2	0.652	0.917	0.404	0.652	0.188	0.652	0.652	0.931	0.0739	0.306	0.833	0.652	0.135	0.387	0.581	0.968	0.203	0.316	0.652	0.017	0.652	0.817	0.00714	0.573	0.875	0.0111	0.422	0.512	0.106	0.378	0.0214	0.652	0.93	0.652	0.857	0.608	0.0585	0.2	0.652	0.652	0.43	0.261	0.973	0.214	0.799
0.604	0.652	0.229	0.404	0.2	0.652	0.917	0.404	0.652	0.188	0.652	0.652	0.931	0.0739	0.306	0.833	0.652	0.135	0.387	0.581	0.968	0.203	0.316	0.652	0.017	0.652	0.817	0.00714	0.573	0.875	0.0111	0.422	0.512	0.106	0.378	0.0214	0.652	0.93	0.652	0.857	0.608	0.0585	0.2	0.652	0.652	0.43	0.261	0.973	0.214	0.799
0.604	0.652	0.229	0.404	0.2	0.652	0.917	0.404	0.652	0.188	0.652	0.652	0.931	0.0739	0.306	0.833	0.652	0.135	0.387	0.581	0.968	0.203	0.316	0.652	0.017	0.652	0.817	0.00714	0.573	0.875	0.0111	0.422	0.512	0.106	0.378	0.0214	0.652	0.93	0.652	0.857	0.608	0.0585	0.2	0.652	0.652	0.43	0.261	0.973	0.214	0.799
0.604	0.652	0.229	0.404	0.2	0.652	0.917	0.404	0.652	0.188	0.652	0.652	0.931	0.0739	0.306	0.833	0.652	0.135	0.387	0.581	0.968	0.203	0.316	0.652	0.017	0.652	0.817	0.00714	0.573	0.875	0.0111	0.422	0.512	0.106	0.378	0.0214	0.652	0.93	0.652	0.857	0.608	0.0585	0.2	0.652	0.652	0.43	0.261	0.973	0.214	0.799
0.604	0.652	0.229	0.404	0.2	0.652	0.917	0.404	0.652	0.188	0.652	0.652	0.931	0.0739	0.306	0.833	0.652	0.135	0.387	0.581	0.968	0.203	0.316	0.652	0.017	0.652	0.817	0.00714	0.573	0.875	0.0111	0.422	0.512	0.106	0.378	0.0214	0.652	0.93	0.652	0.857	0.608	0.0585	0.2	0.652	0.652	0.43	0.261	0.973	0.214	0.799
0.604	0.652	0.229	0.404	0.2	0.652	0.917	0.404	0.652	0.188	0.652	0.652	0.931	0.0739	0.306	0.833	0.652	0.135	0.387	0.581	0.968	0.203	0.316	0.652	0.017	0.652	0.817	0.00714	0.573	0.875	0.0111	0.422	0.512	0.106	0.378	0.0214	0.652	0.93	0.652	0.857	0.608	0.0585	0.2	0.652	0.652	0.43	0.261	0.973	0.214	0.799
0.604	0.652	0.229	0.404	0.2	0.652	0.917	0.404	0.652	0.188	0.652	0.652	0.931	0.0739	0.306	0.833	0.652	0.135	0.387	0.581	0.968	0.203	0.316	0.652	0.017	0.652	0.817	0.00714	0.573	0.875	0.0111	0.422	0.512	0.106	0.378	0.0214	0.652	0.93	0.652	0.857	0.608	0.0585	0.2	0.652	0.652	0.43	0.261	0.973	0.214	0.799
0.604	0.652	0.229	0.404	0.2	0.652	0.917	0.404	0.652	0.188	0.652	0.652	0.931	0.0739	0.306	0.833	0.652	0.135	0.387	0.581	0.968	0.203	0.316	0.652	0.017	0.652	0.817	0.00714	0.573	0.875	0.0111	0.422	0.512	0.106	0.378	0.0214	0.652	0.93	0.652	0.857	0.608	0.0585	0.2	0.652	0.652	0.43	0.261	0.973	0.214	0.799
0.604	0.652	0.229	0.404	0.2	0.652	0.917	0.404	0.652	0.188	0.652	0.652	0.931	0.0739	0.306	0.833	0.652	0.135	0.387	0.581	0.968	0.203	0.316	0.652	0.017	0.652	0.817	0.316	0.573	0.875	0.0111	0.422	0.512	0.106	0.378	0.0214	0.652	0.93	0.652	0.857	0.608	0.0585	0.2	0.652	0.652	0.43	0.261	0.973	0.214	0.799
0.604	0.652	0.229	0.404	0.2	0.652	0.917	0.404	0.652	0.188	0.652	0.652	0.931	0.0739	0.306	0.833	0.652	0.135	0.387	0.581	0.968	0.203	0.316	0.652	0.017	0.652	0.817	0.316	0.573	0.875	0.0111	0.422	0.512	0.106	0.378	0.0214	0.652	0.93	0.652	0.857	0.608	0.0585	0.2	0.652	0.652	0.43	0.261	0.973	0.214	0.799
0.604	0.652	0.229	0.404	0.2	0.652	0.917	0.404	0.652	0.188	0.652	0.652	0.931	0.0739	0.306	0.833	0.652	0.135	0.387	0.581	0.968	0.203	0.316	0.652	0.017	0.652	0.817	0.316	0.573	0.875	0.0111	0.422	0.512	0.106	0.378	0.0214	0.652	0.93	0.652	0.857	0.608	0.0585	0.2	0.652	0.652	0.43	0.261	0.973	0.214	0.799
0.604	0.652	0.229	0.404	0.2	0.652	0.917	0.404	0.652	0.188	0.652	0.652	0.931	0.0739	0.306	0.833	0.652	0.135	0.387	0.581	0.968	0.203	0.316	0.652	0.017	0.652	0.817	0.316	0.573	0.875	0.0111	0.422	0.512	0.106	0.378	0.0214	0.652	0.93	0.652	0.857	0.608	0.0585	0.2	0.652	0.652	0.43	0.261	0.973	0.214	0.799
0.604	0.652	0.229	0.404	0.2	0.652	0.917	0.404	0.652	0.188	0.652	0.652	0.931	0.0739	0.306	0.833	0.652	0.135	0.387	0.581	0.968	0.203	0.316	0.652	0.017	0.652	0.0596	0.316	0.573	0.875	0.0111	0.422	0.512	0.106	0.378	0.0214	0.652	0.93	0.652	0.857	0.608	0.0585	0.2	0.652	0.652	0.43	0.261	0.973	0.214	0.799
0.604	0.652	0.229	0.404	0.2	0.652	0.917	0.404	0.652	0.188	0.652	0.652	0.931	0.0739	0.306	0.833	0.652	0.135	0.387	0.581	0.968	0.203	0.316	0.652	0.017	0.652	0.0596	0.316	0.573	0.875	0.0111	0.422	0.512	0.106	0.378	0.0214	0.652	0.93	0.652	0.857	0.608	0.0585	0.2	0.652	0.652	0.43	0.261	0.973	0.214	0.799
0.604	0.652	0.229	0.404	0.2	0.652	0.917	0.404	0.652	0.188	0.652	0.652	0.931	0.0739	0.306	0.833	0.652	0.135	0.387	0.581	0.968	0.203	0.316	0.652	0.017	0.652	0.0596	0.316	0.573	0.875	0.0111	0.422	0.512	0.106	0.378	0.0214	0.652	0.93	0.652	0.857	0.608	0.0585	0.2	0.652	0.652	0.43	0.261	0.973	0.214	0.799
0.604	0.652	0.229	0.404	0.2	0.652	0.917	0.404	0.652	0.188	0.652	0.652	0.931	0.0739	0.306	0.833	0.652	0.135	0.387	0.581	0.968	0.203	0.316	0.652	0.017	0.652	0.0596	0.316	0.573	0.875	0.0111	0.422	0.512	0.106	0.378	0.0214	0.652	0.93	0.652	0.857	0.608	0.0585	0.2	0.652	0.652	0.43	0.261	0.973	0.214	0.799
0.604	0.652	0.229	0.404	0.2	0.652	0.917	0.404	0.652	0.188	0.652	0.652	0.931	0.0739	0.306	0.833	0.652	0.135	0.387	0.581	0.968	0.203	0.316	0.652	0.017	0.652	0.0596	0.316	0.573	0.875	0.0111	0.422	0.512	0.106	0.378	0.0214	0.652	0.93	0.652	0.857	0.608	0.0585	0.2	0.652	0.652	0.43	0.261	0.973	0.214	0.799
0.604	0.652	0.229	0.404	0.2	0.652	0.917	0.404	0.652	0.188	0.652	0.652	0.931	0.0739	0.306	0.833	0.652	0.135	0.387	0.581	0.968	0.203	0.316	0.652	0.017	0.652	0.0596	0.316	0.573	0.875	0.0111	0.422	0.512	0.106	0.378	0.0214	0.652	0.93	0.652	0.857	0.608	0.0585	0.2	0.652	0.652	0.43	0.261	0.973	0.214	0.799
0.604	0.652	0.229	0.404	0.2	0.652	0.917	0.404	0.652	0.188	0.652	0.652	0.931	0.0739	0.306	0.833	0.652	0.135	0.387	0.581	0.968	0.203	0.316	0.652	0.017	0.652	0.0596	0.316	0.573	0.875	0.0111	0.422	0.512	0.106	0.378	0.0214	0.652	0.93	0.652	0.857	0.608	0.0585	0.2	0.652	0.652	0.43	0.261	0.973	0.214	0.799
0.604	0.652	0.229	0.404	0.2	0.652	0.917	0.404	0.652	0.188	0.652	0.652	0.931	0.0739	0.306	0.833	0.652	0.135	0.387	0.581	0.968	0.203	0.316	0.652	0.017	0.652	0.0596	0.316	0.573	0.875	0.0111	0.422	0.512	0.106	0.378	0.0214	0.652	0.93	0.652	0.857	0.608	0.0585	0.2	0.652	0.652	0.43	0.261	0.973	0.214	0.799
0.604	0.652	0.229	0.404	0.2	0.652	0.917	0.404	0.652	0.188	0.652	0.652	0.931	0.0739	0.306	0.833	0.652	0.135	0.387	0.581	0.968	0.203	0.316	0.652	0.017	0.652	0.0596	0.316	0.573	0.875	0.0111	0.422	0.512	0.106	0.378	0.0214	0.652	0.93	0.652	0.857	0.608	0.0585	0.2	0.652	0.652	0.43	0.261	0.973	0.214	0.799
0.604	0.652	0.229	0.404	0.2	0.652	0.917	0.404	0.652	0.188	0.652	0.652	0.931	0.0739	0.306	0.833	0.652	0.135	0.387	0.581	0.968	0.203	0.316	0.652	0.017	0.652	0.0596	0.316	0.573	0.875	0.0111	0.422	0.512	0.106	0.378	0.0214	0.652	0.93	0.652	0.857	0.608	0.0585	0.2	0.652	0.652	0.43	0.261	0.973	0.214	0.799
0.604	0.652	0.229	0.404	0.2	0.652	0.917	0.404	0.652	0.188	0.652	0.652	0.931	0.0739	0.306	0.833	0.652	0.135	0.387	0.581	0.968	0.203	0.316	0.652	0.017	0.652	0.0596	0.316	0.573	0.875	0.0111	0.422	0.512	0.106	0.378	0.0214	0.652	0.93	0.652	0.857	0.608	0.0585	0.2	0.652	0.652	0.43	0.261	0.228	0.214	0.799
0.604	0.652	0.229	0.404	0.2	0.652	0.917	0.404	0.652	0.188	0.652	0.652	0.931	0.0739	0.306	0.833	0.652	0.135	0.387	0.581	0.968	0.203	0.316	0.652	0.017	0.652	0.0596	0.316	0.573	0.875	0.0111	0.422	0.512	0.106	0.378	0.0214	0.652	0.93	0.652	0.857	0.608	0.0585	0.2	0.652	0.652	0.43	0.261	0.228	0.214	0.799
0.604	0.652	0.229	0.404	0.2	0.652	0.917	0.404	0.652	0.188	0.652	0.652	0.931	0.0739	0.306	0.833	0.652	0.135	0.387	0.581	0.968	0.203	0.316	0.652	0.017	0.652	0.0596	0.316	0.573	0.875	0.0111	0.422	0.512	0.106	0.378	0.0214	0.652	0.93	0.652	0.857	0.608	0.0585	0.2	0.652	0.652	0.43	0.261	0.228	0.214	0.799
0.604	0.652	0.229	0.404	0.2	0.652	0.917	0.404	0.652	0.188	0.652	0.652	0.931	0.0739	0.306	0.833	0.652	0.135	0.387	0.581	0.968	0.203	0.316	0.652	0.017	0.652	0.0596	0.316	0.573	0.875	0.0111	0.422	0.67	0.106	0.378	0.0214	0.652	0.93	0.652	0.857	0.608	0.0585	0.2	0.652	0.652	0.43	0.261	0.228	0.214	0.799
0.604	0.652	0.229	0.404	0.2	0.652	0.917	0.404	0.652	0.188	0.652	0.652	0.931	0.0739	0.306	0.833	0.652	0.135	0.387	0.581	0.968	0.203	0.316	0.652	0.017	0.652	0.0596	0.316	0.573	0.875	0.0111	0.422	0.67	0.106	0.378	0.0214	0.652	0.93	0.652	0.857	0.608	0.0585	0.2	0.652	0.652	0.43	0.261	0.228	0.214	0.799
0.604	0.652	0.229	0.404	0.2	0.652	0.917	0.404	0.652	0.188	0.652	0.652	0.931	0.0739	0.306	0.833	0.652	0.135	0.387	0.581	0.968	0.203	0.316	0.652	0.017	0.652	0.0596	0.316	0.573	0.875	0.0111	0.422	0.67	0.106	0.378	0.0214	0.652	0.93	0.652	0.857	0.608	0.0585	0.2	0.652	0.652	0.43	0.261	0.228	0.214	0.799
0.604	0.652	0.229	0.404	0.2	0.652	0.917	0.404	0.652	0.188	0.652	0.652	0.931	0.0739	0.306	0.833	0.652	0.135	0.387	0.581	0.968	0.203	0.316	0.652	0.017	0.652	0.0596	0.316	0.573	0.875	0.0111	0.422	0.67	0.106	0.378	0.0214	0.652	0.93	0.652	0.857	0.608	0.0585	0.2	0.652	0.652	0.43	0.261	0.228	0.214	0.799
0.604	0.652	0.229	0.404	0.2	0.652	0.917	0.404	0.652	0.188	0.652	0.652	0.931	0.0739	0.306	0.833	0.652	0.135	0.387	0.581	0.968	0.203	0.316	0.652	0.017	0.652	0.0596	0.316	0.573	0.875	0.0111	0.422	0.67	0.106	0.378	0.0214	0.652	0.93	0.652	0.857	0.608	0.0585	0.2	0.652	0.652	0.43	0.261	0.228	0.214	0.799
0.604	0.652	0.229	0.404	0.2	0.652	0.917	0.404	0.652	0.188	0.652	0.652	0.931	0.0739	0.306	0.833	0.652	0.135	0.387	0.581	0.968	0.203	0.316	0.652	0.017	0.652	0.0596	0.316	0.573	0.875	0.0111	0.422	0.67	0.106	0.378	0.0214	0.652	0.93	0.652	0.857	0.608	0.0585	0.2	0.652	0.652	0.43	0.261	0.228	0.214	0.799
0.604	0.652	0.229	0.404	0.2	0.652	0.917	0.404	0.652	0.188	0.652	0.652	0.931	0.0739	0.306	0.833	0.652	0.135	0.387	0.581	0.968	0.203	0.316	0.652	0.017	0.652	0.0596	0.316	0.573	0.875	0.0111	0.422	0.67	0.106	0.378	0.0214	0.652	0.93	0.652	0.857	0.608	0.0585	0.2	0.652	0.652	0.43	0.261	0.228	0.214	0.799
0.604	0.652	0.229	0.404	0.2	0.652	0.917	0.404	0.652	0.188	0.652	0.652	0.931	0.0739	0.306	0.833	0.652	0.135	0.387	0.581	0.968	0.203	0.316	0.652	0.017	0.652	0.0596	0.316	0.573	0.875	0.0111	0.422	0.67	0.106	0.378	0.0214	0.652	0.93	0.652	0.857	0.608	0.0585	0.2	0.652	0.652	0.43	0.261	0.228	0.214	0.799
0.604	0.652	0.229	0.404	0.2	0.652	0.917	0.404	0.652	0.188	0.652	0.652	0.931	0.0739	0.306	0.833	0.652	0.135	0.387	0.581	0.968	0.203	0.316	0.652	0.017	0.652	0.0596	0.316	0.573	0.875	0.0111	0.422	0.67	0.106	0.378	0.0214	0.652	0.93	0.652	0.857	0.608	0.0585	0.2	0.652	0.652	0.43	0.261	0.228	0.214	0.799
0.604	0.652	0.229	0.404	0.2	0.652	0.917	0.404	0.652	0.188	0.652	0.652	0.931	0.0739	0.306	0.833	0.652	0.135	0.387	0.581	0.968	0.203	0.316	0.652	0.017	0.652	0.0596	0.316	0.573	0.875	0.0111	0.422	0.67	0.106	0.378	0.0214	0.652	0.93	0.652	0.857	0.608	0.0585	0.2	0.652	0.652	0.43	0.261	0.228	0.214	0.799
0.604	0.652	0.229	0.404	0.2	0.652	0.917	0.404	0.652	0.188	0.652	0.652	0.931	0.0739	0.306	0.833	0.652	0.135	0.387	0.581	0.968	0.203	0.316	0.652	0.017	0.652	0.0596	0.316	0.573	0.875	0.0111	0.422	0.67	0.106	0.378	0.0214	0.652	0.93	0.652	0.857	0.608	0.0585	0.2	0.652	0.652	0.43	0.261	0.228	0.214	0.799
0.604	0.652	0.229	0.404	0.2	0.652	0.917	0.404	0.652	0.188	0.652	0.652	0.931	0.0739	0.306	0.833	0.652	0.135	0.387	0.581	0.968	0.203	0.316	0.652	0.017	0.652	0.0596	0.316	0.573	0.875	0.0111	0.422	0.67	0.106	0.378	0.0214	0.652	0.93	0.652	0.857	0.608	0.0585	0.2	0.652	0.652	0.62	0.261	0.228	0.214	0.799
0.604	0.652	0.229	0.404	0.2	0.652	0.917	0.404	0.652	0.188	0.652	0.652	0.931	0.0739	0.306	0.833	0.652	0.135	0.387	0.581	0.968	0.203	0.316	0.652	0.017	0.652	0.0596	0.991	0.573	0.875	0.0111	0.422	0.67	0.106	0.378	0.0214	0.652	0.93	0.652	0.857	0.608	0.0585	0.2	0.652	0.652	0.62	0.261	0.228	0.214	0.799
0.604	0.652	0.229	0.404	0.2	0.652	0.917	0.404	0.652	0.188	0.652	0.652	0.931	0.0739	0.306	0.833	0.652	0.135	0.387	0.581	0.968	0.203	0.316	0.652	0.017	0.652	0.0596	0.991	0.573	0.875	0.0111	0.422	0.67	0.106	0.378	0.0214	0.652	0.93	0.652	0.857	0.608	0.0585	0.2	0.652	0.652	0.62	0.261	0.228	0.214	0.799
0.604	0.652	0.229	0.404	0.2	0.652	0.917	0.404	0.652	0.188	0.652	0.652	0.931	0.0739	0.306	0.833	0.652	0.135	0.387	0.581	0.968	0.203	0.316	0.652	0.017	0.652	0.0596	0.991	0.573	0.875	0.0111	0.422	0.67	0.106	0.378	0.0214	0.652	0.93	0.652	0.857	0.608	0.0585	0.2	0.652	0.652	0.62	0.261	0.228	0.214	0.799
0.604	0.652	0.229	0.404	0.2	0.652	0.917	0.404	0.652	0.188	0.652	0.652	0.931	0.0739	0.306	0.833	0.652	0.135	0.387	0.581	0.968	0.203	0.316	0.652	0.017	0.652	0.0596	0.991	0.573	0.875	0.0111	0.422	0.67	0.106	0.378	0.0214	0.652	0.93	0.652	0.857	0.608	0.0585	0.2	0.652	0.652	0.62	0.261	0.228	0.214	0.799
0.604	0.652	0.229	0.404	0.2	0.652	0.917	0.404	0.652	0.188	0.652	0.652	0.931	0.0739	0.306	0.833	0.652	0.135	0.387	0.581	0.968	0.203	0.316	0.652	0.017	0.652	0.0596	0.991	0.573	0.875	0.0111	0.422	0.67	0.106	0.378	0.0214	0.652	0.93	0.652	0.857	0.608	0.0585	0.2	0.652	0.652	0.62	0.261	0.228	0.214	0.799
0.604	0.652	0.229	0.404	0.2	0.652	0.917	0.404	0.652	0.188	0.652	0.652	0.931	0.0739	0.306	0.833	0.652	0.135	0.387	0.581	0.968	0.203	0.316	0.652	0.017	0.652	0.0596	0.991	0.573	0.875	0.0111	0.422	0.67	0.106	0.378	0.0214	0.652	0.93	0.652	0.857	0.608	0.0585	0.2	0.652	0.652	0.62	0.261	0.228	0.214	0.799
0.604	0.652	0.229	0.404	0.2	0.652	0.917	0.404	0.652	0.188	0.652	0.652	0.931	0.0739	0.306	0.833	0.652	0.135	0.387	0.581	0.968	0.203	0.316	0.652	0.017	0.652	0.0596	0.991	0.573	0.875	0.0111	0.422	0.67	0.106	0.378	0.0214	0.652	0.93	0.652	0.857	0.608	0.0585	0.2	0.652	0.652	0.62	0.261	0.228	0.214	0.799
0.604	0.652	0.229	0.404	0.2	0.652	0.917	0.404	0.652	0.188	0.652	0.652	0.931	0.0739	0.306	0.833	0.652	0.135	0.387	0.581	0.968	0.203	0.316	0.652	0.017	0.652	0.0596	0.991	0.573	0.875	0.0111	0.422	0.67	0.106	0.378	0.0214	0.652	0.93	0.652	0.857	0.608	0.0585	0.2	0.652	0.652	0.62	0.261	0.228	0.214	0.799
0.604	0.652	0.229	0.404	0.2	0.652	0.917	0.404	0.652	0.188	0.652	0.652	0.931	0.0739	0.306	0.833	0.652	0.135	0.387	0.581	0.968	0.203	0.316	0.652	0.017	0.652	0.0596	0.991	0.573	0.875	0.0111	0.422	0.67	0.106	0.378	0.0214	0.652	0.93	0.652	0.857	0.608	0.0585	0.2	0.652	0.652	0.62	0.261	0.228	0.214	0.799
0.604	0.652	0.229	0.404	0.2	0.652	0.917	0.404	0.652	0.188	0.652	0.652	0.931	0.0739	0.306	0.833	0.652	0.135	0.387	0.581	0.968	0.203	0.316	0.652	0.017	0.652	0.0596	0.991	0.573	0.875	0.0111	0.422	0.67	0.106	0.378	0.0214	0.652	0.93	0.652	0.857	0.608	0.0585	0.2	0.652	0.652	0.62	0.261	0.228	0.214	0.799
0.604	0.652	0.229	0.404	0.2	0.652	0.917	0.404	0.652	0.188	0.652	0.652	0.931	0.0739	0.306	0.833	0.652	0.135	0.387	0.581	0.968	0.203	0.316	0.652	0.017	0.652	0.0596	0.991	0.573	0.875	0.0111	0.422	0.67	0.106	0.378	0.0214	0.652	0.93	0.652	0.857	0.608	0.0585	0.2	0.652	0.652	0.62	0.261	0.228	0.214	0.799
0.604	0.652	0.229	0.404	0.2	0.652	0.917	0.404	0.652	0.188	0.652	0.652	0.931	0.0739	0.306	0.833	0.652	0.135	0.387	0.581	0.968	0.203	0.316	0.652	0.017	0.652	0.0596	0.991	0.573	0.875	0.0111	0.422	0.67	0.106	0.378	0.0214	0.652	0.93	0.652	0.857	0.608	0.0585	0.2	0.652	0.652	0.62	0.261	0.228	0.214	0.799
0.604	0.652	0.229	0.404	0.2	0.652	0.917	0.404	0.652	0.188	0.652	0.652	0.931	0.0739	0.306	0.833	0.652	0.135	0.387	0.581	0.968	0.203	0.316	0.652	0.017	0.652	0.0596	0.991	0.573	0.875	0.0111	0.422	0.67	0.106	0.378	0.0214	0.652	0.93	0.652	0.857	0.608	0.0585	0.2	0.652	0.652	0.62	0.261	0.228	0.214	0.799
0.604	0.652	0.229	0.404	0.2	0.652	0.917	0.404	0.652	0.188	0.652	0.652	0.931	0.0739	0.306	0.833	0.652	0.135	0.387	0.581	0.968	0.203	0.316	0.652	0.017	0.652	0.0596	0.991	0.573	0.875	0.0111	0.422	0.67	0.106	0.378	0.0214	0.652	0.93	0.652	0.857	0.608	0.0585	0.2	0.652	0.652	0.62	0.261	0.228	0.214	0.799
0.604	0.652	0.229	0.404	0.2	0.652	0.917	0.404	0.652	0.188	0.652	0.652	0.931	0.0739	0.306	0.0224	0.652	0.135	0.387	0.581	0.968	0.203	0.316	0.652	0.017	0.652	0.0596	0.991	0.573	0.875	0.0111	0.422	0.67	0.106	0.378	0.0214	0.652	0.93	0.652	0.857	0.608	0.0585	0.2	0.652	0.652	0.62	0.261	0.228	0.214	0.799
0.88	0.652	0.229	0.404	0.2	0.652	0.917	0.404	0.652	0.188	0.652	0.652	0.931	0.0739	0.306	0.0224	0.652	0.135	0.387	0.581	0.968	0.203	0.316	0.652	0.017	0.652	0.0596	0.991	0.573	0.875	0.0111	0.422	0.67	0.106	0.378	0.0214	0.652	0.93	0.652	0.857	0.608	0.0585	0.2	0.652	0.652	0.62	0.261	0.228	0.214	0.799
0.88	0.652	0.229	0.404	0.2	0.652	0.917	0.404	0.652	0.188	0.652	0.652	0.931	0.0739	0.306	0.0224	0.652	0.135	0.387	0.581	0.968	0.203	0.316	0.652	0.017	0.652	0.0596	0.991	0.573	0.875	0.0111	0.422	0.67	0.106	0.378	0.0214	0.652	0.93	0.652	0.857	0.608	0.0585	0.2	0.652	0.652	0.62	0.261	0.228	0.214	0.799
0.88	0.652	0.229	0.404	0.2	0.652	0.917	0.404	0.652	0.188	0.652	0.652	0.931	0.0739	0.306	0.0224	0.652	0.135	0.387	0.581	0.968	0.203	0.316	0.652	0.017	0.652	0.0596	0.991	0.573	0.875	0.0111	0.422	0.67	0.106	0.378	0.0214	0.652	0.93	0.652	0.857	0.608	0.0585	0.2	0.652	0.652	0.62	0.261	0.228	0.214	0.799
0.88	0.652	0.229	0.404	0.2	0.652	0.917	0.404	0.652	0.188	0.652	0.652	0.52	0.0739	0.306	0.0224	0.652	0.135	0.387	0.581	0.968	0.203	0.316	0.652	0.017	0.652	0.0596	0.991	0.573	0.875	0.0111	0.422	0.67	0.106	0.378	0.0214	0.652	0.93	0.652	0.857	0.608	0.0585	0.2	0.652	0.652	0.62	0.261	0.228	0.214	0.799
0.88	0.652	0.229	0.404	0.2	0.652	0.917	0.404	0.652	0.188	0.652	0.652	0.52	0.0739	0.306	0.0224	0.652	0.135	0.387	0.581	0.968	0.203	0.316	0.652	0.017	0.652	0.0596	0.991	0.573	0.875	0.0111	0.422	0.67	0.106	0.378	0.0214	0.652	0.93	0.652	0.857	0.608	0.0585	0.2	0.652	0.652	0.62	0.261	0.228	0.214	0.799
0.88	0.652	0.229	0.404	0.2	0.652	0.917	0.404	0.652	0.188	0.652	0.652	0.52	0.0739	0.306	0.0224	0.652	0.135	0.387	0.581	0.968	0.203	0.316	0.652	0.017	0.652	0.0596	0.991	0.573	0.875	0.0111	0.422	0.67	0.106	0.378	0.0214	0.652	0.93	0.652	0.857	0.608	0.0585	0.2	0.652	0.652	0.62	0.261	0.228	0.0199	0.799
0.88	0.652	0.229	0.404	0.2	0.652	0.917	0.404	0.652	0.188	0.652	0.652	0.52	0.0739	0.306	0.0224	0.652	0.135	0.387	0.581	0.968	0.203	0.316	0.652	0.017	0.652	0.0596	0.991	0.573	0.875	0.0111	0.422	0.67	0.106	0.378	0.0214	0.652	0.93	0.652	0.857	0.608	0.0585	0.2	0.652	0.652	0.62	0.261	0.228	0.0199	0.799
0.88	0.652	0.229	0.404	0.2	0.652	0.917	0.404	0.652	0.188	0.652	0.652	0.52	0.0739	0.306	0.0224	0.652	0.135	0.387	0.581	0.968	0.203	0.316	0.652	0.017	0.652	0.0596	0.991	0.573	0.875	0.0111	0.422	0.67	0.106	0.378	0.0214	0.652	0.93	0.652	0.857	0.608	0.0585	0.2	0.652	0.652	0.62	0.261	0.228	0.0199	0.799
0.88	0.652	0.229	0.404	0.2	0.652	0.917	0.404	0.652	0.188	0.652	0.652	0.52	0.0739	0.306	0.0224	0.652	0.135	0.387	0.581	0.968	0.203	0.316	0.652	0.017	0.652	0.0596	0.991	0.573	0.875	0.0111	0.422	0.67	0.106	0.378	0.0214	0.652	0.93	0.652	0.857	0.608	0.0585	0.2	0.652	0.652	0.62	0.261	0.228	0.0199	0.799
0.88	0.652	0.229	0.404	0.2	0.652	0.917	0.404	0.652	0.188	0.652	0.652	0.52	0.0739	0.306	0.0224	0.652	0.135	0.387	0.581	0.968	0.203	0.316	0.652	0.017	0.652	0.0596	0.991	0.573	0.875	0.0111	0.422	0.67	0.106	0.378	0.0214	0.652	0.93	0.652	0.857	0.608	0.0585	0.2	0.652	0.652	0.62	0.261	0.228	0.0199	0.799
0.88	0.652	0.229	0.404	0.2	0.652	0.917	0.404	0.652	0.188	0.652	0.652	0.52	0.0739	0.306	0.0224	0.652	0.135	0.387	0.581	0.968	0.203	0.316	0.652	0.017	0.652	0.0596	0.991	0.573	0.875	0.0111	0.422	0.67	0.106	0.378	0.0214	0.652	0.93	0.652	0.857	0.608	0.0585	0.2	0.652	0.652	0.62	0.261	0.228	0.0199	0.799
0.88	0.652	0.229	0.404	0.2	0.652	0.917	0.404	0.652	0.188	0.652	0.652	0.52	0.0739	0.306	0.0224	0.652	0.135	0.387	0.581	0.968	0.203	0.316	0.652	0.017	0.652	0.0596	0.991	0.573	0.875	0.0111	0.422	0.67	0.106	0.378	0.0214	0.652	0.93	0.652	0.857	0.608	0.0585	0.2	0.652	0.652	0.62	0.261	0.228	0.0199	0.799
0.88	0.652	0.229	0.404	0.2	0.652	0.917	0.404	0.652	0.188	0.652	0.652	0.52	0.0739	0.306	0.0224	0.652	0.135	0.387	0.581	0.968	0.203	0.316	0.652	0.017	0.652	0.0596	0.991	0.573	0.875	0.0111	0.422	0.67	0.106	0.378	0.0214	0.652	0.93	0.652	0.857	0.608	0.0585	0.2	0.652	0.652	0.62	0.261	0.228	0.0199	0.799
0.88	0.652	0.229	0.404	0.2	0.652	0.917	0.404	0.652	0.188	0.652	0.652	0.52	0.0739	0.306	0.0224	0.652	0.135	0.387	0.581	0.968	0.203	0.316	0.652	0.017	0.652	0.0596	0.991	0.573	0.875	0.0111	0.422	0.67	0.106	0.378	0.0214	0.652	0.93	0.652	0.857	0.608	0.0585	0.2	0.652	0.652	0.62	0.261	0.228	0.0199	0.799
0.88	0.652	0.229	0.404	0.2	0.652	0.917	0.404	0.652	0.188	0.652	0.652	0.52	0.0739	0.306	0.0224	0.652	0.135	0.387	0.581	0.968	0.203	0.316	0.652	0.017	0.652	0.0596	0.991	0.573	0.875	0.0111	0.422	0.67	0.106	0.378	0.0214	0.652	0.93	0.652	0.857	0.608	0.0585	0.2	0.652	0.652	0.62	0.261	0.228	0.0199	0.799
0.88	0.652	0.229	0.404	0.2	0.652	0.917	0.404	0.652	0.188	0.652	0.652	0.52	0.0739	0.306	0.0224	0.652	0.135	0.387	0.581	0.968	0.203	0.316	0.652	0.017	0.652	0.0596	0.991	0.573	0.875	0.0111	0.422	0.67	0.106	0.378	0.031	0.652	0.93	0.652	0.857	0.608	0.0585	0.2	0.652	0.652	0.62	0.261	0.228	0.0199	0.799
0.88	0.652	0.229	0.404	0.2	0.652	0.917	0.404	0.652	0.188	0.652	0.652	0.52	0.0739	0.306	0.0224	0.652	0.135	0.387	0.581	0.968	0.203	0.316	0.652	0.017	0.652	0.0596	0.991	0.573	0.875	0.0111	0.422	0.67	0.106	0.378	0.031	0.652	0.93	0.652	0.857	0.608	0.0585	0.2	0.652	0.652	0.62	0.261	0.228	0.0199	0.799
0.88	0.652	0.229	0.404	0.2	0.652	0.917	0.404	0.652	0.188	0.652	0.652	0.52	0.0739	0.306	0.0224	0.652	0.135	0.387	0.581	0.968	0.203	0.316	0.652	0.017	0.652	0.0596	0.991	0.573	0.875	0.0111	0.422	0.67	0.106	0.378	0.031	0.652	0.93	0.652	0.857	0.608	0.0585	0.2	0.652	0.652	0.62	0.261	0.228	0.0199	0.799
0.88	0.652	0.229	0.404	0.2	0.652	0.917	0.404	0.652	0.188	0.652	0.652	0.52	0.0739	0.306	0.0224	0.652	0.135	0.387	0.581	0.968	0.203	0.316	0.652	0.017	0.652	0.0596	0.991	0.573	0.875	0.0111	0.422	0.67	0.106	0.378	0.031	0.652	0.93	0.652	0.857	0.608	0.0585	0.2	0.652	0.652	0.62	0.261	0.228	0.0199	0.799
0.88	0.652	0.229	0.404	0.2	0.652	0.917	0.404	0.652	0.188	0.652	0.652	0.52	0.0739	0.306	0.0224	0.652	0.135	0.387	0.581	0.968	0.203	0.316	0.652	0.017	0.652	0.0596	0.991	0.573	0.875	0.0111	0.422	0.67	0.106	0.378	0.031	0.652	0.93	0.652	0.857	0.608	0.0585	0.2	0.652	0.652	0.62	0.261	0.228	0.0199	0.799
0.88	0.652	0.229	0.404	0.2	0.652	0.917	0.404	0.652	0.188	0.652	0.652	0.52	0.0739	0.306	0.0224	0.652	0.135	0.387	0.581	0.968	0.203	0.316	0.652	0.017	0.652	0.0596	0.991	0.573	0.875	0.0111	0.422	0.67	0.106	0.378	0.031	0.652	0.93	0.652	0.857	0.608	0.0585	0.2	0.652	0.652	0.62	0.261	0.228	0.0199	0.799
0.88	0.652	0.229	0.404	0.2	0.652	0.917	0.404	0.652	0.188	0.652	0.652	0.52	0.0739	0.306	0.0224	0.652	0.135	0.387	0.581	0.968	0.203	0.316	0.652	0.017	0.652	0.0596	0.991	0.573	0.875	0.0111	0.422	0.67	0.106	0.378	0.031	0.652	0.93	0.652	0.857	0.608	0.0585	0.2	0.652	0.652	0.62	0.261	0.228	0.0199	0.799
0.88	0.652	0.229	0.404	0.2	0.652	0.917	0.404	0.652	0.188	0.652	0.652	0.52	0.0739	0.306	0.0224	0.652	0.135	0.387	0.581	0.968	0.203	0.316	0.652	0.017	0.652	0.0596	0.991	0.573	0.875	0.0111	0.422	0.67	0.106	0.378	0.031	0.652	0.93	0.652	0.857	0.608	0.0585	0.2	0.652	0.652	0.62	0.261	0.228	0.0199	0.799
0.88	0.652	0.229	0.404	0.2	0.652	0.917	0.404	0.652	0.188	0.652	0.652	0.52	0.0739	0.306	0.0224	0.652	0.135	0.387	0.581	0.968	0.203	0.316	0.652	0.017	0.652	0.0596	0.991	0.573	0.875	0.0111	0.422	0.67	0.106	0.378	0.031	0.652	0.93	0.652	0.857	0.608	0.0585	0.2	0.652	0.652	0.62	0.261	0.228	0.0199	0.799
0.88	0.652	0.229	0.404	0.2	0.652	0.917	0.404	0.652	0.188	0.652	0.652	0.52	0.0739	0.306	0.0224	0.652	0.135	0.387	0.581	0.968	0.203	0.316	0.652	0.017	0.652	0.0596	0.991	0.573	0.875	0.0111	0.422	0.67	0.106	0.378	0.031	0.652	0.93	0.652	0.857	0.608	0.0585	0.2	0.652	0.652	0.62	0.261	0.228	0.0199	0.799
0.88	0.652	0.229	0.404	0.2	0.652	0.917	0.404	0.652	0.188	0.652	0.652	0.52	0.0739	0.306	0.0224	0.652	0.135	0.387	0.581	0.968	0.203	0.316	0.652	0.017	0.652	0.0596	0.991	0.573	0.875	0.0111	0.422	0.67	0.106	0.378	0.031	0.652	0.93	0.652	0.857	0.608	0.0585	0.2	0.652	0.652	0.62	0.261	0.228	0.0199	0.799
0.88	0.652	0.229	0.404	0.2	0.652	0.917	0.404	0.652	0.188	0.652	0.652	0.52	0.0739	0.306	0.0224	0.652	0.135	0.387	0.581	0.968	0.203	0.316	0.652	0.017	0.652	0.0596	0.991	0.573	0.875	0.0111	0.422	0.67	0.106	0.378	0.031	0.652	0.93	0.652	0.857	0.608	0.0585	0.2	0.652	0.652	0.62	0.261	0.228	0.0199	0.799
0.88	0.652	0.229	0.404	0.2	0.652	0.917	0.404	0.652	0.188	0.652	0.652	0.52	0.0739	0.306	0.0224	0.652	0.135	0.387	0.581	0.968	0.203	0.316	0.652	0.017	0.652	0.0596	0.991	0.573	0.875	0.0111	0.422	0.67	0.106	0.378	0.031	0.652	0.93	0.652	0.857	0.608	0.0585	0.2	0.652	0.652	0.62	0.261	0.228	0.0199	0.799
0.291	0.652	0.229	0.404	0.2	0.652	0.917	0.404	0.652	0.188	0.652	0.652	0.52	0.0739	0.306	0.0224	0.652	0.135	0.387	0.581	0.968	0.203	0.316	0.652	0.017	0.652	0.0596	0.991	0.573	0.875	0.0111	0.422	0.67	0.106	0.378	0.031	0.652	0.93	0.652	0.857	0.608	0.0585	0.2	0.652	0.652	0.62	0.261	0.228	0.0199	0.799
0.291	0.652	0.229	0.404	0.2	0.652	0.917	0.404	0.652	0.188	0.652	0.652	0.52	0.0739	0.265	0.0224	0.652	0.135	0.387	0.581	0.968	0.203	0.316	0.652	0.017	0.652	0.435	0.991	0.573	0.875	0.0111	0.422	0.67	0.106	0.378	0.031	0.652	0.93	0.652	0.857	0.608	0.0585	0.2	0.652	0.652	0.62	0.261	0.228	0.0199	0.799
0.291	0.652	0.229	0.404	0.2	0.652	0.917	0.404	0.652	0.188	0.652	0.652	0.52	0.0739	0.265	0.0224	0.652	0.135	0.387	0.581	0.968	0.203	0.316	0.652	0.017	0.652	0.435	0.991	0.573	0.875	0.0111	0.422	0.67	0.106	0.378	0.031	0.652	0.93	0.652	0.857	0.608	0.0585	0.2	0.652	0.652	0.62	0.261	0.228	0.0199	0.799
0.291	0.652	0.229	0.404	0.2	0.652	0.917	0.404	0.652	0.188	0.652	0.652	0.52	0.0739	0.265	0.0224	0.652	0.135	0.387	0.581	0.968	0.203	0.316	0.652	0.017	0.652	0.435	0.991	0.573	0.875	0.0111	0.422	0.67	0.106	0.378	0.031	0.652	0.93	0.652	0.857	0.608	0.0585	0.2	0.652	0.652	0.62	0.261	0.228	0.0199	0.799
0.291	0.652	0.229	0.404	0.2	0.652	0.917	0.404	0.652	0.188	0.652	0.652	0.52	0.0739	0.265	0.0224	0.652	0.135	0.387	0.581	0.968	0.203	0.316	0.652	0.017	0.652	0.435	0.991	0.573	0.875	0.0111	0.422	0.67	0.106	0.378	0.031	0.652	0.93	0.652	0.857	0.608	0.0585	0.2	0.652	0.652	0.62	0.261	0.228	0.0199	0.799
0.291	0.652	0.229	0.404	0.2	0.652	0.917	0.404	0.652	0.188	0.652	0.652	0.52	0.0739	0.265	0.0224	0.652	0.135	0.387	0.581	0.968	0.203	0.316	0.652	0.017	0.652	0.435	0.991	0.573	0.875	0.0111	0.422	0.67	0.106	0.378	0.031	0.652	0.93	0.652	0.857	0.608	0.0585	0.2	0.652	0.652	0.62	0.261	0.228	0.0199	0.799
0.291	0.652	0.229	0.404	0.2	0.652	0.917	0.404	0.652	0.188	0.652	0.652	0.52	0.0739	0.265	0.0224	0.652	0.135	0.387	0.581	0.968	0.203	0.316	0.652	0.017	0.652	0.435	0.991	0.573	0.875	0.0111	0.422	0.67	0.106	0.378	0.031	0.652	0.93	0.652	0.857	0.608	0.0585	0.2	0.652	0.652	0.62	0.261	0.228	0.0199	0.799
0.291	0.652	0.229	0.404	0.2	0.652	0.917	0.404	0.652	0.188	0.652	0.652	0.52	0.0739	0.265	0.0224	0.652	0.135	0.387	0.581	0.968	0.203	0.316	0.652	0.017	0.652	0.435	0.991	0.573	0.875	0.0111	0.422	0.67	0.106	0.378	0.031	0.652	0.93	0.652	0.857	0.608	0.0585	0.2	0.652	0.652	0.62	0.261	0.228	0.0199	0.799
0.291	0.652	0.229	0.404	0.2	0.652	0.917	0.404	0.652	0.188	0.652	0.652	0.52	0.0739	0.265	0.0224	0.652	0.135	0.387	0.581	0.968	0.203	0.316	0.652	0.017	0.652	0.435	0.991	0.573	0.875	0.0111	0.422	0.67	0.106	0.378	0.031	0.652	0.93	0.652	0.857	0.608	0.0585	0.2	0.652	0.652	0.62	0.261	0.228	0.0199	0.799
0.291	0.652	0.229	0.404	0.2	0.652	0.917	0.404	0.652	0.188	0.652	0.652	0.52	0.0739	0.265	0.0224	0.652	0.135	0.387	0.581	0.968	0.203	0.316	0.652	0.505	0.652	0.435	0.991	0.573	0.875	0.0111	0.422	0.67	0.106	0.378	0.031	0.652	0.93	0.652	0.857	0.608	0.0585	0.2	0.652	0.652	0.62	0.261	0.228	0.0199	0.799
0.291	0.652	0.229	0.404	0.2	0.652	0.917	0.404	0.652	0.188	0.652	0.652	0.52	0.0739	0.265	0.0224	0.652	0.135	0.387	0.581	0.968	0.203	0.316	0.652	0.505	0.652	0.435	0.991	0.573	0.875	0.0111	0.422	0.67	0.106	0.378	0.031	0.652	0.93	0.652	0.857	0.608	0.0585	0.2	0.652	0.652	0.62	0.261	0.228	0.0199	0.799
0.291	0.652	0.229	0.404	0.2	0.652	0.917	0.404	0.652	0.188	0.652	0.652	0.52	0.0739	0.265	0.0224	0.652	0.135	0.387	0.581	0.968	0.203	0.316	0.652	0.505	0.652	0.435	0.991	0.573	0.875	0.0111	0.422	0.67	0.106	0.378	0.031	0.652	0.93	0.652	0.857	0.608	0.0585	0.2	0.652	0.652	0.62	0.261	0.228	0.0199	0.799
0.291	0.652	0.229	0.404	0.2	0.652	0.917	0.404	0.652	0.188	0.652	0.652	0.52	0.0739	0.265	0.0224	0.652	0.135	0.387	0.581	0.968	0.98	0.316	0.652	0.505	0.652	0.435	0.991	0.573	0.875	0.0111	0.422	0.67	0.106	0.378	0.031	0.652	0.93	0.652	0.857	0.608	0.0585	0.2	0.652	0.652	0.62	0.261	0.228	0.0199	0.799
0.291	0.652	0.229	0.404	0.2	0.652	0.917	0.404	0.652	0.188	0.652	0.652	0.52	0.0739	0.265	0.0224	0.652	0.135	0.387	0.581	0.968	0.98	0.316	0.652	0.505	0.652	0.435	0.991	0.573	0.875	0.0111	0.422	0.67	0.106	0.378	0.031	0.652	0.93	0.652	0.857	0.608	0.0585	0.2	0.652	0.652	0.62	0.261	0.228	0.0199	0.799
0.291	0.652	0.229	0.404	0.2	0.652	0.917	0.404	0.652	0.188	0.652	0.652	0.52	0.0739	0.265	0.0224	0.652	0.135	0.387	0.581	0.968	0.98	0.316	0.652	0.505	0.652	0.435	0.991	0.573	0.875	0.0111	0.422	0.67	0.106	0.378	0.031	0.652	0.93	0.652	0.857	0.608	0.0585	0.2	0.652	0.652	0.62	0.261	0.228	0.0199	0.799
0.291	0.652	0.229	0.404	0.2	0.652	0.917	0.404	0.652	0.188	0.652	0.652	0.52	0.236	0.265	0.0224	0.652	0.135	0.387	0.581	0.968	0.98	0.316	0.652	0.505	0.652	0.435	0.991	0.573	0.875	0.0111	0.422	0.67	0.106	0.378	0.031	0.652	0.93	0.652	0.857	0.608	0.0585	0.2	0.652	0.652	0.62	0.261	0.228	0.0199	0.799
0.291	0.652	0.229	0.404	0.2	0.652	0.917	0.404	0.652	0.188	0.652	0.652	0.52	0.236	0.265	0.0224	0.652	0.135	0.387	0.581	0.968	0.98	0.633	0.652	0.505	0.652	0.435	0.991	0.573	0.875	0.0111	0.422	0.67	0.106	0.378	0.031	0.652	0.93	0.652	0.857	0.608	0.0585	0.2	0.652	0.652	0.62	0.261	0.228	0.0199	0.799
0.291	0.652	0.229	0.404	0.2	0.652	0.917	0.404	0.652	0.188	0.652	0.652	0.52	0.236	0.265	0.0224	0.652	0.135	0.387	0.581	0.968	0.98	0.633	0.652	0.505	0.652	0.435	0.991	0.573	0.875	0.0111	0.422	0.67	0.106	0.378	0.031	0.652	0.93	0.652	0.857	0.608	0.0585	0.2	0.652	0.652	0.62	0.261	0.228	0.0199	0.799
0.291	0.652	0.229	0.404	0.2	0.652	0.917	0.404	0.652	0.188	0.652	0.652	0.52	0.236	0.265	0.0224	0.652	0.135	0.387	0.581	0.968	0.98	0.633	0.652	0.505	0.652	0.435	0.991	0.573	0.875	0.0111	0.422	0.67	0.106	0.378	0.031	0.652	0.93	0.652	0.857	0.608	0.578	0.2	0.652	0.652	0.62	0.261	0.228	0.0199	0.799
0.291	0.652	0.229	0.404	0.2	0.652	0.917	0.404	0.652	0.188	0.652	0.652	0.52	0.236	0.265	0.0224	0.652	0.135	0.387	0.581	0.968	0.98	0.633	0.652	0.505	0.652	0.435	0.991	0.573	0.875	0.0111	0.422	0.67	0.106	0.378	0.031	0.652	0.93	0.652	0.857	0.608	0.578	0.2	0.652	0.652	0.62	0.261	0.228	0.0199	0.799
0.291	0.652	0.229	0.404	0.2	0.652	0.917	0.404	0.652	0.188	0.652	0.652	0.52	0.236	0.265	0.0224	0.652	0.135	0.387	0.581	0.968	0.98	0.633	0.652	0.505	0.652	0.435	0.991	0.573	0.875	0.0111	0.422	0.67	0.106	0.378	0.031	0.652	0.93	0.652	0.857	0.608	0.578	0.2	0.652	0.652	0.62	0.261	0.228	0.0199	0.799
0.291	0.652	0.229	0.404	0.2	0.652	0.917	0.404	0.652	0.188	0.652	0.652	0.52	0.236	0.265	0.0224	0.652	0.135	0.387	0.581	0.968	0.98	0.633	0.652	0.505	0.652	0.435	0.991	0.573	0.875	0.0111	0.422	0.67	0.106	0.378	0.031	0.652	0.93	0.652	0.857	0.608	0.578	0.2	0.652	0.652	0.62	0.261	0.228	0.0199	0.799
0.291	0.652	0.229	0.404	0.2	0.652	0.917	0.404	0.652	0.188	0.652	0.652	0.52	0.236	0.265	0.0224	0.652	0.135	0.387	0.581	0.968	0.98	0.633	0.652	0.505	0.652	0.435	0.991	0.573	0.875	0.0111	0.422	0.67	0.106	0.378	0.031	0.652	0.93	0.652	0.857	0.608	0.578	0.2	0.652	0.652	0.62	0.261	0.228	0.0199	0.799
0.291	0.652	0.229	0.404	0.2	0.652	0.917	0.404	0.652	0.188	0.652	0.652	0.52	0.236	0.265	0.0224	0.652	0.135	0.387	0.581	0.968	0.98	0.633	0.652	0.505	0.652	0.435	0.991	0.573	0.875	0.0111	0.422	0.67	0.106	0.378	0.031	0.652	0.93	0.652	0.857	0.608	0.578	0.2	0.652	0.652	0.62	0.261	0.228	0.0199	0.799
0.291	0.652	0.229	0.404	0.2	0.652	0.917	0.404	0.652	0.188	0.652	0.652	0.52	0.236	0.265	0.0224	0.652	0.135	0.387	0.581	0.968	0.98	0.633	0.652	0.505	0.652	0.435	0.991	0.573	0.875	0.0111	0.422	0.67	0.106	0.378	0.031	0.652	0.93	0.652	0.857	0.608	0.578	0.2	0.652	0.652	0.62	0.261	0.228	0.0199	0.799
0.291	0.652	0.229	0.404	0.2	0.652	0.917	0.404	0.652	0.188	0.652	0.652	0.52	0.236	0.0169	0.0224	0.652	0.135	0.387	0.581	0.968	0.98	0.633	0.652	0.505	0.652	0.435	0.991	0.573	0.875	0.0111	0.422	0.67	0.106	0.378	0.031	0.652	0.93	0.652	0.857	0.608	0.578	0.2	0.652	0.652	0.62	0.261	0.228	0.0199	0.799
0.291	0.652	0.229	0.404	0.2	0.652	0.917	0.404	0.652	0.188	0.652	0.652	0.52	0.236	0.0169	0.0224	0.652	0.135	0.387	0.581	0.968	0.98	0.633	0.652	0.505	0.652	0.435	0.991	0.573	0.875	0.0111	0.422	0.67	0.106	0.378	0.031	0.652	0.93	0.652	0.857	0.608	0.578	0.2	0.652	0.652	0.62	0.261	0.228	0.0199	0.799
0.291	0.652	0.229	0.404	0.2	0.652	0.917	0.404	0.652	0.188	0.652	0.652	0.52	0.236	0.0169	0.0224	0.652	0.135	0.387	0.581	0.968	0.98	0.633	0.652	0.505	0.652	0.435	0.991	0.573	0.875	0.0111	0.422	0.67	0.106	0.378	0.031	0.652	0.93	0.652	0.857	0.608	0.578	0.2	0.652	0.652	0.62	0.261	0.228	0.0199	0.799
0.291	0.652	0.229	0.404	0.2	0.652	0.917	0.404	0.652	0.188	0.652	0.652	0.52	0.236	0.0169	0.0224	0.652	0.135	0.387	0.581	0.968	0.98	0.633	0.652	0.505	0.652	0.435	0.991	0.573	0.875	0.0111	0.422	0.67	0.106	0.378	0.031	0.652	0.93	0.652	0.857	0.608	0.578	0.2	0.652	0.652	0.62	0.261	0.228	0.0199	0.799
0.291	0.652	0.229	0.404	0.2	0.652	0.917	0.404	0.652	0.188	0.652	0.652	0.52	0.236	0.0169	0.0224	0.652	0.135	0.387	0.581	0.968	0.98	0.633	0.652	0.505	0.652	0.435	0.991	0.573	0.875	0.0111	0.422	0.67	0.106	0.378	0.031	0.652	0.93	0.652	0.857	0.608	0.578	0.2	0.652	0.652	0.62	0.261	0.228	0.0199	0.799
0.291	0.652	0.229	0.404	0.2	0.652	0.917	0.404	0.652	0.188	0.652	0.652	0.52	0.236	0.0169	0.0224	0.652	0.135	0.387	0.581	0.968	0.98	0.633	0.652	0.505	0.652	0.435	0.991	0.573	0.875	0.0111	0.422	0.67	0.106	0.378	0.031	0.652	0.93	0.652	0.857	0.608	0.578	0.2	0.652	0.652	0.62	0.261	0.228	0.0199	0.799
0.291	0.652	0.229	0.404	0.2	0.652	0.917	0.404	0.652	0.188	0.652	0.652	0.52	0.236	0.0169	0.0224	0.652	0.135	0.387	0.581	0.968	0.98	0.633	0.652	0.505	0.652	0.435	0.991	0.573	0.875	0.0111	0.422	0.67	0.106	0.378	0.031	0.652	0.93	0.652	0.857	0.608	0.578	0.2	0.652	0.652	0.62	0.261	0.228	0.0199	0.799
0.291	0.652	0.229	0.404	0.2	0.652	0.917	0.404	0.652	0.188	0.652	0.652	0.52	0.236	0.0169	0.0224	0.652	0.135	0.387	0.581	0.968	0.98	0.633	0.652	0.505	0.652	0.435	0.991	0.573	0.875	0.0111	0.422	0.67	0.106	0.378	0.031	0.652	0.93	0.652	0.857	0.608	0.578	0.2	0.652	0.652	0.62	0.261	0.228	0.0199	0.799
0.291	0.652	0.229	0.404	0.2	0.652	0.917	0.404	0.652	0.188	0.652	0.652	0.52	0.236	0.0169	0.0224	0.652	0.135	0.387	0.581	0.968	0.98	0.633	0.652	0.505	0.652	0.435	0.991	0.573	0.875	0.0111	0.422	0.67	0.106	0.378	0.031	0.652	0.93	0.652	0.857	0.608	0.578	0.2	0.652	0.652	0.62	0.261	0.228	0.0199	0.799
0.291	0.652	0.229	0.404	0.2	0.652	0.917	0.404	0.652	0.188	0.652	0.652	0.52	0.236	0.0169	0.0224	0.652	0.135	0.387	0.581	0.968	0.98	0.633	0.652	0.505	0.652	0.435	0.991	0.573	0.875	0.0111	0.422	0.67	0.106	0.378	0.031	0.652	0.93	0.652	0.857	0.608	0.578	0.2	0.652	0.652	0.62	0.261	0.228	0.0199	0.799
0.291	0.652	0.229	0.404	0.2	0.652	0.917	0.404	0.652	0.188	0.652	0.652	0.52	0.236	0.0169	0.0224	0.652	0.135	0.387	0.581	0.968	0.98	0.633	0.652	0.505	0.652	0.435	0.991	0.573	0.875	0.0111	0.422	0.67	0.106	0.378	0.031	0.652	0.93	0.652	0.857	0.608	0.143	0.2	0.652	0.652	0.62	0.261	0.228	0.0199	0.799
0.291	0.652	0.229	0.404	0.2	0.652	0.917	0.404	0.652	0.188	0.652	0.652	0.52	0.236	0.0169	0.0224	0.652	0.135	0.387	0.581	0.968	0.98	0.633	0.652	0.505	0.652	0.435	0.991	0.573	0.875	0.0111	0.422	0.67	0.106	0.378	0.031	0.652	0.93	0.652	0.857	0.608	0.143	0.2	0.652	0.652	0.62	0.261	0.228	0.0199	0.799
0.291	0.652	0.229	0.404	0.2	0.652	0.917	0.404	0.652	0.188	0.652	0.652	0.52	0.236	0.0169	0.0224	0.652	0.135	0.387	0.581	0.968	0.98	0.633	0.652	0.505	0.652	0.435	0.991	0.573	0.875	0.0111	0.422	0.67	0.106	0.378	0.031	0.652	0.93	0.652	0.857	0.608	0.143	0.2	0.652	0.652	0.62	0.261	0.228	0.0199	0.799
0.291	0.652	0.229	0.404	0.2	0.652	0.917	0.404	0.652	0.188	0.652	0.652	0.52	0.236	0.0169	0.0224	0.652	0.135	0.387	0.581	0.968	0.98	0.633	0.652	0.505	0.652	0.435	0.991	0.573	0.875	0.0111	0.422	0.67	0.106	0.378	0.031	0.652	0.93	0.652	0.857	0.608	0.143	0.2	0.652	0.652	0.62	0.261	0.228	0.0199	0.799
0.291	0.652	0.229	0.404	0.2	0.652	0.917	0.404	0.652	0.188	0.652	0.652	0.52	0.236	0.0169	0.0224	0.652	0.135	0.387	0.581	0.968	0.98	0.633	0.652	0.505	0.652	0.435	0.991	0.573	0.875	0.0111	0.422	0.67	0.106	0.378	0.031	0.652	0.93	0.652	0.857	0.608	0.143	0.2	0.652	0.652	0.62	0.261	0.228	0.0199	0.799
0.291	0.652	0.229	0.404	0.2	0.652	0.917	0.404	0.652	0.188	0.652	0.652	0.52	0.236	0.0169	0.0224	0.652	0.135	0.387	0.581	0.968	0.98	0.633	0.652	0.505	0.652	0.435	0.991	0.573	0.875	0.0111	0.422	0.67	0.106	0.378	0.031	0.652	0.93	0.652	0.857	0.608	0.143	0.2	0.652	0.652	0.62	0.261	0.228	0.0199	0.799
0.291	0.652	0.229	0.404	0.2	0.652	0.917	0.404	0.652	0.188	0.652	0.652	0.52	0.236	0.0169	0.0224	0.652	0.135	0.387	0.581	0.968	0.98	0.633	0.652	0.505	0.652	0.435	0.991	0.573	0.875	0.0111	0.422	0.67	0.106	0.378	0.031	0.652	0.93	0.652	0.857	0.608	0.143	0.2	0.652	0.652	0.62	0.261	0.228	0.0199	0.799
0.291	0.652	0.229	0.404	0.2	0.652	0.917	0.404	0.652	0.188	0.652	0.652	0.52	0.236	0.0169	0.0224	0.652	0.135	0.387	0.581	0.968	0.98	0.633	0.652	0.505	0.652	0.435	0.991	0.573	0.875	0.0111	0.422	0.67	0.106	0.378	0.031	0.652	0.93	0.652	0.857	0.608	0.143	0.2	0.652	0.652	0.62	0.261	0.228	0.0199	0.799
0.291	0.652	0.229	0.404	0.2	0.652	0.917	0.404	0.652	0.188	0.652	0.652	0.52	0.236	0.0169	0.0224	0.652	0.135	0.387	0.581	0.968	0.98	0.633	0.652	0.505	0.652	0.435	0.991	0.573	0.875	0.0111	0.422	0.67	0.106	0.378	0.031	0.652	0.93	0.652	0.857	0.608	0.143	0.2	0.652	0.652	0.62	0.261	0.228	0.0199	0.799
0.291	0.652	0.229	0.404	0.2	0.652	0.917	0.404	0.652	0.188	0.652	0.652	0.52	0.236	0.0169	0.0224	0.652	0.135	0.387	0.581	0.968	0.98	0.633	0.652	0.505	0.652	0.435	0.991	0.573	0.875	0.0111	0.422	0.67	0.106	0.378	0.031	0.652	0.93	0.652	0.857	0.608	0.143	0.2	0.652	0.652	0.62	0.261	0.228	0.0199	0.799
0.291	0.652	0.229	0.404	0.2	0.652	0.917	0.404	0.652	0.188	0.652	0.652	0.52	0.236	0.0169	0.0224	0.652	0.135	0.387	0.581	0.968	0.98	0.633	0.652	0.505	0.652	0.435	0.991	0.573	0.875	0.0111	0.422	0.67	0.106	0.378	0.031	0.652	0.93	0.652	0.857	0.608	0.143	0.2	0.652	0.652	0.62	0.261	0.228	0.0199	0.799
0.291	0.652	0.229	0.404	0.2	0.652	0.917	0.404	0.652	0.188	0.652	0.652	0.52	0.236	0.0169	0.0224	0.652	0.135	0.387	0.581	0.968	0.98	0.633	0.652	0.505	0.652	0.435	0.991	0.573	0.875	0.0111	0.422	0.67	0.106	0.378	0.031	0.652	0.93	0.652	0.857	0.608	0.143	0.2	0.652	0.652	0.62	0.261	0.228	0.0199	0.799
0.291	0.652	0.229	0.404	0.2	0.652	0.917	0.404	0.652	0.188	0.652	0.652	0.52	0.236	0.0169	0.0224	0.652	0.135	0.387	0.581	0.968	0.98	0.633	0.652	0.505	0.652	0.435	0.991	0.573	0.875	0.0111	0.422	0.67	0.106	0.378	0.031	0.652	0.93	0.652	0.857	0.608	0.143	0.2	0.652	0.652	0.62	0.261	0.228	0.0199	0.799
0.291	0.652	0.229	0.404	0.2	0.652	0.583	0.404	0.652	0.188	0.652	0.652	0.52	0.236	0.0169	0.0224	0.652	0.135	0.387	0.581	0.968	0.98	0.633	0.652	0.505	0.652	0.435	0.991	0.573	0.875	0.0111	0.422	0.67	0.106	0.378	0.031	0.652	0.93	0.652	0.857	0.608	0.143	0.2	0.652	0.652	0.62	0.261	0.228	0.0199	0.799
0.291	0.652	0.229	0.404	0.2	0.652	0.583	0.404	0.652	0.188	0.652	0.652	0.52	0.236	0.0169	0.0224	0.652	0.135	0.387	0.581	0.968	0.98	0.633	0.652	0.505	0.652	0.435	0.991	0.573	0.875	0.0111	0.422	0.67	0.106	0.378	0.031	0.652	0.93	0.652	0.857	0.608	0.143	0.2	0.652	0.652	0.62	0.261	0.228	0.0199	0.799
0.291	0.652	0.229	0.404	0.2	0.652	0.583	0.404	0.652	0.188	0.652	0.652	0.52	0.236	0.0169	0.0224	0.652	0.135	0.387	0.581	0.968	0.98	0.633	0.652	0.505	0.652	0.435	0.991	0.573	0.875	0.0111	0.422	0.67	0.106	0.378	0.031	0.652	0.93	0.652	0.857	0.608	0.143	0.2	0.652	0.652	0.62	0.261	0.228	0.0199	0.799
0.291	0.652	0.229	0.404	0.2	0.652	0.583	0.404	0.652	0.188	0.652	0.652	0.52	0.236	0.0169	0.0224	0.652	0.135	0.387	0.581	0.968	0.98	0.633	0.652	0.505	0.652	0.435	0.991	0.573	0.875	0.0111	0.422	0.67	0.106	0.378	0.031	0.652	0.93	0.652	0.857	0.608	0.143	0.2	0.652	0.652	0.62	0.261	0.228	0.0199	0.799
0.291	0.652	0.229	0.404	0.2	0.652	0.583	0.404	0.652	0.188	0.652	0.652	0.52	0.236	0.0169	0.0224	0.652	0.135	0.387	0.581	0.968	0.98	0.633	0.652	0.505	0.652	0.435	0.991	0.573	0.875	0.0111	0.422	0.67	0.106	0.378	0.031	0.652	0.93	0.652	0.857	0.608	0.143	0.2	0.652	0.652	0.62	0.261	0.228	0.0199	0.799
0.291	0.652	0.229	0.404	0.2	0.652	0.583	0.404	0.652	0.188	0.652	0.652	0.52	0.236	0.0169	0.0224	0.652	0.135	0.387	0.581	0.968	0.98	0.633	0.652	0.505	0.652	0.435	0.991	0.573	0.875	0.0111	0.422	0.67	0.106	0.378	0.031	0.652	0.93	0.652	0.857	0.608	0.143	0.2	0.652	0.652	0.62	0.261	0.228	0.0199	0.799
0.291	0.652	0.229	0.404	0.2	0.652	0.583	0.404	0.652	0.188	0.652	0.652	0.52	0.236	0.0169	0.0224	0.652	0.135	0.387	0.581	0.968	0.98	0.633	0.652	0.505	0.652	0.435	0.991	0.573	0.875	0.0111	0.422	0.67	0.106	0.378	0.031	0.652	0.93	0.652	0.857	0.608	0.617	0.2	0.652	0.652	0.62	0.261	0.228	0.0199	0.799
0.291	0.652	0.229	0.404	0.2	0.652	0.583	0.404	0.652	0.188	0.652	0.652	0.52	0.236	0.0169	0.0224	0.652	0.135	0.387	0.581	0.968	0.98	0.633	0.652	0.505	0.652	0.435	0.991	0.573	0.875	0.0111	0.422	0.67	0.106	0.378	0.031	0.652	0.93	0.652	0.857	0.608	0.617	0.2	0.652	0.652	0.62	0.261	0.228	0.0199	0.799
0.291	0.652	0.229	0.404	0.2	0.652	0.583	0.404	0.652	0.188	0.652	0.652	0.52	0.236	0.0169	0.0224	0.652	0.135	0.387	0.581	0.968	0.98	0.633	0.652	0.505	0.652	0.435	0.991	0.573	0.875	0.0111	0.422	0.67	0.106	0.378	0.031	0.652	0.93	0.652	0.857	0.608	0.617	0.2	0.652	0.652	0.62	0.261	0.228	0.0199	0.799
0.291	0.652	0.229	0.404	0.2	0.652	0.583	0.404	0.652	0.188	0.652	0.652	0.52	0.236	0.0169	0.0224	0.652	0.135	0.387	0.581	0.968	0.98	0.633	0.652	0.505	0.652	0.435	0.991	0.573	0.875	0.0111	0.422	0.67	0.106	0.378	0.031	0.652	0.93	0.652	0.857	0.608	0.617	0.2	0.652	0.652	0.62	0.261	0.228	0.0199	0.799
0.291	0.652	0.229	0.404	0.2	0.652	0.583	0.404	0.652	0.188	0.652	0.652	0.52	0.236	0.0169	0.0224	0.652	0.135	0.387	0.581	0.968	0.98	0.633	0.652	0.505	0.652	0.435	0.991	0.573	0.875	0.0111	0.422	0.67	0.106	0.378	0.031	0.652	0.93	0.652	0.857	0.608	0.617	0.2	0.652	0.652	0.62	0.261	0.228	0.0199	0.799
0.291	0.652	0.229	0.404	0.2	0.652	0.583	0.404	0.652	0.188	0.652	0.652	0.52	0.236	0.0169	0.0224	0.652	0.135	0.387	0.581	0.968	0.98	0.633	0.652	0.505	0.652	0.435	0.991	0.573	0.875	0.0111	0.422	0.67	0.106	0.378	0.031	0.652	0.93	0.652	0.857	0.608	0.617	0.2	0.652	0.652	0.62	0.261	0.228	0.0199	0.799
0.291	0.652	0.229	0.404	0.2	0.652	0.583	0.404	0.652	0.188	0.652	0.652	0.52	0.236	0.0169	0.0224	0.652	0.135	0.387	0.581	0.968	0.98	0.633	0.652	0.505	0.652	0.435	0.991	0.573	0.875	0.0111	0.422	0.67	0.106	0.378	0.031	0.652	0.93	0.652	0.857	0.608	0.617	0.2	0.652	0.652	0.62	0.261	0.228	0.0199	0.799
0.291	0.652	0.229	0.404	0.2	0.652	0.583	0.404	0.652	0.188	0.652	0.652	0.52	0.236	0.0169	0.0224	0.652	0.135	0.387	0.581	0.968	0.98	0.633	0.652	0.505	0.652	0.435	0.991	0.573	0.875	0.0111	0.422	0.67	0.106	0.378	0.031	0.652	0.93	0.652	0.857	0.608	0.617	0.2	0.652	0.652	0.62	0.261	0.228	0.0199	0.799
0.291	0.652	0.229	0.404	0.2	0.652	0.583	0.404	0.652	0.188	0.652	0.652	0.52	0.236	0.0169	0.0224	0.652	0.135	0.387	0.581	0.968	0.98	0.633	0.652	0.505	0.652	0.435	0.991	0.573	0.875	0.0111	0.422	0.67	0.106	0.378	0.031	0.652	0.93	0.652	0.857	0.608	0.617	0.2	0.652	0.652	0.62	0.261	0.228	0.0199	0.799
0.291	0.652	0.229	0.404	0.2	0.652	0.583	0.404	0.652	0.188	0.652	0.652	0.52	0.236	0.0169	0.0224	0.652	0.135	0.387	0.581	0.968	0.98	0.633	0.652	0.505	0.652	0.435	0.991	0.573	0.875	0.0111	0.422	0.67	0.106	0.378	0.031	0.652	0.93	0.652	0.857	0.608	0.617	0.2	0.652	0.652	0.62	0.261	0.228	0.0199	0.799
0.291	0.652	0.229	0.404	0.2	0.652	0.583	0.404	0.652	0.188	0.652	0.652	0.52	0.236	0.0169	0.0224	0.652	0.135	0.387	0.581	0.968	0.98	0.633	0.652	0.505	0.652	0.435	0.991	0.573	0.875	0.0111	0.422	0.67	0.106	0.378	0.031	0.652	0.93	0.652	0.857	0.608	0.617	0.2	0.652	0.652	0.62	0.261	0.228	0.0199	0.799
0.291	0.652	0.229	0.404	0.2	0.652	0.583	0.404	0.652	0.188	0.652	0.652	0.52	0.236	0.0169	0.0224	0.652	0.135	0.387	0.581	0.968	0.98	0.633	0.652	0.505	0.652	0.435	0.991	0.573	0.875	0.0111	0.422	0.67	0.106	0.378	0.031	0.652	0.93	0.652	0.857	0.608	0.617	0.2	0.652	0.652	0.62	0.261	0.228	0.0199	0.799
0.291	0.652	0.229	0.404	0.2	0.652	0.583	0.404	0.652	0.188	0.652	0.652	0.52	0.236	0.0169	0.0224	0.652	0.135	0.387	0.581	0.968	0.98	0.633	0.652	0.505	0.652	0.435	0.991	0.573	0.875	0.0111	0.422	0.67	0.106	0.378	0.031	0.652	0.93	0.652	0.857	0.608	0.617	0.2	0.652	0.652	0.62	0.449	0.228	0.0199	0.799
0.291	0.652	0.229	0.404	0.2	0.652	0.583	0.404	0.652	0.188	0.652	0.652	0.52	0.236	0.0169	0.0224	0.652	0.135	0.387	0.581	0.968	0.98	0.633	0.652	0.505	0.652	0.435	0.991	0.573	0.875	0.0111	0.422	0.67	0.106	0.378	0.031	0.652	0.93	0.652	0.857	0.608	0.617	0.2	0.652	0.652	0.62	0.449	0.228	0.0199	0.799
0.291	0.652	0.229	0.404	0.2	0.652	0.583	0.404	0.652	0.188	0.652	0.652	0.52	0.236	0.0169	0.0224	0.652	0.135	0.387	0.581	0.968	0.98	0.633	0.652	0.505	0.652	0.435	0.991	0.573	0.875	0.0111	0.422	0.67	0.106	0.378	0.031	0.652	0.93	0.652	0.857	0.608	0.617	0.2	0.652	0.652	0.62	0.449	0.228	0.0199	0.799
0.291	0.652	0.229	0.404	0.2	0.652	0.583	0.404	0.652	0.188	0.652	0.652	0.52	0.236	0.0169	0.0224	0.652	0.135	0.387	0.581	0.968	0.98	0.731	0.652	0.505	0.652	0.435	0.991	0.573	0.875	0.0111	0.422	0.67	0.106	0.378	0.031	0.652	0.93	0.652	0.857	0.608	0.617	0.2	0.652	0.652	0.62	0.449	0.228	0.0199	0.799
0.291	0.652	0.229	0.404	0.2	0.652	0.583	0.404	0.652	0.188	0.652	0.652	0.52	0.236	0.0169	0.0224	0.652	0.135	0.387	0.581	0.968	0.98	0.731	0.652	0.505	0.652	0.435	0.991	0.573	0.875	0.0111	0.422	0.67	0.106	0.378	0.031	0.652	0.93	0.652	0.857	0.608	0.617	0.2	0.652	0.652	0.62	0.449	0.228	0.0199	0.799
0.291	0.652	0.229	0.404	0.2	0.652	0.583	0.404	0.652	0.188	0.652	0.652	0.52	0.236	0.0169	0.0224	0.652	0.135	0.387	0.581	0.968	0.98	0.731	0.652	0.505	0.652	0.435	0.991	0.573	0.875	0.0111	0.422	0.67	0.106	0.378	0.031	0.652	0.93	0.652	0.857	0.608	0.617	0.2	0.652	0.652	0.62	0.449	0.228	0.0199	0.799
0.291	0.652	0.229	0.404	0.2	0.652	0.583	0.404	0.652	0.188	0.652	0.652	0.52	0.236	0.0169	0.0224	0.652	0.135	0.387	0.581	0.968	0.98	0.731	0.652	0.505	0.652	0.435	0.991	0.573	0.875	0.0111	0.422	0.67	0.106	0.378	0.031	0.652	0.93	0.652	0.857	0.608	0.617	0.2	0.652	0.652	0.62	0.449	0.228	0.0199	0.799
0.291	0.652	0.229	0.404	0.2	0.652	0.583	0.404	0.652	0.188	0.652	0.652	0.52	0.236	0.0169	0.0224	0.652	0.135	0.387	0.581	0.968	0.98	0.731	0.652	0.505	0.652	0.435	0.991	0.573	0.875	0.0111	0.422	0.67	0.106	0.378	0.031	0.652	0.93	0.652	0.857	0.608	0.617	0.2	0.652	0.652	0.62	0.449	0.228	0.0199	0.799
0.291	0.652	0.229	0.404	0.2	0.652	0.583	0.404	0.652	0.188	0.652	0.652	0.52	0.236	0.0169	0.0224	0.652	0.135	0.387	0.581	0.968	0.98	0.731	0.652	0.505	0.652	0.435	0.991	0.573	0.875	0.0111	0.422	0.67	0.106	0.378	0.031	0.652	0.93	0.652	0.857	0.608	0.617	0.2	0.652	0.652	0.62	0.449	0.228	0.0199	0.799
0.291	0.652	0.229	0.404	0.2	0.652	0.583	0.404	0.652	0.188	0.652	0.652	0.52	0.236	0.0169	0.0224	0.652	0.135	0.387	0.581	0.968	0.98	0.731	0.652	0.505	0.652	0.435	0.991	0.573	0.476	0.0111	0.422	0.67	0.106	0.378	0.031	0.652	0.93	0.652	0.857	0.608	0.617	0.2	0.652	0.652	0.62	0.449	0.228	0.0199	0.799
0.291	0.652	0.229	0.404	0.2	0.652	0.583	0.404	0.652	0.188	0.652	0.652	0.52	0.236	0.0169	0.0224	0.652	0.135	0.387	0.581	0.968	0.98	0.731	0.652	0.505	0.652	0.435	0.991	0.573	0.476	0.0111	0.422	0.67	0.106	0.378	0.031	0.652	0.93	0.652	0.857	0.608	0.617	0.2	0.652	0.652	0.62	0.449	0.228	0.0199	0.799
0.291	0.652	0.229	0.404	0.2	0.652	0.583	0.404	0.652	0.188	0.652	0.652	0.52	0.236	0.0169	0.0224	0.652	0.135	0.387	0.581	0.968	0.98	0.731	0.652	0.505	0.652	0.435	0.991	0.175	0.476	0.0111	0.422	0.67	0.106	0.378	0.031	0.652	0.93	0.652	0.857	0.608	0.617	0.2	0.652	0.652	0.62	0.449	0.228	0.0199	0.799
0.291	0.652	0.229	0.404	0.2	0.652	0.583	0.404	0.652	0.188	0.652	0.652	0.52	0.236	0.0169	0.0224	0.652	0.135	0.387	0.581	0.968	0.98	0.731	0.652	0.505	0.652	0.435	0.991	0.175	0.476	0.0111	0.422	0.67	0.106	0.378	0.031	0.652	0.93	0.652	0.857	0.608	0.617	0.2	0.652	0.652	0.62	0.449	0.228	0.0199	0.799
0.291	0.652	0.229	0.404	0.2	0.652	0.583	0.404	0.652	0.188	0.652	0.652	0.52	0.236	0.0169	0.0224	0.652	0.135	0.387	0.581	0.968	0.98	0.731	0.652	0.505	0.652	0.435	0.991	0.175	0.476	0.0111	0.422	0.67	0.106	0.378	0.031	0.652	0.93	0.652	0.857	0.608	0.617	0.2	0.652	0.652	0.62	0.449	0.228	0.0199	0.799
0.291	0.652	0.229	0.404	0.2	0.652	0.583	0.404	0.652	0.188	0.652	0.652	0.52	0.236	0.0169	0.0224	0.652	0.135	0.387	0.581	0.968	0.98	0.731	0.652	0.505	0.652	0.435	0.991	0.175	0.476	0.0111	0.422	0.67	0.106	0.378	0.031	0.652	0.93	0.652	0.857	0.608	0.617	0.2	0.652	0.652	0.62	0.449	0.228	0.0199	0.799
0.291	0.652	0.229	0.404	0.2	0.652	0.583	0.404	0.652	0.188	0.652	0.652	0.52	0.236	0.0169	0.0224	0.652	0.135	0.387	0.581	0.968	0.98	0.731	0.652	0.505	0.652	0.435	0.991	0.175	0.476	0.0111	0.422	0.67	0.106	0.378	0.031	0.652	0.93	0.652	0.857	0.608	0.617	0.2	0.652	0.652	0.62	0.449	0.228	0.0199	0.799
0.291	0.652	0.229	0.404	0.2	0.652	0.583	0.404	0.652	0.188	0.652	0.652	0.52	0.236	0.0169	0.0224	0.652	0.135	0.387	0.581	0.968	0.98	0.731	0.652	0.505	0.652	0.435	0.991	0.175	0.476	0.0111	0.422	0.67	0.106	0.378	0.031	0.652	0.93	0.652	0.857	0.608	0.617	0.2	0.652	0.652	0.62	0.449	0.228	0.0199	0.799
0.291	0.652	0.229	0.404	0.2	0.652	0.583	0.404	0.652	0.188	0.652	0.652	0.52	0.236	0.0169	0.0224	0.652	0.135	0.387	0.581	0.968	0.98	0.731	0.652	0.505	0.652	0.435	0.991	0.175	0.476	0.0111	0.422	0.67	0.106	0.378	0.031	0.652	0.93	0.652	0.857	0.608	0.617	0.2	0.652	0.652	0.62	0.449	0.228	0.0199	0.799
0.291	0.652	0.229	0.404	0.2	0.652	0.583	0.404	0.652	0.188	0.652	0.652	0.52	0.236	0.0169	0.0224	0.652	0.135	0.387	0.581	0.968	0.98	0.731	0.652	0.505	0.652	0.435	0.991	0.175	0.476	0.0111	0.422	0.67	0.106	0.378	0.031	0.652	0.93	0.652	0.857	0.608	0.617	0.2	0.652	0.652	0.62	0.449	0.228	0.0199	0.799
0.291	0.652	0.229	0.404	0.2	0.652	0.583	0.404	0.652	0.188	0.652	0.652	0.52	0.236	0.0169	0.0224	0.652	0.135	0.387	0.581	0.968	0.98	0.731	0.652	0.505	0.652	0.435	0.991	0.175	0.476	0.0111	0.422	0.67	0.106	0.378	0.031	0.652	0.93	0.652	0.857	0.608	0.617	0.2	0.652	0.652	0.62	0.449	0.228	0.0199	0.799
0.291	0.652	0.229	0.404	0.2	0.652	0.583	0.404	0.652	0.188	0.652	0.652	0.52	0.236	0.0169	0.0224	0.652	0.135	0.387	0.581	0.968	0.98	0.731	0.652	0.505	0.652	0.435	0.991	0.175	0.476	0.0111	0.422	0.67	0.106	0.378	0.031	0.652	0.93	0.652	0.857	0.608	0.617	0.2	0.652	0.652	0.62	0.449	0.228	0.0199	0.799
0.291	0.652	0.229	0.404	0.2	0.652	0.583	0.404	0.652	0.188	0.652	0.652	0.52	0.236	0.0169	0.0224	0.652	0.135	0.387	0.581	0.968	0.98	0.731	0.652	0.505	0.652	0.435	0.991	0.175	0.476	0.0111	0.422	0.67	0.106	0.378	0.031	0.652	0.93	0.652	0.857	0.608	0.617	0.2	0.652	0.652	0.62	0.449	0.709	0.0199	0.799
0.291	0.652	0.229	0.404	0.2	0.652	0.583	0.404	0.652	0.188	0.652	0.652	0.52	0.236	0.0169	0.0224	0.652	0.135	0.387	0.581	0.968	0.98	0.731	0.652	0.505	0.652	0.435	0.991	0.175	0.476	0.0111	0.422	0.67	0.106	0.378	0.031	0.652	0.93	0.652	0.857	0.608	0.617	0.2	0.652	0.652	0.62	0.449	0.709	0.0199	0.799
0.291	0.652	0.229	0.404	0.2	0.652	0.583	0.404	0.652	0.188	0.652	0.652	0.52	0.236	0.0169	0.0224	0.652	0.135	0.387	0.581	0.968	0.98	0.731	0.652	0.505	0.652	0.435	0.991	0.175	0.476	0.0111	0.422	0.67	0.106	0.378	0.031	0.652	0.93	0.652	0.857	0.608	0.617	0.2	0.652	0.652	0.62	0.449	0.709	0.0199	0.799
0.291	0.652	0.229	0.404	0.2	0.652	0.583	0.404	0.652	0.188	0.652	0.652	0.52	0.236	0.0169	0.0224	0.652	0.135	0.387	0.581	0.968	0.98	0.731	0.652	0.505	0.652	0.435	0.991	0.175	0.476	0.0111	0.422	0.67	0.106	0.378	0.031	0.652	0.93	0.652	0.857	0.608	0.617	0.2	0.652	0.652	0.62	0.449	0.709	0.0199	0.799
0.291	0.652	0.229	0.404	0.2	0.652	0.583	0.404	0.652	0.188	0.652	0.652	0.52	0.236	0.0169	0.0224	0.652	0.135	0.387	0.581	0.968	0.98	0.731	0.652	0.505	0.652	0.435	0.991	0.175	0.476	0.0111	0.422	0.67	0.106	0.378	0.031	0.652	0.93	0.652	0.857	0.608	0.326	0.2	0.652	0.652	0.62	0.449	0.709	0.0199	0.799
0.291	0.652	0.229	0.404	0.2	0.652	0.583	0.404	0.652	0.188	0.652	0.652	0.52	0.236	0.0169	0.0224	0.652	0.135	0.387	0.581	0.968	0.98	0.731	0.652	0.505	0.652	0.435	0.991	0.175	0.476	0.0111	0.422	0.67	0.106	0.378	0.031	0.652	0.93	0.652	0.857	0.608	0.326	0.2	0.652	0.652	0.62	0.449	0.709	0.0199	0.799
0.291	0.652	0.229	0.404	0.2	0.652	0.583	0.404	0.652	0.188	0.652	0.652	0.52	0.236	0.0169	0.0224	0.652	0.135	0.387	0.581	0.968	0.98	0.731	0.652	0.505	0.652	0.435	0.991	0.175	0.476	0.0111	0.422	0.67	0.106	0.378	0.031	0.652	0.93	0.652	0.857	0.608	0.326	0.2	0.652	0.652	0.62	0.449	0.709	0.0199	0.799
0.291	0.652	0.229	0.404	0.2	0.652	0.583	0.404	0.652	0.188	0.652	0.652	0.52	0.236	0.0169	0.0224	0.652	0.135	0.387	0.581	0.968	0.98	0.731	0.652	0.505	0.652	0.435	0.991	0.175	0.476	0.0111	0.422	0.67	0.106	0.378	0.031	0.652	0.93	0.652	0.857	0.608	0.326	0.2	0.652	0.652	0.62	0.449	0.709	0.0199	0.799
0.291	0.652	0.229	0.404	0.2	0.652	0.583	0.404	0.652	0.188	0.652	0.652	0.52	0.236	0.0169	0.0224	0.652	0.135	0.387	0.581	0.968	0.98	0.936	0.652	0.505	0.652	0.435	0.991	0.175	0.476	0.0111	0.422	0.67	0.106	0.378	0.031	0.652	0.93	0.652	0.857	0.608	0.326	0.2	0.652	0.652	0.62	0.449	0.709	0.0199	0.799
0.291	0.652	0.229	0.404	0.2	0.652	0.583	0.404	0.652	0.188	0.652	0.652	0.52	0.236	0.0169	0.0224	0.652	0.135	0.387	0.581	0.968	0.98	0.936	0.652	0.505	0.652	0.435	0.991	0.175	0.476	0.0111	0.422	0.67	0.106	0.378	0.031	0.652	0.93	0.652	0.857	0.608	0.326	0.2	0.652	0.652	0.62	0.449	0.709	0.0199	0.799
0.291	0.652	0.229	0.404	0.2	0.652	0.583	0.155	0.652	0.188	0.652	0.652	0.52	0.236	0.0169	0.0224	0.652	0.135	0.387	0.581	0.968	0.98	0.936	0.652	0.505	0.652	0.435	0.991	0.175	0.476	0.0111	0.422	0.67	0.106	0.378	0.031	0.652	0.93	0.652	0.857	0.608	0.326	0.2	0.652	0.652	0.62	0.449	0.709	0.0199	0.799
0.291	0.652	0.229	0.404	0.2	0.652	0.583	0.155	0.652	0.188	0.652	0.652	0.52	0.236	0.0169	0.0224	0.652	0.135	0.387	0.581	0.968	0.98	0.936	0.652	0.505	0.652	0.435	0.991	0.407	0.476	0.0111	0.422	0.67	0.106	0.378	0.031	0.652	0.93	0.652	0.857	0.608	0.326	0.2	0.652	0.652	0.62	0.449	0.709	0.0199	0.799
0.291	0.652	0.229	0.404	0.2	0.652	0.583	0.155	0.652	0.188	0.652	0.652	0.52	0.236	0.0169	0.0224	0.652	0.135	0.387	0.581	0.968	0.98	0.936	0.652	0.505	0.652	0.435	0.991	0.407	0.476	0.0111	0.422	0.67	0.106	0.378	0.031	0.652	0.93	0.652	0.857	0.608	0.326	0.2	0.652	0.652	0.62	0.449	0.709	0.0199	0.799
0.291	0.652	0.229	0.404	0.2	0.652	0.583	0.155	0.652	0.188	0.652	0.652	0.52	0.236	0.0169	0.0224	0.652	0.135	0.387	0.581	0.968	0.98	0.936	0.652	0.505	0.652	0.435	0.991	0.407	0.476	0.0111	0.422	0.67	0.106	0.378	0.031	0.652	0.93	0.652	0.857	0.608	0.326	0.2	0.652	0.652	0.62	0.449	0.709	0.0199	0.799
0.291	0.652	0.229	0.404	0.2	0.652	0.583	0.155	0.652	0.188	0.652	0.652	0.52	0.236	0.0169	0.0224	0.652	0.135	0.387	0.581	0.968	0.98	0.936	0.652	0.505	0.652	0.435	0.991	0.407	0.476	0.0111	0.422	0.67	0.106	0.378	0.031	0.652	0.93	0.652	0.857	0.608	0.326	0.2	0.652	0.652	0.62	0.449	0.709	0.0199	0.799
0.291	0.652	0.229	0.404	0.2	0.652	0.583	0.155	0.652	0.188	0.652	0.652	0.52	0.236	0.0169	0.0224	0.652	0.135	0.387	0.581	0.968	0.98	0.936	0.652	0.505	0.652	0.435	0.991	0.407	0.476	0.0111	0.422	0.67	0.106	0.378	0.031	0.652	0.93	0.652	0.857	0.608	0.326	0.318	0.652	0.652	0.62	0.449	0.709	0.0199	0.799
0.291	0.652	0.229	0.404	0.2	0.652	0.583	0.155	0.652	0.188	0.652	0.652	0.52	0.236	0.0169	0.0224	0.652	0.135	0.387	0.581	0.968	0.98	0.936	0.652	0.505	0.652	0.435	0.991	0.407	0.476	0.0111	0.422	0.67	0.106	0.378	0.031	0.652	0.956	0.652	0.857	0.608	0.326	0.318	0.652	0.652	0.62	0.449	0.709	0.0199	0.799
0.291	0.652	0.229	0.404	0.2	0.652	0.583	0.155	0.652	0.188	0.652	0.652	0.52	0.236	0.0169	0.0224	0.652	0.135	0.387	0.581	0.968	0.98	0.936	0.652	0.505	0.652	0.435	0.991	0.407	0.476	0.0111	0.422	0.67	0.106	0.378	0.031	0.652	0.956	0.652	0.857	0.608	0.326	0.318	0.652	0.652	0.62	0.449	0.709	0.0199	0.799
0.291	0.652	0.229	0.404	0.2	0.652	0.583	0.155	0.652	0.188	0.652	0.652	0.52	0.236	0.0169	0.0224	0.652	0.135	0.387	0.581	0.968	0.98	0.936	0.652	0.505	0.652	0.435	0.991	0.407	0.476	0.0111	0.422	0.67	0.106	0.378	0.031	0.652	0.956	0.652	0.857	0.608	0.326	0.318	0.652	0.652	0.62	0.449	0.709	0.0199	0.799
0.291	0.652	0.229	0.404	0.2	0.652	0.583	0.155	0.652	0.188	0.652	0.652	0.52	0.236	0.0169	0.0224	0.652	0.135	0.387	0.581	0.968	0.98	0.936	0.652	0.505	0.652	0.435	0.991	0.407	0.476	0.0111	0.422	0.67	0.106	0.378	0.031	0.652	0.956	0.652	0.857	0.608	0.326	0.318	0.652	0.652	0.62	0.449	0.709	0.0199	0.799
0.291	0.652	0.229	0.404	0.2	0.652	0.583	0.155	0.652	0.188	0.652	0.652	0.52	0.236	0.0169	0.0224	0.652	0.135	0.387	0.581	0.968	0.98	0.936	0.652	0.505	0.652	0.435	0.991	0.407	0.476	0.0111	0.422	0.67	0.106	0.378	0.031	0.652	0.956	0.652	0.54	0.608	0.326	0.318	0.652	0.652	0.62	0.449	0.709	0.0199	0.799
0.291	0.652	0.229	0.404	0.2	0.652	0.583	0.155	0.652	0.188	0.652	0.652	0.52	0.236	0.0169	0.0224	0.652	0.135	0.387	0.581	0.968	0.98	0.936	0.652	0.505	0.652	0.435	0.991	0.407	0.476	0.0111	0.422	0.67	0.106	0.378	0.031	0.652	0.956	0.652	0.54	0.608	0.326	0.318	0.652	0.652	0.62	0.449	0.709	0.0199	0.799
0.291	0.652	0.229	0.404	0.2	0.652	0.583	0.155	0.652	0.188	0.652	0.652	0.52	0.236	0.0169	0.0224	0.652	0.135	0.387	0.581	0.968	0.98	0.936	0.652	0.505	0.652	0.435	0.991	0.407	0.476	0.0111	0.422	0.67	0.106	0.378	0.031	0.652	0.956	0.652	0.54	0.608	0.326	0.318	0.652	0.652	0.62	0.449	0.709	0.0199	0.799
0.291	0.652	0.229	0.404	0.2	0.652	0.583	0.155	0.652	0.188	0.652	0.652	0.52	0.236	0.0169	0.0224	0.652	0.135	0.387	0.581	0.968	0.98	0.936	0.652	0.505	0.652	0.435	0.991	0.407	0.476	0.0111	0.422	0.67	0.106	0.378	0.031	0.652	0.956	0.652	0.54	0.608	0.326	0.318	0.652	0.652	0.62	0.449	0.709	0.0199	0.799
0.291	0.652	0.229	0.404	0.2	0.652	0.583	0.155	0.652	0.188	0.652	0.652	0.52	0.236	0.0169	0.0224	0.652	0.135	0.387	0.581	0.968	0.98	0.936	0.652	0.505	0.652	0.435	0.991	0.407	0.476	0.0111	0.422	0.67	0.106	0.378	0.031	0.652	0.956	0.652	0.54	0.608	0.326	0.318	0.652	0.652	0.62	0.449	0.709	0.0199	0.799
0.291	0.652	0.229	0.404	0.2	0.652	0.583	0.155	0.652	0.188	0.652	0.652	0.52	0.236	0.0169	0.0224	0.652	0.135	0.387	0.581	0.968	0.98	0.936	0.652	0.505	0.652	0.435	0.991	0.407	0.476	0.0111	0.422	0.67	0.106	0.378	0.031	0.652	0.956	0.652	0.54	0.608	0.326	0.318	0.652	0.652	0.62	0.449	0.709	0.0199	0.799
0.291	0.652	0.229	0.404	0.2	0.652	0.583	0.155	0.652	0.188	0.652	0.652	0.52	0.236	0.0169	0.0224	0.652	0.135	0.387	0.581	0.968	0.98	0.936	0.652	0.505	0.652	0.435	0.991	0.407	0.476	0.0111	0.422	0.67	0.106	0.378	0.031	0.652	0.956	0.652	0.54	0.608	0.326	0.318	0.652	0.652	0.62	0.449	0.709	0.0199	0.799
0.291	0.652	0.229	0.404	0.2	0.652	0.583	0.155	0.652	0.188	0.652	0.652	0.52	0.236	0.0169	0.0224	0.652	0.135	0.387	0.581	0.968	0.98	0.936	0.652	0.505	0.652	0.435	0.991	0.407	0.476	0.0111	0.422	0.67	0.106	0.378	0.031	0.652	0.956	0.652	0.54	0.608	0.326	0.318	0.652	0.652	0.62	0.449	0.709	0.0199	0.799
0.291	0.652	0.229	0.404	0.2	0.652	0.583	0.155	0.652	0.188	0.652	0.652	0.52	0.236	0.0169	0.0224	0.652	0.135	0.387	0.581	0.968	0.98	0.936	0.652	0.505	0.652	0.435	0.991	0.407	0.476	0.0111	0.422	0.67	0.106	0.378	0.031	0.652	0.956	0.652	0.54	0.608	0.326	0.318	0.652	0.652	0.62	0.449	0.709	0.0199	0.799
0.291	0.652	0.229	0.404	0.2	0.652	0.583	0.155	0.652	0.188	0.652	0.652	0.52	0.236	0.0169	0.0224	0.652	0.135	0.387	0.581	0.968	0.98	0.936	0.652	0.505	0.652	0.435	0.991	0.407	0.476	0.0111	0.422	0.67	0.106	0.378	0.031	0.652	0.956	0.652	0.54	0.608	0.326	0.318	0.652	0.652	0.62	0.449	0.709	0.0199	0.799
0.291	0.652	0.229	0.404	0.2	0.652	0.583	0.155	0.652	0.188	0.652	0.652	0.52	0.236	0.0169	0.0224	0.652	0.135	0.387	0.581	0.968	0.98	0.936	0.652	0.505	0.652	0.435	0.991	0.407	0.476	0.0111	0.422	0.67	0.106	0.378	0.031	0.652	0.956	0.652	0.54	0.608	0.326	0.318	0.652	0.652	0.62	0.449	0.709	0.0199	0.799
0.291	0.652	0.229	0.404	0.2	0.652	0.583	0.155	0.652	0.188	0.652	0.652	0.52	0.236	0.0169	0.0224	0.652	0.135	0.387	0.581	0.968	0.98	0.936	0.652	0.505	0.652	0.435	0.991	0.407	0.476	0.0111	0.422	0.67	0.106	0.378	0.031	0.652	0.956	0.652	0.54	0.608	0.326	0.318	0.652	0.652	0.62	0.449	0.709	0.0199	0.799
0.291	0.652	0.229	0.404	0.2	0.652	0.583	0.155	0.652	0.188	0.652	0.652	0.52	0.236	0.0169	0.0224	0.652	0.135	0.387	0.581	0.968	0.98	0.936	0.652	0.505	0.652	0.435	0.991	0.407	0.476	0.0111	0.422	0.67	0.106	0.378	0.031	0.652	0.956	0.652	0.54	0.608	0.326	0.318	0.652	0.652	0.62	0.449	0.709	0.0199	0.799
0.291	0.652	0.229	0.404	0.2	0.652	0.583	0.155	0.652	0.188	0.652	0.652	0.52	0.236	0.0169	0.0224	0.652	0.135	0.387	0.581	0.968	0.98	0.936	0.652	0.505	0.652	0.435	0.991	0.407	0.476	0.0111	0.422	0.67	0.106	0.378	0.031	0.652	0.956	0.652	0.54	0.608	0.326	0.318	0.652	0.652	0.62	0.449	0.709	0.0199	0.799
0.291	0.652	0.229	0.404	0.2	0.652	0.583	0.155	0.652	0.188	0.652	0.652	0.52	0.236	0.0169	0.0224	0.652	0.135	0.387	0.581	0.968	0.98	0.936	0.652	0.505	0.652	0.435	0.991	0.407	0.476	0.0111	0.422	0.67	0.106	0.378	0.031	0.652	0.956	0.652	0.54	0.608	0.326	0.318	0.652	0.652	0.62	0.449	0.709	0.0199	0.799
0.291	0.652	0.229	0.404	0.2	0.652	0.583	0.155	0.652	0.188	0.652	0.652	0.52	0.236	0.0169	0.0224	0.652	0.135	0.387	0.581	0.968	0.98	0.936	0.652	0.505	0.652	0.435	0.991	0.407	0.476	0.0111	0.422	0.67	0.106	0.378	0.031	0.652	0.956	0.652	0.54	0.608	0.326	0.318	0.652	0.652	0.62	0.449	0.709	0.0199	0.799
0.291	0.652	0.229	0.404	0.2	0.652	0.583	0.155	0.652	0.188	0.652	0.652	0.52	0.236	0.0169	0.0224	0.652	0.135	0.387	0.581	0.968	0.98	0.936	0.652	0.505	0.652	0.435	0.991	0.407	0.476	0.0111	0.422	0.67	0.106	0.378	0.031	0.652	0.956	0.652	0.54	0.608	0.326	0.318	0.652	0.652	0.62	0.449	0.709	0.0199	0.799
0.291	0.652	0.229	0.404	0.2	0.652	0.583	0.155	0.652	0.188	0.652	0.652	0.52	0.236	0.0169	0.0224	0.652	0.135	0.328	0.581	0.968	0.98	0.936	0.652	0.505	0.652	0.435	0.991	0.407	0.476	0.0111	0.422	0.67	0.106	0.378	0.031	0.652	0.956	0.652	0.54	0.608	0.326	0.318	0.652	0.652	0.62	0.449	0.709	0.0199	0.799
0.291	0.652	0.229	0.404	0.2	0.652	0.583	0.155	0.652	0.188	0.652	0.652	0.52	0.236	0.0169	0.0224	0.652	0.135	0.328	0.581	0.968	0.98	0.936	0.652	0.505	0.652	0.435	0.991	0.407	0.476	0.0111	0.422	0.67	0.106	0.378	0.031	0.652	0.956	0.652	0.54	0.608	0.326	0.318	0.652	0.652	0.62	0.449	0.709	0.0199	0.799
0.291	0.652	0.229	0.404	0.2	0.652	0.583	0.155	0.652	0.188	0.652	0.652	0.52	0.236	0.0169	0.0224	0.652	0.135	0.328	0.581	0.968	0.98	0.936	0.652	0.505	0.652	0.435	0.991	0.407	0.476	0.0111	0.422	0.67	0.106	0.378	0.031	0.652	0.956	0.652	0.54	0.608	0.326	0.318	0.652	0.652	0.62	0.449	0.709	0.0199	0.799
0.291	0.652	0.229	0.404	0.2	0.652	0.583	0.155	0.652	0.188	0.652	0.652	0.52	0.236	0.0169	0.0224	0.652	0.135	0.328	0.581	0.968	0.98	0.936	0.652	0.505	0.652	0.435	0.991	0.407	0.476	0.0111	0.422	0.67	0.106	0.378	0.031	0.652	0.956	0.652	0.54	0.608	0.326	0.318	0.652	0.652	0.62	0.449	0.709	0.0199	0.799
0.291	0.652	0.229	0.404	0.2	0.652	0.583	0.155	0.652	0.188	0.652	0.652	0.52	0.236	0.0169	0.0224	0.652	0.135	0.328	0.581	0.968	0.98	0.936	0.652	0.505	0.652	0.435	0.991	0.407	0.476	0.0111	0.422	0.67	0.106	0.378	0.031	0.652	0.956	0.652	0.54	0.608	0.326	0.318	0.652	0.652	0.62	0.449	0.709	0.0199	0.799
0.291	0.652	0.229	0.404	0.2	0.652	0.583	0.155	0.652	0.188	0.652	0.652	0.52	0.236	0.0169	0.0224	0.652	0.135	0.328	0.581	0.968	0.98	0.936	0.652	0.505	0.652	0.435	0.991	0.407	0.476	0.0111	0.422	0.67	0.106	0.378	0.151	0.652	0.956	0.652	0.54	0.608	0.326	0.318	0.652	0.652	0.62	0.449	0.709	0.0199	0.799
0.291	0.652	0.229	0.404	0.2	0.652	0.583	0.155	0.652	0.188	0.652	0.652	0.52	0.236	0.0169	0.0224	0.652	0.135	0.328	0.581	0.968	0.98	0.936	0.652	0.505	0.652	0.435	0.991	0.407	0.476	0.0111	0.422	0.67	0.106	0.378	0.151	0.652	0.956	0.652	0.54	0.608	0.326	0.318	0.652	0.652	0.62	0.449	0.709	0.0199	0.799
0.291	0.652	0.229	0.404	0.2	0.652	0.583	0.155	0.652	0.188	0.652	0.652	0.52	0.236	0.0169	0.0224	0.652	0.135	0.328	0.581	0.968	0.98	0.936	0.652	0.505	0.652	0.435	0.991	0.407	0.476	0.0111	0.422	0.67	0.106	0.378	0.151	0.652	0.956	0.652	0.54	0.608	0.326	0.318	0.652	0.652	0.62	0.449	0.709	0.0199	0.799
0.291	0.652	0.229	0.404	0.2	0.652	0.583	0.155	0.652	0.188	0.652	0.652	0.52	0.236	0.0169	0.0224	0.652	0.135	0.328	0.581	0.968	0.98	0.936	0.652	0.505	0.652	0.435	0.991	0.407	0.476	0.0111	0.422	0.67	0.106	0.378	0.151	0.652	0.956	0.652	0.54	0.608	0.326	0.318	0.652	0.652	0.62	0.449	0.709	0.0199	0.799
0.291	0.652	0.229	0.404	0.2	0.652	0.583	0.155	0.652	0.188	0.652	0.652	0.52	0.236	0.0169	0.0224	0.652	0.135	0.328	0.581	0.968	0.98	0.936	0.652	0.505	0.652	0.435	0.991	0.407	0.476	0.0111	0.422	0.67	0.106	0.378	0.151	0.652	0.956	0.652	0.54	0.608	0.326	0.318	0.652	0.652	0.62	0.449	0.709	0.0199	0.799
0.291	0.652	0.229	0.404	0.2	0.652	0.583	0.155	0.652	0.188	0.652	0.652	0.52	0.236	0.0169	0.0224	0.652	0.135	0.328	0.581	0.968	0.98	0.936	0.652	0.505	0.652	0.435	0.991	0.407	0.476	0.0111	0.422	0.67	0.106	0.378	0.151	0.652	0.956	0.652	0.54	0.608	0.326	0.318	0.652	0.652	0.62	0.449	0.709	0.0199	0.799
0.291	0.652	0.229	0.404	0.2	0.652	0.583	0.155	0.652	0.188	0.652	0.652	0.52	0.236	0.0169	0.0224	0.652	0.135	0.328	0.581	0.968	0.98	0.936	0.652	0.505	0.652	0.435	0.991	0.407	0.476	0.0111	0.422	0.67	0.106	0.378	0.151	0.652	0.956	0.652	0.54	0.608	0.326	0.318	0.652	0.652	0.62	0.449	0.709	0.0199	0.799
0.291	0.652	0.229	0.404	0.2	0.652	0.583	0.155	0.652	0.188	0.652	0.652	0.52	0.236	0.0169	0.0224	0.652	0.135	0.328	0.581	0.968	0.98	0.936	0.652	0.505	0.652	0.435	0.991	0.407	0.476	0.0111	0.422	0.67	0.106	0.378	0.151	0.652	0.956	0.652	0.54	0.608	0.326	0.318	0.652	0.652	0.62	0.449	0.709	0.0199	0.799
0.291	0.652	0.229	0.404	0.2	0.652	0.583	0.155	0.652	0.188	0.652	0.652	0.52	0.236	0.0169	0.0224	0.652	0.135	0.328	0.581	0.968	0.98	0.936	0.652	0.505	0.652	0.435	0.991	0.407	0.476	0.0111	0.422	0.67	0.106	0.378	0.151	0.652	0.956	0.652	0.54	0.608	0.326	0.318	0.652	0.652	0.62	0.449	0.709	0.0199	0.799
0.291	0.652	0.229	0.404	0.2	0.652	0.583	0.155	0.652	0.188	0.652	0.652	0.52	0.236	0.0169	0.0224	0.652	0.135	0.328	0.581	0.968	0.98	0.936	0.652	0.505	0.652	0.435	0.991	0.407	0.476	0.0111	0.422	0.67	0.106	0.378	0.151	0.652	0.956	0.652	0.54	0.608	0.326	0.318	0.652	0.652	0.62	0.449	0.709	0.0199	0.799
0.291	0.652	0.229	0.404	0.2	0.652	0.583	0.155	0.652	0.188	0.652	0.652	0.52	0.236	0.0169	0.0224	0.652	0.135	0.328	0.581	0.968	0.98	0.936	0.652	0.505	0.652	0.435	0.229	0.407	0.476	0.0111	0.422	0.67	0.106	0.378	0.151	0.652	0.956	0.652	0.54	0.608	0.326	0.318	0.652	0.652	0.62	0.449	0.709	0.0199	0.445
0.291	0.652	0.229	0.404	0.2	0.652	0.583	0.155	0.652	0.188	0.652	0.652	0.52	0.236	0.0169	0.0224	0.652	0.135	0.328	0.581	0.968	0.98	0.936	0.652	0.505	0.652	0.435	0.229	0.407	0.476	0.0111	0.422	0.67	0.106	0.378	0.151	0.652	0.956	0.652	0.54	0.608	0.326	0.318	0.652	0.652	0.62	0.449	0.709	0.0199	0.445
0.291	0.652	0.229	0.404	0.2	0.652	0.583	0.155	0.652	0.188	0.652	0.652	0.52	0.236	0.0169	0.0224	0.652	0.135	0.328	0.581	0.968	0.98	0.936	0.652	0.505	0.652	0.435	0.229	0.407	0.476	0.0111	0.422	0.67	0.106	0.378	0.151	0.652	0.956	0.652	0.54	0.608	0.326	0.318	0.652	0.652	0.62	0.449	0.709	0.0199	0.445
0.291	0.652	0.229	0.404	0.2	0.652	0.583	0.155	0.652	0.188	0.652	0.652	0.52	0.236	0.0169	0.0224	0.652	0.135	0.328	0.581	0.968	0.98	0.936	0.652	0.505	0.652	0.435	0.229	0.407	0.476	0.0111	0.422	0.67	0.106	0.378	0.151	0.652	0.956	0.652	0.54	0.608	0.326	0.318	0.652	0.652	0.62	0.449	0.709	0.0199	0.445
0.291	0.652	0.229	0.404	0.2	0.652	0.583	0.155	0.652	0.188	0.652	0.652	0.52	0.236	0.0169	0.0224	0.652	0.135	0.328	0.581	0.563	0.98	0.936	0.652	0.505	0.652	0.435	0.229	0.407	0.476	0.0111	0.422	0.67	0.106	0.378	0.151	0.652	0.956	0.652	0.54	0.608	0.326	0.318	0.652	0.652	0.62	0.449	0.709	0.0199	0.445
0.291	0.652	0.229	0.404	0.2	0.652	0.583	0.155	0.652	0.188	0.652	0.652	0.52	0.236	0.0169	0.0224	0.652	0.135	0.328	0.581	0.563	0.98	0.936	0.652	0.505	0.652	0.435	0.229	0.407	0.476	0.0111	0.422	0.67	0.106	0.378	0.151	0.652	0.956	0.652	0.54	0.608	0.326	0.318	0.652	0.652	0.62	0.449	0.709	0.0199	0.445
0.291	0.652	0.229	0.404	0.942	0.652	0.583	0.155	0.652	0.188	0.652	0.652	0.52	0.236	0.0169	0.0224	0.652	0.135	0.328	0.581	0.563	0.98	0.936	0.652	0.505	0.652	0.435	0.229	0.407	0.476	0.0111	0.422	0.67	0.106	0.378	0.151	0.652	0.956	0.652	0.54	0.608	0.326	0.318	0.652	0.652	0.62	0.449	0.709	0.0199	0.445
0.291	0.652	0.229	0.404	0.942	0.652	0.583	0.155	0.652	0.188	0.652	0.652	0.52	0.236	0.0169	0.0224	0.652	0.135	0.328	0.581	0.563	0.98	0.936	0.652	0.505	0.652	0.435	0.229	0.407	0.476	0.0111	0.422	0.67	0.106	0.378	0.151	0.652	0.956	0.652	0.54	0.608	0.326	0.318	0.652	0.652	0.62	0.449	0.709	0.0199	0.445
0.291	0.652	0.229	0.404	0.942	0.652	0.583	0.155	0.652	0.188	0.652	0.652	0.52	0.236	0.0169	0.0224	0.652	0.135	0.328	0.581	0.563	0.98	0.936	0.652	0.505	0.652	0.435	0.229	0.407	0.476	0.0111	0.422	0.67	0.106	0.378	0.151	0.652	0.956	0.652	0.54	0.608	0.326	0.318	0.652	0.652	0.62	0.449	0.709	0.0199	0.445
0.291	0.652	0.229	0.404	0.942	0.652	0.583	0.155	0.652	0.188	0.652	0.652	0.52	0.236	0.0169	0.0224	0.652	0.135	0.328	0.581	0.563	0.98	0.936	0.652	0.505	0.652	0.435	0.229	0.407	0.476	0.0111	0.422	0.67	0.106	0.378	0.151	0.652	0.956	0.652	0.54	0.608	0.326	0.318	0.652	0.652	0.62	0.449	0.709	0.0199	0.445
0.291	0.652	0.229	0.404	0.942	0.652	0.583	0.155	0.652	0.188	0.652	0.652	0.52	0.236	0.0169	0.0224	0.652	0.135	0.328	0.581	0.563	0.98	0.936	0.652	0.505	0.652	0.435	0.229	0.407	0.476	0.0111	0.422	0.67	0.106	0.378	0.151	0.652	0.956	0.652	0.54	0.608	0.326	0.318	0.652	0.652	0.62	0.449	0.709	0.0199	0.445
0.291	0.652	0.229	0.404	0.942	0.652	0.583	0.155	0.652	0.188	0.652	0.652	0.52	0.236	0.0169	0.0224	0.652	0.135	0.328	0.581	0.563	0.98	0.936	0.652	0.505	0.652	0.435	0.229	0.407	0.476	0.0111	0.422	0.67	0.106	0.378	0.151	0.652	0.956	0.652	0.54	0.608	0.326	0.318	0.652	0.652	0.62	0.449	0.709	0.0199	0.445
0.291	0.652	0.229	0.404	0.942	0.652	0.583	0.155	0.652	0.188	0.652	0.652	0.52	0.236	0.0169	0.0224	0.652	0.135	0.328	0.581	0.563	0.98	0.936	0.652	0.505	0.652	0.435	0.229	0.407	0.476	0.0111	0.422	0.67	0.106	0.378	0.151	0.652	0.956	0.652	0.54	0.608	0.326	0.318	0.652	0.652	0.62	0.449	0.709	0.0199	0.445
0.291	0.652	0.229	0.404	0.942	0.652	0.583	0.155	0.652	0.188	0.652	0.652	0.52	0.236	0.0169	0.0224	0.652	0.135	0.328	0.581	0.563	0.98	0.936	0.652	0.505	0.652	0.435	0.229	0.407	0.476	0.0111	0.422	0.67	0.106	0.378	0.151	0.652	0.956	0.652	0.54	0.608	0.326	0.318	0.652	0.652	0.62	0.449	0.709	0.0199	0.445
0.291	0.652	0.229	0.404	0.942	0.652	0.583	0.155	0.652	0.188	0.652	0.652	0.52	0.236	0.0169	0.0224	0.652	0.135	0.328	0.581	0.563	0.98	0.936	0.652	0.505	0.652	0.435	0.229	0.407	0.476	0.0111	0.422	0.67	0.106	0.378	0.151	0.652	0.956	0.652	0.54	0.608	0.326	0.318	0.652	0.652	0.62	0.449	0.709	0.0199	0.445
0.291	0.652	0.229	0.404	0.942	0.652	0.583	0.155	0.652	0.188	0.652	0.652	0.52	0.236	0.0169	0.0224	0.652	0.135	0.328	0.581	0.563	0.98	0.936	0.652	0.505	0.652	0.435	0.229	0.691	0.476	0.0111	0.422	0.67	0.106	0.378	0.151	0.652	0.956	0.652	0.54	0.608	0.326	0.318	0.652	0.652	0.62	0.449	0.709	0.0199	0.445
0.291	0.652	0.229	0.404	0.942	0.652	0.583	0.155	0.652	0.188	0.652	0.652	0.52	0.236	0.0169	0.0224	0.652	0.135	0.328	0.581	0.563	0.98	0.936	0.652	0.505	0.652	0.435	0.229	0.691	0.476	0.0111	0.422	0.67	0.106	0.378	0.151	0.652	0.956	0.652	0.54	0.608	0.326	0.318	0.652	0.652	0.62	0.449	0.709	0.0199	0.445
0.291	0.652	0.229	0.404	0.942	0.652	0.583	0.155	0.652	0.188	0.652	0.652	0.52	0.236	0.0169	0.0224	0.652	0.135	0.328	0.581	0.563	0.98	0.936	0.652	0.505	0.652	0.435	0.229	0.691	0.476	0.0111	0.0139	0.67	0.106	0.378	0.151	0.652	0.956	0.652	0.54	0.608	0.326	0.318	0.652	0.652	0.62	0.449	0.709	0.0199	0.445
0.291	0.652	0.229	0.404	0.942	0.652	0.583	0.155	0.652	0.188	0.652	0.652	0.52	0.236	0.0169	0.0224	0.652	0.135	0.328	0.581	0.563	0.98	0.936	0.652	0.505	0.652	0.435	0.229	0.691	0.476	0.0111	0.0139	0.67	0.106	0.378	0.151	0.652	0.956	0.652	0.54	0.608	0.326	0.318	0.652	0.652	0.62	0.449	0.709	0.0199	0.445
0.291	0.652	0.229	0.404	0.942	0.652	0.583	0.155	0.652	0.188	0.652	0.652	0.52	0.236	0.0169	0.0224	0.652	0.135	0.328	0.581	0.563	0.98	0.936	0.652	0.505	0.652	0.435	0.229	0.691	0.476	0.0111	0.0139	0.67	0.106	0.378	0.151	0.652	0.956	0.652	0.54	0.608	0.326	0.318	0.652	0.652	0.62	0.449	0.709	0.0199	0.445
0.291	0.652	0.229	0.404	0.942	0.652	0.583	0.155	0.652	0.188	0.652	0.652	0.52	0.236	0.0169	0.0224	0.652	0.135	0.328	0.581	0.563	0.98	0.936	0.652	0.505	0.652	0.435	0.229	0.691	0.476	0.0111	0.0139	0.67	0.106	0.378	0.151	0.652	0.956	0.652	0.54	0.608	0.326	0.318	0.652	0.652	0.62	0.449	0.709	0.0199	0.445
0.291	0.652	0.229	0.404	0.942	0.652	0.583	0.155	0.652	0.188	0.652	0.652	0.52	0.236	0.0169	0.0224	0.652	0.135	0.328	0.581	0.563	0.98	0.936	0.652	0.505	0.652	0.435	0.229	0.691	0.476	0.0111	0.0139	0.67	0.106	0.378	0.151	0.652	0.956	0.652	0.54	0.608	0.326	0.318	0.652	0.652	0.62	0.449	0.709	0.0199	0.445
0.291	0.652	0.229	0.404	0.942	0.652	0.583	0.155	0.652	0.188	0.652	0.652	0.52	0.236	0.0169	0.0224	0.652	0.135	0.328	0.581	0.563	0.98	0.936	0.652	0.505	0.652	0.435	0.229	0.691	0.476	0.0111	0.0139	0.67	0.106	0.378	0.151	0.652	0.956	0.652	0.54	0.608	0.326	0.318	0.652	0.652	0.62	0.449	0.709	0.0199	0.445
0.291	0.652	0.229	0.404	0.942	0.652	0.583	0.155	0.652	0.188	0.652	0.652	0.52	0.236	0.0169	0.0224	0.652	0.135	0.328	0.581	0.563	0.98	0.936	0.652	0.505	0.652	0.435	0.229	0.691	0.476	0.0111	0.0139	0.67	0.106	0.378	0.151	0.652	0.956	0.652	0.54	0.608	0.326	0.318	0.652	0.652	0.62	0.449	0.709	0.0199	0.445
0.291	0.652	0.229	0.404	0.942	0.652	0.583	0.155	0.652	0.188	0.652	0.652	0.52	0.236	0.0169	0.0224	0.652	0.135	0.328	0.581	0.563	0.98	0.936	0.652	0.505	0.652	0.435	0.229	0.691	0.476	0.0111	0.0139	0.67	0.106	0.378	0.151	0.652	0.956	0.652	0.54	0.608	0.326	0.318	0.652	0.652	0.62	0.449	0.709	0.0199	0.445
0.291	0.652	0.229	0.404	0.942	0.652	0.583	0.155	0.652	0.188	0.652	0.652	0.52	0.236	0.0169	0.0224	0.652	0.135	0.328	0.581	0.563	0.98	0.936	0.652	0.505	0.652	0.435	0.229	0.691	0.476	0.0111	0.0139	0.67	0.106	0.378	0.151	0.652	0.956	0.652	0.54	0.608	0.326	0.318	0.652	0.652	0.62	0.449	0.709	0.0199	0.445
0.291	0.652	0.229	0.404	0.942	0.652	0.583	0.155	0.652	0.188	0.652	0.652	0.52	0.236	0.0169	0.0224	0.652	0.135	0.328	0.581	0.563	0.98	0.936	0.652	0.505	0.652	0.435	0.229	0.691	0.476	0.0111	0.0139	0.67	0.106	0.378	0.151	0.652	0.956	0.652	0.54	0.608	0.326	0.318	0.652	0.652	0.62	0.449	0.709	0.0199	0.445
0.291	0.652	0.229	0.404	0.942	0.652	0.583	0.155	0.652	0.188	0.652	0.652	0.52	0.236	0.0169	0.0224	0.652	0.135	0.328	0.581	0.563	0.98	0.936	0.652	0.505	0.652	0.435	0.229	0.691	0.476	0.0111	0.0139	0.67	0.106	0.378	0.151	0.652	0.956	0.652	0.54	0.608	0.326	0.318	0.652	0.652	0.62	0.449	0.709	0.0199	0.445
0.291	0.652	0.229	0.404	0.942	0.652	0.583	0.155	0.652	0.188	0.652	0.652	0.52	0.236	0.0169	0.0224	0.652	0.135	0.328	0.581	0.563	0.98	0.936	0.652	0.505	0.652	0.435	0.229	0.691	0.476	0.0111	0.0139	0.67	0.106	0.378	0.151	0.652	0.956	0.652	0.54	0.608	0.326	0.318	0.652	0.652	0.62	0.449	0.709	0.0199	0.445
0.291	0.652	0.229	0.404	0.942	0.652	0.583	0.155	0.652	0.188	0.652	0.652	0.52	0.236	0.0169	0.0224	0.652	0.135	0.328	0.581	0.563	0.98	0.936	0.652	0.505	0.652	0.435	0.229	0.691	0.476	0.0111	0.0139	0.67	0.106	0.378	0.151	0.652	0.956	0.652	0.54	0.608	0.167	0.318	0.652	0.652	0.62	0.449	0.709	0.0199	0.445
0.291	0.652	0.229	0.404	0.942	0.652	0.583	0.155	0.652	0.188	0.652	0.652	0.52	0.236	0.0169	0.0224	0.652	0.135	0.328	0.581	0.563	0.98	0.936	0.652	0.505	0.652	0.435	0.229	0.691	0.476	0.0111	0.0139	0.67	0.106	0.378	0.151	0.652	0.956	0.652	0.54	0.608	0.167	0.318	0.652	0.652	0.62	0.449	0.709	0.0199	0.445
0.291	0.652	0.229	0.404	0.942	0.652	0.583	0.155	0.652	0.188	0.652	0.652	0.52	0.236	0.0169	0.0224	0.652	0.135	0.328	0.581	0.563	0.98	0.936	0.652	0.505	0.652	0.435	0.229	0.765	0.476	0.0111	0.0139	0.67	0.106	0.378	0.151	0.652	0.956	0.652	0.54	0.608	0.167	0.318	0.652	0.652	0.62	0.449	0.709	0.0199	0.445
0.291	0.652	0.229	0.404	0.942	0.652	0.583	0.155	0.652	0.188	0.652	0.652	0.52	0.236	0.0169	0.0224	0.652	0.135	0.328	0.581	0.563	0.98	0.936	0.652	0.505	0.652	0.435	0.229	0.765	0.476	0.0111	0.0139	0.67	0.106	0.378	0.151	0.652	0.956	0.652	0.54	0.608	0.167	0.318	0.652	0.652	0.62	0.449	0.449	0.0199	0.445
0.291	0.652	0.229	0.404	0.942	0.652	0.583	0.155	0.652	0.188	0.652	0.652	0.52	0.236	0.0169	0.0224	0.652	0.135	0.328	0.581	0.563	0.98	0.936	0.652	0.505	0.652	0.435	0.229	0.765	0.476	0.0111	0.0139	0.67	0.106	0.378	0.151	0.652	0.956	0.652	0.54	0.608	0.167	0.318	0.652	0.652	0.62	0.449	0.449	0.0199	0.445
0.291	0.652	0.229	0.404	0.942	0.652	0.583	0.155	0.652	0.188	0.652	0.652	0.52	0.236	0.0169	0.0224	0.652	0.135	0.328	0.581	0.563	0.98	0.936	0.652	0.505	0.652	0.435	0.229	0.765	0.476	0.0111	0.0139	0.67	0.106	0.378	0.151	0.652	0.956	0.652	0.54	0.608	0.167	0.318	0.652	0.652	0.62	0.449	0.449	0.0199	0.445
0.291	0.652	0.229	0.404	0.942	0.652	0.583	0.155	0.652	0.188	0.652	0.652	0.52	0.236	0.0169	0.0224	0.652	0.135	0.328	0.581	0.563	0.98	0.936	0.652	0.505	0.652	0.435	0.229	0.765	0.476	0.0111	0.0139	0.67	0.106	0.378	0.151	0.652	0.956	0.652	0.54	0.608	0.167	0.318	0.652	0.652	0.62	0.449	0.449	0.0199	0.445
0.291	0.652	0.229	0.404	0.942	0.652	0.583	0.155	0.652	0.188	0.652	0.652	0.52	0.236	0.0169	0.0224	0.652	0.135	0.328	0.581	0.563	0.98	0.936	0.652	0.505	0.652	0.435	0.229	0.765	0.476	0.0111	0.0139	0.67	0.106	0.378	0.151	0.652	0.956	0.652	0.54	0.608	0.167	0.318	0.652	0.652	0.62	0.449	0.449	0.0199	0.445
0.291	0.652	0.229	0.404	0.942	0.652	0.583	0.155	0.652	0.188	0.652	0.652	0.52	0.236	0.0169	0.0224	0.652	0.135	0.328	0.581	0.563	0.98	0.936	0.652	0.505	0.652	0.435	0.229	0.765	0.476	0.602	0.0139	0.67	0.106	0.378	0.535	0.652	0.956	0.652	0.54	0.608	0.167	0.318	0.652	0.652	0.62	0.449	0.449	0.0199	0.445
0.291	0.652	0.229	0.404	0.942	0.652	0.583	0.155	0.652	0.188	0.652	0.652	0.52	0.236	0.0169	0.0224	0.652	0.135	0.328	0.581	0.563	0.98	0.936	0.652	0.505	0.652	0.435	0.229	0.765	0.476	0.602	0.0139	0.67	0.106	0.378	0.535	0.652	0.956	0.652	0.54	0.608	0.167	0.318	0.652	0.652	0.62	0.449	0.449	0.0199	0.445
0.291	0.652	0.229	0.404	0.942	0.652	0.583	0.155	0.652	0.188	0.652	0.652	0.52	0.236	0.0169	0.0224	0.652	0.135	0.328	0.581	0.563	0.98	0.936	0.652	0.505	0.652	0.435	0.229	0.765	0.476	0.602	0.0139	0.67	0.106	0.378	0.535	0.652	0.956	0.652	0.54	0.608	0.167	0.318	0.652	0.652	0.62	0.449	0.449	0.0199	0.445
0.291	0.652	0.229	0.404	0.942	0.652	0.583	0.155	0.652	0.188	0.652	0.652	0.52	0.236	0.0169	0.0224	0.652	0.135	0.328	0.581	0.563	0.98	0.936	0.652	0.505	0.652	0.435	0.229	0.765	0.476	0.602	0.0139	0.67	0.106	0.378	0.535	0.652	0.956	0.652	0.54	0.608	0.167	0.318	0.652	0.652	0.62	0.449	0.449	0.0199	0.445
0.291	0.652	0.229	0.404	0.942	0.652	0.583	0.155	0.652	0.188	0.652	0.652	0.52	0.236	0.0169	0.0224	0.652	0.135	0.328	0.581	0.563	0.98	0.936	0.652	0.505	0.652	0.435	0.229	0.765	0.476	0.602	0.0139	0.67	0.106	0.378	0.535	0.652	0.956	0.652	0.54	0.608	0.167	0.318	0.652	0.652	0.62	0.449	0.449	0.0199	0.445
0.291	0.652	0.229	0.404	0.942	0.652	0.583	0.155	0.652	0.188	0.652	0.652	0.52	0.236	0.0169	0.0224	0.652	0.135	0.328	0.581	0.563	0.98	0.936	0.652	0.505	0.652	0.435	0.229	0.765	0.476	0.602	0.0139	0.67	0.106	0.378	0.535	0.652	0.956	0.652	0.54	0.608	0.167	0.318	0.652	0.652	0.62	0.449	0.449	0.0199	0.445
0.291	0.652	0.229	0.404	0.942	0.652	0.583	0.155	0.652	0.188	0.652	0.652	0.52	0.236	0.0169	0.0224	0.652	0.135	0.328	0.581	0.563	0.98	0.936	0.652	0.505	0.652	0.435	0.229	0.765	0.476	0.602	0.0139	0.67	0.106	0.378	0.535	0.652	0.956	0.652	0.54	0.608	0.167	0.318	0.652	0.652	0.62	0.449	0.449	0.0199	0.445
0.291	0.652	0.229	0.404	0.942	0.652	0.583	0.155	0.652	0.188	0.652	0.652	0.52	0.236	0.0169	0.0224	0.652	0.135	0.328	0.581	0.563	0.98	0.936	0.652	0.505	0.652	0.435	0.229	0.765	0.476	0.602	0.0139	0.67	0.106	0.378	0.535	0.652	0.956	0.652	0.54	0.608	0.167	0.318	0.652	0.652	0.62	0.449	0.449	0.0199	0.445
0.291	0.652	0.229	0.404	0.942	0.652	0.583	0.155	0.652	0.188	0.652	0.652	0.52	0.236	0.0169	0.0224	0.652	0.135	0.328	0.581	0.563	0.98	0.936	0.652	0.505	0.652	0.435	0.229	0.765	0.476	0.602	0.0139	0.67	0.106	0.378	0.535	0.652	0.956	0.652	0.54	0.608	0.167	0.318	0.652	0.652	0.62	0.449	0.449	0.0199	0.445
0.291	0.652	0.229	0.404	0.942	0.652	0.583	0.155	0.652	0.188	0.652	0.652	0.52	0.236	0.0169	0.0224	0.652	0.135	0.328	0.581	0.563	0.98	0.936	0.652	0.505	0.652	0.435	0.229	0.765	0.476	0.602	0.0139	0.67	0.106	0.378	0.535	0.652	0.956	0.652	0.54	0.608	0.167	0.318	0.652	0.652	0.62	0.449	0.449	0.0199	0.445
0.291	0.652	0.229	0.404	0.942	0.652	0.583	0.155	0.652	0.188	0.652	0.652	0.52	0.236	0.0169	0.0224	0.652	0.135	0.328	0.581	0.563	0.98	0.936	0.652	0.505	0.652	0.435	0.229	0.765	0.476	0.602	0.0139	0.67	0.106	0.378	0.535	0.652	0.956	0.652	0.54	0.608	0.167	0.318	0.652	0.652	0.62	0.449	0.449	0.0199	0.445
0.291	0.652	0.229	0.404	0.942	0.652	0.583	0.155	0.652	0.188	0.652	0.652	0.52	0.236	0.0169	0.0224	0.652	0.135	0.328	0.581	0.563	0.98	0.936	0.652	0.505	0.652	0.435	0.229	0.765	0.476	0.602	0.0139	0.67	0.106	0.378	0.535	0.652	0.956	0.652	0.54	0.608	0.167	0.318	0.652	0.652	0.62	0.449	0.449	0.0199	0.445
0.291	0.652	0.229	0.404	0.942	0.652	0.583	0.155	0.652	0.188	0.652	0.652	0.52	0.236	0.0169	0.0224	0.652	0.135	0.328	0.581	0.563	0.98	0.936	0.652	0.505	0.652	0.435	0.229	0.765	0.476	0.602	0.0139	0.67	0.106	0.378	0.535	0.652	0.956	0.652	0.54	0.608	0.167	0.318	0.652	0.652	0.62	0.449	0.449	0.0199	0.445
0.291	0.652	0.229	0.404	0.942	0.652	0.583	0.155	0.652	0.188	0.652	0.652	0.52	0.236	0.0169	0.0224	0.652	0.135	0.328	0.581	0.563	0.98	0.936	0.652	0.505	0.652	0.435	0.229	0.765	0.476	0.602	0.0139	0.67	0.106	0.378	0.535	0.652	0.956	0.652	0.54	0.608	0.167	0.318	0.652	0.652	0.62	0.449	0.449	0.0199	0.445
0.291	0.652	0.229	0.404	0.942	0.652	0.583	0.155	0.652	0.188	0.652	0.652	0.52	0.236	0.0169	0.0224	0.652	0.135	0.328	0.581	0.563	0.98	0.936	0.652	0.505	0.652	0.435	0.229	0.765	0.476	0.602	0.0139	0.67	0.106	0.378	0.535	0.652	0.956	0.652	0.54	0.608	0.167	0.318	0.652	0.652	0.62	0.449	0.449	0.0199	0.445
0.291	0.652	0.229	0.404	0.942	0.652	0.583	0.155	0.652	0.188	0.652	0.652	0.52	0.236	0.0169	0.0224	0.652	0.135	0.328	0.581	0.563	0.98	0.936	0.652	0.505	0.652	0.435	0.229	0.765	0.476	0.602	0.0139	0.67	0.106	0.378	0.535	0.652	0.956	0.652	0.54	0.608	0.167	0.318	0.652	0.652	0.62	0.449	0.449	0.0199	0.445
0.291	0.652	0.229	0.404	0.942	0.652	0.583	0.155	0.652	0.188	0.652	0.652	0.52	0.236	0.0169	0.0224	0.652	0.135	0.328	0.581	0.563	0.98	0.936	0.652	0.505	0.652	0.435	0.229	0.765	0.476	0.966	0.0139	0.67	0.106	0.378	0.535	0.652	0.956	0.652	0.54	0.608	0.167	0.318	0.652	0.652	0.62	0.449	0.449	0.0199	0.445
0.291	0.652	0.229	0.404	0.942	0.652	0.583	0.155	0.652	0.188	0.652	0.652	0.52	0.236	0.0169	0.0224	0.652	0.135	0.328	0.581	0.581	0.98	0.936	0.652	0.505	0.652	0.435	0.229	0.765	0.476	0.966	0.0139	0.67	0.106	0.378	0.535	0.652	0.956	0.652	0.54	0.608	0.167	0.318	0.652	0.652	0.62	0.449	0.449	0.0199	0.445
0.291	0.652	0.229	0.404	0.942	0.652	0.583	0.155	0.652	0.188	0.652	0.652	0.52	0.236	0.0169	0.0224	0.652	0.135	0.328	0.581	0.581	0.98	0.936	0.652	0.505	0.652	0.435	0.229	0.765	0.476	0.966	0.0139	0.67	0.106	0.378	0.535	0.652	0.956	0.652	0.54	0.608	0.167	0.318	0.652	0.652	0.62	0.449	0.449	0.0199	0.445
0.291	0.652	0.229	0.404	0.942	0.652	0.583	0.155	0.652	0.188	0.652	0.652	0.52	0.236	0.0169	0.0224	0.652	0.135	0.328	0.581	0.581	0.98	0.936	0.652	0.505	0.652	0.435	0.229	0.765	0.476	0.966	0.0139	0.67	0.106	0.378	0.535	0.652	0.956	0.652	0.54	0.608	0.167	0.318	0.652	0.652	0.62	0.449	0.449	0.0199	0.445
0.291	0.652	0.229	0.404	0.942	0.652	0.583	0.155	0.652	0.188	0.652	0.652	0.52	0.236	0.0169	0.0224	0.652	0.135	0.328	0.581	0.581	0.98	0.936	0.652	0.505	0.652	0.435	0.229	0.765	0.476	0.966	0.0139	0.67	0.106	0.378	0.535	0.652	0.956	0.652	0.54	0.608	0.167	0.318	0.652	0.652	0.62	0.449	0.449	0.0199	0.445
0.291	0.652	0.229	0.404	0.942	0.652	0.583	0.155	0.652	0.188	0.652	0.652	0.52	0.236	0.0169	0.0224	0.652	0.135	0.328	0.581	0.581	0.98	0.936	0.652	0.505	0.652	0.435	0.229	0.765	0.476	0.966	0.0139	0.67	0.106	0.378	0.535	0.652	0.956	0.652	0.54	0.608	0.167	0.318	0.652	0.652	0.62	0.449	0.449	0.0199	0.445
0.291	0.652	0.229	0.404	0.942	0.652	0.583	0.155	0.652	0.188	0.652	0.652	0.52	0.236	0.0169	0.0224	0.652	0.135	0.328	0.581	0.581	0.98	0.936	0.652	0.505	0.652	0.435	0.229	0.765	0.476	0.966	0.0139	0.67	0.106	0.378	0.535	0.652	0.956	0.652	0.54	0.608	0.167	0.318	0.652	0.652	0.62	0.449	0.449	0.0199	0.445
0.291	0.652	0.229	0.404	0.942	0.652	0.583	0.155	0.652	0.188	0.652	0.652	0.52	0.236	0.0169	0.0224	0.652	0.135	0.328	0.581	0.581	0.98	0.936	0.652	0.505	0.652	0.435	0.229	0.765	0.476	0.966	0.0139	0.67	0.106	0.378	0.535	0.652	0.956	0.652	0.54	0.608	0.167	0.318	0.652	0.652	0.62	0.449	0.449	0.0199	0.445
0.291	0.652	0.229	0.404	0.942	0.652	0.583	0.155	0.652	0.188	0.652	0.652	0.52	0.236	0.0169	0.0224	0.652	0.135	0.328	0.581	0.581	0.98	0.936	0.652	0.505	0.652	0.435	0.229	0.765	0.476	0.966	0.0139	0.67	0.106	0.378	0.535	0.652	0.956	0.652	0.54	0.608	0.167	0.318	0.652	0.652	0.62	0.449	0.449	0.0199	0.445
0.291	0.652	0.229	0.404	0.942	0.652	0.583	0.155	0.652	0.188	0.652	0.652	0.52	0.236	0.0169	0.0224	0.652	0.135	0.328	0.581	0.581	0.98	0.936	0.652	0.505	0.652	0.435	0.229	0.765	0.476	0.966	0.0139	0.584	0.106	0.378	0.535	0.652	0.956	0.652	0.54	0.608	0.167	0.318	0.652	0.652	0.62	0.449	0.449	0.0199	0.445
0.291	0.652	0.229	0.404	0.942	0.652	0.583	0.155	0.652	0.188	0.652	0.652	0.52	0.236	0.0169	0.0224	0.652	0.135	0.328	0.581	0.581	0.98	0.936	0.652	0.505	0.652	0.435	0.229	0.765	0.476	0.966	0.0139	0.584	0.106	0.378	0.535	0.652	0.956	0.652	0.54	0.608	0.167	0.318	0.652	0.652	0.62	0.449	0.449	0.0199	0.445
0.291	0.652	0.229	0.404	0.942	0.652	0.583	0.155	0.652	0.188	0.652	0.652	0.52	0.236	0.0169	0.0224	0.652	0.135	0.328	0.581	0.581	0.98	0.936	0.652	0.505	0.652	0.435	0.229	0.765	0.476	0.966	0.0139	0.584	0.106	0.378	0.535	0.652	0.956	0.652	0.54	0.608	0.167	0.318	0.652	0.652	0.62	0.449	0.449	0.0199	0.445
0.291	0.652	0.229	0.404	0.942	0.652	0.583	0.155	0.652	0.188	0.652	0.652	0.52	0.236	0.0169	0.0224	0.652	0.135	0.328	0.581	0.581	0.98	0.936	0.652	0.505	0.652	0.435	0.229	0.765	0.476	0.966	0.0139	0.512	0.106	0.378	0.535	0.652	0.956	0.652	0.54	0.608	0.167	0.318	0.652	0.652	0.62	0.449	0.449	0.0199	0.445
0.291	0.652	0.229	0.404	0.942	0.652	0.583	0.155	0.652	0.188	0.652	0.652	0.52	0.236	0.0169	0.0224	0.652	0.135	0.328	0.581	0.581	0.98	0.936	0.652	0.505	0.652	0.435	0.229	0.765	0.476	0.966	0.0139	0.512	0.106	0.378	0.535	0.652	0.956	0.652	0.54	0.608	0.167	0.318	0.652	0.652	0.62	0.449	0.449	0.0199	0.445
0.291	0.652	0.229	0.404	0.942	0.652	0.583	0.155	0.652	0.188	0.652	0.652	0.52	0.236	0.0169	0.0224	0.652	0.135	0.328	0.581	0.581	0.98	0.936	0.652	0.505	0.652	0.435	0.229	0.765	0.476	0.966	0.55	0.512	0.106	0.378	0.535	0.652	0.956	0.652	0.54	0.608	0.167	0.318	0.652	0.652	0.62	0.449	0.449	0.0199	0.445
0.291	0.652	0.229	0.404	0.942	0.652	0.583	0.155	0.652	0.188	0.652	0.652	0.52	0.236	0.0169	0.0224	0.652	0.135	0.328	0.581	0.581	0.98	0.936	0.652	0.505	0.652	0.435	0.229	0.765	0.476	0.966	0.55	0.512	0.106	0.378	0.535	0.652	0.956	0.652	0.54	0.608	0.167	0.318	0.652	0.652	0.62	0.449	0.449	0.0199	0.445
0.291	0.652	0.229	0.404	0.942	0.652	0.583	0.155	0.652	0.188	0.652	0.652	0.52	0.236	0.0169	0.0224	0.652	0.135	0.328	0.581	0.581	0.98	0.936	0.652	0.505	0.652	0.435	0.229	0.765	0.476	0.966	0.55	0.512	0.106	0.378	0.535	0.652	0.956	0.652	0.54	0.608	0.947	0.318	0.652	0.652	0.62	0.449	0.449	0.0199	0.445
0.291	0.652	0.229	0.404	0.942	0.652	0.583	0.155	0.652	0.188	0.652	0.652	0.52	0.236	0.0169	0.0224	0.652	0.135	0.328	0.581	0.581	0.98	0.936	0.652	0.505	0.652	0.435	0.229	0.765	0.476	0.966	0.55	0.512	0.106	0.378	0.535	0.652	0.956	0.652	0.54	0.608	0.947	0.318	0.652	0.652	0.62	0.449	0.449	0.0199	0.445
0.291	0.652	0.229	0.404	0.942	0.652	0.583	0.155	0.652	0.188	0.652	0.652	0.52	0.236	0.0169	0.0224	0.652	0.135	0.328	0.581	0.581	0.98	0.936	0.652	0.505	0.652	0.435	0.229	0.765	0.476	0.966	0.55	0.512	0.106	0.378	0.535	0.652	0.956	0.652	0.54	0.608	0.947	0.318	0.652	0.652	0.62	0.449	0.449	0.0199	0.445
0.291	0.652	0.229	0.404	0.942	0.652	0.583	0.155	0.652	0.188	0.652	0.652	0.52	0.236	0.0169	0.0224	0.652	0.135	0.328	0.581	0.581	0.98	0.133	0.652	0.505	0.652	0.435	0.229	0.765	0.476	0.966	0.55	0.512	0.106	0.378	0.535	0.652	0.956	0.652	0.54	0.608	0.947	0.318	0.652	0.652	0.62	0.449	0.449	0.0199	0.445
0.291	0.652	0.229	0.404	0.942	0.652	0.583	0.155	0.652	0.188	0.652	0.652	0.52	0.236	0.0169	0.0224	0.652	0.135	0.328	0.581	0.581	0.98	0.133	0.652	0.505	0.652	0.435	0.229	0.765	0.476	0.966	0.55	0.512	0.106	0.378	0.535	0.652	0.956	0.652	0.54	0.608	0.947	0.318	0.652	0.652	0.62	0.449	0.449	0.0199	0.445
0.291	0.652	0.229	0.404	0.942	0.652	0.583	0.155	0.652	0.188	0.652	0.652	0.52	0.236	0.0169	0.0224	0.652	0.135	0.328	0.581	0.581	0.98	0.133	0.652	0.505	0.652	0.435	0.229	0.765	0.476	0.966	0.55	0.512	0.106	0.378	0.535	0.652	0.956	0.652	0.54	0.608	0.947	0.318	0.652	0.652	0.62	0.449	0.449	0.0199	0.445
0.291	0.652	0.229	0.404	0.942	0.652	0.583	0.155	0.652	0.188	0.652	0.652	0.52	0.236	0.0169	0.0224	0.652	0.135	0.328	0.581	0.581	0.98	0.133	0.652	0.505	0.652	0.435	0.229	0.765	0.476	0.966	0.55	0.512	0.106	0.378	0.535	0.652	0.956	0.652	0.54	0.608	0.947	0.318	0.652	0.652	0.62	0.449	0.449	0.0199	0.445
0.291	0.652	0.229	0.404	0.942	0.652	0.583	0.155	0.652	0.188	0.652	0.652	0.52	0.236	0.0169	0.0224	0.652	0.135	0.328	0.581	0.581	0.98	0.133	0.652	0.505	0.652	0.435	0.229	0.765	0.476	0.966	0.55	0.512	0.106	0.378	0.535	0.652	0.956	0.652	0.54	0.608	0.947	0.318	0.652	0.652	0.62	0.449	0.449	0.0199	0.445
0.291	0.652	0.229	0.118	0.942	0.652	0.583	0.155	0.652	0.188	0.652	0.652	0.52	0.236	0.0169	0.0224	0.652	0.135	0.328	0.581	0.581	0.98	0.133	0.652	0.505	0.652	0.435	0.229	0.765	0.476	0.966	0.55	0.512	0.106	0.378	0.535	0.652	0.956	0.652	0.54	0.608	0.947	0.318	0.652	0.652	0.62	0.449	0.449	0.0199	0.445
0.291	0.652	0.229	0.118	0.942	0.652	0.583	0.155	0.652	0.188	0.652	0.652	0.52	0.236	0.0169	0.0224	0.652	0.135	0.328	0.581	0.581	0.98	0.133	0.652	0.505	0.652	0.435	0.229	0.765	0.476	0.966	0.55	0.512	0.106	0.378	0.535	0.652	0.956	0.652	0.54	0.608	0.947	0.318	0.652	0.652	0.62	0.449	0.449	0.0199	0.445
0.291	0.652	0.229	0.118	0.942	0.652	0.583	0.155	0.652	0.188	0.652	0.652	0.52	0.236	0.0169	0.0224	0.652	0.135	0.328	0.581	0.581	0.98	0.133	0.652	0.505	0.652	0.435	0.229	0.765	0.476	0.966	0.55	0.512	0.106	0.378	0.535	0.652	0.956	0.652	0.54	0.608	0.947	0.318	0.652	0.652	0.62	0.449	0.449	0.0199	0.445
0.291	0.652	0.229	0.118	0.942	0.652	0.583	0.155	0.652	0.188	0.652	0.652	0.52	0.236	0.0169	0.0224	0.652	0.135	0.328	0.581	0.581	0.98	0.133	0.652	0.505	0.652	0.435	0.229	0.765	0.476	0.966	0.55	0.512	0.106	0.378	0.535	0.652	0.956	0.652	0.54	0.608	0.947	0.318	0.652	0.652	0.62	0.449	0.449	0.0199	0.445
0.291	0.652	0.229	0.118	0.942	0.652	0.583	0.155	0.652	0.188	0.652	0.652	0.52	0.236	0.0169	0.0224	0.652	0.135	0.328	0.581	0.581	0.98	0.133	0.652	0.505	0.652	0.435	0.229	0.765	0.476	0.966	0.55	0.512	0.106	0.378	0.535	0.652	0.956	0.652	0.54	0.608	0.947	0.318	0.652	0.652	0.62	0.449	0.449	0.0199	0.445
0.291	0.652	0.229	0.118	0.942	0.652	0.583	0.155	0.652	0.188	0.652	0.652	0.52	0.236	0.0169	0.0224	0.652	0.135	0.328	0.581	0.581	0.98	0.133	0.652	0.505	0.652	0.435	0.229	0.765	0.476	0.966	0.55	0.512	0.106	0.378	0.535	0.652	0.956	0.652	0.54	0.608	0.947	0.318	0.652	0.652	0.62	0.449	0.449	0.0199	0.445
0.291	0.652	0.229	0.118	0.942	0.652	0.583	0.155	0.652	0.188	0.652	0.652	0.52	0.236	0.0169	0.0224	0.652	0.135	0.82	0.581	0.581	0.98	0.133	0.652	0.505	0.652	0.435	0.229	0.765	0.476	0.00992	0.55	0.512	0.106	0.378	0.535	0.652	0.956	0.652	0.54	0.608	0.947	0.318	0.652	0.652	0.62	0.449	0.449	0.0199	0.445
0.291	0.652	0.229	0.118	0.942	0.652	0.583	0.155	0.652	0.188	0.652	0.652	0.52	0.236	0.0169	0.0224	0.652	0.135	0.82	0.581	0.581	0.98	0.133	0.652	0.505	0.652	0.435	0.229	0.765	0.476	0.00992	0.55	0.512	0.106	0.378	0.535	0.652	0.956	0.652	0.54	0.608	0.947	0.318	0.652	0.652	0.62	0.449	0.449	0.0199	0.445
0.291	0.652	0.229	0.118	0.942	0.652	0.583	0.155	0.652	0.188	0.652	0.652	0.52	0.236	0.0169	0.0224	0.652	0.135	0.82	0.581	0.581	0.98	0.133	0.652	0.505	0.652	0.435	0.229	0.765	0.476	0.00992	0.55	0.512	0.106	0.378	0.535	0.652	0.956	0.652	0.54	0.608	0.947	0.318	0.652	0.652	0.62	0.449	0.449	0.0199	0.445
0.291	0.652	0.229	0.118	0.942	0.652	0.583	0.155	0.652	0.188	0.652	0.652	0.52	0.236	0.0169	0.0224	0.652	0.135	0.82	0.581	0.581	0.98	0.133	0.652	0.505	0.652	0.435	0.229	0.765	0.476	0.00992	0.55	0.512	0.106	0.378	0.535	0.652	0.956	0.652	0.54	0.608	0.947	0.318	0.652	0.652	0.62	0.449	0.449	0.0199	0.445
0.291	0.652	0.229	0.118	0.942	0.652	0.583	0.155	0.652	0.188	0.652	0.652	0.52	0.236	0.0169	0.0224	0.652	0.135	0.82	0.581	0.581	0.98	0.133	0.652	0.505	0.652	0.435	0.229	0.765	0.476	0.00992	0.55	0.512	0.106	0.378	0.535	0.652	0.956	0.652	0.54	0.608	0.947	0.318	0.652	0.652	0.62	0.449	0.449	0.0199	0.445
0.291	0.652	0.229	0.118	0.942	0.652	0.583	0.155	0.652	0.188	0.652	0.652	0.52	0.236	0.0169	0.0224	0.652	0.135	0.82	0.581	0.581	0.98	0.133	0.652	0.179	0.652	0.435	0.229	0.765	0.476	0.00992	0.55	0.512	0.106	0.378	0.535	0.652	0.956	0.652	0.54	0.608	0.947	0.318	0.652	0.652	0.62	0.449	0.449	0.0199	0.445
0.291	0.652	0.229	0.118	0.942	0.652	0.583	0.155	0.652	0.188	0.652	0.652	0.52	0.236	0.0169	0.0224	0.652	0.135	0.82	0.581	0.581	0.98	0.133	0.652	0.179	0.652	0.435	0.229	0.765	0.476	0.00992	0.55	0.512	0.106	0.378	0.535	0.652	0.956	0.652	0.54	0.608	0.947	0.318	0.652	0.652	0.62	0.449	0.449	0.0199	0.445
0.291	0.652	0.229	0.118	0.942	0.652	0.583	0.155	0.652	0.188	0.652	0.652	0.52	0.832	0.0169	0.0224	0.652	0.135	0.82	0.581	0.581	0.378	0.133	0.652	0.179	0.652	0.435	0.229	0.765	0.476	0.00992	0.55	0.512	0.106	0.378	0.535	0.652	0.956	0.652	0.54	0.608	0.947	0.318	0.652	0.652	0.62	0.449	0.449	0.0199	0.445
0.291	0.652	0.229	0.118	0.942	0.652	0.583	0.155	0.652	0.188	0.652	0.652	0.52	0.832	0.0169	0.0224	0.652	0.135	0.82	0.581	0.581	0.378	0.133	0.652	0.179	0.652	0.435	0.229	0.765	0.476	0.00992	0.55	0.512	0.106	0.378	0.535	0.652	0.956	0.652	0.54	0.608	0.947	0.318	0.652	0.652	0.62	0.449	0.449	0.0199	0.445
0.291	0.652	0.229	0.118	0.942	0.652	0.583	0.155	0.652	0.188	0.652	0.652	0.52	0.832	0.0169	0.0224	0.652	0.135	0.82	0.581	0.581	0.378	0.133	0.652	0.179	0.652	0.435	0.229	0.765	0.476	0.00992	0.55	0.512	0.106	0.378	0.535	0.652	0.956	0.652	0.54	0.608	0.947	0.318	0.652	0.652	0.62	0.449	0.449	0.0199	0.445
0.291	0.652	0.229	0.118	0.942	0.652	0.583	0.155	0.652	0.188	0.652	0.652	0.52	0.832	0.0169	0.0224	0.652	0.135	0.82	0.581	0.581	0.378	0.133	0.652	0.179	0.652	0.435	0.229	0.765	0.476	0.00992	0.55	0.512	0.106	0.378	0.535	0.652	0.956	0.652	0.54	0.608	0.947	0.318	0.652	0.652	0.62	0.449	0.449	0.0199	0.445
0.291	0.652	0.229	0.118	0.942	0.652	0.583	0.155	0.652	0.188	0.652	0.652	0.52	0.832	0.0169	0.0224	0.652	0.135	0.82	0.581	0.581	0.378	0.133	0.652	0.179	0.652	0.435	0.229	0.765	0.476	0.00992	0.55	0.512	0.106	0.378	0.535	0.652	0.956	0.652	0.54	0.608	0.947	0.318	0.652	0.652	0.62	0.449	0.449	0.0199	0.445
0.291	0.652	0.229	0.118	0.942	0.652	0.583	0.155	0.652	0.188	0.652	0.652	0.52	0.832	0.0169	0.0224	0.652	0.135	0.82	0.581	0.581	0.378	0.133	0.652	0.179	0.652	0.435	0.229	0.765	0.476	0.00992	0.55	0.512	0.106	0.378	0.535	0.652	0.956	0.652	0.54	0.608	0.947	0.318	0.652	0.652	0.62	0.449	0.449	0.0199	0.445
0.291	0.652	0.229	0.118	0.942	0.652	0.583	0.155	0.652	0.188	0.652	0.652	0.52	0.832	0.0169	0.0224	0.652	0.135	0.82	0.581	0.581	0.378	0.133	0.652	0.179	0.652	0.435	0.229	0.765	0.476	0.00992	0.55	0.512	0.106	0.378	0.535	0.652	0.956	0.652	0.54	0.608	0.947	0.318	0.652	0.652	0.62	0.449	0.449	0.0199	0.445
0.291	0.652	0.229	0.118	0.942	0.652	0.583	0.155	0.652	0.188	0.652	0.652	0.52	0.832	0.0169	0.0224	0.652	0.135	0.82	0.581	0.581	0.378	0.133	0.652	0.179	0.652	0.435	0.229	0.765	0.476	0.00992	0.55	0.512	0.106	0.378	0.535	0.652	0.956	0.652	0.54	0.608	0.947	0.318	0.652	0.652	0.62	0.449	0.449	0.0199	0.445
0.291	0.652	0.229	0.118	0.942	0.652	0.583	0.155	0.652	0.188	0.652	0.652	0.52	0.832	0.0169	0.0224	0.652	0.135	0.82	0.581	0.581	0.378	0.133	0.652	0.179	0.652	0.435	0.229	0.765	0.476	0.00992	0.55	0.512	0.106	0.378	0.535	0.652	0.956	0.652	0.54	0.608	0.947	0.318	0.652	0.652	0.62	0.449	0.449	0.0199	0.445
0.291	0.652	0.229	0.118	0.942	0.652	0.583	0.155	0.652	0.188	0.652	0.652	0.52	0.832	0.0169	0.0224	0.652	0.135	0.82	0.581	0.581	0.378	0.133	0.652	0.179	0.652	0.435	0.229	0.765	0.476	0.00992	0.55	0.512	0.106	0.378	0.535	0.652	0.956	0.652	0.54	0.608	0.947	0.318	0.652	0.652	0.62	0.449	0.449	0.0199	0.445
0.291	0.652	0.229	0.118	0.942	0.652	0.583	0.155	0.652	0.188	0.652	0.652	0.52	0.832	0.0169	0.0224	0.652	0.135	0.82	0.581	0.581	0.378	0.133	0.652	0.179	0.652	0.435	0.229	0.765	0.476	0.00992	0.55	0.512	0.106	0.378	0.535	0.652	0.956	0.652	0.54	0.608	0.947	0.318	0.652	0.652	0.62	0.449	0.449	0.0199	0.445
0.291	0.652	0.229	0.118	0.942	0.652	0.583	0.155	0.652	0.188	0.652	0.652	0.52	0.472	0.0169	0.0224	0.652	0.135	0.82	0.581	0.581	0.378	0.133	0.652	0.179	0.652	0.435	0.229	0.765	0.476	0.00992	0.55	0.512	0.106	0.378	0.535	0.652	0.956	0.652	0.54	0.608	0.947	0.318	0.652	0.652	0.62	0.449	0.449	0.0199	0.445
0.291	0.652	0.229	0.118	0.942	0.652	0.583	0.155	0.652	0.188	0.652	0.652	0.52	0.472	0.0169	0.0224	0.652	0.135	0.82	0.581	0.581	0.378	0.133	0.652	0.179	0.652	0.435	0.229	0.765	0.476	0.00992	0.55	0.512	0.106	0.378	0.535	0.652	0.956	0.652	0.54	0.608	0.947	0.318	0.652	0.652	0.62	0.449	0.449	0.0199	0.445
0.291	0.652	0.229	0.118	0.942	0.652	0.583	0.155	0.652	0.188	0.652	0.652	0.52	0.472	0.0169	0.0224	0.652	0.135	0.82	0.581	0.581	0.378	0.133	0.652	0.179	0.652	0.435	0.229	0.765	0.476	0.00992	0.55	0.512	0.106	0.378	0.535	0.652	0.956	0.652	0.54	0.608	0.947	0.318	0.652	0.652	0.62	0.449	0.449	0.0199	0.445
0.291	0.652	0.229	0.118	0.942	0.652	0.583	0.155	0.652	0.188	0.652	0.652	0.52	0.472	0.0169	0.0224	0.652	0.135	0.82	0.581	0.581	0.378	0.133	0.652	0.179	0.652	0.435	0.229	0.765	0.476	0.00992	0.55	0.512	0.106	0.378	0.535	0.652	0.956	0.652	0.54	0.608	0.947	0.318	0.652	0.652	0.62	0.449	0.449	0.0199	0.445
0.291	0.652	0.229	0.118	0.942	0.652	0.583	0.155	0.652	0.188	0.652	0.652	0.52	0.472	0.0169	0.0224	0.652	0.135	0.82	0.581	0.581	0.378	0.133	0.652	0.179	0.652	0.435	0.229	0.765	0.476	0.00992	0.55	0.512	0.106	0.378	0.535	0.652	0.956	0.652	0.54	0.608	0.947	0.318	0.652	0.652	0.62	0.449	0.449	0.0199	0.445
0.291	0.652	0.229	0.118	0.942	0.652	0.583	0.155	0.652	0.188	0.652	0.652	0.52	0.472	0.0169	0.0224	0.652	0.135	0.82	0.581	0.581	0.378	0.133	0.652	0.179	0.652	0.435	0.229	0.765	0.476	0.00992	0.55	0.512	0.106	0.378	0.535	0.652	0.956	0.652	0.54	0.608	0.947	0.318	0.652	0.652	0.62	0.449	0.449	0.0199	0.445
0.291	0.652	0.229	0.118	0.942	0.652	0.583	0.155	0.652	0.188	0.652	0.652	0.52	0.472	0.0169	0.0224	0.652	0.135	0.82	0.581	0.581	0.378	0.133	0.652	0.179	0.652	0.435	0.229	0.765	0.476	0.00992	0.55	0.512	0.106	0.378	0.535	0.652	0.956	0.652	0.54	0.608	0.947	0.318	0.652	0.652	0.62	0.449	0.449	0.0199	0.445
0.291	0.652	0.229	0.118	0.942	0.652	0.583	0.155	0.652	0.188	0.652	0.652	0.52	0.472	0.0169	0.0224	0.652	0.135	0.82	0.581	0.581	0.378	0.133	0.652	0.179	0.652	0.435	0.229	0.765	0.476	0.00992	0.55	0.512	0.106	0.378	0.535	0.652	0.956	0.652	0.54	0.608	0.947	0.318	0.652	0.652	0.62	0.449	0.449	0.0199	0.445
0.291	0.652	0.229	0.118	0.942	0.652	0.583	0.155	0.652	0.188	0.652	0.652	0.52	0.472	0.0169	0.0224	0.652	0.135	0.82	0.581	0.581	0.378	0.133	0.652	0.179	0.652	0.435	0.229	0.765	0.476	0.00992	0.55	0.512	0.106	0.378	0.535	0.652	0.956	0.652	0.54	0.608	0.947	0.318	0.652	0.652	0.62	0.449	0.449	0.0199	0.445
0.291	0.652	0.229	0.118	0.942	0.652	0.583	0.155	0.652	0.188	0.652	0.652	0.52	0.472	0.0169	0.0224	0.652	0.135	0.82	0.581	0.581	0.378	0.133	0.652	0.179	0.652	0.435	0.229	0.765	0.476	0.00992	0.55	0.512	0.106	0.378	0.535	0.652	0.956	0.652	0.54	0.608	0.947	0.318	0.652	0.652	0.62	0.449	0.449	0.0199	0.445
0.291	0.652	0.229	0.118	0.942	0.652	0.583	0.155	0.652	0.188	0.652	0.652	0.52	0.472	0.0169	0.0224	0.652	0.135	0.82	0.581	0.581	0.378	0.133	0.652	0.179	0.652	0.435	0.229	0.765	0.476	0.00992	0.55	0.512	0.106	0.378	0.535	0.652	0.956	0.652	0.54	0.608	0.947	0.318	0.652	0.652	0.62	0.449	0.449	0.0199	0.445
0.291	0.652	0.229	0.118	0.942	0.652	0.583	0.155	0.652	0.188	0.652	0.652	0.52	0.472	0.0169	0.0224	0.652	0.135	0.82	0.581	0.581	0.378	0.133	0.652	0.179	0.652	0.435	0.229	0.765	0.476	0.00992	0.55	0.512	0.106	0.378	0.535	0.652	0.956	0.652	0.54	0.608	0.947	0.318	0.652	0.652	0.62	0.449	0.449	0.0199	0.445
0.291	0.652	0.229	0.118	0.942	0.652	0.583	0.155	0.652	0.188	0.652	0.652	0.52	0.472	0.0169	0.0224	0.652	0.135	0.82	0.581	0.581	0.378	0.133	0.652	0.179	0.652	0.435	0.229	0.765	0.476	0.00992	0.55	0.512	0.106	0.378	0.535	0.652	0.956	0.652	0.54	0.608	0.947	0.318	0.652	0.652	0.62	0.449	0.449	0.0199	0.445
0.291	0.652	0.229	0.118	0.942	0.652	0.583	0.155	0.652	0.188	0.652	0.652	0.52	0.472	0.0169	0.0224	0.652	0.135	0.82	0.581	0.581	0.378	0.133	0.652	0.179	0.652	0.435	0.229	0.765	0.476	0.00992	0.55	0.512	0.106	0.378	0.535	0.652	0.956	0.652	0.54	0.608	0.947	0.318	0.652	0.652	0.62	0.449	0.449	0.0199	0.445
0.291	0.652	0.229	0.118	0.942	0.652	0.583	0.155	0.652	0.188	0.652	0.652	0.52	0.472	0.0169	0.0224	0.652	0.135	0.82	0.581	0.581	0.378	0.133	0.652	0.179	0.652	0.435	0.229	0.765	0.476	0.00992	0.55	0.512	0.106	0.378	0.535	0.652	0.956	0.652	0.54	0.608	0.947	0.318	0.652	0.652	0.62	0.449	0.449	0.0199	0.445
0.291	0.652	0.229	0.118	0.942	0.652	0.583	0.155	0.652	0.188	0.652	0.652	0.52	0.472	0.0169	0.0224	0.652	0.135	0.82	0.581	0.581	0.378	0.133	0.652	0.179	0.652	0.435	0.229	0.765	0.476	0.00992	0.55	0.512	0.106	0.378	0.535	0.652	0.956	0.652	0.54	0.608	0.947	0.318	0.652	0.652	0.62	0.449	0.449	0.0199	0.445
0.291	0.652	0.229	0.118	0.942	0.652	0.583	0.155	0.652	0.188	0.652	0.652	0.52	0.472	0.0169	0.0224	0.652	0.135	0.82	0.581	0.581	0.378	0.133	0.652	0.179	0.652	0.435	0.229	0.765	0.476	0.00992	0.55	0.512	0.106	0.378	0.535	0.652	0.956	0.652	0.54	0.608	0.947	0.318	0.652	0.652	0.62	0.449	0.449	0.0199	0.445
0.291	0.652	0.229	0.118	0.942	0.652	0.583	0.155	0.652	0.188	0.652	0.652	0.52	0.472	0.0169	0.0224	0.652	0.135	0.82	0.581	0.581	0.378	0.133	0.652	0.179	0.652	0.435	0.229	0.765	0.476	0.00992	0.55	0.512	0.106	0.378	0.535	0.652	0.956	0.652	0.54	0.608	0.947	0.318	0.652	0.652	0.62	0.449	0.449	0.0199	0.445
0.291	0.652	0.229	0.118	0.942	0.652	0.583	0.155	0.652	0.188	0.652	0.652	0.52	0.472	0.0169	0.0224	0.652	0.135	0.82	0.581	0.581	0.378	0.133	0.652	0.179	0.652	0.435	0.229	0.765	0.476	0.00992	0.55	0.512	0.106	0.378	0.535	0.652	0.956	0.652	0.54	0.608	0.947	0.318	0.652	0.652	0.62	0.449	0.449	0.0199	0.445
0.291	0.652	0.229	0.118	0.942	0.652	0.583	0.155	0.652	0.188	0.652	0.652	0.52	0.472	0.0169	0.0224	0.652	0.135	0.82	0.581	0.581	0.378	0.133	0.652	0.179	0.652	0.435	0.229	0.765	0.476	0.00992	0.55	0.512	0.106	0.378	0.535	0.652	0.25	0.652	0.54	0.608	0.947	0.318	0.652	0.652	0.62	0.449	0.449	0.0199	0.445
0.291	0.652	0.229	0.118	0.942	0.652	0.583	0.155	0.652	0.188	0.652	0.652	0.52	0.472	0.0169	0.501	0.652	0.135	0.82	0.581	0.581	0.378	0.133	0.652	0.179	0.652	0.435	0.229	0.765	0.476	0.00992	0.55	0.512	0.106	0.378	0.535	0.652	0.25	0.652	0.54	0.608	0.947	0.318	0.652	0.652	0.62	0.449	0.449	0.0199	0.445
0.291	0.652	0.229	0.118	0.942	0.652	0.583	0.155	0.652	0.188	0.652	0.652	0.52	0.472	0.0169	0.501	0.652	0.135	0.82	0.581	0.581	0.378	0.133	0.652	0.179	0.652	0.435	0.229	0.765	0.476	0.00992	0.55	0.512	0.106	0.378	0.535	0.652	0.574	0.652	0.54	0.608	0.947	0.318	0.652	0.652	0.62	0.449	0.449	0.0199	0.445
0.291	0.652	0.229	0.118	0.942	0.652	0.583	0.155	0.652	0.188	0.652	0.652	0.52	0.472	0.0169	0.501	0.652	0.135	0.82	0.581	0.581	0.378	0.133	0.652	0.179	0.652	0.435	0.229	0.765	0.476	0.00992	0.55	0.512	0.106	0.378	0.535	0.652	0.574	0.652	0.54	0.608	0.947	0.318	0.652	0.652	0.62	0.449	0.449	0.0199	0.445
0.291	0.652	0.229	0.118	0.942	0.652	0.583	0.155	0.652	0.188	0.652	0.652	0.52	0.472	0.0169	0.501	0.652	0.135	0.82	0.581	0.581	0.378	0.133	0.652	0.179	0.652	0.435	0.229	0.765	0.476	0.00992	0.55	0.512	0.106	0.378	0.535	0.652	0.574	0.652	0.54	0.608	0.947	0.318	0.652	0.652	0.62	0.449	0.449	0.0199	0.445
[truncated: 60 more columns]
