# Supplementary material for: Forecasting the outcome of a time-varying Bernoulli process: Data from a laboratory experiment
Source: Data Brief. 2017 Oct 6;15:469–73. doi: 10.1016/j.dib.2017.10.007 (PMC5647523; doi:10.1016/j.dib.2017.10.007)
Supplement: Supplementary file 2 — Supplementary material [file mmc2.zip › Data/rtimes.txt]

11.4	26.1	13.2	2.59	4.79	8.14	9.4	2.99	3.27	37.3	5.52	7.38	16.3	1.85	18	2.46	2.39	7.93	1.42	2.74	18	9.21	13.5	4.14	4.95	3.06	3.07	2.11	3.01	2.11	7.5	6.86	4.69	4.47	7.66	1.26	1.67	4.02	3.33	5.06	13.8	4.97	2.27	2.81	2.12	1.17	2.15	1.57	1.1	1.5
5.03	2.35	3.29	1.8	1.57	5.02	2.03	2.46	4.97	2.88	8.75	12	8.58	1.47	1.5	1.85	1.93	1.25	1.41	1.3	9.17	1.43	6.62	7.06	1.3	3.34	1.18	1.26	1.81	1.09	6.05	3.94	1.17	3.75	1.85	9.7	2.92	1.02	1.04	1.5	7.75	1.19	1.53	2.48	1.09	0.976	1	0.96	1.01	1.03
19.9	1.15	1.82	3.46	5.18	4.95	2.52	3.18	3.78	2.77	9.6	1.47	1.2	1.54	1.23	1.62	1.7	1.15	1.44	1.15	5.97	7.33	7.11	4.19	1.36	14.1	1.02	1.14	1.38	1.06	4.9	4.68	1.34	1.06	1.1	0.96	5.86	1.02	1.22	2.98	3.56	1.04	1.15	1.68	1.24	1.42	0.968	1.42	1.02	0.984
6.32	1.23	2.13	1.29	1.23	1.22	6.99	1.03	33.1	15.1	2.2	3.9	1.23	2.25	3.02	1.55	6.28	1.22	1.25	1.13	6.96	1.36	13.8	9.44	1.38	7.71	1.22	1.12	5.47	2.16	4.41	3.77	1.07	3.62	3.08	1.15	1.05	1.18	4.17	1.07	2.87	1.03	1.02	1.18	1.39	0.982	0.984	1.06	1.07	0.96
8.12	1.6	11.9	1.27	3.2	1.1	1.18	0.984	1.55	1.36	8.92	1.33	1.3	1.4	1.55	1.8	8.44	1.2	1.08	1.1	7.66	2.54	6.9	15.7	14.8	1.6	1.03	3.9	11.9	1.29	4.71	1.13	3.3	1.26	1.09	1.69	4.21	3.15	1.06	1.18	3.37	1.02	1.38	1.24	1.28	1.02	1.38	2.04	0.984	1.45
5.34	1.13	1.34	7.29	2.38	1.67	9.9	1.02	1.3	1.22	13	1.12	1.23	1.43	1.33	1.57	1.25	1.07	1.35	1.47	25.3	1.33	6.69	6.71	16.4	1.73	9.91	1.14	1.23	6.7	4.18	1.94	2.42	3.06	1	1.02	5.58	1.92	1.05	1.13	1.98	1.06	1.42	1.19	1.66	1.08	0.992	1.09	1	1.02
1.93	1.13	1.72	0.981	6.35	1.1	1.2	1.62	1.02	1.15	16.6	1.15	1.18	1.28	10.5	1.68	1.17	1.08	1.15	1.12	9.66	6.5	10.5	5.41	1.14	1.2	1.27	4.14	1.23	1.28	3.91	1.3	1.68	1.16	2.6	0.961	2.23	5.72	1.08	1.26	1.85	1.79	1.34	1.18	3.52	0.985	1.38	1.23	0.977	1.17
2.65	4.02	1.48	1.12	1.93	1.27	1.03	1.55	1.27	1.22	1.6	24.4	1.22	1.22	1.97	1.43	1.12	1.17	1.22	1.23	7.83	1.13	11.4	10.5	1.37	5.03	1.38	2.31	1.24	1.13	4.7	1.93	1.05	3.57	0.999	1.02	3.27	1.12	2.61	1.35	1.97	1.48	1.09	1.17	1.07	1.04	0.967	1.46	0.959	1.02
4.3	5.25	1.89	1.05	1.62	1.15	3.68	1.02	1.7	1.25	1.7	1.26	1.27	1.72	3.53	1.55	1.33	1.05	1.08	1.18	11	1.03	13.3	15.8	1.13	1.22	1.31	1.21	4.87	1.62	4	1.6	1.16	1.47	0.97	0.999	2.74	3.25	3.27	1.11	1.23	1.38	2.89	1.12	1.06	1.43	0.953	1.18	1.43	1
1.45	0.998	1.18	1.05	1.22	4.8	0.985	1	3.61	0.983	1.47	2.32	1.2	1.32	6.73	1.25	1.12	1.02	1.16	1.22	6.93	1.16	6.83	6.99	12	6.52	1.03	6.44	1.09	11.4	3.47	2.82	1.19	1.38	1.01	1.95	1.48	1.05	1.08	2.23	1.18	1.28	2.72	1.12	1.92	1.02	0.951	1.01	1.76	4.18
5.15	4.87	9.88	1.2	1.07	1.65	0.933	0.965	1.15	1.83	1.9	1.86	1.23	1.33	1.17	1.13	1.17	1.57	1.17	1.08	11.7	1.19	1.74	2.7	1.34	3.25	1.37	1.07	1.11	1.06	3.14	3.39	1.02	1.41	1.24	1.08	3.78	1.04	1.02	2.43	1.42	1.18	0.992	1.04	9.63	4.33	2.26	2.86	1.77	0.977
3.02	0.963	12.8	1.05	5.55	3.59	0.95	1.02	1.1	6.86	17.3	1.81	1.15	1.35	1.15	1.18	1.25	1	1.15	1.13	17.9	5.38	1.33	1.66	1.13	2.8	3.42	1.05	2.45	1.37	5.46	2.8	1.02	3.78	3.13	1.04	10.7	4.27	1.01	8	2.1	1.12	1.96	2.84	1.07	1.2	0.968	0.962	1	1.06
3.47	1.02	9.6	1.07	0.948	1.08	0.933	1.04	0.997	1.11	13.2	1.81	1.1	1.48	2.12	1.15	1.15	1	1.1	1.17	24.5	3.62	1.64	1.05	2.87	2.86	0.984	1.06	2.45	0.976	2.84	2.13	1.97	4.45	1.06	1.18	3.82	1.56	1.18	1.86	1.16	1.13	1.12	3.62	1.35	1.14	0.976	0.959	0.976	1.04
1.33	1.03	1.29	0.984	1.08	1.15	1.03	4.16	1.14	1.12	9.07	1.63	1.78	1.2	16.5	1.92	1.2	0.916	1.1	1.15	16.8	1.09	1.3	1.3	1.34	2.06	1	1.02	1.29	1.41	1.59	2.24	1.14	2.22	0.976	1.07	1.51	1.01	1.02	1.1	2.58	1.27	0.983	1.88	0.992	2.14	2.62	0.961	0.992	1.14
2	1.08	1.21	1	1.01	1.18	1.03	1.11	1.08	1.02	1.71	1.67	1.23	1.75	15.1	1.01	1.1	0.949	1.85	1.23	9.9	0.975	5.73	1.08	1.07	3.61	0.985	4.18	1.3	1.01	4.9	4.26	1.13	3.42	0.968	1.22	1.38	1.86	1.03	3.42	1.1	0.991	1.47	3.36	3.06	1.2	1.02	0.935	0.992	1.01
1.22	0.997	1.11	0.966	1.04	1.1	0.935	1.02	1.14	1.08	2.37	2.33	1.87	3.02	1.23	1.41	1.23	0.969	1.45	1.1	48.7	1.03	1.54	1.71	1.34	1.68	1.01	1.02	1.07	1.32	6.6	1.14	1.19	1.23	1.12	1.05	4.3	1.29	1.05	1.17	2.25	0.96	1.38	1.32	1.55	1.04	0.976	0.968	1.06	1.15
1.22	11	1.24	0.997	1.05	1.05	0.982	1.03	2.38	1.4	13.9	1.25	1.23	1.29	1.17	1.3	1.13	0.967	2.46	1.07	16.2	1.76	1.38	1.08	0.991	2.56	1.03	1.44	1.09	0.993	5.76	3.38	2.58	6.38	0.968	1.14	1.37	1.25	1.67	1.13	1.07	3.14	1.03	1.17	1.05	1.08	0.991	1	1.02	1.01
5.82	1.15	1.36	1.01	1.11	1.2	0.917	1.07	1.06	1.18	29	1.18	1.88	1.03	1.19	1.45	1.22	0.967	1.23	1.03	61.4	1.02	1.18	5.26	1	1.7	0.985	1.45	1.09	1.01	6.63	3.21	5.23	4.95	1.02	9.03	1.09	1.49	1.11	26.6	1.35	3.12	0.983	1.2	3.81	0.936	1.01	1.01	1.02	1.05
1.06	1.2	1.29	0.993	2.07	2.15	1.68	1.07	1.34	1.92	1.38	1.1	1.22	1.08	1.48	1.4	1.17	0.982	1.15	1.03	8.08	1.01	1.16	1.38	1.5	1.29	0.968	1.3	1.22	1.02	5.99	2.55	1.19	3.64	1.21	1.14	1.22	1.02	1.12	1.09	4.94	1.01	0.983	1.08	1.09	2.73	1.02	0.977	1.02	1
2	1.02	1.41	1.01	1.03	2.05	0.966	0.917	1.12	1.1	13.9	1.17	1.05	1.12	19.8	1.33	1.12	1	1.14	0.985	6.82	0.975	14.8	1.14	1.38	5.29	1.45	6.48	5.29	5.03	5.94	5.94	1.04	1.02	1.03	2.03	9.96	1.33	1.22	1.8	1.14	1.16	0.961	1.27	1.38	1.98	0.992	1.09	1.55	0.975
6.07	0.931	1.3	1.01	1.13	0.997	0.984	2.55	1.62	1.32	8.42	1.22	1.18	1.07	1.93	1.38	2.15	0.951	1.08	0.984	4.96	0.96	1.05	2.41	4.3	1.32	1.01	5.21	1.07	1.36	3.09	1.06	1.05	3.5	1.31	1.36	1.82	1.5	1.14	1.21	1.64	3.29	0.968	3.36	0.959	1.02	0.992	0.984	1.06	1.01
1.02	1.05	1.29	1	1.2	0.953	0.983	1.07	1.22	1.22	1.63	1.05	1.28	1.05	1.53	1.22	3.93	0.95	1.45	0.949	7.58	1.5	1.19	1.49	1.06	2.5	4.86	0.984	1.18	1.38	4.75	2.54	1.04	1.33	1.17	1	5.73	1.1	1.97	1.17	3.14	0.961	0.944	1.2	0.945	3.63	1.02	1.06	1.03	1.04
1	1.02	1.07	0.982	1.07	1.03	1.48	1.02	1.03	1.55	4.32	1.02	1.13	0.933	9.44	1.23	1.37	0.951	1.13	0.95	4.31	0.991	1.24	1.81	1.08	1.46	0.968	1.07	1.2	1.03	2.44	2.37	2.94	1.69	2.11	1.02	1.13	1.35	1.12	1.11	3.18	1.49	0.983	1.27	1.92	3.66	1.01	1.02	1.66	1
2.87	1.05	1.18	1	1.37	1.02	1.07	1	1.12	1.33	8.59	1.75	1.12	1.17	2.78	1.23	1.8	1.03	1.12	0.951	4.71	1.64	1.14	1.05	1.06	1.23	0.968	1.1	1.18	1.36	4.85	1.55	1.26	1.1	1.3	1.9	1.09	1.23	1.02	8.51	2.62	1.03	1.59	1.46	1.57	1.36	0.977	1.03	2.29	1.02
0.95	1.17	1.58	1.17	1.03	1.08	8.6	1.12	1.07	1.27	12.4	1.02	1.05	1.07	1.73	1.2	1.2	0.968	2.34	0.982	4.67	1.76	1.06	1.17	1.21	1.18	1.43	1.35	1.02	1.05	2.22	1.62	1.11	3.42	1.17	1.16	1.15	1.63	1.07	1.54	2.11	5.74	1.17	1.53	0.993	0.992	0.998	1.04	1	1
0.967	1.03	10.5	1.05	1.04	9.19	2.49	1.02	1.05	1.21	1.5	1.08	1.05	1.02	14	1.32	1.34	0.981	1.5	1.07	5.63	1.04	1.06	1.78	1.06	1.1	1.02	4.35	1.2	0.993	5.07	8.01	1.18	3.23	1.32	1.05	1.12	1.06	1.44	1.12	3.92	1.27	1.1	1.17	1.48	1.41	1.06	1.04	0.975	1.06
3.27	1.2	1.83	1.01	1.13	1.03	1.12	1.1	1.17	1	8.82	0.968	1.15	1.59	11.4	1.17	2.2	0.985	1.4	1.01	7.16	1.06	1.06	1.22	1.06	1.13	1.01	1.4	1.15	1.01	4.55	3.68	1.03	1.14	1.32	1.02	3.3	1.12	1.07	1.08	1.01	1.1	1.04	1.95	0.959	1	1.32	1.02	0.977	1.06
0.983	0.983	1.89	1.62	0.982	1.48	1.05	1.02	1.07	1	2.29	1.03	1.08	0.932	2.81	1.7	1.32	0.966	1.35	1.34	4.61	1.06	1	1.11	1.08	1.06	1.52	1.06	1.03	0.993	6.92	4.29	5.09	1.09	2.86	1.01	1.19	2.31	1.02	1.22	1.58	1	1.96	1.31	0.978	1	1.03	1.62	1.01	1.02
1.63	0.918	17.1	0.966	1.12	1	5.34	0.983	1.08	6.07	9.84	1.58	1.07	0.999	1.44	1.22	1.35	0.968	1.17	1.08	4.75	1.02	1.52	1.5	1.05	1.05	1.39	8.11	1.06	4.35	5.74	1.42	1.22	1.07	1.14	1.27	1.63	3.43	1.14	1.11	1.23	1.4	0.968	1.13	1.11	0.992	1.01	1.33	0.967	1.02
1.18	0.949	2.35	1.1	1.03	1.25	1.59	1.07	1.64	1.02	1.4	1.62	1.08	1.07	1.08	1.27	1.35	0.966	1.2	1.08	6.02	1.06	1.03	1.07	1.11	1.09	1.11	1.12	1.74	1.38	8.12	2.62	1.17	12.1	1.33	1.02	3	1.14	1.09	1.19	1.85	0.999	18.9	3.17	0.969	1.02	1.04	1.35	1.14	0.99
2.67	3.52	2.49	0.917	1.2	6.57	1.05	1.2	7.02	1.01	1.57	1.05	1.22	0.981	9.82	1.27	1.45	1	1.2	1.08	4.34	1.63	1.08	1	2.69	1.39	0.968	14.5	9.62	1.12	4.3	2.59	1.12	1.05	1.28	0.968	1.12	1.8	1.25	2.44	3.18	1.03	0.936	1.15	0.959	0.984	0.969	11.7	1.13	3.63
5.49	0.885	1.58	0.983	1.07	2.3	1.08	1.89	5.21	1.9	1.29	0.983	1.28	1	1.27	1.15	1.4	0.998	1.07	1.09	5.3	1.07	1.12	1.62	1.69	1.08	1.03	1.07	1.01	0.976	4.45	3.85	1.11	1.01	1.51	0.976	1.07	0.984	1.11	2.15	1.2	0.969	1.39	1.01	0.951	1.06	0.969	1.04	1.52	2.08
2.77	1.4	11.8	1.25	1.18	1.1	1.5	1.1	1.1	1.22	1.21	1	1.07	1.08	1.22	1.29	1.32	0.967	1.08	1.11	4.07	1.19	1.1	1.21	1.38	1.02	1.42	1.09	1.16	1.42	2.13	1.1	1.24	1.11	1.95	1.05	1.07	1.12	1.08	1.06	13.4	0.975	0.968	1.02	0.994	0.96	1.38	1.04	1.14	1.02
3.65	1.2	1.64	1.11	1.05	1.02	1.22	1	1.68	1.6	1.08	1.55	1.43	0.936	12.3	1.18	1.35	1.33	1.27	1.01	4.97	1.19	1.18	1.21	1.04	1.01	0.984	1.59	1.04	1.06	5.72	1.05	1.06	1.03	1.15	1.56	1.14	1.7	1.1	5.89	1.22	1.01	1.35	1.01	0.951	0.984	1.06	1.01	1.65	1.04
1.58	3.78	2.31	1.22	1.55	1.03	2.05	1.08	1.25	1.08	6.89	1.15	1.18	1.28	1.32	1.23	1.27	0.967	1.1	1	4.66	2.02	1.12	15.5	1.1	1.03	0.984	1.08	1.05	1.38	8.26	2.51	3.86	2.99	1.42	1.02	1.15	1.1	1.1	1.46	2.15	7.42	1.04	1	0.991	1	1.06	1	1.84	3.58
1.45	1.85	5.02	1.05	5.15	0.984	1.08	1.1	1.53	1.07	1.09	1.22	0.983	0.999	10.4	3.4	1.62	0.898	1.07	1	9.79	1.67	1.15	1.25	1.09	2.85	1.43	1.46	1.01	1.06	4.46	0.985	16.3	1.07	1.39	1.03	2.02	1.16	1.25	2.78	1.75	0.969	1.05	3.57	0.921	1.44	1.1	1	1.28	1.15
3.75	4.1	1.43	1.13	2.23	0.967	1.1	1.2	1.62	1.05	2.03	1	1.42	1.48	1.29	1.31	1.12	1.05	1.22	1.05	4	1.74	1.3	1.6	1.14	1.17	1.73	1.56	1.01	1.01	4.07	3.11	3.24	4.42	2.92	1.06	1.56	1.02	1.08	1.06	3.01	9.25	0.944	3.35	0.969	1.07	1.08	0.999	1.02	1.06
1.15	4.65	1.5	1.12	0.9	0.983	1.15	1.2	1.6	1.05	1.62	1.42	1.93	1	11.6	1.42	1.12	0.933	1.22	0.982	3.43	1.01	1.23	1.27	1.51	1.1	1.53	1.02	0.992	1.37	1.69	1	1.58	1.07	1.44	1.1	1.46	1.09	1.05	1.24	1.35	1.17	1.94	1.57	0.984	0.992	1.05	1.09	0.992	1.12
1.05	1.11	1.85	1.1	1.1	1.22	1.1	1.12	1.17	1	5.74	0.964	1.18	0.883	1.38	1.45	1.38	0.985	1.42	1.04	2.15	1.06	3.98	1.24	1.18	1.14	1.33	1.51	1.02	1.5	3.98	1.2	1.54	1.18	1.36	1.09	1.34	1.04	1.08	1.1	1.32	2.24	1.06	2.4	1.5	0.992	1.12	1.04	1.24	4.12
1.05	1.33	1.8	2.42	0.924	0.933	1.05	1.23	1.1	1.02	1.17	0.984	1.14	0.968	1.45	1.75	1.2	0.983	1.13	0.969	5.51	1	1.23	2.17	1.15	1.1	1.1	1.06	1.05	1.14	31.1	0.976	1.62	3.74	1.09	1.11	1.13	1.01	1.08	1.02	1.06	1.05	1.13	1.15	0.984	1.59	1.01	1.06	1.35	1.02
3.05	1.45	4.45	1.05	1.28	0.95	1.47	1.18	1.25	1.08	1.19	1.02	1.37	1.62	1.35	1.7	1.1	0.951	1.17	0.966	10.5	6.83	1.06	2	1.02	1.07	1.06	3.26	1.02	0.991	7.8	1.08	3.36	1.08	1.2	1.07	1.26	1.05	1.18	1.15	1.02	1.02	1.43	6.38	0.975	1.06	1.03	1.06	1.07	1.03
0.952	1.4	1.01	1.08	1.02	0.984	1.3	1.1	1.15	1.4	1.67	1.02	1.07	1.07	1.23	1.35	1.35	0.966	1.2	1.05	2.41	0.999	1.29	1.36	1	1.38	1.07	1.36	1.04	1.36	6.02	5.23	1.25	1.22	10.2	1.05	1.16	1.04	2.86	1.08	2.99	1.22	1	1.85	1.36	1.14	1.18	1.25	1.03	1.01
1.63	0.918	1.13	1.29	5.59	0.95	1.73	1.07	1.27	2.92	7.1	1.08	1.05	1.03	3.47	1.37	1.2	0.95	1.22	1.01	3.95	1.14	1.47	1.31	1.16	1.03	1.26	1.42	0.984	1.01	1.77	1.03	1.1	3.76	1.41	1.17	1.85	1.03	1.1	1.25	2.58	6.81	1.45	1.27	1.03	1.03	0.977	1.1	1.2	1
1.04	1.4	1.3	1.4	1.23	0.886	1.03	1.2	1.47	1.5	1.15	1.03	1.15	1	1.68	1.53	1.32	0.984	1.2	1.24	4.67	1.54	1.49	1.37	1.01	1.04	1.17	1.06	1.47	1.1	2.36	2.12	3.06	1.07	1.12	1	1.2	1.1	1.5	1.1	2.55	6.3	0.977	1.57	1.43	1.81	1	1.06	1.04	0.992
1.02	1.02	1.24	1.3	8.87	1.37	1.6	1.03	1.35	0.986	3.39	1.03	1	0.969	2.14	1.21	1.3	0.949	1.72	1.13	2.91	1.15	1.15	1.11	1.31	1.21	1.1	1.01	3.58	6.78	2.03	0.975	1.02	0.977	1.14	1.09	1.42	1.1	1.07	1.15	2.18	1.42	0.967	1.3	1.01	0.992	1.01	1.05	1.02	0.984
1.32	0.982	1.3	1.31	1.17	1.02	1.47	1.08	1.27	1.02	3.41	1	0.915	1.6	1.95	1.29	1.2	0.984	1.25	1.05	2.11	4.2	1.29	4.72	1.49	1.1	1.08	1.45	1.04	1.02	4.71	2.05	1	2.66	1.49	1.18	1.42	2.97	0.984	1.08	4.28	1.07	0.936	1.31	1	1.37	1.19	1.05	1.02	1.14
1.01	6.1	1.29	4.92	1.05	1.2	3.97	1.09	1.2	0.983	11.8	1.58	1	1.12	3.98	1.28	2.52	0.951	1.22	0.983	1.82	1.12	1.05	1.43	1.06	1.3	1.02	1.42	1.36	1.81	30.8	1.08	1.06	1.06	1.95	1.46	1.75	1.18	1.04	1.03	1.25	1.13	0.968	2.25	1.04	1	1.3	1	1.22	2.18
1.1	1.38	1.14	1.16	0.999	0.966	1.02	1.15	1.55	3.59	1.18	1.05	1.02	1.1	2.32	1.33	6.77	1.23	1.38	0.986	1.74	5.42	1.11	1.18	1.09	1.2	1.01	1.44	1.13	1.01	1.53	0.952	1.05	1.11	1.46	1.1	1.11	1.13	1.16	1.04	2.8	1.02	0.975	3.2	3.51	1.04	1.05	1.08	1.02	1.19
1.7	0.997	2.84	1.05	1.12	1.15	3.17	0.967	1.2	1.06	1.55	0.968	1.04	1.48	1.57	1.27	1.23	1.02	1.27	0.998	5.69	1.68	1.01	1.06	1.04	1.18	0.984	1.53	0.961	1.43	63.3	1.11	2.66	0.967	1.22	1.27	79.2	1.07	1.57	1.3	1.99	0.975	1.3	4.9	1.32	1.45	1.02	1.02	1.05	1.04
5.05	0.987	1.02	1.05	2.58	1.02	1.14	1.6	1.13	1.27	1.33	0.966	1.02	1.6	1.35	1.33	1.28	1.02	1.16	1.03	1.06	0.983	4.37	1.01	1.1	1.06	1.03	1.1	0.993	1.17	8.34	1.1	1.01	1.05	1.58	1.19	1.13	1.05	1.08	2.12	1.27	1	0.975	4.12	0.975	1.05	1.22	1.02	1.23	1.06
2.17	0.932	1	1.07	1.93	1.07	1.03	1.5	1.15	1.2	6.59	1.02	1	1.22	1.27	1.95	1.3	0.986	1.72	1	1.06	1	1.42	1.04	1.44	1.12	1.1	1.22	2.68	5.56	3.74	1.02	1.31	1.03	1.12	1.14	1.18	1.14	1.53	1.22	2.47	0.984	0.944	1.06	0.984	1.1	1.14	1.03	1.06	1.02
1.43	1.04	1.01	1.18	5.23	1.07	1.02	0.95	1.13	1.02	1.15	0.934	1.33	1.27	1.85	1.15	1.2	1.25	1.18	0.952	1.2	9.78	1.06	0.991	1.17	1.23	1.09	1.1	1.02	1.14	7.46	2.75	1.08	0.984	1.14	1.58	1.14	1.17	1.18	1.13	1.27	1.12	0.952	1.35	0.984	1.3	1.46	1.05	1.05	1.46
1.63	1	3.36	0.883	12.1	1.02	0.999	1.4	1.27	1.12	1.28	1.67	1.02	1.12	1.28	1.35	1.27	1.03	1.12	1.07	1.08	0.985	1.14	1.98	1.1	1.24	5.58	1.06	1.13	1.05	2.02	1.02	1.02	4.36	0.975	1.17	1.02	1.01	1.46	1.34	1.02	1.13	1.39	1.24	1.09	1.04	1.12	1.02	1.01	1.03
2.74	4.07	1.14	0.984	1.01	1.03	1	1.22	1.8	1.1	10.6	0.965	1.12	1.15	1.13	1.2	1.23	1.07	1.08	1.13	1.08	0.976	1.17	0.968	1.08	1.11	1.03	1.1	1.08	1.28	5.6	2.1	1.22	1.13	1.06	1.29	0.976	1.08	1.3	1.11	0.968	1.03	1.15	1.02	1.03	1.06	1.11	1.07	1.08	1.02
1.2	1.03	1.09	1.05	1.09	3.95	1.03	1.06	9.87	1.37	1.33	0.934	0.968	1.03	1.4	1.12	1.28	1.02	1.55	1.01	6.28	1.6	1.23	1.06	1.24	1.33	1.13	1.04	1.03	2.82	3.14	0.993	0.999	1.73	1.5	1.18	0.976	1.16	8.85	1.21	1.1	1.19	1.03	1.04	0.985	1.02	1.22	1.06	1.21	0.968
0.983	1.38	1	0.999	11.5	1.08	1.02	1.15	1.15	1.22	1.67	1.4	1.3	0.952	1.27	1.15	1.9	1.03	1.4	1.01	1.16	1.58	1.23	6.71	1.18	1.55	1.4	1.47	1.01	1.21	5.16	0.975	1.17	4.24	1.63	1.08	1.12	1.86	1.02	1.23	2.81	1.15	0.968	1.56	1.34	1.01	1.06	1.13	1.02	0.975
0.998	1	1.05	1	1.12	4.83	1	1.12	1.1	1.83	10.2	0.984	1.2	0.899	1.58	1.3	2.12	1	1.3	1	3.44	7.54	1.23	1.25	1.09	2.12	1.03	1.86	1.05	1.15	2.18	0.999	4.95	1.18	2.23	1.04	1.02	1.11	1.22	1.09	2.93	1.19	0.976	1.97	1	1.04	1.22	1.03	1.02	1.01
1.19	1.57	1.02	0.983	1.03	0.983	1.03	1.1	1.08	1.05	1.23	0.984	1.07	0.968	1.32	1.28	9.21	0.998	3.19	0.979	5.62	1.12	1.1	2.07	1	1.15	1.03	3.47	1.06	1.05	1.65	1.19	1.07	1.03	1.36	1.09	1.01	1.05	1.33	1.04	3.3	1.26	0.96	1.15	1.02	1.05	1.01	1.06	0.993	1.01
2.35	5.27	1.05	0.951	1.28	4.47	1.02	1.05	1.18	1.5	1.21	0.916	0.934	1.08	1.39	1.25	1.38	1.03	1.25	1.87	1.08	0.992	1.03	6.65	1.06	1.57	1.47	1.05	1.02	1.18	6.58	1.25	1.06	4.38	3.18	1.14	1.01	1.1	0.976	1.03	2.8	1.26	0.976	1.14	1.08	1.22	1.05	1.11	0.984	1.01
1.2	0.932	1.26	1	1.15	1.03	5.64	1.1	1.72	0.966	1.11	1.02	1.43	0.933	1.15	1.45	1.51	0.984	1.17	1.07	1.06	0.985	1.66	5.8	1.03	4.6	1.1	1.04	1.02	1.36	6.74	2.24	1.02	1.11	1.21	1.26	2.68	1.02	1.63	1.43	5.53	1.16	1.13	4.46	0.993	0.975	1.03	1.14	1.14	1.48
1.22	1	1.19	1.06	1.22	1.2	4.85	1.23	0.899	1.13	1.1	1.04	1.33	0.887	1.13	1.18	7.47	0.883	1.2	1.01	1.04	20.7	3.2	1.54	1.16	1.18	1.12	1.45	2.84	1.19	19.1	1.03	1.02	3.27	1.07	1.17	1.14	1.04	1.13	1.03	2.05	1.35	1.01	2.03	1.09	1.02	1.2	1.02	1.47	1.09
2.45	1	1.06	1	1.95	1.02	1.03	2.47	1	1.38	6.46	0.881	1.11	1.03	1.22	1.22	1.47	1.03	1.65	1.02	5.3	1.13	1.26	4.06	1.22	1.62	1.02	1.04	1.01	6.58	4.03	1.5	1.02	1.22	3.26	1.11	3.15	1.04	1.06	1.08	1.57	1.03	1.24	1.06	1.01	1.2	1.02	1.09	1.06	1.04
1.25	1.07	3.03	1.03	9.65	1.27	2.22	1.06	1.57	1.4	1.37	1	0.952	1.48	1.85	1.27	1.42	1	1.23	0.919	5.37	3.82	1.05	1.26	1.34	1.2	1.39	1.1	1.01	1.06	2.7	2.58	0.992	1.26	1.29	1.05	1.02	1.18	1.09	1.02	4.18	3.94	1.31	1.78	1.34	1.02	1.17	2.85	1.08	1.03
1	0.982	1.42	1.04	1.23	1.07	3.34	1.15	1.23	1.12	1.21	0.932	0.983	1.12	1.58	1.18	1.45	0.969	1.23	1	1.12	1.61	1.38	2.53	1.22	10.5	1.05	1.01	1	1.05	4.1	1.2	1.02	1.54	1.51	1.02	1.01	1.22	1.12	1.41	1.95	2.74	1.04	1.84	3.1	1.02	1.44	1.06	1.07	1.22
1.15	0.984	1.97	1.6	1.17	1.1	1.01	3.53	1.12	1.97	8.57	1.02	1.02	1.07	1.34	1.22	1.47	0.967	1.25	0.962	1.54	1.13	1.26	15.9	1.17	1.21	4.74	1.08	0.962	1.06	10.5	1.09	1.18	6.85	1.22	1.02	1	1.01	1.01	2.75	1.22	1.05	1.02	3.81	1	0.999	1.42	1.05	1.13	1.19
0.968	0.984	7.13	0.917	1.1	1.02	1.03	1.15	1.22	1	10.2	0.984	1	1.02	1.57	1.28	1.27	1.37	1.1	0.929	5.77	1.46	1.14	3.1	1.34	1.04	1.19	1.41	0.984	1.22	3.76	1.22	1.03	4.22	1.39	1.02	1.04	1.06	1.12	1.16	1.02	1.04	1	1.08	0.976	1.46	1.27	1.03	1.02	1.04
1.02	1.02	3.71	0.965	1.12	2.75	1.03	2.37	1.08	1.03	8.27	1.45	0.967	1.3	1.3	1.27	1.22	1.03	1.12	0.99	0.993	0.976	1.98	1.22	3.87	1.03	1.39	1.03	1.44	1.1	4.22	1.09	1.06	4.85	1.23	1.07	1.02	1.13	1.08	1.18	2.81	0.983	0.975	1.03	0.952	0.993	1.29	1.01	1.04	1.14
0.966	3.1	1.09	1.1	1.08	0.964	1.03	9.55	1.02	0.953	1.42	0.988	1.35	1.03	1.23	1.38	1.23	1.02	1.25	1.08	1.13	1.48	1	9.97	1.09	1.03	1.22	1.48	0.984	1.17	1.67	1.55	1.11	1.21	1.02	1.04	1.04	1.25	1.04	1.1	1.12	1.12	1.02	1.07	0.976	1.04	1.04	1.03	1.01	1.07
1.25	1.28	1.08	1.45	1.08	1.05	4.85	1.08	1.17	1.03	1.3	1.1	1	1.12	1.08	1.23	1.27	0.983	1.13	1.15	1.52	1.81	1.55	1.08	1.18	1.2	1.09	1.02	1.42	1.09	3.14	11	1.04	2.18	1.08	1.01	1.02	1.65	1.17	1.15	1.62	1.07	1	1.03	1.01	1.02	1.13	1.1	1.05	1.42
0.966	0.968	1.75	0.901	1.15	1.23	1.01	1.77	1.18	1.08	1.17	1.37	1.11	1.13	1.19	1.29	1.43	1.02	1.48	0.998	1.06	3.45	1.53	3.15	1.12	1.16	1.07	1.18	1.01	1.04	1.86	3.86	1.06	1.27	2.3	1.03	1.06	1.34	1.06	1.05	2.32	1.14	1.01	1.16	1.02	1.05	1.14	1.05	1.05	1.05
1.6	0.983	1.2	1	1.12	1.1	1.02	1.1	1.15	1.2	6.23	1.03	0.985	1.08	1.22	1.4	1.22	1.02	1.05	0.967	1.1	1.23	1.01	1.56	1.28	1.03	1.05	1.5	1.01	1.7	5.18	2.69	1.09	1.1	1.18	1.07	1.03	0.984	1.05	1.44	4.59	1.02	1.3	1.1	1.05	1.03	1.04	1.02	1	1.12
1.07	1.03	1.13	1.13	1.1	1.47	1	1.12	1.08	1.1	1.14	1.02	1.07	1.08	1.27	1.63	1.22	0.982	1.17	0.984	1.12	1.14	1.16	1.42	1.87	1	1.03	1.1	0.993	1.18	1.84	1.33	1.09	1.1	1.34	1.02	1.02	1.06	1.04	1.02	1.2	1.14	1.07	1.13	1.32	1.1	1.6	1.04	1.02	4.08
1.03	0.901	1.06	0.953	1.65	1.7	0.95	1.17	1.23	1.08	5.57	0.917	1.28	1.04	1.32	1.35	9.85	1	1.07	1	11	1.05	1.07	3	1.16	2.03	1.07	4.38	1.4	1.14	7.26	0.984	1.1	3.66	1.11	1.1	1.01	1.38	1.25	1.13	3.5	1.19	1.03	1.07	1.06	1.13	1.06	0.992	1.03	1.1
1.15	0.967	1.22	0.948	1.33	1.9	0.9	3.16	0.952	1.12	1.64	1.63	0.967	1.1	1.18	1.33	12.3	1.02	1.12	0.965	1.65	1.54	1.06	1.11	1.1	4.93	1.05	1.06	0.968	1.1	3.11	1.27	1.05	1.18	1.2	1.05	2.16	1.08	1.05	1.1	3.25	3.85	1.02	1.17	1.34	1.04	1.09	1.03	0.993	1.03
1.02	0.931	1.3	0.999	1.17	1	0.983	1.05	1.02	1.07	7.8	1.13	1.4	1.02	1.32	1.47	1.73	1.05	1.1	1.07	5.66	5.68	1.09	8.63	1.11	1.07	1.02	1.39	4.72	1.07	26.2	3.52	1.86	2.74	1.12	0.953	1.04	1.18	1.66	1.06	1.04	1.03	0.968	1.06	1	1.4	1.05	0.993	0.959	1.06
1.2	0.985	1.09	1.03	1.92	1.13	0.934	1.03	1.15	1.06	9.16	1.07	1.03	1.13	1.32	1.38	2.62	1	1.51	0.966	1.14	0.967	1.01	1.09	1.01	1.02	1.04	1.02	1.07	1.1	1.83	4.57	1.04	3.61	1.39	1.03	1.01	1.18	1.3	1.06	3.56	2.07	1.02	0.959	0.992	1.01	1.3	1.02	1.05	1.04
1.03	3.67	3.72	0.968	1.68	1.18	1	1.08	1.12	0.885	1.21	0.919	1.05	1.02	1.27	1.22	1.5	0.967	1.12	0.951	1	1.46	1.02	1.04	1.08	1.03	0.991	1.04	1.03	1.28	1.54	1.47	5.69	0.967	1.63	1.09	1.17	0.976	3.01	1.03	2.29	1.32	0.968	0.991	1.35	1.09	1.13	1.02	1.03	1.03
1.52	0.968	1.22	0.95	1.3	1.03	1.08	1.35	3.8	1.08	2.02	1.12	0.968	1.18	1.15	1.38	1.22	1.12	1.08	1	3.52	1.11	1.24	1	1.1	1.01	1.03	1.38	1.02	1.05	4.8	2.66	1.09	0.961	1.17	1.09	1.06	1.34	1.06	1.15	1.2	1.1	1.14	3.63	0.984	1.06	1.17	0.99	1.02	1.06
1.8	1.33	1.33	0.984	1.17	1.03	3.92	1.1	1.03	1.14	1.29	1.65	1.02	1.05	1.23	1.45	1.23	1.03	1.75	0.946	14.7	1.02	1.01	1.13	1.08	1.11	1.04	1.24	0.993	1.08	1.86	1.28	1.15	3.01	1.02	1.08	1.31	1.54	1.02	1.11	0.961	2.3	1.07	1.05	0.968	1.09	1.2	0.993	1	1
1.7	1	1.13	1	2.14	3.6	0.963	1	1.43	1.1	7.37	1.88	0.934	1.12	1.1	1.45	1.18	1.25	1.15	0.932	1.44	0.992	1.01	1.03	1.03	1.06	1.1	1.14	1.51	1.02	2.94	1.44	1.04	1.11	6.75	1.02	1.15	1.21	2.96	1.23	1.11	1.61	0.984	0.993	0.975	1.09	1.1	0.976	1.02	1.01
1.24	1.35	9.76	0.964	1.47	0.987	0.983	1.1	1.13	1.23	1.16	0.953	1.35	0.933	1.17	1.41	1.07	1.05	1.24	0.951	8.94	1.07	2.8	1.16	5.52	1.11	1	1.09	1.14	7.98	1.24	3.1	1.02	1.02	4.1	1.08	1.06	1.07	1.06	1.02	1.37	1.33	1.22	1.04	0.951	1.19	1.05	1.02	1.02	1.39
1.27	0.968	1.27	0.983	1.68	0.966	0.968	1.17	1.15	1.12	2.82	1.02	1.05	1.05	1.22	1.3	1.08	1.03	2.58	0.984	7.56	1.43	1.49	4.58	1.07	1.18	4.33	1.09	1	1.13	3.55	2.36	1.08	1.01	1.23	1.01	1.13	1.1	1.11	1.28	1.23	4.38	0.968	1.01	5.31	1.08	1.04	1.02	1.04	1.03
1.18	2.31	1.36	4.74	1.38	1.75	0.968	1.65	1.07	0.966	1.19	1.03	1.1	1.08	1.13	1.38	1.52	1.05	1.22	0.95	2.65	0.968	1.06	1.13	1.38	1.29	1.27	1.12	1.39	1.02	6.12	1.22	1.04	0.985	1.54	2.01	1.03	1.63	2.13	1.18	1.16	1.06	1.07	0.967	1.41	1.1	1.08	1.04	1.13	1.02
1.3	0.934	4.35	0.949	1.47	0.968	1.13	1.05	1.28	0.935	1.92	1.03	1.05	1.02	1.27	1.6	1.27	1.05	1.87	0.95	1	1.51	1.08	1.09	1.02	1.31	1.06	1.06	3.82	1.01	1.45	1.43	0.991	1	1.78	1.12	1.09	1.09	1.04	0.992	1.37	1.71	1	1.46	1.41	1.02	1.08	1.04	1.05	1.02
1.79	1.03	1.26	1.43	1.45	0.981	1.03	14	1.2	0.918	1.29	1.32	0.95	1.08	1.25	1.54	1.18	1.02	1.23	1	1.29	1.07	1.06	1.09	1.18	1.82	1.05	1.01	1	1.04	1.52	1.29	1.2	4.81	1.45	1.1	1.07	1.14	1.06	1.09	2.65	1.6	0.969	1.05	1.42	1.19	1.06	1.08	1.04	1.01
1.2	4.82	10.6	1.25	8.42	1.87	0.981	5.82	1.22	1.11	1.14	1.05	1.03	1.13	1.19	1.88	1.25	1.1	1.17	0.966	1.38	1	1.06	2.22	2.09	5.44	1	1.02	0.986	1.17	1.66	2.16	1.41	2.22	1.41	1.09	1.09	1.58	1.1	3.71	1.76	1.01	1.01	1.5	5.46	1.05	1.16	1.01	1.58	1.02
1.3	0.944	5.23	1	1.05	0.984	1.07	1.43	1.3	9.97	1.13	1.05	0.997	1	1.25	1.27	1.22	1.04	1.05	0.981	12.6	1.49	1.03	0.976	1.17	1.18	0.992	1	1.4	1.08	2.06	1.42	1.14	4.43	1.7	1.05	1.28	1.16	1.04	1.1	1.1	2.63	1.01	7.97	1.16	1.19	1.06	0.999	1.19	1.03
0.967	1.24	1.82	0.983	1.48	1.07	1.42	1.2	1.22	0.996	8.41	1.03	0.901	1.07	1.13	1.23	1.33	1.05	1.03	0.951	1.1	1.52	1.5	3.68	1.02	1.31	1.46	1.02	1.05	1.1	3.25	2.15	1.15	1.35	1.44	1.08	1.02	1.22	1.09	1.98	1.1	1.01	1	1.02	1.1	1.47	1.06	1	1.08	0.984
1.7	0.983	1.01	1.02	1.09	1.02	1.1	5.46	0.934	0.969	1.13	1.04	0.921	1.12	1.18	1.28	1.27	1.02	0.984	0.982	1.66	1.27	1.05	1.06	1.03	1.05	1.47	1.06	1.4	1.08	4.55	1.3	1.11	1.93	3.07	0.96	1.58	1.07	3.14	1.33	2.57	2.48	1.22	0.976	1.18	1.02	1.2	1.1	1.1	1.03
6.17	1	1.08	0.887	1.05	0.998	1.05	1.36	1.08	1.12	1.99	1.15	0.999	1	1.63	1.23	1.2	1.02	0.953	0.92	1.22	1.48	1.02	1.09	1.78	1.21	1.46	1.02	1.06	1.09	5.77	1.62	1.06	3.54	1.24	0.984	1.14	1.06	1.14	1.29	1.12	1.07	1.16	1.39	1.4	0.991	1.03	1.02	1.06	1
0.984	0.917	6.71	1.08	1.03	3.9	1	1.1	1.6	1.08	3.5	1.08	1.32	0.917	1.98	1.15	1.07	0.999	1.08	1.03	1.02	1.72	1.01	0.97	5.41	1.05	1.54	1.14	1.01	1.87	1.69	1.47	2.26	1.08	1.13	1.55	1.15	0.991	1.74	1.37	1.23	1.08	1.02	1.16	1.03	1.02	1.55	1.02	1.03	1.02
4.27	2.23	1.04	1.08	1.07	1.01	0.948	3.36	1.25	5.78	11	1.02	1.13	1.45	1.24	1.3	1.38	0.983	1.01	0.95	7.72	1.02	1.05	1.5	1.06	1.46	1.45	1.06	0.992	1.1	12.7	1.53	1.07	7.46	1.17	1.03	1.14	1.64	1.14	1.14	2.07	1	1.22	1.02	1.04	1.02	1.07	1.04	1.04	1.06
1.95	1.03	1.16	0.966	1.73	1.05	1	1.24	1.43	1.16	13.5	1.03	1.07	1.55	1.15	1.22	1.63	0.967	0.988	0.985	1.98	4.91	1	1.42	1.1	1.13	1.43	4.03	1.01	1.06	1.92	1.22	3.28	1.02	1.05	1.06	1.23	1.25	1.01	1.16	2.99	0.991	1.43	0.984	1.35	1.03	1.07	1	1.1	0.999
1.13	0.885	1.03	1.9	1.1	1.1	0.883	0.983	1.29	1.1	1.4	1.1	0.967	0.919	1.13	1.27	12.2	1.03	1	0.984	1.07	1.55	3.44	2.49	1.31	7.76	1.07	1.09	1	1.06	2.77	2.94	1.76	1.03	1.06	1.1	1.13	1.01	1.14	1.04	1.34	1.02	1.28	1.06	1.06	1.02	1.06	1.06	1.26	1.04
1.5	1.08	1.1	1.01	1.72	1.1	1	0.952	4.4	1.27	1.54	1.7	1	1.42	1.13	1.23	1.26	0.999	1.05	0.951	1.41	1.61	1.02	4.64	1.05	1.09	1.06	0.992	1.01	1.04	3.98	1.19	4.63	1.34	1.16	1.06	1.21	1.21	3.62	1.05	1.97	1.78	3.09	1.02	1.11	1.08	1.5	1.07	1.08	1.44
1.3	0.881	3.76	2.33	1	1.07	0.999	0.898	2.43	0.967	13.1	1.05	1.03	1.03	1.09	1.1	8	1.02	0.967	0.951	1.1	1.47	1.62	1.03	1.23	1.48	1.06	1.23	1.01	1.18	5.62	2.27	1.07	3.86	1.04	1.06	1.22	1.15	1.16	1.01	2.11	1.07	2.77	1.02	1.34	1.06	1.08	1.03	1.06	1.08
5.05	1.29	1.03	1.17	1.03	1.08	1	0.984	1.25	1.09	1.88	1.03	1.33	1	1.12	1.17	1.78	1.02	2.59	0.931	1.49	1.5	1.5	1.01	1.05	1.06	1.03	1.6	1.46	1.02	4.66	1.43	1.04	1.05	1.29	1.11	2.08	1.4	1.45	2.89	3.66	0.967	1.04	0.998	1.03	1.02	1.1	1.05	1.12	1.05
1.23	0.918	1.05	1.18	1.25	1.25	1.03	0.887	1.17	1.23	1.83	1.02	1	1.13	1.15	1.28	1.53	1	1.7	0.983	1.07	1.5	1.86	4.09	1.02	1.02	1.04	1.1	1.01	1.06	1.9	2.56	1.03	0.984	1.2	1.26	1.47	1.39	4.67	1.19	11.8	1.03	1.01	1.16	0.968	1.06	1.02	1.01	1.08	1.22
1.95	1.02	1.21	1.44	1.03	1.09	1.12	0.931	1.13	1.2	3.24	2.05	0.967	0.998	1.1	1.37	1.28	1.05	1.18	0.983	1.08	1.07	1.43	1.08	1.02	1.11	1.02	1.2	0.984	1.18	1.81	1.02	4.02	1.5	1.18	1.14	9.72	1.44	1.11	1.12	3.1	1.01	0.968	1.03	1.02	0.984	1.06	1.06	1.04	0.984
1.05	0.98	1.88	1.62	1	1.23	3.93	1.38	1.15	5.78	1.63	1.17	1	1.17	1.1	1.25	1.3	1.02	1.27	0.953	1.22	1.68	1.39	1.02	1.04	2.5	1.64	1.01	1	1.06	2.13	2.78	1.08	1.05	1.27	1.01	1.24	1.46	1.08	1.1	1.09	3.53	1.23	0.968	1	1.22	1.3	1.07	1.1	1.02
1.28	1.39	1.16	1.17	0.984	1.02	1.3	1.03	1.33	1.05	1.45	1.1	1.01	1.15	1.09	1.17	1.32	0.963	1.15	0.949	1.82	1.49	1.44	1.02	3.02	1.05	1.03	1.16	1.22	1.11	4.22	1.14	1.25	1.22	1.17	1.12	1.55	1.28	1.2	1.17	2.98	1.46	3.53	0.993	1.07	1.02	1.22	1.05	1.18	1.02
0.984	0.915	5.38	0.981	1	1.23	0.999	1.5	1.17	1.09	17.8	1.05	2	1.12	1.07	1.17	1.44	0.987	1.12	1.45	1.46	1.5	1.09	1.38	1.07	1.1	1.04	1.07	1.03	1.17	7.31	1.09	3.34	2.11	1.16	1.13	28.1	1.59	1.14	1.09	1.32	1.19	6.83	0.959	1.01	1.05	1.05	1.13	1.12	1
2.25	0.919	1.09	1.14	1.05	1	1.22	0.92	1.18	1.08	3.39	1.47	1.1	1.08	1.12	1.28	1.28	0.983	0.983	0.967	1.18	1.04	1.52	1.02	3.61	1.1	1.5	9.72	0.985	1.17	4.22	1	1.06	2.22	1.06	1.12	1.14	1.39	1.06	1.03	1.22	1.02	0.984	1.04	1.31	1.1	1.11	1.02	1.08	1.04
2.55	0.884	1.04	1.05	0.983	1.05	1.02	1.02	1.14	2.27	1.46	1.55	1	1.3	1.08	1.22	1.28	1	1.32	0.983	1.3	1.03	1.04	1.2	1.1	1.18	1.43	0.992	1.44	1.42	3.97	2.68	4.24	1.78	1.2	1.03	1.1	1.61	1.07	1.03	3.52	1.02	1.51	1.06	1.02	1.06	1.03	1.01	1.08	2.09
1.02	0.984	1.5	1.03	1.07	1.02	1.05	0.969	1.2	1.08	1.22	1.23	0.982	1.16	1.08	1.17	1.15	1.02	1.15	0.95	1.87	1.03	1.46	1.08	0.99	1.03	1.18	1.16	1.24	1.16	13.5	1.13	1.1	1.09	1.38	1.05	1.33	1.53	1.79	1.03	1.22	2.41	1.17	0.993	0.976	1.03	1.1	1.01	1.08	1.48
1.04	0.95	1.06	1.22	1.87	1.18	0.933	1.05	1.1	1.1	10.2	0.983	0.983	1.72	1.08	1.17	1.32	1.03	2.1	0.919	1.06	1.36	1.21	3.96	1.19	1.18	1.03	1.57	0.975	1.46	4.01	1.29	1.02	2.47	1.29	1.32	1.19	1.14	1.13	1.01	2.86	1.02	1.79	0.984	0.984	1.06	1.66	1.03	1.02	1.06
1.36	0.984	1.04	1.1	1.47	1.02	0.985	1	1.02	1.18	4.94	1.25	0.891	1.17	1.13	1.17	1.18	1.17	1.65	1.57	1.03	1.02	1.1	1.3	1.38	1.48	1.01	1.01	1.02	1.11	2.63	1.11	2.21	1.05	1.1	1.1	1.41	1.29	1.34	1.09	3.61	0.968	1	1.78	0.993	1.03	1.07	1.03	1.06	1.05
1.28	1	1.06	1.1	1.13	0.999	0.933	0.918	1.13	1.45	1.21	1.02	0.927	1.19	1.07	1.42	1.27	1.27	1.2	1	1.51	1.48	1.1	1.25	1.13	1.16	0.974	1.1	1	1.15	2.17	1.18	1.59	1.68	1.1	1.24	1.25	1.3	1.57	1.03	2.46	2.42	1.42	1.03	1.01	1.82	1.54	1.01	1.31	1.02
1.2	0.969	1.05	1.07	1.32	1.02	0.899	4.97	1.35	2.6	1.56	1.03	1.43	1.05	1.13	1.32	1.22	1.18	1.22	0.981	5.35	1.13	1.11	1.07	1.16	1.12	1.02	3.05	1	1.02	1.81	4.43	1.85	1.17	1.09	1.24	1.14	1.81	1.36	1.09	1.06	1.04	1.02	0.976	0.992	1.09	1.19	1.04	1.05	1.02
2.55	0.89	2.56	1.3	1	0.984	1	11.6	1.38	1.07	1.31	1.04	1.18	0.935	1.12	1.34	1.12	1.12	1.12	0.917	1.28	1.02	1.1	1.05	1.19	1.09	1	1.45	0.993	0.991	3.74	1.02	3.24	5.81	1.1	1.04	1.27	1.25	1.25	1.01	1.1	1.28	1.01	1.21	1.06	1.02	1.06	1.05	1.11	1.02
1.44	1.59	1	1.2	0.983	1.05	0.966	5.64	1.17	1.4	1.51	1.3	1	1.11	1.15	1.25	1.48	1.05	1.07	0.918	1.15	1.46	1.11	7.64	6.5	1.33	1.4	1.43	0.969	6.23	4.43	2.56	1.48	1.04	1.09	1.1	1.29	1.28	1.31	1.37	2.66	1.54	1.02	1.11	1.14	1.02	1.18	1.02	1.08	1.02
1.4	0.984	1.73	1.08	1	1.07	1.4	1.5	1.1	1.35	9.02	1.1	1.13	1.09	1.05	1.37	1.52	1.05	1.05	0.983	1.39	0.993	1.1	1.77	1.41	1.22	1.03	1.34	0.992	1.11	5.02	3.1	3.77	1.86	1.1	1.14	1.58	1.24	1.38	1.06	1.11	1.07	1.03	1.02	1.06	0.999	1.03	1.04	1.09	1.04
2.18	1.03	1.03	1.07	1.03	2.18	1	1.32	1.12	2.08	1.14	1.43	1.07	1.12	1.1	2.02	1.28	1.05	1.09	1.23	1.04	1.01	1.1	1.25	1.61	1.13	1.02	1.42	0.983	0.992	4.35	1.03	1.67	1.01	1.06	1.09	1.19	1.04	1.88	1.14	1.74	1.06	1.06	1.16	1.02	1.05	1.15	1.03	1	1.05
1.3	1.18	1.89	1.05	5.12	1.07	1.07	4.33	1.12	1.08	2.87	0.917	0.951	1.12	1.08	1.25	1.2	1.15	3.8	6.05	1.22	1.06	1.17	1.34	1.76	1.06	1.16	0.984	1.14	1.05	5.74	3.41	5.4	1.6	1.36	1.14	1.34	1.47	1.1	1.09	1.45	1.03	1.01	1.28	1.05	1.22	1.09	1.05	1.1	1.05
5.13	1.42	1.01	1.05	1.81	1.4	1.02	3.43	1.1	1.3	1.99	1.03	1.03	1.2	1.1	1.12	1.09	1.03	1.28	1.1	1.14	1.06	1.1	1.22	1.76	1.08	1.04	1.1	4.05	1.02	1.98	3.63	1.22	1.25	1.54	1.04	1.43	1.08	1.23	1.06	3.42	1.18	0.999	1.09	1.12	1.02	1.18	1.02	1.08	0.992
1.05	0.899	1.55	1.03	1.25	1.18	5.52	1.13	1.05	2.53	14.5	1.07	1.62	1.13	1.13	1.07	1.47	1.35	1.3	1.05	1.29	1.02	1.06	4.12	1.3	1.35	1.04	1.26	0.991	1.01	8.46	4.7	1.37	1.1	1.12	1.09	1.12	1.13	2.18	1.04	1.29	0.984	1.03	1.02	1	1.36	1.06	0.968	1.06	1.01
1.13	0.919	1.03	1.08	1.05	1.02	1.05	0.989	1.17	0.969	1.62	1.07	1.12	1.12	1.15	1.1	1.23	1.03	1.17	5.74	1	1.55	1.14	1.1	1.13	1.22	1.03	1.05	1.06	1.1	2.02	1.26	1.07	3.64	1.26	1.04	1.13	1.05	1.16	1.02	1.04	1.1	5.17	1	1.02	1.66	1.09	1.01	1.19	0.999
1.32	1.48	2.44	0.983	1.18	1	1.05	1	1.1	1.37	10.3	1.07	1.02	1.18	1.32	1.19	1.67	1.02	1.17	1.1	1.18	5.53	1.1	1.54	3.6	11.2	1.02	1.93	4.77	1.04	3.93	1.81	1.09	3.7	1.44	1.06	3.24	0.992	1.8	1.09	2.67	1.2	1.12	1	1.01	1.07	1.21	3.1	1.22	1.05
1.81	1.01	1.02	1.1	1.15	7.04	1.07	1.01	1.78	1.47	1.21	1.1	0.969	1.24	1.15	1.22	1.42	0.885	2.13	1.23	1.09	1.2	1.1	1.18	1.25	1.03	1.28	3.82	1.06	2.29	4.18	2.91	2.79	1.08	1.15	1.81	1.14	0.992	1.37	1.55	0.944	1.18	1.64	1.52	0.992	1.03	1.2	1.04	1.08	1.06
1.04	5.8	1.01	1.01	1.05	0.984	1.02	1.04	1.17	1.1	1.28	1.08	0.966	1.2	1.15	1.2	1.67	1	1.27	1.08	1	1.02	1.14	1.69	1.06	1.05	1.2	1	1.24	1	4.02	1.09	1.32	1.59	1.03	1.28	1.17	1.08	1.04	1.05	1.1	1.11	1.07	1.02	1.06	1.02	1.19	1.11	1.06	1.43
1.07	1.07	1.6	1.15	1.07	1.02	0.983	1	0.916	1.07	1.3	0.899	0.887	1.15	1.15	1.15	1.23	0.984	1.3	1.03	4.93	1.02	1.13	4.66	1.02	1.02	1.25	1.03	7.14	5.21	6.6	1.03	4.03	1.05	1.03	1.26	1.15	0.991	18.6	1.15	1.53	1.12	1.21	1.01	1.28	1.44	1.03	1.04	1.05	1.05
1.17	1.37	1.07	1.05	6.6	1.07	0.95	0.951	1.22	1.4	11.1	1.5	0.912	1.13	1.18	1.24	1.43	0.964	1.32	1.65	1.02	11.4	1.11	1.09	1.1	0.983	1.06	1.36	1.06	1.11	5.98	1.02	1.04	1.14	1.02	1.09	1.22	1.02	0.991	1.22	1.19	1.06	1.34	1	1.03	1.12	1.1	1.09	1.03	1.02
1.87	1.37	1.02	1.03	1.28	1.02	7.47	1.02	1.13	1.18	1.12	1.07	1.37	1.12	1.32	1.35	1.13	1	1.65	1.08	1.08	1.34	1.06	5.55	1.19	1	1.49	1.41	1.17	1.07	1.82	1.26	1.1	1.14	1	1.18	1.42	1.06	3.3	1.1	1.29	4.16	1.04	1	1.35	1.31	1.03	1.04	1.08	1.02
1.7	1.38	0.992	1.12	1.05	1.1	0.982	1.02	1.23	1.05	7.5	1.77	0.95	1.15	1.22	1.1	9.76	1.02	2.3	1.09	3.06	1.38	1.06	1.14	1.23	1	1.15	1.02	1.1	1.27	3.54	2.02	1.46	1.1	1.86	1.23	1.23	2.22	1.4	1.16	1.4	1.02	1.05	1.19	1.05	1.23	1.08	1	1.07	1.05
1.42	2.79	1.14	1.03	1	1.05	2.45	0.965	1.83	1.11	1.2	1.13	0.95	1.2	1.22	1.32	1.38	0.951	7.37	1.01	1.12	1.64	1.04	14.9	1.26	1.01	1.04	1.44	1.62	1.04	3.06	2.83	1.24	1.07	1.2	1.5	1.41	1.25	1.33	1.11	1.13	0.991	1.02	1.37	1	1.02	1.04	1.13	1.06	1.01
1.42	0.934	2.04	1.07	1.05	6.44	1.35	1.42	1.23	1.05	1.38	11.6	1.33	1.37	1.2	1.17	1.42	1.03	1.25	0.971	1.08	0.968	1.05	1.22	4.94	1.02	1.41	1.56	1.29	1.06	4.01	1.04	1.18	1.41	1.19	1.31	1.67	1.13	1.26	1.05	1.07	1.49	0.991	1.23	1.25	1	1.06	1.11	1.18	1.02
4.12	1.13	1.26	0.901	1.01	1.5	1.58	1.08	1.02	1.45	1.26	1.27	0.965	1.08	1.22	1.1	1.27	1.05	1.25	1.08	1.02	1.03	1.05	2.04	7.27	3.79	1.07	1.01	1.18	1.45	7.37	0.999	1.22	1.07	1.23	1.28	1.28	1.22	1.68	1.05	0.985	1.1	2.14	1.08	1.02	1.03	1.05	1.12	1.45	0.984
0.967	1.1	1.08	1.03	1.01	1.33	1.22	1.15	5.58	1.2	8.19	1.37	1.12	1.22	1.07	1.18	1.2	1.03	6.77	1.07	1.01	1.5	1.05	1.02	1.04	1.06	1.06	2.04	1.06	11.2	3.61	1.06	1.31	1.06	3.56	1.18	1.03	7.87	1.66	1.45	2.65	1.08	1.04	1.04	1.01	1.06	1.04	1.08	1.04	1.04
0.998	1.03	1.08	1.04	0.932	1.07	0.982	1.05	1.05	0.917	2.4	1.78	1.05	1.22	1.1	1.1	1.22	1	1.2	1.11	1.02	1.05	1.08	1.01	2.13	1.1	1.47	1.04	1.03	1.06	3.41	5.28	1.14	0.99	1.07	1.08	2.02	1.35	2.94	1.09	1.17	1.06	1.05	2.98	1.35	1.02	1.09	1.07	1.1	1.02
1.68	0.982	3.28	1.35	1.07	7.29	1.2	1.3	1.05	1.02	1.69	1.26	1.03	1.22	1.1	1.2	1.2	1.05	1.45	1.14	1.02	5.25	1.19	0.968	1.09	1.07	1.02	1.45	1.17	1.02	5.35	1.02	1.16	1.13	1.1	1.18	1.06	1.27	1.74	1.05	1.48	1.02	1.84	2.68	1.01	1.03	1.14	1.13	1.07	1.03
1.12	0.916	1.05	1.4	0.967	1.13	1.03	1.1	1	2.15	1.61	1.47	1.11	1.1	1.2	1.13	1.7	0.984	1.57	0.967	1.02	1.58	1.04	0.976	1.28	1.01	0.984	1.02	1.23	5.88	1.65	2.34	5.11	1.03	1.05	1.1	1.02	1.13	1.66	1.1	2.66	1.02	1.07	1	1.04	1.11	1.05	1.04	1.04	1.02
1.78	1.25	1.04	1	1	1.18	1.15	1.17	1.77	1.18	12.8	1.27	1.03	1.28	1.47	1.12	1.23	0.931	1.18	1.08	7.63	1.5	1.3	1	1.88	3.88	1	1.38	1.11	1.04	1.5	1.32	1.12	1.11	1.02	1.12	1.03	1.23	1.44	1.39	1.11	0.984	1.22	3.9	0.984	1.19	1.45	1.45	1.02	1.02
1.75	3.35	1.12	1	1.07	1.8	2.93	1.01	5.28	1	1.46	1.25	1.02	1.48	1.18	1.08	1.27	0.969	1.17	1.12	0.992	1.09	1.18	1.02	1.35	1.01	1.1	1.21	1.94	1.32	20.4	2.01	1.12	1.82	1.08	3.66	1.02	1.02	1.26	1.1	2.78	1.15	1.2	1.16	1.44	1.06	1.14	1.14	1.05	1.23
1.28	0.983	1.01	0.998	1.35	6.24	1.35	0.92	0.965	1	1.62	10.3	1.02	1.28	1.15	1.07	1.15	1.02	1.77	1.05	1.86	1.11	1.14	1	1.1	1.06	1.14	1.1	1.15	8.18	5.19	3.14	1.1	1.45	1.66	1.15	1.02	1.1	1.29	1.41	1.61	1.38	1.75	1.07	1.01	1.07	1.1	2.76	1.02	1.06
1.55	1.33	2.08	0.952	1.13	5.92	1.68	0.932	1.02	6.17	1.42	1.35	0.918	1.32	1.15	1.07	1.15	1	1.18	1.12	1.09	1.76	1.05	1.04	1.07	0.992	1.14	1.07	1.29	1.1	8.71	2.72	3.88	1.1	1.39	1.12	1.24	1.08	1.09	1.18	14.3	1.01	2.26	1	3.17	1.49	1.1	1.58	1.04	1.03
4.47	1.38	0.95	0.898	1.13	23.4	1.78	1.95	0.984	1.02	2.14	1.6	1.03	1.42	1.25	1.05	1.08	1	1.12	1.05	1.06	1.53	1.28	8.14	1.11	1.02	1.06	1.06	1.06	1.11	5.69	1.03	1.05	1.04	1.77	3.69	1.61	1.11	1.26	1.3	6.09	3.02	1.1	1.1	0.984	1.12	1.08	1.14	1.1	0.959
0.986	1.03	1.45	1.01	1.18	1.25	1.68	1.11	1	1.43	10.5	15.7	1.2	1.12	1.6	1.05	1.12	0.968	1.11	1.22	4.03	1.05	1.56	1	6.08	4.21	1.63	1.38	1.47	0.976	3.7	1.04	1.25	2.22	1.34	1.11	1.05	1.01	1.17	1.08	1.01	1.06	2.95	2.22	1.1	1.02	1.04	1.04	1.05	1.06
0.952	0.967	0.968	1.01	1.15	1.28	1	1	0.948	1.12	1.9	1.3	0.953	1.4	1.57	0.984	11.1	1.01	1.12	0.968	2.08	1.57	1.06	1.28	1.04	1.28	1.19	1.23	1.06	1.04	3.92	2.38	3.23	1.02	1.11	1.02	0.975	1.03	1.18	1.29	3.74	1.06	1.28	2.4	1.22	1.03	1.06	1.01	1.26	1.06
5.92	1.02	0.9	4.38	1.75	1.22	4.2	1.03	1.07	1.05	2.18	1.32	1.23	1.33	6.55	1.13	1.2	0.952	1.1	0.998	1.1	1.2	1.02	1.14	1.1	1.03	1.37	5.2	1.02	1.01	3.42	1.06	6.07	1.17	1.16	1.09	1.03	1.32	1.19	1.41	0.975	1.02	1.3	1.33	0.992	1.38	1.02	1.15	0.983	1.06
1.18	0.984	0.984	1.28	1.09	1.12	0.985	1.82	1.42	1.05	1.92	1.42	1.12	1.37	1.33	1.25	1.22	0.984	1.05	1.03	1.05	1.22	1.5	1	2.5	1.02	1.1	1.01	1.22	3.27	1.69	1.17	3.08	1.06	1.45	1.05	0.984	1.56	1.5	1.07	1.01	1.22	1.12	1.06	1	1.1	1.14	1	1.05	1.04
3.77	0.966	0.897	0.984	0.999	9	0.967	0.981	1.47	1.02	1.38	1.3	1.03	1.45	1.37	1.08	7.98	0.983	1	0.954	1.06	1.09	1.06	1.42	1.54	1.13	5.94	1.01	5.89	3.23	1.09	3.14	1.03	1.17	1.31	1.29	1.04	1.04	1.17	1.06	1.1	1.08	2.26	1.01	0.975	1.06	1.08	1.04	1.03	1.06
1.08	2.77	0.971	0.953	1	13.6	1.03	1.04	0.983	1.02	21	1.17	0.882	1.12	1.3	1.12	1.15	0.984	1.52	0.95	1.1	1.6	1.05	1.01	1.11	1.09	0.991	1.02	1.06	1.14	1.18	3.99	1.96	1.08	1.03	0.976	0.998	1.09	1.28	1.07	1.18	1.03	1.78	1.02	0.976	1.02	1.1	1.02	1	1.03
1.17	0.933	0.897	0.981	1.1	1.38	1.2	1.15	1.13	1.05	1.75	1.08	1.08	1.25	1.17	1.19	1.12	1.02	1.15	1	1.06	3.1	1.07	0.984	1.08	0.984	1.02	1	0.984	1.26	3.81	1.14	1.1	1.14	1.03	2.31	1.05	1.07	1.13	1.31	1.76	1.32	4.47	0.968	2.78	1.04	1.33	1.05	1.1	1.42
2.7	0.917	0.932	3.65	1.38	1.77	1.02	1.12	1.03	1	1.88	1.13	0.918	1.25	1.37	1.08	1.18	0.984	1.36	1.03	1.05	5.74	1.04	1.68	1.08	1.1	1.57	1.38	1.01	1.06	3.34	1.03	1.21	1.16	0.967	1.14	1.06	1.37	1.21	1.2	1.35	3.95	1.89	0.984	0.984	1.16	1.05	1.02	1.04	1.11
0.964	1.28	0.935	1.12	1.03	1.45	1.07	4.57	1.03	1.07	2.01	1.08	1.02	1.15	1.35	1.08	1.15	1	1.12	1.1	1.02	1.03	1.03	1.06	1.72	1.06	1.02	1.37	0.993	1.22	6.39	3.86	1.17	1.04	1.22	1.16	1.05	1.22	1.11	1.19	1.13	1.27	8.27	1.1	1	0.975	1.46	1.06	1.05	1.11
3.18	1.32	1.28	0.999	0.951	3.74	1.22	1.1	1.43	0.984	7.36	1.17	1.02	1.2	1.28	1.1	1.07	0.98	1.15	0.966	6.77	1.45	1.53	1.9	1.06	1.08	1.03	1.04	1.44	14.7	10.6	2.07	1.03	1.09	1.15	1.01	1.03	2.34	1.03	4.54	0.96	1.08	0.991	1.47	0.99	1.4	1.26	1.13	0.976	1.01
1.01	0.966	1	1.03	1.08	1	1.1	1.03	1.43	1.12	1.47	1.07	1.02	1.3	1.3	1.22	1.07	1.55	1.65	0.984	1.37	0.991	1.46	1.35	1.14	1.1	1.02	1.52	1.58	1.1	7.14	1.02	1.44	1.13	1.2	1.02	1.04	1.14	2.49	1.42	1	1.06	1.54	1.02	1	1.1	1.1	1.14	1.05	1.05
1.12	1.35	0.979	0.95	1.05	0.966	1.05	1.07	1.05	1.03	1.33	1.07	0.981	1.17	1.15	1.15	1.13	1	1.13	1.01	1.13	0.993	1.07	1.07	1.22	1	1.01	1.05	2.47	1.02	7.78	1.71	1.07	1.18	1.62	1.06	1.06	1.24	1.28	1.21	0.961	1.06	1.02	1.07	0.977	1.1	1.1	1.1	0.984	1.06
1.58	0.915	0.985	1.27	1.04	1.02	1.21	1.03	1	4.67	1.35	17.2	0.968	1.22	1.12	1.1	2.58	1.02	1.1	0.959	1.19	1.26	1.09	0.968	1.07	1	1.04	2.96	0.976	1.06	14.2	1.53	1.04	1.04	0.977	1.04	1.06	1.07	1.01	1.22	1.14	1.86	1.02	1.01	0.991	1.02	1.21	1.06	1.02	1.04
1.37	1.1	0.985	1.36	1.15	4.9	1.12	0.983	1.28	1.17	4.97	1.32	0.983	1.18	1.2	8.75	1.08	0.999	1.08	1.47	1.29	1.08	1.06	0.992	1.06	1.01	1.01	1.05	1.4	1.1	5.02	1.02	1.18	1.04	1.04	1.1	0.992	1.15	1.11	1.31	3.28	1.38	1.41	0.992	1.37	1.38	1.09	1.06	1.02	1.03
1.74	1	0.899	1.01	1	0.998	0.998	1.02	1.02	1.21	1.18	1.35	1.03	1.2	1.1	1.43	1.03	0.967	1.05	1.03	1.15	1.28	1.04	1.43	1.07	1.02	1.43	1.02	0.962	1.08	3.51	0.991	2.47	1.04	1.05	1.36	1.07	1.2	1.29	1.46	1.02	3.1	1.23	1.46	1.04	1.07	1.23	1.1	1.23	1.25
7.83	0.889	1	0.946	1.36	1.03	1.04	1.03	4.2	1.3	1.88	1.48	1.03	1.17	1.22	1.4	1.05	0.984	1.03	0.998	1.55	1.14	1.55	1.09	1	1.02	1.37	1.46	1.01	1.07	3.61	2.37	1.09	3.3	1.25	1.13	1.07	1.22	1.29	1.26	2.23	2.69	1.01	1.08	1.07	1.9	1.09	1.06	1.04	1.02
1.02	0.895	0.904	0.985	1.04	1.02	0.999	1.05	1.08	1.3	7.36	1.98	1.02	1.13	1.07	1.33	1.05	1.03	1.07	0.919	4.76	4.69	1.1	1.05	1.03	1.02	0.968	1.56	2.77	1.09	6.56	1.08	1.14	2.33	1.11	3.65	1.49	0.984	1.01	1.17	1.1	1.06	1.05	1.07	0.99	1.88	1.12	1.06	1.04	1.1
4.53	0.935	0.927	1.03	5.19	1.03	1.04	1	1.16	4.32	1.08	10.3	1.02	1.18	1.44	1.55	1.03	0.953	1	1.45	2.82	0.984	1.04	1.48	1.1	1.03	6.9	1.05	0.975	1.06	2.18	1.1	4.05	1.27	1.05	1.19	1.63	1.46	2.37	1.84	1.09	1.11	1.03	1.08	1.04	2.06	1.45	1.06	1.02	1.03
1.04	2.25	0.986	1	0.968	1.03	1.18	0.932	1.22	1.05	1.23	1.06	1.03	1.25	1.12	1.51	1.05	0.933	1	0.922	7.73	1.44	1.11	1.13	1.57	1.01	1.45	1.07	1.38	1.09	1.25	2.86	1.06	1.52	1.2	1.12	1.58	0.984	1.04	1.14	1.06	1.19	1.18	0.998	1.01	1.56	1.06	1.18	1.05	1.01
1.11	0.919	1.35	0.982	1	1	1.17	1.03	1.13	0.984	1.33	1.45	1.17	1.17	1.08	1.22	1.05	1.01	1.68	0.979	2.38	1	1.15	1.08	0.992	1.51	1.42	1.42	0.976	1.09	1.11	1.06	2.35	1.17	1.13	1.04	1.75	1.05	2.37	1.18	1.73	1.24	0.975	1	0.983	2.69	1.05	1.05	1.01	1.02
1	0.981	1.17	1.45	0.93	3.18	1.13	1.02	1.09	1.83	1.21	1.22	1.23	1.12	1.07	1.23	1.07	1.24	1.08	0.929	1.47	1.15	4.26	1.48	1.03	4.18	1.62	1.42	1.31	1.02	1.15	1.02	1.14	1.19	1.16	1.1	1.44	1.02	1.28	1.24	1.1	1.39	1.02	1.06	0.945	1.18	1.1	1.07	1.02	1.04
3.4	1	2.98	1.12	1.01	0.934	1.13	0.95	1.18	1.05	1.26	1.5	1.98	1.23	1.13	1.27	1.1	1.07	1.18	0.954	1.09	1.46	1.05	1.11	1.01	1.01	1.37	1.02	0.976	1.06	11.9	3.28	1.14	1.02	1.61	3.02	1.15	1.03	1.21	1.12	3.38	1.23	1.03	1.2	1.48	4.63	1.08	1.01	1.2	1.02
1.65	1.35	1.27	0.967	1.38	0.952	1.05	1.07	1.02	0.949	1.24	10.9	1.89	1.12	1.23	1.4	1.07	1.23	1.12	1.42	1.05	1.09	1.05	1.1	1.35	1	1.45	1.1	1.3	1.1	1.09	2.7	4.05	1.12	1.37	1.14	1.58	1.12	0.999	1.24	1.15	2.4	1.19	1.07	1	2.09	1.06	1.02	1	1.04
1.8	1	2.55	0.916	1.03	0.95	1.1	1.05	1.12	1.08	1.75	1.07	1.25	1.33	1.15	1.87	1.02	1.63	1.23	0.965	1.07	1.01	1.06	1.13	1	1.02	1.16	1.05	1.04	1.08	1.22	1.39	1.06	0.983	1.69	1.44	1.19	1.03	1.02	1.21	1.04	1.18	0.984	1.02	1.01	1.03	1.02	1.09	1.04	1.04
3.38	0.951	1.22	1.03	1.2	0.932	1.05	1.05	1.12	1.03	1.66	1.07	1.25	1.35	1.42	1.18	1	1.4	1.23	0.985	6.56	1.52	1.4	1.06	1.02	1.02	1.05	1.02	0.967	0.976	1.58	1.11	1.11	1.8	1.06	1.08	1.19	1.01	1.02	1.18	1.18	1.06	1.03	1.03	1.04	1.06	1.04	1.05	1.05	1.08
1.77	0.95	8.65	0.922	1.75	0.882	1.08	1.17	1.03	2.1	1.18	1.15	1.2	1.33	1.18	1.34	1.03	1.22	1.45	0.967	1.15	1.48	1.06	1.02	1.02	1.08	0.993	1.01	1.38	1.52	1.32	1.03	1.18	2.86	1.68	1.1	1.21	1.29	1.06	1.22	1.05	3.41	1.12	1.05	1.03	1	1.01	1.06	1.02	1.06
1.08	0.948	0.915	1.02	1.1	0.92	1.12	1.1	0.998	1.18	1.58	1.12	1.65	1.07	1.15	1.35	1.07	1.3	1.24	0.953	5.6	1.02	1.02	4.57	2.1	3.85	1.42	1.44	1.01	5.42	1.82	1.4	1.1	1.25	1.28	1.14	1.02	1.1	1.05	1.12	0.953	1.14	0.992	1.15	1.01	1.05	0.961	1.09	1.01	1.01
1.49	0.936	0.898	10.2	0.986	0.998	1.03	1	0.968	1.03	8.3	1.12	1.28	1.02	1.09	1.4	1.02	1.68	1.18	0.983	11.3	1.49	1.47	1.22	1.02	1.02	1.06	1.04	1.35	1.14	4.04	1.11	1.25	4.58	1.34	1.06	1.08	1.07	2.02	1.24	2.92	1.02	0.952	1.02	1.14	1.05	1.03	1.14	1.03	1.02
1.16	1.38	1.45	0.95	6.07	0.966	1.08	1.22	1.06	1.1	1.08	1.35	1.18	1.25	1.11	1.3	0.983	1.25	1.08	1	5.47	1.07	1.54	1.06	1.05	1.01	1.01	1.01	1.03	1.34	3.25	1.03	1.1	4.06	1.21	1.07	1.09	1.52	1.1	1.08	1.41	1.01	1.38	1.18	0.992	1.09	1.51	1.07	1.02	1.02
1.09	2.17	0.951	1.34	1	0.933	2.58	1.12	1.09	1.55	0.933	1.37	1.18	1.28	1.12	1.77	1.03	1.13	1.07	0.966	3.02	1.02	1.52	1.46	1.21	1.05	0.992	1.02	1.01	1.18	3.79	1.1	1.74	1.1	1.13	1.75	1.12	1.06	1.61	1.1	1.1	1.78	0.967	1.09	0.984	1.05	0.992	1.13	1.51	0.999
2.5	0.92	0.966	1.01	0.998	0.986	1.97	1.07	1.05	1.27	1.08	1.2	1.53	1.1	1.12	1.38	1.02	1.07	2.35	6.99	1.34	1.04	1.03	1.19	1.82	1.01	1.53	1.38	1.3	1.09	1.33	1.09	1.06	1.2	1.11	1.02	1.05	3.97	1.06	1	2.63	1.01	1.35	1.05	1.03	1.06	1.04	1.13	1.1	1.1
1.02	0.918	1.03	1.01	0.983	0.981	1.05	0.949	1.17	1.05	1.03	1.25	1.15	1.07	1.3	1.3	1.02	1.07	1.28	1.08	5.84	1.18	1.66	1.12	1.58	1.02	1.45	1.02	1.06	1.02	3.37	2.55	1.01	2.16	1.34	0.967	1.05	1.16	1.42	1.1	1.11	1.06	1.03	1.04	1.08	1.15	1.01	1.06	1.06	0.992
0.949	0.932	1.17	1	1	0.933	1.07	0.918	1.37	1.07	0.965	0.985	1.05	1.19	1.13	1.37	1.55	1.03	1.3	8.91	1.46	1.02	1.07	1.03	1.43	1.18	1.45	1.09	1.02	1.01	3.74	1.13	3.81	4.01	1.11	0.993	1.46	1.01	1.77	1.14	1.08	1.38	1.02	1.07	1.03	1.07	4.47	1.1	1.01	1.02
1.02	0.933	5.65	1.03	0.981	0.971	1	1.35	1.37	1.11	2.92	1.02	1.02	13.8	1.08	1.63	1.17	1.03	1.18	1.01	1.17	1.09	1.18	1.01	1.53	1.01	0.992	1.58	1.4	1.07	4.21	1.57	1.22	4.1	1.35	1.02	1.48	1.13	1.13	1.45	3.41	2.26	0.983	1.24	1.14	1.02	1.07	1.05	1.04	1
1.12	1.29	0.916	1.22	1	0.932	1.05	1.1	1.38	4.8	1.2	1.05	0.982	1.23	1.23	1.47	0.983	1.07	1.5	1.54	1.14	1.51	1.49	1.5	1.09	3.27	1.41	5.62	1.45	1.06	3.65	1.36	1.29	1.22	1.1	1.79	1.22	0.983	1.06	1.26	1.4	1.27	1.02	1.09	1.49	1.1	1.08	1.58	1.02	1.01
2.2	0.983	0.967	1	1.01	1.03	1.08	1.3	1.33	1.03	1.53	1.33	1.17	1.42	1.37	1.83	1.02	1.07	1.18	1.03	2.83	1.06	1.16	1.02	1.04	1	1.23	1	1.04	1.14	3.5	1.06	1.1	4	85.7	1.02	1.24	1.06	1.08	1.51	1.11	1.35	1.04	1.23	1.03	1.05	1.02	1.07	1.03	1.09
0.95	2.92	1.73	4.03	1.04	1.3	1.02	1.57	1.5	1.03	7.8	1.1	1.4	9.39	1.15	1.23	1.03	1.22	1.28	1.05	4.98	1.14	4.7	1.02	0.977	1	1.21	1.04	1.02	1.19	7.78	1.1	1.1	5.28	1.03	1.06	1.14	1.05	1.25	1.02	1.98	1.06	1	1.06	1.46	1.07	1.02	1.06	1.08	0.99
5.15	0.969	0.95	1.03	0.968	1.04	1.03	4.89	3.13	1.07	1.1	0.884	1.23	1.22	1.05	1.52	0.987	1.08	1.12	0.917	1.2	1.06	1.16	1.47	1.02	1.05	1.14	1.18	1.5	1.84	1.66	1.27	4.2	1.37	1.49	0.992	1.03	1.09	1.16	1.03	1.03	1.02	1.03	1.03	1.01	2.9	1	1.16	1.05	0.993
0.981	0.932	1.23	1.06	1.03	0.983	1	1.04	3	1.63	1.02	0.918	1.05	1.25	1.13	1.3	0.984	1	1.37	1.05	1.32	1.47	5.78	1.07	1.08	0.993	1.17	1.17	1.09	1.04	1.35	1.13	1.09	5.46	1.94	0.968	1.08	0.968	1.67	1.09	1.03	0.968	0.983	0.985	1.02	0.993	1.03	1.08	1.06	1.25
0.952	1.05	0.883	4.7	1.55	1.12	1.88	5.04	1.87	3.7	1.2	0.983	1.5	1.23	1.13	1.27	0.984	1.05	1.8	1	1.4	1.46	1.06	1.04	1.01	1.01	1.02	1.12	1.04	1.05	5.1	1.1	1.12	1.19	0.984	2.19	1.13	1.12	1.07	1.13	1.27	3.54	1.17	1	1.08	0.968	1	1.05	1.09	1.03
1.02	2.75	0.986	0.984	6.96	1	1.08	1.02	1.52	1.28	0.982	1.48	1.13	1.1	1.14	1.22	0.968	1.05	1.3	1.01	1.16	1.56	1.2	1.68	1.08	1.03	1.22	1.29	5.71	1.13	1.28	1.1	1.11	3.83	1.47	1.09	1.32	1.01	1.21	2.25	1.07	1.26	1.05	1.06	1.04	1.02	1.02	1.06	1.05	1.06
5.02	0.967	1.05	1.03	1.4	1.03	1.15	2.22	1.22	1.35	1.18	1.05	1.1	1.13	1.21	1.1	1.03	1.13	1.23	1.14	1.14	1.17	1.18	1.07	1.14	1.06	1.1	1.05	1.03	1.08	1.34	1.31	1.14	1.05	1.05	9.84	1.24	1.06	1.45	1.14	1.15	1.13	1.02	1.02	1.18	1.01	1	1.58	1.12	1.04
1.02	0.984	1.77	1.05	1.03	1.1	1.75	2.42	3.03	12.9	1.15	1.11	0.952	1.1	1.17	1.08	0.983	1.07	2.25	1.03	1.06	1.52	4.95	1.07	1.01	1.06	1.04	1.18	1.11	1.23	1.22	1.38	1.09	1.02	31.4	1.76	1.02	1.03	1.41	1.05	1	1.3	0.991	1.02	1.08	1.03	1.05	1.18	1.05	1.5
1	2.12	1.15	1.12	1.03	1.03	1.17	3.92	1.2	1.2	1.15	1.07	1.47	1.07	1.05	1.08	0.932	1.03	1.25	1.09	1.04	1.51	1.1	1.05	1	1.05	1.78	1.06	8.57	1.13	5.74	1.7	1.97	1.73	1.09	5.03	0.994	1.08	1.53	1.18	3.29	1.05	1	1.14	1.05	1	0.984	1.06	1.05	1.06
1	0.951	1.03	1	1.03	1.1	0.969	1.03	1.13	3.05	1.28	1.13	1.18	1.08	1.43	1.68	1.4	1.12	1.29	1.01	1.54	2.45	1.07	1.03	1.07	1.02	1.05	20.3	1.08	1.09	1.38	1.25	1.21	1.39	1.1	1.2	1.11	1.62	1.58	1.04	3.05	1.05	0.993	1.06	1.01	1.04	1.02	1.06	1	1.04
1.32	0.999	1.15	0.917	1.03	1.1	1.06	1.53	1.15	2.02	7.07	1.1	0.984	1.1	1.28	1.38	1.47	1.1	1.52	0.985	1.05	1.48	1.08	1.01	1.33	1.03	1.01	1.08	1.22	1.2	1.62	1.25	1.15	1.59	1.89	4.51	1.08	1.04	1.24	1.06	0.976	1.81	1	1.08	0.992	1.03	1.02	1.01	1.04	0.975
1.01	0.968	1.03	1.03	1.03	1.07	1	1.07	3.07	3.27	1.08	1.17	0.964	1.3	1.18	1.17	1.17	1.05	1.25	1.04	10.9	1.55	1.03	1.03	1.07	1	1.09	1.04	5.46	1.08	2.42	10.4	1.27	1.58	0.976	1.06	1.67	1.06	1.35	1.02	0.985	1.21	0.968	1.05	1.38	1.03	1.05	1.06	1.21	1.04
0.965	1	1.3	3	1.05	1.07	1.2	1.13	1.13	1.3	1.12	1.2	0.886	1.19	1.35	1.27	1.07	1.02	1.4	1.03	1.38	1.22	1.11	1.05	0.984	1	2.59	1.05	2.3	1.2	1.42	3.75	1.26	1.01	1.02	1.15	1.1	1.5	1.52	1.12	1.66	5.1	0.99	1.06	1.04	1.02	1.02	1.85	1.06	1
1.02	0.948	1.07	0.949	2.97	1.03	1.05	1.04	1.32	1.03	1.44	1.37	1.3	1.12	9.46	1.1	0.982	1.2	1.13	1.05	2.11	1.02	1.8	1.1	1.1	1.53	1.18	4.18	1.03	1.01	1.23	2.14	1.14	0.983	1.58	1.14	1.11	1.3	1.24	1.08	1.17	5.74	1.02	0.968	1.08	0.991	1.42	1.1	1.05	1.18
4.45	1.05	9.13	1	1.15	1.03	1.02	1.12	0.933	1.43	1.2	0.95	1.27	0.918	1.48	1.13	0.951	1.27	1.18	1.1	1.06	1.03	1.18	3.44	1.7	1.14	5.14	1.18	1.12	1.02	1.46	1.11	1.11	1.09	1.04	1.33	1.07	1.12	1.52	1.06	1.03	6.26	1.38	1.06	0.992	1.03	1.03	1.12	1.06	1.02
0.952	0.972	1.04	1.02	1.47	1.07	3.46	1.01	1.13	1.14	1.12	1.73	2.52	1.1	12	1.17	1.02	1.2	1.52	1.03	1.11	1.02	1.02	1.08	1.37	0.999	1.35	1.05	1.12	1.06	5.82	3.32	1.19	1.07	1.05	1.05	1.17	1.06	1.1	1.13	1.08	9.92	0.991	0.999	0.992	1.04	1.03	1.03	1.1	1.01
1.41	0.983	1.03	1.05	1.03	1.07	1.01	1.1	1.15	1.08	1.2	1.18	1.13	1.21	10.5	1.48	1.02	12.1	1.75	0.983	1.14	1	1.05	1.03	1.58	1.02	1.13	1.01	1.02	1.63	4.77	3.01	4.13	2.4	2.96	2.02	1.18	1.06	1.1	1.07	1.06	1.01	1.02	0.976	1.39	1.05	1.03	1.09	1.02	3.02
2.62	0.999	1.37	2.75	1.45	1.05	1.92	1.03	1.02	1.02	1.13	1.32	1.03	1.45	1.25	1.32	1.02	1.31	1.71	1.13	1.03	1.47	1.43	1.41	1.09	3.21	1.1	1.43	1.08	1.18	1.32	1.23	1.05	1.02	1.13	1.38	1.06	1.16	1.1	1.1	3.21	1.02	1.05	1.01	1.05	1.02	1.04	1.11	1.07	0.992
1.08	0.981	1	1	1.33	1.07	0.969	1.05	1.08	1.17	1.2	1.27	1.22	1.27	1.5	1.07	0.964	1.2	1.28	1.13	1.07	1.55	6.26	1.01	1.06	1.01	1.52	1.03	1.79	1.24	3.59	3.07	1.06	1.01	0.984	3.83	1.02	4.14	1.12	1.18	1.23	1.7	1.03	0.993	1.02	1.03	1.02	1.07	1.02	1.22
0.95	1	1.05	1.35	1.07	1.08	1.02	1.01	1.07	1.35	1.05	1.12	1.58	1.03	1.52	1.55	0.987	1.25	1.17	0.983	1.07	1.06	1.33	1	1.89	1	1.06	1.04	3.62	1.09	2.58	3.57	1.05	0.976	1.63	1.98	1.06	1.25	1.19	1.18	1.49	0.984	1.04	0.991	1.04	1.01	1.01	1.09	1.03	1.04
0.965	1.14	1.12	1	1.03	1.03	0.916	1	1.18	1.25	0.951	1.47	1.13	1.2	1.3	1.47	1.02	1.7	1.55	1	1.55	1.46	1.13	1.51	1.06	1.03	1.04	1.03	1.14	1.15	4.22	1.06	1.07	1.02	1.05	1.25	1.07	1.43	1.07	1.1	1.02	0.992	0.983	1.01	1.46	1.02	1.26	1.09	3.9	1.06
1.05	1.05	1.18	1.52	1.08	0.949	5.25	2.38	1.15	1.4	0.964	1.15	1	1.12	1.45	1.53	0.95	1.22	1.14	1	1.22	1.02	1.3	1	1.38	1.02	1	1.17	1.01	4.64	1.96	1.13	1.21	1.01	0.977	1.63	1.15	1.28	1.25	1.19	2.1	1.41	1.05	1.04	1	1.02	1.01	1.1	1.01	1.06
0.968	1.05	1.12	1.62	1.03	1.14	0.971	0.983	1.05	1.35	1.08	1.05	0.933	1	1.4	1.38	0.919	1.15	1.01	1.01	1.36	1.21	1.08	1.04	1.13	1.02	1.47	1.03	1.02	1.07	1.67	3.08	1.1	1.5	0.967	1.11	1.14	18.7	1.31	1.08	1.05	1.01	1.47	1.04	1	1.01	1.06	1	1.01	1.04
0.966	1.08	1.27	0.984	1.07	0.981	1.05	1.52	1.03	1.3	1.05	1.37	1.87	1.08	1.77	1.52	0.899	1.17	1.04	1.07	1.13	1.14	1.19	1.07	1.64	1.03	1.38	1.26	1.24	1.02	6.7	1.1	3.47	1.11	1.02	2.44	1.1	1.02	1.38	1.09	1.66	0.992	1.27	1.02	1.08	1.21	1.07	1.04	1.02	0.992
1.15	1.01	1.34	0.967	1.1	1.22	1.05	2	5.84	1.25	1.83	1.16	1.22	1.12	7.77	1.57	0.967	1.19	1.02	0.968	1.5	1.03	1.06	1.05	2.38	1.04	1.03	1.42	1.13	1.06	6.01	2.86	1.1	1.07	1.02	1.07	1.24	1.09	1.42	1.14	1.5	1.18	1.06	1.02	1.04	1.02	1.06	1.09	1.06	1.69
1.18	1	5.78	1.2	1.03	1.27	1.07	1.02	0.999	1.45	1.08	1.05	1.13	1.13	1.35	1.4	0.967	1.1	1.03	0.948	1.63	3.54	1.1	1.04	1.3	1.04	1.22	1.01	1.02	1.07	7.74	1.16	1.14	1.83	1.02	5.54	1.02	1.02	1.52	1.32	1.12	1	1.01	1.22	0.968	1.01	2.42	1.1	0.99	1.08
1.37	0.982	1.07	1.01	1.1	1.02	1.3	0.969	1.05	1.03	1.15	1.01	1.27	1.08	1.35	1.65	0.968	1.22	1	0.984	1.34	1.38	2.21	1.03	1.11	1.18	1.09	1.05	1.41	1.04	3.74	3.97	1.15	1.09	1.75	1.1	1.12	1.02	1.25	1.18	1.53	0.976	1.02	1.07	1.1	1.01	1.06	1.04	1.01	1.06
1.4	0.951	1.03	0.958	1.07	1.1	1.13	3.02	1.25	1.35	1.1	1.04	1.2	1.12	1.32	2.08	1	1.12	1.03	1.05	7.63	1.02	2.15	1.02	1.23	1.03	7.33	1.38	1.43	1.12	7.23	1.16	3.5	1.02	1.02	2.54	1.06	1.05	1.37	1.23	1.12	1.01	1.02	1.12	1.05	1.02	1.02	1.06	1.02	1.02
1.12	1.4	1.05	0.968	1.08	1.05	1.13	0.979	1.07	1.68	1.53	1.05	1.13	1.18	1.18	1.3	0.949	1.01	2.87	0.916	9.66	1.56	7.53	1.05	7.55	1.02	1.47	1.03	1.4	1.11	26.6	1.1	1.51	1.03	1.33	1.12	1.08	1.06	1.14	1.05	1.87	1.01	1.02	1.03	1.12	1.02	1.02	1.07	0.984	1.14
3.38	1.63	1.05	0.966	6.17	1.02	2.02	0.93	1.03	1.22	1.38	0.918	1.25	0.983	1.38	1.37	0.968	1.2	1.2	1.03	2.2	1.26	1.24	1.08	1.05	1.02	1.06	1.05	1.06	1.07	1.24	1.06	2.7	1.04	1.06	2.25	1.16	1.2	1.3	1.17	1.07	1.19	4.94	1.7	1.22	1.06	0.999	1.06	1.02	1.04
1.87	0.92	1.17	0.936	1	1.17	1.45	1.04	0.983	1.05	1.33	0.933	1.13	1.22	1.38	1.33	0.948	1.19	1.17	1	9.57	1.08	0.984	1.28	10.1	1.02	1.19	1.48	4.37	1.07	7.58	1.03	1.14	0.984	1.06	4.02	1.25	1.06	1.3	1.15	1.2	2.22	0.991	1	1.04	1	1.05	1.12	1.02	1.05
0.999	1.33	1.37	1.13	1	1.03	1.28	1.32	0.983	11.4	1.25	1.37	1.18	0.915	1.63	1.3	1	1.13	1.23	1.03	2.06	1.06	1.02	1.47	1	1.01	1.06	1.45	1.05	1.13	3.53	2.76	3.48	3.09	3.27	1.37	1.19	1.26	1.19	1.23	1.77	1.02	0.993	1.01	1.32	1.04	1.02	1.01	0.991	1.06
0.984	1.27	1	1.03	1.04	0.983	1.05	1.08	3.94	1.13	1.1	1.02	1.17	0.952	4	1.38	1.03	1.1	1.03	0.957	1.57	1.07	5.34	1.43	1.05	1.03	1.34	1.06	1	1.12	4	1.1	2.78	1.11	1	1.21	2.1	2.3	1.26	1.01	1.14	5.24	1.44	1.37	1.23	1.06	1.01	1.04	0.985	1.07
0.984	0.984	0.965	0.966	1.37	1.05	1.04	1.12	0.93	1.13	1.13	1.2	1.4	1.1	2.05	2.05	0.981	1.07	1.03	0.933	2.46	1.06	1.38	1.08	1.38	1.59	1.98	1.5	1	1.15	1.19	2.85	1.34	1.07	3.77	1.21	1.05	1.11	1.3	1.24	1.11	1.87	1.32	1.55	1.03	1.04	1.03	1.09	0.984	1.18
4.32	0.917	1.1	0.985	2.15	1	1.02	1.78	0.95	1.18	1.07	1.37	1.37	1.06	1.78	1.45	0.967	1.05	1.05	1.03	1.33	1.08	1.07	1.1	1.03	1.01	4.07	1.07	1.33	1.15	2.96	1.11	1.3	1.02	2.58	1.03	1.07	1.02	1.48	1.08	1.02	1.17	1.08	0.994	1.03	1	1.05	1.06	1.02	1.04
1.5	0.966	0.969	0.98	1.05	1.08	1.09	1.05	0.965	1.15	1.18	1.1	1.25	1.08	1.6	1.3	0.999	1.28	1.65	0.922	1.11	1.06	1.07	1.09	1.02	1.03	1.01	1.15	1.37	1.08	2.62	3.54	1.35	1.04	1.09	6.17	1.16	1.1	1.18	1.08	1.05	1.86	1.14	1.04	1.03	1.02	1.05	1.04	1.16	1.19
0.885	0.966	1.3	0.924	1.68	1.05	1.13	1.02	1	1.18	1.12	1.07	0.916	1.15	1.42	1.47	1.08	1.07	1.15	0.946	1.98	1.18	1.02	1.09	0.991	1.03	1.5	1.36	1.38	1.13	1.82	1.05	2.44	1.18	1.02	1.06	1.04	1.15	1.22	1.03	3.07	1.5	0.976	1.02	1.38	0.974	1.06	1.1	1.02	1.02
1.5	1.05	1.01	0.978	1.12	1.08	1.7	1.03	0.934	1.27	1.13	1.13	1.37	1.15	1.35	2.58	1	1.15	1.37	1	0.984	1.02	6.54	1.07	1.65	1.04	1.17	1.57	0.992	1.19	1.46	1.52	1.36	4.2	0.992	1.06	1.16	1	1.28	1.04	1.94	1.13	0.975	0.952	1.13	1.03	1.15	1.03	1.14	1.25
0.951	0.985	0.997	0.926	1.85	1.07	1.05	1.22	2.58	1.12	1.17	1.22	1.17	1.52	1.27	13.8	0.968	1.15	1.11	1.36	8.83	1.02	1.06	1.07	1.06	1.5	3.87	8.28	1.01	1.14	1.51	1.18	1.06	0.961	1.67	4.58	2.22	1.03	1.11	1.19	1.75	1.12	1.32	0.993	1.06	1.24	1.03	1.06	1.03	1.26
1.63	0.917	1.01	0.956	1	1.03	1.13	1.1	0.967	1.12	1.27	1.13	1.03	1.4	1.2	1.46	1.03	2.44	1.34	0.928	1.04	4.91	1.74	1.03	0.985	1.05	1.01	1.38	1	1.14	6.06	1.26	1.04	1.95	1.04	1.02	1.13	1.04	2.09	1.13	1.71	1.1	1.3	1.06	1.02	1.01	1.21	1.06	1.06	1.07
0.949	1.02	1.12	1	1.11	1	1.18	1.17	0.949	1.8	1.22	1.12	1.05	16.2	1.32	14.9	0.949	7.54	1.13	0.973	1.04	1.01	1.54	1.02	1.14	1.1	1.33	1.07	1.01	1.12	1.1	1.17	1.1	1.34	0.993	1.04	1.12	1.07	1.09	1.1	1.41	3.88	1.46	2.39	1.02	1.03	1.56	1.04	1.22	1.22
0.952	1.3	0.931	0.966	1.08	1	1.2	1.07	0.934	1.57	1.17	1.17	1.18	1.32	1.18	1.55	0.934	1.16	1.25	0.932	1	1.52	1.51	1.03	1.04	1.25	1.1	1.45	4.29	1.06	4.24	2.86	3.26	3.23	3.83	2.52	1.03	2.16	1.1	3.11	3.46	2.1	1.1	8.16	1.01	1.05	1.01	1.07	1.04	1.09
1.57	0.934	1.01	1.03	1.05	1.02	1.18	1.07	1.05	1.55	1.1	1.47	1.12	1.42	1.13	1.23	0.951	1.13	1.53	0.952	1.06	1.02	1.46	1.05	1.46	1.06	1.05	1.05	1.02	1.06	1.35	3.92	1.07	1.43	2.89	1.3	1.1	3.21	1.1	1.51	1.04	1.63	1.07	3.25	2.34	1.05	1.02	1.04	1.03	1.07
0.952	1.02	0.957	1	1.08	1	0.984	1	1.28	1.88	1.1	1.1	0.915	1.3	2.3	1.68	0.933	1.77	5.87	1	1.01	1.09	1.48	1.07	0.991	1.07	1.02	1.07	1.14	1.1	3.15	1.02	1.03	1.26	2.38	1.77	1.06	1.3	1.12	1.08	1.67	1.28	1.2	1.05	1.06	1.62	1.62	1.02	1.06	1.02
1.55	0.933	1.01	1	1.3	1.03	1.32	1.08	1.42	1.27	1.07	1.07	0.934	1.23	1.47	1.2	1.28	1.25	1.13	0.979	5.25	1.03	1.67	1.03	1.54	1.06	7.83	1.11	1.05	1.09	3.41	1.06	1.02	1.47	1.2	1.65	1.13	1.06	1.26	1.26	1.04	1.07	1.17	0.985	1.02	1.06	1.12	1.05	1.09	1.22
1.27	0.95	1.05	0.997	1.08	1	1.35	2.82	1.35	6.42	1.05	1.07	0.968	1.27	1.46	1.15	1.03	1.23	1.28	0.985	1.12	1.09	1.04	1.04	0.978	1.03	1.07	1.06	1.02	1.12	1.16	1.08	0.984	1.5	1.07	1.27	1.11	1.15	1.22	0.975	1.11	3.42	1.05	1.04	1	1.02	1.1	1.06	0.976	1.09
3.67	0.983	0.982	0.923	1.07	0.984	1.12	0.998	1.18	4.64	1.47	1.1	1.08	1.25	1.2	1.17	1.07	1.12	1.05	0.904	0.992	1.06	1.51	1.08	0.975	1.1	1.07	1.04	1.5	1.3	3.58	1.1	1.02	1.24	2.62	0.967	1.08	1.58	1.21	1.26	1.21	0.977	1.02	1.53	1.04	1.05	1.02	1.06	0.991	1.07
1.38	1.02	1.37	1.09	1.9	1	1.02	1.01	1	1.28	1.12	0.901	1.1	1.18	1.9	3.13	1.02	1.22	1.08	0.927	1.28	1.22	1.07	1.13	0.993	1.06	1.05	1.19	2.04	1.11	1.36	1.02	1.21	1.23	1.01	2.89	1.28	1.1	1.16	1.09	1.14	1.2	1.25	1.05	1.03	1.06	1.02	1.03	1.01	1.08
1.33	0.949	1.01	1.04	1.04	0.999	0.982	1.19	0.95	5.13	1.1	1.15	1.18	1.02	1.82	14.9	0.953	1.2	1.07	0.921	1.18	1.55	1.23	1.14	1.49	1.08	1.04	1.04	1.29	1.04	1.77	1.14	1.07	1.25	3.02	3.89	1.07	1.24	1.38	1.07	1.27	1.15	1.01	1.02	1.07	1	1.09	1.02	0.992	1.05
1.15	0.935	1.15	1.01	1.1	1.57	4.39	1.07	1.27	1.08	1.05	1.38	1.12	1.35	1.88	1.5	1.38	1.14	1.07	0.914	1.18	1.07	1.15	1.04	0.992	1.06	1.18	1.03	1	0.993	1.43	1.14	1.02	1.24	1.03	1.29	1.04	1.47	1.18	1.04	1.14	1.25	0.983	1.05	1.05	1.5	1.03	1.02	1.06	1.26
1.27	0.964	1.08	1.27	1.53	1.02	1.58	2.02	0.95	1.02	1.02	1.07	1.2	1.2	1.32	1.32	1.02	1.07	1.13	0.967	1.07	1.87	1.53	1.03	1.11	1.08	1.09	1.02	1.12	1.06	1.45	1.1	2.13	1.17	1.1	1.35	1.06	1.44	1.16	1.11	1.1	3.78	1.11	0.993	1.01	1.23	1.42	1.15	0.991	1.04
6.78	1.1	1.27	0.998	0.966	0.966	1.18	1.37	1.05	6.44	1.07	1.54	1.28	1.08	1.32	1.32	0.918	1.03	1.15	1.07	1.18	4.14	1.46	1.04	1.3	1.08	1.49	1.04	13.5	1.15	3.34	1.67	0.994	1.11	1.02	1.63	1.11	1.21	1.17	1.09	2.52	1.55	0.984	1.01	0.984	1.45	1.25	1.03	1.02	1.05
1.92	0.949	1.08	1.03	1.08	0.969	1.53	1.05	1.05	0.981	1.03	1.32	1.53	1.09	1.32	11.7	0.949	1.03	1.1	1	1.1	1.49	1.02	1.07	1.7	1.05	1.47	1.44	1.03	1.05	1.42	3.16	1.21	1.06	1.16	1.02	1.1	1.18	1.16	1.11	1.02	1.15	1.05	1.43	1.11	1.06	1.06	1.02	1.06	1.1
1.27	1.05	7.87	1	1	0.931	1.03	0.982	0.95	1	1.77	0.883	1.12	1.3	1.18	1.15	1.02	1	1	1.03	1.15	0.992	0.984	1.07	4.26	1.06	1.09	1.03	0.984	1.12	2.49	2.97	1.24	1.03	1.65	1.04	1.67	1.11	1.14	1.01	1.04	1.14	1.09	1.11	1.02	1.02	1.02	1.03	1.02	1.05
1	1.37	7.25	1	1.06	0.984	1.03	1.03	1.07	1.08	1.22	1.17	1.5	13.4	1.2	1.18	1	1.03	1.28	0.951	1	1.82	1.49	1.02	1.4	1.06	10.9	1.02	1.5	1.09	1.23	1.85	1.14	1.02	1.1	1.72	1.37	1.03	1.14	1.01	1.36	1.76	1.08	1.05	1.02	0.993	1.05	1.06	1.07	1.19
1.28	1.03	1	1.01	1.05	0.983	1.02	1.05	1.25	1.07	1.12	1.7	1.17	1.18	2.28	1.1	1.07	0.984	1.45	1.45	7.32	1.01	1.01	1.05	1.06	1.21	1.03	1.54	1.04	1.25	1.37	1.74	3.33	1.05	1.36	1.1	1.06	1.07	1.14	1.06	0.991	1.08	0.983	1.03	1.03	1.38	1.05	1.06	1.01	1.06
0.936	0.918	1.02	0.955	1.1	0.983	1.08	5.79	1.2	1.09	1.15	1.09	1.14	1.81	1.38	1.09	1.03	0.984	1.35	0.967	2.27	1.93	1.45	1.05	1.22	1.08	1.04	1.09	0.976	1.09	1.27	2.75	1.05	1.26	3.22	3.57	1.17	3	1.2	1.06	1.24	1.09	0.992	1.15	1.03	0.991	1.09	1.05	1.05	1.02
3.5	1.03	1.05	1.35	1.05	0.933	1.27	8.73	1.2	1.3	1.13	1.05	1.13	1.27	1.45	2.07	0.966	1.03	1.32	1.03	1.1	1.01	1.65	1.04	2.34	1.11	1.12	1.55	1.02	1.01	1.14	1.35	1.08	1.58	1.16	1.17	1.11	1.02	1.22	1.06	0.969	1.03	1.42	1.15	1.03	1.46	1.12	1.16	1	1.17
0.998	0.917	1.23	0.997	1.6	0.888	1.1	1.07	1.17	1.68	1.15	10.2	1.05	1.13	1.25	1.33	0.985	1.02	1.1	0.968	1.22	1.02	1.23	1.02	1.04	1.06	1.13	1.44	1.02	0.992	1.14	3.86	1.18	1.34	1.16	1.01	1.07	1.02	1.14	1.1	0.991	1.06	1.02	1.2	1.09	1.08	0.975	1.03	0.976	1.07
5.49	0.95	1.19	0.938	1.05	0.965	1.06	1.67	0.969	1.1	1.16	1.26	1.27	1.23	1.63	2.1	1.02	0.969	1.2	0.95	1.08	1.01	1.43	1.05	1.19	1.06	1.1	1.12	1.42	1.14	1.7	1.1	1.07	1.69	1.19	4.42	1.06	0.968	1.43	1.09	0.968	5.27	0.976	1.06	1.04	1.2	1.06	1.06	1.01	1.26
1.62	0.967	0.969	0.984	1.18	1.31	1.02	0.967	1.12	1.05	1.14	1.13	1.3	1.23	1.39	1.32	1.05	0.999	1.05	0.903	1.14	1.01	1.68	1.58	1.17	1.04	2.08	1.02	0.967	1.03	1.12	1.13	1.06	1.05	1.38	1.17	1.02	1.03	2.06	1.05	1.61	1.26	1.05	1.02	1.01	1.01	1.03	1.05	1.02	1.08
3.2	0.9	1.17	2.06	1.05	1	0.999	1.02	0.949	1.38	0.968	1.45	1.43	1.22	1.15	1.27	0.968	0.95	1.27	1.03	1.15	1.86	1.09	1.02	0.983	1.06	1.04	1.01	1.57	1.02	4.49	1.27	1.18	1.02	1.22	1.13	1.05	0.969	1.81	1.18	0.992	1.08	1.04	1.06	1.02	1.02	1.43	1.08	1.04	1.06
0.981	1	1.06	3.78	1.78	0.999	1.24	1.65	1.1	1.3	1.11	1.78	1.12	1.13	1.22	1.27	0.932	0.949	2.02	1.09	8.08	1.06	1.76	4.14	1.58	1.05	1.11	1.46	1.01	1.06	1.79	2.97	1.06	1.02	1.44	1.29	1.02	0.976	1.15	1.45	1.67	1.04	1.03	1.02	1	0.976	1.14	1.02	1	1.01
1.74	0.933	1.04	0.932	1.07	0.968	1.02	1	1.27	1.32	1.09	1.5	1.2	1.15	1.33	1.32	0.984	0.935	1.35	8.61	1.01	4.62	9.1	1.01	1.51	1.09	1.81	1.08	1.31	1.12	1.54	1.05	1.09	1.1	1.99	1.18	1.07	0.991	1.11	1.14	1.02	1.2	1.54	0.977	1	2.52	1.19	1.06	1.01	1.08
1.03	0.918	1.25	1.09	2.7	0.934	1.79	1.03	1.28	1.37	1.13	1.52	1.9	1.2	1.65	1.17	0.949	0.967	1.33	1.04	1.02	1.61	1.01	1.03	1.18	1.03	1.02	1.05	1.02	5.71	1.56	1.74	1.04	1.26	3.06	1.2	1.22	0.985	1.08	1.08	1.02	2.39	1.02	0.999	0.967	1.01	1.04	1.02	1.04	1.07
2.55	0.916	3.52	0.946	1.23	0.999	2.83	1.05	1.18	1.08	1.15	1.3	1.05	1.35	1.28	1.18	0.983	0.951	4.87	1.8	1	1.24	1.05	1.46	1.04	1.05	1.04	1.55	0.984	1.17	1.33	1.09	1.08	1.02	1.1	1.04	0.975	1.02	1.09	1.13	1.01	2.47	0.984	1.04	1.04	0.99	1.2	1.06	1.19	1.05
2.93	0.983	1.03	4.01	4.94	1	1.3	1.2	0.949	1.12	0.983	1.15	1.05	1.27	1.2	1.22	1	1.02	1.13	11.5	1.06	1.24	6.2	1.52	8.59	1.09	1.03	1.07	1.36	1.1	1.58	1.3	1.23	1.44	1.3	1.3	1.06	3.94	1.17	1.09	2.41	1.06	1.02	1.14	1.03	1.06	1.06	1.01	1.06	1.2
3.18	1.02	1	1.01	1.75	0.966	1.37	1.03	1.12	1.15	1.13	1.13	1.17	1.08	1.17	1.15	1.03	1.05	1.18	1.04	1.63	1.11	1.47	1.28	1.06	1.5	1.36	1.06	1.41	0.994	1.55	1.09	1.18	1.37	1.13	1.46	1.04	1.22	1.22	1.11	1.35	1.12	1.04	1.07	1.49	1.04	1.03	1.02	1.04	1.04
1.33	0.918	1.22	1.01	1.12	0.951	3.67	1.12	1.12	1.07	1.25	1.05	1.02	1.27	1.07	1.3	0.968	0.999	1.23	1.02	1.09	1.15	1.49	1.03	1.13	1.05	1.01	1.02	3.35	1.7	1.6	1.01	1.24	1.27	1.09	1.48	1.05	1.35	1.1	1.27	0.977	1.23	1	1.02	1	1.02	0.992	1.03	1.03	1.06
4.05	1.3	1	0.99	1.25	0.916	1.15	1.08	1.15	1.08	0.981	1.12	1.32	1.18	1.15	1.17	0.966	1.09	1.12	1	1.44	4.59	1.68	1.05	1.18	1.1	1.02	1.1	0.992	5.84	1.46	1.03	2.02	1.13	1.1	3.34	1.06	1.34	1.1	1.26	1.02	1.11	0.999	1.01	1.01	1.02	1.05	1.07	1.07	1.09
1	0.932	1.01	0.966	1.1	2.12	1.08	1.08	1.13	1	1.09	1.07	1.32	1.12	1.2	1.13	0.984	0.984	1.24	0.984	1.14	1.11	1.16	1.1	1.17	1.05	1.69	4.53	1.35	1.27	1.39	1.04	7.7	1.46	1.1	1.12	1.16	1.16	1.15	1.22	1.39	1.77	0.968	1.01	1.05	1.02	1.39	1.05	1.06	1.06
1.7	1.4	1.12	1.57	1.1	6.17	1.5	1.02	1.02	1.38	1.12	1.27	1.07	1.32	1.25	1.23	0.983	0.965	1.08	0.983	1.05	2.16	1.15	1.02	1.13	1.03	1.07	1.09	0.993	1.08	151	36.8	1.69	1.09	1.29	1.56	1.01	1.98	1.14	1.18	1.31	1.3	1.5	1.02	1.26	1.02	1.04	1.01	1.02	1.14
1.28	0.95	1.08	1.97	1.67	0.984	1	1.13	1.07	0.916	1.24	1.13	1.23	1.22	1.32	1.18	0.95	1.5	1.15	1.05	1.2	1.66	1.84	1.06	2.12	1.06	1.07	1.44	1.01	1.38	1.26	1.61	1.42	1.04	1.62	1.16	1.07	1.14	1.04	1.12	0.976	1.42	1	1.04	1.01	1.06	1.06	1.5	1.04	1.06
4.49	1.1	1.03	2.9	1.13	16.3	1.03	1.03	0.947	1.03	0.982	1.07	1.02	1.28	1.8	1.2	1	1.18	1.07	1.08	1.12	1.87	1.01	1.02	1	1.1	1.35	1.12	0.961	1.54	1.09	1.2	1.03	1.39	2.3	3.58	1.02	1.01	1.11	1.03	1.62	1.09	1.03	1.06	1.01	1.22	1.02	1.04	1.1	1.26
0.949	1.08	1	1	1.37	0.983	0.967	1.13	1.07	1.07	1.25	1.18	0.887	1.2	1.2	1.15	1.43	0.985	1.28	1	1.13	1.08	1.03	1.02	1.01	1.06	1.26	1.09	1.03	1.1	1.24	47.8	2.17	1.09	1.13	2.94	1.52	1.09	1.06	1.11	1.06	2.39	1.45	1.46	1.06	1.18	1.1	1.03	1.41	1.02
1.08	0.968	7.34	0.982	1.07	0.968	2.4	1.16	1.13	1.02	1.03	1.13	1.16	1.33	1.72	1.13	1.1	1	1.15	1.03	1.29	1	1.11	1.09	1.44	1.05	23.8	1.1	3.54	1.03	1.11	1.08	1.14	1.02	3.07	1.15	1.06	1.41	1.35	1.02	2.57	1.49	1.02	1.16	1.08	1.06	1.11	1.03	1.06	1.09
1.25	1.02	1.08	0.97	1.07	1.07	0.947	1.25	0.982	0.949	1.27	1.07	1.18	1.25	1.18	1.15	0.948	0.984	1.1	0.93	1.92	1.27	1.02	1	1.06	1.13	1.04	1.15	1.34	1.06	1.14	1.07	3.17	1.09	0.992	5.18	1.07	1.08	1.13	12.5	1.3	1.17	1.09	1.02	1.01	1.1	1.25	1.1	1.02	1.06
0.935	1.05	1.32	1.25	1	0.965	1	1.1	1.05	1.02	1.75	1.12	1.17	1.22	1.17	1.13	0.97	0.947	1.18	0.903	2.18	1.03	1.52	1.1	1.99	1.14	1.04	1.1	1.02	1.19	3.51	3.12	1.14	1.02	1.88	2.2	1.14	1.16	1.62	3.28	1.03	4.07	1.14	1.04	1.19	1.05	1.1	1.15	1.05	1.09
1.97	0.887	0.967	1.01	0.964	1.03	1.05	1.2	1.05	1.32	1.07	1.07	1.02	1.27	1.13	1.15	1.02	0.933	1.3	1.05	1.6	1.09	1.11	1.03	1.06	1.07	1.02	1.1	1.42	1.09	1.12	1.02	1.99	1.01	1.07	1.38	1.17	1.15	1.26	1.03	1.03	1.1	2.34	1.43	1.01	1.05	1.06	1.01	1	1.07
1.05	1.08	0.968	1.28	1.05	6.27	1.1	1.03	1.08	1.05	1.05	1.05	1.1	1.58	1.17	1.12	0.983	0.92	1.12	0.984	2.08	1.5	5.84	1.05	1.02	1.12	1.02	1.04	1.03	1.1	2.95	1.13	1.07	1.37	1.14	1.66	1.1	1.01	1.26	2.91	1.14	1.06	0.984	1.07	1.38	1.06	1.06	1.02	1.02	1.02
0.985	0.95	1.05	0.983	0.931	1.12	1.07	1.62	1.05	1	1.45	1.23	1.05	1.4	1.13	1.25	1.07	0.883	1.1	1.05	1.26	0.977	1.03	1.04	1.06	1.08	1.16	1.05	1.17	1.08	1.22	3.28	2.33	1.04	1.14	7.27	1.05	1.71	1.1	1.57	1.08	1.43	0.96	1.06	1.03	1.01	1.13	1.02	1.19	1.02
1.72	1.1	0.923	1.05	2.53	5.45	0.952	1.18	1.07	1.1	1.02	1.06	1.02	1.95	1.16	1.12	1.05	0.95	1.09	1.12	1.05	0.999	1.53	0.992	1.06	1.26	1.03	5.17	1.04	1.04	1.19	1.02	1.03	1.05	1.14	1	1.09	1.03	1.14	2.48	5.3	1.09	0.991	1.01	1.02	1.02	1.03	1.14	1.01	1.06
0.985	1.05	0.994	1.07	1.07	1.07	1.05	0.983	1.03	1.02	1.28	1.05	0.95	1.57	1.1	1.2	1	0.984	1.08	1.01	1.02	1.02	1.96	1.05	0.985	1.17	1.57	1.08	0.976	1.19	3.95	0.976	1.06	1.59	1.02	0.967	1.03	1.1	1.35	1.38	1.04	1.04	1.07	1.06	1.04	1	1.13	1.03	1.03	2.51
0.917	0.967	1	2.98	1.07	2.68	0.986	1.05	1.03	1.1	1.6	1.08	1	1	1.07	1.15	1.02	1.43	1	0.977	1.03	1.7	0.984	1.05	1.2	1.05	1.12	1.04	1.06	1.19	1.11	1.07	1.03	1.05	1.16	1.16	1.1	1.3	1.13	1.37	1.01	1.1	1.03	1.09	1.02	1	1.19	1.07	1.04	1.02
0.914	1.05	0.962	0.999	1.05	0.983	1	1.18	0.95	1.1	1.27	1.05	1.38	1.48	1.17	1.17	0.998	1.15	1.06	0.932	1.18	1.07	1.23	1.03	1.03	1.1	1.17	1.48	1.02	6.32	1.63	2.3	1.04	1.07	1.06	1.51	1.07	1.01	1.24	1.45	1.1	1.46	1	1.08	1.01	1.2	1.08	1.19	1.05	1.01
0.936	1.01	0.97	0.888	1.05	9.83	4.58	1.12	0.986	1.03	1.35	1.13	1.05	1.38	1.13	1.3	1	1.05	0.984	0.967	1.11	1.04	1.08	1.06	0.969	1.06	4.94	1.54	1.04	1.06	36.7	1.19	1.06	1.02	0.992	1.27	1.05	1.12	1.1	3.37	1.07	2.81	1.44	1.06	0.991	1.04	1.09	1.02	1.06	1.05
1.55	1	1.05	1.15	0.999	0.969	1.5	1.15	1.05	2.15	0.965	1.2	1.07	1.17	1.32	1.48	0.948	1.05	1.25	0.969	1.06	1.33	1.24	1.02	1.01	1.1	1.02	1.39	4.1	1.04	1.8	1.07	1.06	1.57	3.14	1.8	1.05	1.07	1.04	1.06	1	2.87	1	1.06	1.17	1.61	1.09	1.01	1.06	0.991
0.883	1	1.57	1.1	1.07	0.968	1.05	1.15	1.5	1.44	1	1.1	1.12	0.997	2.18	1.32	0.968	1	1.13	1	8.29	1.08	5.14	1.05	4.05	1.05	1.05	1.07	1.37	1.18	2.69	3.46	1.02	1.05	0.991	1.15	1.06	1.06	1.09	1.2	1.61	1.12	1.06	1.25	1.02	1.11	1.01	1.26	1.25	1
0.982	1.03	1.05	1.32	0.967	1.02	1.05	0.937	1	1.18	0.917	1.07	1.03	1.34	1.6	1.27	0.918	0.95	1.08	1.13	1.07	1.31	1.03	1.18	1.1	1.06	1.05	1.51	1.35	1.05	1.09	1.02	1.12	1.13	0.977	1.08	1.06	1.04	1.09	1.3	2.79	1.1	5.21	1.06	1.04	1.28	1.1	0.99	1.06	1.76
5.23	1	1.01	0.948	1.35	0.95	1.07	1.03	1.15	8.78	1.05	1.12	1.06	1.2	1.58	1.29	1.35	1.03	1.04	1.03	0.986	1.09	1.18	1.24	1.05	1.1	1.07	1.06	0.976	1.25	1.31	1.13	1.05	1	2.42	1.44	1.04	1.35	1.01	1.19	1.23	1.06	1.03	1.03	1.03	1.09	1.46	1.03	1.07	1.18
1.33	1.02	1.01	0.921	0.983	1.03	1.08	0.968	2.28	1.24	0.918	1.1	1.1	1.37	1.5	1.3	1.03	0.916	1.03	0.951	1.28	1.36	1.45	1.12	1.07	1.07	1.09	1.1	3.02	1.05	1.18	0.976	1.02	1.06	1.02	3.34	1.04	0.976	1.03	1.29	1.23	1.33	0.984	1.12	1.05	1.06	1.06	3.25	1.06	1.04
1.07	0.984	0.982	1.05	0.984	1.85	1.02	1.52	3.82	0.999	1.13	1.1	1.03	1.33	1.52	1.18	0.951	0.885	1.07	0.999	8.06	1.1	1.7	1.08	5.18	1.16	1.07	14.9	0.984	1.12	3.2	2.22	1.04	1.06	0.983	1.05	1.02	1.11	1.06	1.19	1.01	1.39	1.12	1.18	0.993	1.01	1.08	0.96	1.06	1.07
1.33	1	1.03	1.01	1.03	1.05	1.32	1.12	1.11	1.17	1.03	1.03	1.03	1.15	1.48	1.32	0.982	0.889	1.06	0.985	8.51	1.08	1.41	1.03	1.06	1.1	1.18	1.03	1.34	1.66	3.57	1.01	1.13	9.61	1	1.11	1.04	1.18	1.08	1.21	1.1	1.01	1.44	1.38	1.11	1.05	1.05	0.985	1.03	1.34
0.968	1	2.95	1.05	0.999	0.984	3.53	1.05	1.02	1.52	1.05	1.03	0.882	1.25	1.56	1.15	1	0.929	0.983	1.03	2.94	1.08	1.07	1.54	1.41	1.07	1.04	1.17	1.01	1.87	1.18	3.05	3.59	1.26	0.968	1.79	1.04	1.04	1.06	1.14	1.09	1.37	0.993	1.06	1.04	1.09	1.03	0.984	1.04	0.984
1.5	0.933	0.93	1.01	5.21	0.915	1.04	0.933	0.998	1.03	1.05	1.13	1.43	1.42	1.3	1.33	0.999	0.969	1.09	1.62	7.12	1.22	1.18	1.1	1.08	7.54	1.1	1.01	1.39	4.06	1.78	0.977	1.47	0.976	0.984	1.07	1.06	1.5	1.07	1.13	3.05	1.04	1.4	1.05	1.06	1.06	1.04	0.991	1.01	0.976
4	0.966	0.9	1.01	0.997	0.953	1.05	1.03	1.13	1.32	1.12	1.02	1.07	1.2	1.27	1.2	0.968	0.949	1.08	1.57	1.1	1.03	4.63	1.03	1	1.02	1.02	1.06	0.991	1.02	2.21	1.05	2.45	0.96	0.968	3.54	1.12	1.03	1.1	1.05	1.02	1.02	1	1.7	1.12	1.02	1.03	2.03	1.09	1.88
1.37	0.933	0.952	1.1	1.01	0.884	1.05	1.05	2.89	3.82	1.03	1.12	1.07	1.25	1.28	1.17	1.05	1.01	1.07	1.08	1.01	1	1.05	1.1	1.5	1.01	1.13	1.02	2.75	1.01	1.57	1.32	1.47	1.14	0.983	1.12	1.09	1.22	1.04	1.07	1.19	1.7	1.42	1.14	1.2	1.23	1.03	1.02	1.02	0.984
1.63	0.967	2.23	1.65	1.61	0.968	2.5	1	3.22	1.2	1	1.25	1.02	1.22	1.28	1.17	0.954	0.986	1.1	1.17	1.07	1.02	2.1	1.05	0.991	1.54	1.11	1.17	1.55	1.15	5.66	1.05	2.23	0.975	3.33	2.3	1.05	1.09	1.04	1.1	1.26	1.2	1.01	1.09	2.1	1.02	1.05	1	1.02	1.02
1.18	0.917	1.17	0.986	1.47	0.965	1.2	0.98	1.12	1.13	0.999	1.15	0.968	1.1	1.52	10.4	0.981	0.983	1.01	1.52	1.57	1.22	1.18	1.04	1.12	1.06	1.03	1.09	1.33	1.06	4.48	1.14	1.83	1	1.37	1.11	1.09	1	1.04	1.05	1.05	3.01	1.01	1.48	1.38	1.02	0.984	0.969	1.22	1.05
1.38	0.983	4.29	1.05	1.01	0.932	1.22	1.02	1.03	1.22	1.07	1.35	1.72	1.25	1.39	9.15	1.9	1.03	1.16	1.03	1.34	1.04	1.16	1.08	1	1.15	1.06	1.67	0.977	1	3.44	1.21	1.14	1.31	1.09	1	0.986	1.03	1.1	1.04	1.06	1.04	0.985	1.34	1.05	1.02	0.985	1.01	1.02	1.03
2.8	0.95	1.11	1	0.987	0.9	4.5	1.03	1.08	1.05	1.28	1.33	1.05	1.27	1.15	1.2	1.03	0.885	1.1	1.71	1.46	1.07	3.25	1.08	1.13	1.57	1.14	1.09	1.35	1.01	8.54	3.22	1.4	1.06	1.03	4.61	1.08	1.05	1.08	2.59	1.17	1.02	1.02	1.26	1.08	1.54	0.983	1.04	0.977	1.06
1.8	0.967	0.925	1.17	1.15	0.92	1.05	0.933	1.12	1.33	1.18	1.12	1.02	1.2	1.27	1.2	0.982	1.07	1.15	1.04	5.21	1.26	1.1	1.06	1.13	1.07	1.11	1.05	1.02	1.17	29.7	1.05	3.3	1.18	1.02	1.13	1.06	1.01	1.08	1.08	1.02	1.47	1.01	1.08	1.08	1.07	1.06	1.85	1.09	1.01
5.11	0.968	0.96	0.914	1.05	0.948	1.02	1.4	1.03	1.18	1.07	1.12	1.03	1.07	1.42	1.18	1.02	0.966	1.08	0.968	1.03	1.17	1.46	1.22	1.19	1.66	1.1	1.02	1.02	1.38	2.6	1.37	1.06	1.27	1.01	2.93	1.06	1.02	1.07	0.999	1.01	1.04	1.03	1.22	1.1	0.992	1.01	0.984	1.03	1.03
2.08	1.4	0.983	1	1.02	0.95	1.02	1.93	1.02	1.08	1.02	1.38	1.07	1.14	1.32	1.17	1.05	0.935	1.03	0.979	6.2	1	2.51	1.04	1.37	1.22	1.08	1.06	1.28	1.57	17	1.02	1.03	4.72	1.02	3.52	1.05	1.12	1.13	1.03	0.984	2.06	0.992	1.05	2.73	1.01	1.06	0.977	1.13	1.07
1.35	1	1	0.935	1.43	0.969	1.07	1.03	1.92	1.13	1.05	1.16	1.05	1.3	1.13	1.18	1	0.932	1.05	1	2.1	1.54	1.36	1.59	1.03	1.04	8.35	1.07	1.18	1.74	1.17	1.19	4.47	1.04	0.985	1.6	1.06	0.984	1	1.11	1.16	1.05	1.02	1.02	1.09	1.01	1.02	1.63	1.06	1.02
3.87	0.95	4.03	1.03	1.04	0.966	1.05	1.07	1.03	1.1	1.13	1.15	1.05	1.19	1.27	1.2	0.983	0.889	1.13	1.03	1.23	1.05	2.59	1.1	1.07	1.1	1.07	1.05	1.02	1.19	1.13	1.08	4.09	0.96	0.992	1.04	1.03	1.02	1.05	1.1	0.959	1.04	0.975	1.09	1.12	2.15	1.63	1.01	1.08	0.977
1.38	1	0.97	1.05	1.47	0.983	1.08	1.23	1.08	1.49	1.08	1.08	1.08	1.13	1.13	1.13	1.03	0.927	1.05	1.01	1.4	1.11	11.2	1.12	4.21	1.06	1.07	1.03	1.02	7.27	4.72	4.69	1.1	0.968	1.02	2.15	1.09	0.991	0.975	1.36	1.01	1.17	1.03	1.09	1.16	0.984	1.05	0.984	1.09	1.01
4.52	0.917	0.98	1.15	1.52	0.985	1.18	1.12	1.1	1.62	1.07	1.13	1.02	1.18	1.14	1.27	0.917	0.966	1.01	1.02	1.41	1.03	1.21	1.06	4.16	1.08	1.05	1.02	4.6	1.05	2.8	1.04	3.13	1	1.01	1.07	1.08	1.09	1.08	1.07	1.13	1.9	1.02	1.08	1.12	1.01	1.12	1.01	1.05	1
2.09	1	1.42	1.08	1.05	0.982	1.1	1.28	1.08	1.23	1.1	1.1	1.07	1.18	1.21	1.22	1.37	0.985	1.26	1	4.48	1.1	1.09	1.03	1.06	1.11	1.01	1.02	1.38	1.06	3.21	1.17	1.08	0.976	1.18	1.47	1.09	1.81	1	1.33	1.14	1.05	1.45	1.14	1.17	1.06	1.05	1.06	1.3	1.07
3.2	0.963	0.985	1	1.27	0.968	1.55	1.23	1.12	1.2	1.08	1.2	1.2	1.5	1.22	1.17	0.998	1.02	1.12	0.98	1.58	1.09	1.1	1.09	1.11	1.22	1.49	1.02	0.993	1.09	1.14	2.65	4.23	0.944	1.06	1.09	1.09	1.24	1.24	0.999	1.06	1.88	2.5	1.06	1.02	0.976	1.02	1.02	2.25	1.46
1.1	0.936	0.984	1.05	1.08	0.95	1.01	1.15	1.07	2.4	1.05	1.07	1.38	1.42	1.28	1.15	1.47	1.05	1.01	0.984	5.43	6.26	1.36	1.1	1.02	1.08	1.14	1.62	1.39	1.11	1.8	2.8	1.53	0.969	1.02	1.46	1.14	1.42	1.1	2.28	1.04	1.02	1.01	1.08	1.48	2.2	1.04	1.05	0.991	1.1
1.15	0.934	1	1.01	1.08	0.983	1.7	1.22	1.02	1.02	1.03	0.934	1.19	1.23	1.3	1.13	1.05	1.02	1.15	1.15	1.12	1.04	1.38	1.07	1.05	1.06	3.88	1.47	1.05	1.06	1.21	1.32	1.61	1.38	0.984	2.06	1.03	1.33	1.05	1.07	1.11	1.01	1.75	1.04	1.03	1.05	1.05	1.04	0.984	2.72
1.15	0.985	0.981	1	1.05	0.881	6.75	1.07	1.03	1.12	1.05	1.18	1.2	1.23	1.13	1.07	0.983	0.969	1.1	1.03	2.18	1.58	4.45	1.02	1.03	1.05	0.992	1.08	1.02	1.07	1.17	1.2	2.74	1.18	2.73	1.23	1.06	1.15	1.03	2.99	1.15	3.32	1.02	1.03	1.02	1	1.02	1.02	1.01	1.06
0.9	1.02	0.983	1.25	1.05	0.965	1	1.08	1.03	1	0.983	1.07	1.17	1.42	1.18	1.05	0.968	1.05	1.38	1.01	1.46	1.06	1.18	1.04	1.22	1.1	1.5	1.06	1.09	1.1	2.27	1.11	1.1	1.25	1.03	1.17	1.09	1.38	1.11	1.18	1.1	8.62	0.991	1.02	1.4	1.01	0.983	1.02	1.04	1.18
3	0.934	1.45	1.85	1.15	0.97	1.02	3.49	1.02	1	1.1	1.03	1.32	1.15	1.18	1.05	1	1.03	1.1	1.02	1.42	1.17	1.08	1.05	1.11	1.14	1.06	1.06	1.35	1.3	1.55	5.78	3.07	0.993	1.59	1.06	1.06	3.01	1.7	1	0.968	0.977	1.75	1.07	1.11	1.02	1.05	1.09	1.45	1.12
1.07	1	1.05	1.17	1.08	0.969	3.45	1.18	1.02	1.07	1.05	1.03	1.12	1.03	1.3	1.07	0.982	1	1.03	1.4	1.04	1.02	1.06	1.05	1.07	1.07	1	1.07	1.01	1.14	1.33	2.8	2.04	1.27	1.08	19.8	1.09	1.12	1.01	1.31	0.968	1.04	1.02	1.03	1.07	1.06	1.03	1.05	1.06	1.13
1.32	0.917	1.01	1.05	1.8	0.929	1.01	1.23	1	1.2	1.07	1.07	1.16	1.18	1.12	1.1	0.888	1	1.07	1.03	1.06	1.1	1.31	1.1	1.47	1.05	0.978	1.11	1.05	1.15	1.23	1.07	2.84	1.1	2.33	1.19	1.05	1.24	1.26	1.94	1.04	1.07	1.06	1.05	1.07	0.992	1.03	1.1	1.03	1.09
0.9	0.999	0.931	1.07	1.38	0.986	1	1.13	0.965	1.07	1.03	1.05	1.13	1.12	1.2	1.06	1.83	1.02	1.03	1.13	1.4	1.27	7.52	1.09	6.46	1.03	1.46	1.17	1.05	4.73	1.2	1.62	1.36	1.04	0.985	1.13	1.04	1.06	1.16	3.51	1.09	1.39	0.983	1.06	1.02	1.25	1.01	1.06	1.67	1.1
0.966	0.982	1.04	1.08	1.05	0.934	1	1.13	0.984	1.15	1.04	1.15	1.18	1.48	1.2	1.07	1.08	1.02	1.03	1.45	1.15	1.11	0.967	1.11	1.05	1.1	1.01	1.1	1.07	1.01	1.34	1.44	1.17	1.15	1.01	0.992	1.08	0.993	2.05	1.08	1.02	1.13	1.02	0.991	1.04	1.06	0.984	1.04	1.05	1.09
1.2	1.35	0.948	1.07	1.27	1.05	1.83	1.22	1.03	1.05	1.13	0.983	1.13	1.45	1.17	1.07	1.97	1.07	1.22	1.05	1.01	1.18	1.55	1.09	1.06	1.04	1.41	1.14	1.44	0.99	1.42	1.14	3.19	0.984	1.02	1.01	1.23	1.06	1.24	2.48	1.17	1.06	1.05	0.985	1.03	1.03	1.13	1.19	1.19	1.26
3.57	0.999	0.984	2.57	2.13	1	1.03	1.03	1.03	4.09	1.18	0.968	1.61	1.13	1.23	1.08	1.55	0.982	1.1	1.08	3.34	2.17	3.06	1.06	1.06	1.07	1.39	1.15	1.01	1.05	1.38	1.3	1.29	0.992	3.46	1.05	1.01	1.03	1.11	1.13	1.05	1.64	1.18	1.02	1.04	1.05	1.49	1.13	1.61	1.08
0.9	0.949	1.07	3.68	1.78	0.949	1.45	1.17	0.987	1.07	1.14	1.12	1.15	1.37	2.02	1.1	1.2	1.02	1.03	1.15	1.05	4.14	1.34	1.1	1.22	1.06	1.53	1.1	1.03	1.08	1.26	3.03	1.15	0.992	1.69	1.01	1.09	1.03	1.21	0.967	1.04	1.1	1.22	1.05	1.03	1.09	1.04	1.06	1.03	1.55
1.48	0.968	1.2	2.65	1.17	0.952	2.2	4.16	1.05	1.3	1.5	1.07	1.13	1.2	1.2	1.53	1.02	1.12	1.02	1.03	1.44	1.03	1.26	1.13	1.05	1.09	2.98	1.03	1.39	1.07	1.22	3.01	3.43	1.35	1.07	1.02	1.04	1.08	1.6	1.04	1.04	1.14	1	1.07	1.07	1.03	1.04	0.994	1.08	1.18
2	0.898	1.15	1.01	1.15	0.887	1.54	1.09	0.933	1.32	1.12	1.35	1.27	1.19	1.08	1.07	0.952	1.1	1.1	1.07	1.16	1.08	1.06	1.08	1.09	1.26	1.02	1.24	1.01	1.03	23	1.06	1.13	1.22	1.19	1.11	1.02	1.01	1.06	3.8	1.02	1.04	1.09	1.15	1.04	1.04	1	1.06	1.04	1.06
4.22	0.969	1.48	1.01	1.19	0.944	1.25	1.03	0.965	0.918	0.882	1.03	1.13	1.07	1.82	1.28	1.08	1.13	1.1	1.03	5.06	1.13	1.05	1.05	1.04	1.1	1.02	1.03	1	1.18	10.1	1.41	1.3	0.99	1.03	1.11	1.2	0.981	1.12	1.05	1.14	1.06	1.51	1.62	1.26	1.02	0.968	1.04	1.06	1.23
1.35	1.58	1.07	1.01	1.1	1.04	1.13	1.07	0.951	1.05	0.899	0.968	1.02	0.915	1.77	1.17	1.02	1.1	1.12	0.951	1.26	0.998	1.15	1.11	1.26	1.11	2.95	1.12	0.984	1.03	6.23	4.4	1.1	0.995	1.11	1.17	1.11	1.09	1.02	1.02	1.17	1.02	1.06	1.09	1.04	1.04	2.44	1.1	1.06	1.11
1.08	0.934	1.22	0.974	2.12	0.983	1.1	1	1	1.05	1.02	0.932	1.12	0.936	1.57	1.12	1.03	1.07	1.12	0.952	1.35	1.05	1.14	3.31	1.05	1.14	0.975	1.1	1.41	1.9	1.35	1.11	1.62	0.989	1.03	0.976	1.3	0.99	2.13	1.03	1.58	2.51	1.47	1.01	1.16	1.03	0.977	1.1	1.05	1.06
1.42	1	1.04	0.983	0.967	0.951	1.05	3.08	0.965	1.12	1.05	1.05	1.05	1.45	1.39	1.1	0.968	1.15	1.07	1.08	1.91	1.13	1.57	1.04	1.16	1.14	1.38	1.94	1.01	1.02	3.95	1.95	3.82	0.984	1.02	5.94	1.06	0.995	1.14	1.13	1.6	1.01	1.01	1.03	1.06	1.02	1.01	1.08	1.34	1.11
1.37	0.917	1	2.72	1.03	0.981	0.984	1.47	0.967	1	1.12	1.07	0.985	1.25	1.3	1.25	0.965	1.15	1.08	1.52	2.18	1.11	3.86	1.01	1.07	1.1	1.39	1.13	3.28	1	1.35	1.55	1.1	1.18	1.12	1.25	1.08	0.992	2.16	1.19	4.5	0.984	1.03	1.05	1.04	1	0.976	1	1.06	1.13
0.934	0.951	1.23	0.969	1.1	0.935	0.984	2.05	0.933	1.05	1.43	1.32	1.13	1.1	1.34	1.15	0.983	1.2	0.984	1.05	3.02	1.12	2.18	1.09	1.01	1.11	1.01	1.06	1.02	1.02	3.81	1.12	1.06	0.968	1.24	1.82	1.07	1.01	1.42	1.08	1.03	0.992	0.999	1.02	1.42	1.15	1.02	1.13	1.03	1.31
0.982	0.933	0.998	0.967	1.13	0.899	1.83	1.07	0.952	1.03	1.52	1.15	1.1	1.02	1.23	1.23	1.05	1.05	1.1	1.03	2.78	1.08	1.49	1.06	1.14	1.04	0.984	1.02	1.38	1.07	3.09	2.5	1.17	0.952	1.81	1.04	1.11	1.05	1.22	1.16	2.29	1.02	1.05	1.22	1.06	1.1	1.37	1.1	1.02	1.24
7.2	1.4	1.69	0.946	1.23	1.39	1.07	1.53	0.897	0.986	1.75	1.08	1.17	1.15	1.18	1.15	1.02	1.02	1.07	1	2.11	4.67	1.27	1.09	1.64	1.13	1.45	1.09	1.38	1.09	1.7	1.02	1.05	1	1.75	1.21	1.1	1.05	1.18	1.3	0.977	0.961	0.999	1.02	1.05	1.02	1.06	1.09	1.02	1.06
1.24	1.38	0.951	0.949	1.18	1.02	1	1.07	1.39	1.05	5.65	1.35	1.08	1.2	9.65	1.25	1.05	1.03	1.1	1.01	2.72	1.01	1.77	1.06	0.984	1.09	1.42	1.05	0.994	1.03	2.97	1.04	4.44	1.52	43.2	1.13	1.15	1.03	1.13	2.34	2.15	2.5	1.06	1.31	1.04	1.06	1.06	1.06	1.04	1.48
1.08	12	0.983	2.7	1.07	0.969	1.05	1.13	0.95	1.02	1.25	0.968	1.9	1.03	1.46	1.38	1	0.999	1.05	0.992	2.02	2.11	1.5	1.02	1.02	1.12	1.43	1.06	1.41	1.22	3.98	3.5	1.34	1.07	1	1.34	1.07	1.09	1.09	1.19	0.992	1.18	1.04	1.54	1.22	1.05	1.02	1.07	1.03	1.1
1.18	1.23	3.67	1.01	1.03	0.95	0.984	7.05	0.919	1.07	1.15	1.37	1.15	1.35	10.5	1.73	0.983	0.986	1.62	1	1.07	0.992	1.12	1.04	1.14	1.04	1.01	1.52	1.01	1.13	3.63	1.2	2.04	1.35	1.07	1.35	1.09	1	1.17	1.09	1.17	1	1.02	1.02	1.1	1.09	1.02	1.13	1.25	1.14
1.28	1.25	0.951	0.891	4.45	0.981	1.02	7.7	0.964	0.968	1.17	1.67	1.52	1.31	1.67	1.08	1	1.05	1.08	1.03	1.06	1.11	1.39	1.05	1.02	1.04	1.43	5.16	1.35	1.01	1.61	1.17	1.16	1.1	1.11	1.31	1.1	0.959	1.24	0.984	1.58	1.48	1.02	1.17	1.06	1.04	6.22	1.14	1.03	1.04
1.07	1.28	1.4	1.04	2.76	0.967	1	1.25	0.919	1.08	1.13	1.45	0.982	1.25	1.28	1.23	1.01	1.08	1.05	1.07	1.11	1.18	1.52	1.06	1.09	1.13	1.14	1.08	1.01	1.1	3.08	1.74	2.91	1.11	2.9	1.24	1.04	1.22	2.18	1.09	1	1.1	1.04	1.04	1.04	0.999	1.08	1.02	1.09	1.05
2.13	0.999	4.99	0.984	2.14	0.918	1.48	0.95	0.984	0.946	1.1	1.08	1.05	1.12	1.3	1.1	1	1.04	1.1	8.27	2.34	1.22	10.3	1.03	1.04	1	0.961	1.06	1.35	1.26	1.69	1.03	1.04	1.08	1.19	1.08	1.08	1.01	1.29	1.09	1.23	4.11	1.02	1.17	1.09	1.66	1.01	1.08	1.01	1.06
2.4	0.918	1	1.08	1.15	0.95	1.03	1.02	0.934	1.04	1.02	1.32	0.95	1.13	1.15	1.17	1.15	1.07	1.09	1.2	9.27	1.01	1.79	1.09	1.01	1.06	1.01	1.07	0.984	1.02	4.42	1.3	1	1.03	1.02	1.29	1.08	0.961	1.15	1	1.05	1.04	1.17	1.19	1.04	1.03	1.1	1.09	1.02	1.08
1.11	0.934	0.924	1.13	1.05	0.981	0.968	1.03	0.915	0.969	1.32	1.17	1.01	1.49	1.2	1.25	0.984	1.02	1.05	1.15	1.07	1.71	1.25	1.18	1.03	1.05	0.959	1.35	1.42	1.13	8.35	1.59	1.03	1.12	2.02	1.02	1.88	1.08	1.12	1.03	1.13	0.999	1.05	1.11	1.04	1.05	1.07	1.03	1.05	1.03
2.15	1.62	1.02	1.25	1.05	0.968	1.05	1.42	1	1.01	1.08	1.23	1.02	2.25	1.17	1.28	1.03	1.05	1.05	1.18	7.38	2.17	1.55	1.54	1.11	1.07	1.4	1.42	1.45	1.03	2.84	1.11	1.09	1.08	1.26	1.1	1.06	1.01	1.03	1.22	1.03	0.993	1.04	1.04	1.42	1.05	1.12	1.06	1.01	1.02
1.07	1	1.12	1.57	1.15	0.984	1.05	1.53	0.983	1.03	1.07	1.05	0.921	1.23	1.12	1.5	1.03	1.05	1.01	1.33	1.14	1.15	3.8	1.06	1.02	1.05	0.985	1.1	3.15	1.26	1.99	3.09	1.08	0.994	1.14	1.02	1.26	1.05	1.02	1.14	1.13	1.01	1.02	1.03	1.02	1.02	1.26	1.42	1.1	1.06
4.39	1.02	1.4	1.3	1.01	1.53	0.967	0.986	0.951	1.17	1.37	1.08	0.967	1.15	1.1	2.27	1.02	1.17	1.07	1.18	1.09	5.7	1.3	1.46	1.08	1.06	1	1.69	1	1.12	5.83	1.08	1.08	1.05	1.07	3.85	1.05	1.33	21.5	1.3	1.67	1	0.975	1	1.42	1.08	1.1	1.82	1.48	1.14
0.931	0.966	1.01	9.27	1.1	1.43	0.968	1.08	1.02	5.11	1.08	1.12	1.07	9.69	1.12	1.22	1.02	1.12	1.08	1.22	1.06	1.37	2.2	1.06	1.09	1.1	3.94	1.04	1.31	1.04	2.9	1.21	1.05	0.984	1.3	1.17	1.15	1.14	1.16	1.01	1.04	1.01	1.03	2.94	1.1	1.02	1.06	1.1	1.02	1.18
1.08	0.999	1.08	1.08	1.06	0.967	1.02	1	1.07	1.24	1.02	1.12	1.05	1.13	1.01	1.66	1.01	1.07	1.05	1.18	2.1	1.01	5.4	1.22	1.07	1.26	0.976	1.52	1.4	1	1.31	1.19	1.05	1	17.8	1.17	1.07	1.14	1.1	1.03	1.54	1.62	1.02	1	1.12	1.06	1.57	2.46	1.01	1.06
1.47	0.984	1.01	3.3	1.03	0.931	0.968	0.967	1.07	1.02	1.13	1.2	1	1.18	1.14	1.33	1	1.05	1	8.31	1	1.87	1.29	1.06	1.13	1.11	0.968	1.42	1.02	1.12	1.29	1.29	3.27	0.999	1.22	7.81	1.07	1.07	1.12	1.08	1.22	1.03	1.06	1.02	1.43	1.1	1.19	1.06	1.1	1.17
0.968	0.967	0.977	1.01	0.949	1.13	1.01	0.969	1.02	1.72	0.999	0.984	1.13	1.12	1.03	1.35	1	1.15	0.964	1.1	1.03	1.1	9.85	1.04	1.29	1.13	1.34	1.09	1	1.07	1.21	3.35	1.68	2.17	1.56	1.06	1.12	1.1	1.54	2.51	1.09	1.08	1.03	1.01	1.17	1.25	1.19	1.05	1.21	1.04
0.98	0.967	1.48	0.987	1.02	0.933	1	0.913	1.02	5.46	0.934	1.15	1.1	1.21	1.01	1.12	0.983	1.12	1.05	1.05	1.44	1.85	1	1.09	1.13	1.08	1.02	1.1	1.34	7.03	1.09	3.02	2.3	1.04	1.85	1.08	3.34	1.22	9	1.02	1.03	1.07	1.01	1.38	34.7	1.26	2.22	1.05	1.05	1.18
0.951	0.964	1.2	1.18	1.07	2.7	1.05	0.937	1	1.03	1.28	1.17	0.951	1.27	1.09	1.16	0.983	1	1	1.08	1.04	3.65	0.981	1.14	0.984	1.08	1.72	1.08	1.07	1.5	2.24	1.71	1.53	1	1.08	1.09	1.22	2.26	1.22	1.03	1.55	1.15	1.78	1	1	1.09	1.19	1.09	1.07	1.14
0.965	1.03	1.05	0.916	1.17	0.949	1.08	1	1	1.01	1.25	0.951	0.934	1.13	1.17	1.22	0.95	1.12	1.03	1.07	1.23	1.94	1.1	1.02	1.63	1.02	1	1.05	1.01	1.03	4.54	1.1	3.14	1	1.22	1.22	1.01	1.17	1.11	1.12	1.17	1.04	1.17	0.984	0.992	1.2	1.14	1.02	1.13	0.984
1.13	0.95	1	1.07	1.15	0.982	1.17	2.1	0.984	2.7	1.18	1.42	1.03	1.17	1.07	1.18	1	1.07	1.03	1.17	5.3	1.16	1.86	1.06	1.04	1.1	0.984	1.04	1.01	1.09	2.98	3.18	3.89	1.04	1.05	1.08	1.04	1.03	1.09	2.36	1.02	4.2	1.09	1.4	0.969	1.15	1.02	1.05	1.04	1.54
0.983	1	1.3	1.07	1.03	1.05	1.12	0.883	0.983	1.2	1.2	1.03	1.03	1.55	1.05	1.28	1	1.07	1.05	1.28	1.15	1.3	1.78	1.09	1.16	1.07	0.974	1.09	1.43	1.11	1.74	1.22	1.05	0.984	1.06	0.992	1.01	1.05	1.12	1.17	1.07	1.02	1.48	1.02	1.33	1.1	4.77	1.06	1.06	0.991
0.95	1.02	2.97	1.1	1.17	1.55	1.02	0.934	0.934	1.05	1.2	1.1	0.883	1.33	1.75	1.15	0.968	1.17	1.04	1.35	1.74	1.26	1.08	1.01	1.04	1.05	0.977	1.07	1.36	1.11	3.24	3.9	2.71	1.06	1.12	2	1.27	1.04	0.977	1.06	1.02	1.04	1.06	1	1.01	1.45	1.06	1.04	1.03	0.993
3.73	0.932	0.967	1.08	1.08	1.36	1.6	0.985	0.919	1.08	1.03	1.11	0.952	1.35	1.08	1.15	0.998	1.07	1	1.2	1.16	5.27	1.1	1.04	1.14	1.17	1.4	1.01	2.34	1.11	1.47	1.38	1.33	1.06	1.18	1	1.12	1.06	1.19	1.21	1.18	1.04	1.02	0.984	1.01	1.1	1.03	1.02	1.1	0.992
0.919	0.934	4.1	1.2	1.07	0.901	1.02	2.45	1.42	1.1	0.984	1.34	1.1	1.15	1.05	1.13	0.966	1.05	1.06	1.17	1.03	1.02	1.1	1.03	1.05	1.1	1.01	1.05	1.05	1.06	3.29	1.11	2.62	1.02	1.09	1.06	0.984	1.05	1.02	1.14	0.985	3.96	1.04	0.984	0.991	1.06	1.02	3.65	1.05	1.02
1.27	0.888	0.964	1.11	1.07	1.32	0.982	0.98	1.35	1.12	1.12	1.3	1.48	1.15	1.05	1.13	1	1.1	1	1.12	1.18	1.07	1.15	1.01	1.58	1.07	1.45	1.24	0.992	1.19	1.18	1.1	2.75	1.12	1.22	2.57	1.02	1.02	1.45	1.04	3.15	1.11	1.01	0.974	1.03	1.07	1.4	1.07	1.04	0.992
1.17	0.963	1.47	0.987	1.33	0.951	1.04	0.937	1.03	1.02	0.882	1.08	1.15	1.25	1.12	1.1	1	1.07	1.06	0.983	1.06	1.19	1.9	1.09	7.56	1.06	1.02	1.24	3.38	7.15	2.9	1.09	1.29	1.04	1.42	1.06	1.53	1.06	1.26	1.23	1.3	1.09	1.07	0.984	0.977	1.15	1.06	1.04	1.02	1.03
1.12	0.933	0.947	1.1	1.17	0.983	1.05	0.951	1.01	1.22	1	1.19	1.13	1.23	1.73	1.12	0.98	1.22	1.04	1.07	1.08	1.07	4.15	1.5	1.58	1.07	1	1.75	1.02	1.05	1.41	1.29	2.58	1.03	1.42	2.65	1.11	1.03	1.1	1.09	0.984	3.72	1.03	1.46	1.37	1.06	1.06	1.02	1.12	1.03
1.22	1.45	3.85	1.17	1.03	1.32	1.08	1.12	0.967	1.03	1.05	1.48	1.12	1.4	1.08	1.08	0.953	1.25	1.25	1.37	1.09	1.22	1	1.12	1.41	1.17	1.01	1.14	1.02	0.984	3.14	1.31	1.16	1.74	2.95	1.14	1.03	1.11	1.14	1.06	0.99	0.975	1.05	1.07	12.6	1.12	1.07	1	1.01	1.06
1.07	0.933	1.03	0.931	1.12	0.885	1.28	1.48	1.02	0.969	1.23	0.983	1.43	1.22	1.17	1.1	0.933	1.05	1.1	1.08	1.47	1.32	1.1	1.06	1.25	1.03	1.02	1.22	1.37	1.05	6.66	1.1	1.37	2.29	1.57	1.05	1.01	1.15	1.11	1.31	1.02	0.975	1.04	1.05	1.02	1.03	1.01	0.992	1.23	1.04
0.983	1.25	1.12	1.1	2.77	0.948	1.35	1.58	1	1.05	1.1	1.03	0.901	1.17	1.07	1.12	0.919	1.03	1.1	1.12	1.03	3.28	1.46	1.1	1.35	1.02	0.992	8.17	1.46	1.06	3.3	1.41	3.06	1.06	1.08	1.64	1.02	1.09	1.29	1.03	0.984	0.991	1.14	1.24	1.01	1.2	1.02	0.991	1.03	1.02
0.933	0.934	7.88	0.984	1.15	0.92	2.4	1.13	1.03	1.03	1.02	1.05	1.33	1.25	1.1	1.1	0.982	1.02	1.01	1.1	1.02	1.72	1.46	1.15	1.24	1.09	2.16	1.07	2.4	1.5	7.52	1.18	1.42	1.2	1.14	2.24	1.04	1.03	1.18	1.02	1.17	0.987	0.999	1.41	1.05	1.03	1.02	1.03	1.03	1.04
1.03	0.949	1.15	3.33	11.9	1.52	1.05	1.28	1.47	5.78	1.03	0.987	1.1	0.932	1.25	1.05	1	1.05	1.06	1.17	3.66	1.54	1.44	1.08	1.04	1.09	1.07	1.1	1.02	1.03	3.2	1.21	1.5	1.1	1.29	3.24	1.01	1.1	1.57	1.03	1.6	4.06	1.11	1.02	0.977	1.02	1.02	1.05	1.05	1.08
1.02	0.966	1.05	1.13	1.03	0.9	1.25	1.67	1	1.95	1.7	0.949	1.47	1.05	1.32	2.52	0.984	1.02	1	1.22	1.56	1.55	1.24	1.09	1.04	1.06	0.999	1.21	0.992	1.09	6.15	3.14	2.78	1.13	3.44	1.13	1.04	1.03	1.11	1.09	1.03	1.11	1.59	0.967	0.984	1.09	1.03	1	0.992	1.19
0.95	0.952	1	1.03	1	1.88	1.73	1.03	1	1.1	1.25	1.03	1.17	1.13	1.2	1.2	0.983	1.22	1.06	1.1	4.43	5.03	1.02	1.08	1.67	1.14	1.4	1.25	5.93	1.07	3.92	1.15	1.14	1.01	13.6	1.1	1.03	1.15	1.06	1.06	1.55	1.1	1.01	1.03	1.01	1.03	1.04	1.01	1.06	1.06
1.34	0.933	1	1.04	1.05	0.983	1.15	1.09	1.02	1.03	1.37	1.13	1.1	1.25	1.3	1.25	1.02	1.17	1.15	1.13	1.3	1.21	1.02	1.06	1.25	1.11	1.4	1.06	1.48	1.11	8.22	4.82	1.1	1.04	1.06	2.66	1.01	1.34	1.02	1.05	1.48	1.41	1	1.42	0.992	1.06	1.07	1.1	1.02	1.22
1.03	0.932	1.82	0.901	1	1	1.33	1.08	0.981	1.13	1.18	1.08	1.05	1.17	1.17	1.05	0.917	1.05	1.07	1.05	1.1	1.23	1	1.16	1.49	1.05	1.02	1.55	1.01	1.31	1.55	5.92	4.06	1.06	1.02	3.05	1.03	1.31	1.02	1.08	0.991	1.01	1.42	1.12	1	1.06	1.06	0.969	1.08	1.02
0.984	1.05	1.01	1.18	1.03	1.01	1.08	1.1	0.953	1.37	1.13	1.02	1.02	1.17	2.23	1.97	0.948	1.19	1.12	1.18	1.08	1.23	1.1	1.18	3.9	1.1	1.42	1.54	1.32	1.15	2.05	3.14	1.09	1.06	1.03	1.1	1.03	1.04	1.02	1.03	0.967	2.97	1.07	1.07	1.06	1.06	1.04	1	1.12	1.09
1.25	0.917	4.16	1.03	1	0.984	2.68	1.17	1.02	1.1	1.08	1.05	0.897	1.17	1.13	1.07	1.02	1.28	1.07	1.17	1.01	4.08	1.03	1.1	1.29	1.03	1.39	8.02	1.19	1.06	3.82	6.53	1.1	3.45	1	1.28	1.03	1.03	1.08	2.87	0.953	1.05	1.02	1.25	1.09	1.03	1.08	1.31	0.984	1.04
1.55	1.23	1	0.891	1.05	0.933	1	1	1.24	1.06	1.15	1.05	0.919	1.13	1.17	1.07	0.984	1.1	1.05	1.13	1.04	1.36	1.04	1.13	1.17	7.13	3.63	1.02	1.01	1.19	1.21	1.24	1.1	1.07	3.19	1.05	1.06	1.19	1.05	1.06	1.48	1.4	1.46	1.22	1	1.08	1.08	1.01	1.05	1.06
0.999	1.62	1.7	1.08	1.03	0.951	3.36	0.982	0.98	1.1	1.11	1.03	1.48	1.22	1.64	1.07	0.966	1.13	1.04	1.08	1.21	1.02	1.51	1.1	1.03	1.03	1.02	1.07	1.01	1.09	1.19	1.31	1.66	1.05	1.05	1.74	1.06	1.11	1.06	1.04	1.03	0.991	1.41	1.1	1.04	1.19	1.03	0.96	1.06	1.02
1.08	1.37	7.72	1.38	1	0.933	2.09	1.08	1.02	1.07	1.09	1.26	1	1.21	1.37	1.12	1.02	1.13	1	1.1	1.06	4.88	1.03	1.08	1.17	1	1.38	1.08	1.01	1.1	2.46	3.65	1.93	1	1.58	1.06	1.05	1.09	1.05	0.999	1.43	1.39	1	1.16	1.05	1	1.14	1.05	1.02	1.04
1.2	0.932	0.965	1.05	1.37	0.934	1.12	1.74	1.37	1.02	1.03	0.954	1.48	1.24	1.33	1.03	1.02	1.18	0.996	1.1	1.07	1.14	0.985	1.06	1.03	1	1.03	4.06	1.38	1.06	1.36	1.3	1.06	0.999	0.992	1.63	1.01	1.55	1.05	1.06	1.06	0.991	0.975	1.1	1.46	1.05	1.04	1.43	1.06	1.07
1.05	0.935	1.01	1.13	6.27	0.984	1.07	1.03	0.983	1.07	2.08	1.08	1.03	1.25	1.25	1.05	1.03	1.07	1.03	1.05	1.11	1.04	1.46	1.04	2.92	1	0.991	1.03	1.34	1.07	3.84	4.22	1.03	1.56	1	1.05	0.988	1.35	1.03	0.975	0.991	0.991	1.33	1.06	1.03	1.06	1.06	1.03	1.06	1
1.48	1.3	1	1.27	0.984	0.9	1.02	1.03	1.05	1.32	1.13	1.32	1.05	1.22	1.18	1.05	1.07	1.08	1	1.03	1.14	1.34	1.46	1.03	1.42	1.08	1.03	1.52	1.02	1.11	4.38	1.06	1.06	1.05	0.984	1.02	1.02	1.42	1.03	2.49	1	1	1.02	1.04	1.1	1.22	1.09	1.03	1.06	1.03
0.949	0.932	1.07	1.55	0.918	0.918	1.63	1.03	0.934	1.12	1.17	1.23	0.919	1.35	1.18	1.1	1.01	1.17	1	1.17	1.09	5.23	1.06	1.56	1.23	1.05	1.41	1.39	1.19	0.99	3.89	2.16	1.06	1.07	1.62	1.13	1.03	1.18	1.03	1.03	0.993	0.977	1.02	1.04	1.07	1.06	1.1	1.05	1.34	4.18
1.1	0.919	1.05	1.92	1.22	0.915	4.79	1.13	0.951	1	1.18	1.18	1	1.17	1.17	1.05	1.05	1.1	0.984	2.35	2.05	0.976	1.07	1.13	1.07	1.47	1.26	1.02	1.02	1.1	4.03	1.16	1.3	1.15	1.07	1.04	0.984	1.11	1.09	1.54	1.52	0.992	1.03	1.15	1.18	1.06	1.18	1.01	1.05	1.16
1.03	1.32	1.15	3.7	3.83	0.918	0.966	1.17	0.982	1.07	1.35	1.08	0.948	1.13	1.23	1.04	0.999	1.22	1	1.12	2.6	2.18	1.23	1.07	1.14	1.47	1.02	1.04	1.1	1.2	1.14	4.9	2.46	1.58	1	1.39	1.15	2.35	1.06	1.06	1.03	1.03	0.985	0.99	1.03	1.02	1.07	1.06	1.06	1.08
1.1	1.25	1.1	8.97	0.967	1.15	1.12	1.38	0.965	1.58	1.3	1.15	0.884	1.15	1.43	1.05	1.52	1.15	1.01	1.1	24.6	1.14	1.13	1.08	1.14	1.1	1.01	1.14	1.02	1.06	1.14	1.1	1.07	1.02	1	1.03	1.02	1.19	1.05	1.05	0.984	0.992	1.06	1.07	1.07	1.07	1.1	0.984	1.05	1.05
0.934	0.917	1.05	1.07	1.07	0.952	1.08	0.997	0.985	1.09	1.18	1.17	0.983	1.3	1.57	1.05	1.05	1.37	0.985	1.13	1.13	1.19	1.21	1.12	4.3	1.05	0.968	30.8	1.01	1.09	2.39	2.36	1.25	1.28	0.992	1.12	1.02	1.06	1.04	1.08	0.991	1.02	0.992	0.992	1.03	1.06	1.06	0.984	1.16	1.03
0.982	0.999	1.25	1.2	1.05	1.28	1.23	0.901	1.05	1.02	1.28	1.22	1.1	1.22	1.3	1.05	1	1.17	1	1.07	1.36	1.66	1.36	1.14	1.06	1.05	1	1.22	1.03	1.18	4.17	0.999	1.06	1.2	3.24	1.06	1.11	1.05	1.02	1.17	0.994	0.983	1.22	0.992	1.06	1.5	1.13	1.03	1.1	1.05
3.88	1.37	1.37	1.2	1.2	0.954	1.05	1.02	0.985	7.27	1.25	1.03	1.1	1.2	1.22	1.1	0.997	1.05	0.997	1.07	4.32	1.12	1.1	1.05	1.04	1.05	1.44	1.11	0.977	1.19	1.31	1.41	1.24	1.34	0.984	1.11	1.1	2.12	1.04	1.11	1.14	0.991	1.02	1.03	1.06	1.02	1.05	1.02	1.08	1.01
0.933	0.934	1.03	4.25	1.48	0.998	1	1.22	1.52	1.23	1.08	1.07	1.02	1.15	1.38	1.07	0.986	1.75	1	1.07	1	1.39	1.1	1.53	1.89	1.04	1.18	1.93	1.4	1.1	2.5	1.34	1.12	1.14	1.57	1.81	1.01	1.02	1.1	1.13	3.04	1.21	0.993	1.04	1.06	1.02	1.26	1.05	1.16	1.02
1.25	0.982	1.82	1.12	1	0.982	1.48	1.07	0.983	1.63	1.04	1.04	1.02	1.17	1.28	0.981	1.02	1.1	1.03	1.01	4.52	1.51	1.36	1.12	1.23	1.04	1.19	1.57	1.5	1.22	4.2	1.66	1.08	1.12	1.01	1.85	1.07	0.961	1.13	1.05	1.14	1.07	1	1.01	1.07	1.07	1.32	1.02	1.02	1.02
1.4	1.32	0.964	1.07	1	0.952	3.75	1.12	1.03	7.25	0.949	1.02	1.03	1.02	1.22	1.53	1	1.08	0.951	1.07	1.06	1.22	1.14	1.1	1.04	1.06	0.975	1.02	1.12	1.16	1.72	2.78	1.24	1.1	1.06	1.22	1.06	0.951	1.12	1.43	1.12	0.984	0.976	1	1.09	1.02	1.09	1.17	1.04	0.983
1.02	0.951	0.969	0.999	5.48	0.949	2.95	1.57	1.03	1.03	0.968	0.9	1.03	1.13	1.37	1.01	1.03	1.03	0.998	1.05	1.16	1.05	1.05	1.14	1.11	1.06	1.04	1.6	1.02	1.08	1.37	2.64	2.94	1.07	1.04	1.1	1.06	1.52	1.51	1.54	0.985	1	1.02	1.01	1.06	2.59	1.09	1.01	1.02	1.08
3.52	1.12	6.97	1.01	0.969	0.901	1.52	1.05	1	1.03	1.02	1.03	0.965	1.2	1.3	1.01	1	1.12	0.984	1.12	1.1	1.06	2.7	1.23	1.16	1.17	1.02	1.02	1.3	1.1	3	1.08	1.05	1.14	0.992	1.06	1.06	1.05	1.06	1.05	1.06	1	1.03	1.62	1.03	1.02	1.09	1.06	1.03	1.02
1.45	0.966	0.964	1.01	1.03	0.916	1.12	1.02	1.07	1.1	1.07	0.933	1.1	1.15	1.33	1.06	0.98	1.07	1.03	1.13	1.06	1.04	1.43	1.05	1.09	1.12	1.5	0.991	1.02	1.26	1.56	1.23	1.03	1.34	1.58	1.05	1.05	1.01	1.18	1.02	1.06	0.991	1.11	1.05	0.976	1.43	1.05	1.09	1.01	1.02
0.984	1.02	0.934	1.64	1.01	1.28	1.17	1	1.03	1.03	1.05	1.02	1.2	1.25	1.3	1.01	1	1.08	1.1	1.05	1.09	9.33	1.01	1.08	1.46	1.05	1.5	1.24	1.02	1.06	1.9	1.15	0.991	1.13	1.05	1.13	1.15	1.09	1.14	3.71	1.01	1.21	1.01	1.06	1.1	1.06	1.66	1.03	1.02	1.03
1.57	1.33	0.95	1.17	1.01	0.968	0.951	0.884	0.996	1.07	1.12	1.05	1.1	1.22	1.3	1.01	2.18	0.985	1.1	1.07	1.04	1.71	1.02	1.14	0.975	1.04	1.01	1.01	0.992	1.09	1.57	1.04	1.25	1.09	1.05	1.13	1.08	1.01	1.14	1.09	1.19	1.02	1.06	1.06	1.02	1.08	1.25	1.02	1.05	1.02
1	1	7.27	1.07	1.05	1.03	2.08	1.07	0.986	1.63	1.72	1.22	1.18	1.3	1.32	0.914	1.05	1.05	1.05	1.07	1.15	7.79	1.49	1.09	1.78	1.03	1.47	1.06	1.42	1.25	3.83	4.69	1.05	1.1	0.992	1.1	1.01	1	1.07	1.11	1.01	1.05	1.04	1.24	1.17	1.55	1.09	1.03	1.04	0.999
1.02	0.95	0.946	1.12	1.03	0.951	1	1.04	0.968	1.1	1.15	1.02	1.12	1.2	1.3	1.1	1	1.12	1.13	1.2	1.18	1.07	1.44	1.06	1.01	1.14	1.03	1.01	1.02	1.05	5.24	1.13	1	1.23	1.03	1.15	1.06	1.09	1.19	1.21	1.1	1.1	1.02	1.05	1.15	1.14	1.22	1.05	1.02	1.03
5.88	0.95	1.01	1.08	1	0.967	0.999	1.03	1.32	1.25	2.22	1.02	1.05	1.07	1.35	1.03	0.982	0.983	1.08	1.2	14	1.19	1.59	1.18	1.34	1.06	1	1.5	1.41	1.1	1.7	1.26	0.994	1.14	1.07	1.07	1.04	1.03	1.06	1.23	1	1.04	1	1.01	1.27	1.05	1	1.01	1.18	1.4
1.39	0.95	0.958	1.28	1.3	0.983	1.07	0.933	1.08	1.12	1.38	1	1.07	1.07	1.3	0.986	1	1.1	1.1	1.18	1.08	2.18	1	1.11	1.38	1.03	1.01	1.48	1.02	1.14	1.07	1.1	0.998	1.18	1.06	1.29	1.04	1.02	1.14	1.48	1.03	1.04	1.02	1	0.982	1.06	1.02	1.03	1.1	1.03
2	1.25	1.01	1.12	1.01	0.95	1.45	0.984	0.949	1.17	1.42	0.966	0.95	0.915	1.17	1.01	0.967	1.07	1	1.15	6.61	1.03	1.8	1.05	1.02	1.58	1.44	1.5	1.02	1.09	1.26	1.07	2.14	1.14	1.07	1.47	1.06	1.82	1.15	1.09	1.62	1.02	1.03	1.09	1.05	1.05	1.25	1.06	1.04	1.02
4.6	1.13	1.12	1	0.973	0.968	1.03	1.18	0.952	1.23	1.33	0.969	0.899	1.14	1.18	1.7	0.967	1.05	0.999	1.12	1.3	1.08	1.13	1.06	0.999	1.62	1.02	1.02	1.14	1.18	5.02	1.15	1.14	1.02	1.05	1.58	1.09	1.06	1.21	1.1	1.05	1.03	1.05	16.2	1.04	1.1	1.02	1.02	1	1.01
0.916	1.2	1.02	1.03	1	0.951	1.17	1.05	0.916	1.28	2.47	1.4	1.33	10.8	1.18	1.11	0.948	1.05	0.998	10.3	1.88	1.22	4.4	1.09	1.46	1.06	1.04	1.42	1.01	1.14	1.22	1.14	1.87	1.07	1.06	1.05	1.01	1.63	1.16	1.03	1.01	1.01	1.02	1.01	1.02	1.07	1.1	1.06	1.06	1
0.917	1.03	5.55	1.05	0.981	0.965	1.1	1.05	0.933	0.997	1.32	0.982	1.52	1.15	1.85	1.07	0.9	1.05	0.951	1.04	1.01	1.39	1.38	1.11	4.63	1.05	4.64	1.41	1.02	1.18	4.46	2.62	1.29	1.1	1.06	1.24	1.06	1.09	1.06	0.999	1.19	1	1.19	1.06	1.05	1.02	1.1	1.03	1.02	1
0.965	1.07	1.03	1.47	1.01	0.936	3.17	0.888	0.949	1.1	1.38	0.984	1.15	2.03	1.55	1.05	1.02	1.02	1.05	1.17	1.03	1.3	1.23	1.06	1.04	1.07	1.39	7.22	1.05	1.04	1.42	1.1	1.08	1.2	1.06	1.02	1.1	1.03	1.04	1.11	1.06	1.06	1.02	1.07	1.04	1.02	1.09	1.07	1.07	1.02
0.889	1.02	1.07	1.09	1.29	0.947	1.57	0.995	0.92	1.33	1.33	0.984	1.12	1.92	1.85	1.03	0.984	1.05	1.03	1.1	1.17	1.45	1.57	1.04	1	1.07	1	0.999	1.02	1.07	1.18	1.22	1.06	1.02	1.02	1.06	1.08	1.03	1.34	1.05	1.01	1.24	1.07	1.03	1.04	1.3	1.06	1.04	1.22	1.01
1.06	0.964	0.968	0.999	1.1	0.952	1.13	1.03	0.981	1.1	1.1	0.982	0.917	11.8	1.55	1.08	0.968	0.968	1	1.3	1.05	6.17	4.54	1.13	3.24	1.08	1.41	1.04	1.4	1.17	1.09	1.13	1.06	1.06	1.07	1.15	1.06	0.928	1.3	1.11	0.993	1.02	1.02	1.05	1.18	1	3.74	1.1	1.06	1.04
0.934	0.889	0.933	0.98	0.967	1	1.72	1.02	1.34	1.05	1.17	0.918	0.916	1.55	1.47	1.03	0.931	1.05	1.08	1.72	4.74	1.04	1.09	1.03	0.959	1.08	1.04	0.991	1.08	1.14	1.1	1.12	1.15	1.03	1.03	1.51	1.1	1.47	1.14	1.04	1.06	1.06	1.04	0.968	0.984	1.12	1.06	1.06	1.1	1.02
0.899	1.23	1.07	1.01	1.05	1.33	1.77	1	1.05	1.18	1.12	0.934	1.25	1.13	1.23	1	1	0.999	1.07	1.15	1.14	1.22	1.42	1.06	0.984	1.09	1.06	1.03	1.38	1.21	10.5	1.16	1.04	0.959	1	1.06	1.05	1.06	1.1	1.04	1.01	1.14	1.11	1.04	1.04	1.22	0.992	1.06	0.992	1.01
1.08	1.17	1.03	1.01	1.1	0.916	1	10.1	1.07	1.2	1.17	0.932	1.17	15.4	1.2	1.02	0.967	1.03	1.07	1.72	1.35	1.53	1.16	1.18	1	1.08	1.04	4.85	1.07	1.26	3.95	1.1	1.02	1.03	0.992	1.07	1.02	1.19	1.09	1.1	1.02	1.05	1.04	1.02	1.05	1.58	1	1.07	1.18	2.82
1.37	1.35	1.5	1.05	1	1.34	1.07	1.3	0.999	1.1	1.15	0.885	1.12	1.04	1.15	1.05	0.983	1.02	1	1.1	1.04	1.34	1.36	1.2	1.83	1.09	1.39	0.991	1.02	1.03	2.34	1.08	1.07	1.09	1.01	1.11	1.07	0.975	1.08	1.12	1.01	1.02	1.08	1.02	1.09	1.16	0.992	1.08	1.09	1.03
0.919	1.15	2.75	1.3	0.969	0.891	1.08	2.92	0.933	1.55	1.12	0.917	1.05	1.1	14.6	1.03	0.95	1.07	1	1.01	1.25	1.42	1.29	1.03	1	1.05	1.52	4.26	1.01	1.14	1.78	1.11	1.07	1.07	1.08	1.43	1.02	2.15	1.05	1.06	1.05	2.26	1.06	1.06	1.09	1.18	1.16	1.06	1.01	1.12
0.982	1.05	1.2	1.03	1.06	0.926	0.984	1	1.1	1.07	1.12	0.982	1.02	1.07	1.32	1.17	0.983	1.03	1.01	1.24	1.12	1.13	1.08	1.08	1.44	1.12	1.04	1.18	1.4	1.26	1.61	1.08	1.06	1.02	1.02	2.19	1.09	1.08	1.1	1.05	1.03	1.05	1.02	1.03	1.06	1.05	1.18	1.23	1.06	1.02
1.03	0.966	1.48	0.968	0.917	0.949	1.05	1.13	0.984	1.3	1.18	0.985	1.02	1.12	1.3	1.01	1	1.08	1.01	1.1	3.79	1.06	1.25	1.06	1.14	1.1	5.9	1.18	1.01	1.11	1.26	2.89	1.13	0.977	1	1.2	1.04	1.1	1.1	1.1	3.35	1.02	1.48	1	1.1	1.22	1.09	1.16	0.96	1.06
0.983	0.967	2.05	0.95	1.03	0.967	1.05	1.32	0.966	1.25	1.18	0.982	1.22	1.08	2.48	1.07	1.05	1.07	1.35	1.18	1.1	1.04	1.48	1.06	1.06	1.07	1.23	5.69	1.4	1.02	4.33	1.24	1.06	1	1.03	1.74	1.01	5.25	1.24	1.19	1.22	1	1.03	0.993	1.07	1.07	1.01	1.1	1.05	1.02
1.73	0.914	2.91	0.966	4.02	1.27	1	0.918	0.919	2.45	1.03	1.03	1.28	1.03	2.62	1.07	0.917	1.02	1.18	1.1	1.21	1.43	1.06	1.1	4.98	1.19	1.01	1.09	1.17	1.04	1.24	3.88	5.04	2.02	1.03	1	1.01	1.05	1.23	0.975	1.14	0.984	1.02	1.09	1.13	1.05	1.33	1.06	1.04	1.05
1.45	0.969	1.25	1.02	1.07	0.917	1.28	0.88	1.05	1.05	1.08	0.919	1	10.6	1.87	1.07	0.931	1.03	1.14	1.05	0.976	7.57	1.61	1.57	0.992	1.09	1.02	1	1	1.12	1.18	1.05	2.92	0.984	1.05	1.02	1.03	1.06	1.06	1.01	1.26	1.01	1.05	1.06	1.07	1.37	1.09	1.03	1.02	0.992
0.917	1.07	3.52	1.05	1	1.32	1.3	1.15	1.35	1.13	1.14	0.932	1.1	1.18	1.27	1.05	0.935	1.07	1.08	1.05	1.04	1.46	4.13	1.06	1.33	1.06	1.05	1.01	1.01	1.16	1.2	1.06	1.32	2.15	1.05	1.02	1.55	1.01	1.14	1.11	1.18	1.1	1.02	0.993	1.18	1.06	1.06	1.06	0.992	0.968
1.13	1.06	0.986	1	2.01	1	1.23	1	1.07	2.12	1.1	1.55	0.953	1.32	1.13	1.12	1.1	1.17	1.08	1.08	1.02	1.03	1.18	1.22	0.967	1.08	1.45	1.46	1.02	1.06	1.12	1.06	1.14	1.09	1.02	1.06	1.06	1.46	1.34	1.1	1.59	1.04	1	1.01	1.19	1.4	1.04	1.04	1.02	2.09
0.952	1.02	1.78	3.98	1.03	1.03	1.47	5.63	1.45	4.83	1.02	0.952	0.89	1.24	1.18	1.05	0.887	1.03	1.01	1.1	1.04	1.27	9.62	1.17	1	1.11	1.04	1.96	1.03	1.14	1.43	3.27	2.33	1.07	1.04	1.06	1.11	1.39	1.59	0.982	1.58	1.02	1.02	1.06	1.06	1.14	1.17	1.06	1.02	0.984
0.966	0.95	1.01	0.985	1.1	0.886	1.2	1.37	1.02	9.25	1.1	1.01	2.01	0.898	1.73	1.12	1.03	1.13	1.3	1.08	1.03	2.5	1.86	1.03	1.5	1.34	1.05	1.13	1.5	1.1	1.29	2.16	1.12	1.05	1.04	0.977	1.03	1.11	1.15	1.12	0.984	1.1	1.04	1.04	1.29	1.03	2.53	1.03	1.01	1.02
1.9	0.934	1.06	1.31	0.997	1.01	1.13	5.3	1.03	10.8	0.914	1.02	0.933	1.18	1.45	1.12	0.947	1.05	1.08	1.05	2.82	1.05	5.4	1.05	1.42	1.09	1.02	1.03	1.02	1.01	1.18	2.48	1.06	0.984	1.05	1.44	1.68	1.09	1.19	1.06	1.04	1.47	1.77	1.16	1.07	1.07	2.59	1.25	1.66	1
1.02	0.948	1.26	1.01	0.985	0.935	1.98	1.05	1.32	1.2	1.02	0.982	1.05	1.05	1.22	1.27	0.936	1.13	1.12	1.03	1.07	1.84	3.63	1.07	1.66	1.07	1.02	1.54	1.34	1.1	4.06	1.14	2.5	2.65	1.13	1.01	1.09	1.08	1.31	1.08	1.02	1.04	1.08	1.93	1.07	1.05	1.08	1.13	0.99	1.01
3	0.885	1.12	0.987	1.02	0.951	1.05	0.952	1.1	1.38	1.43	0.915	1.12	1.15	1.32	1.1	0.886	1.03	1.23	1.12	1.12	1.06	1.26	1.02	0.976	1.1	0.993	0.991	1.01	1.16	1.18	1.11	1.14	1.57	1.03	1.02	1.04	1.2	1.19	1.13	1.27	1.04	1.02	1	1.59	1.09	0.991	1.02	1.04	0.967
1.37	1.37	1.07	1.07	4.94	0.982	1.07	4.17	1.23	1.07	1.13	0.937	1.07	12.1	1.25	1.12	0.879	1.07	1.03	1.08	1.02	1.02	1.21	1.21	0.984	1.21	1.05	1.12	1.4	1.06	1.3	1.17	1.09	1.27	1.9	3.77	1.01	1.87	1.28	1.1	1.13	1.01	1.01	1.53	1.09	1.05	1.06	1	1.02	0.969
1.2	1	3.38	1.1	1.53	0.95	1.12	1.5	1.1	13.1	1.15	1.25	1.12	1.08	1.28	2.42	1.47	0.966	1.08	1.07	0.991	1.03	1.43	1.11	1.1	4.04	1.13	1.05	1.04	1.11	1.05	1.13	2.92	1.07	1.02	0.977	1.94	1.06	1.31	1.06	1.02	1.04	0.99	1.75	1.02	1.09	1.35	1.07	1.1	1.02
0.902	1.47	1.52	0.968	0.951	0.982	1.1	1	1.03	1.06	1.13	1.05	1.23	1.13	1.32	1.13	0.969	1	1	0.981	1.04	2.14	2.9	1.11	2.17	1.05	1.17	1.77	1.03	1.08	3.72	1.18	1.1	3.36	1.47	2.98	1.06	1.01	1.04	1.12	1.04	1.06	1.05	0.993	1.1	1.13	1.02	1.22	1.01	1.07
1.48	1.08	1.04	1.01	1.05	1.37	1.56	1.03	1.03	1.05	1.05	1.92	1.08	1.8	1.58	1.1	0.982	0.969	1.06	0.984	1.05	5.27	1.59	1.07	1.42	1.06	1.22	1.02	1.41	1.04	1.43	1.12	1.12	1.04	1.07	1.11	1.13	1.06	1.1	1.15	1.01	1.17	1.06	1.12	1.02	1.14	1.22	1.03	1.01	1.04
1.02	1.45	1.05	1.02	0.901	1.43	1.12	0.982	1.03	1.08	1.1	1.13	1.17	1.6	1.33	1.07	0.951	1.03	1	1.07	1.06	1.54	1.52	1.1	1.06	1.05	1.02	1.05	1.83	1.07	1.61	1.15	1.04	3.35	1.05	1.04	1.01	1.02	1.31	1.14	1.13	1.02	1.08	1.04	1.04	1.04	1.06	1.05	1.03	1.02
1.14	1.03	4.02	0.951	1	8.87	1.72	1.27	1	1.17	1.3	1.07	1.1	1.35	1.75	1	0.966	0.968	1.02	1.6	1.02	1.63	1.6	1.64	1.02	1.07	1.04	1.5	0.99	1.18	1.49	1.18	1.97	1.09	1.06	1.09	1.15	1.09	1.45	1.02	1.01	1.05	1.71	1.03	1.54	1.05	1.09	1.15	1.05	1.03
0.965	1.1	0.999	1.03	0.935	1	2.85	3.98	0.951	9.24	1	1.08	1.75	2.8	1.6	1.01	0.968	1.01	1.07	1.1	1.02	1.66	1.34	1.05	4.38	1.56	1.06	1.02	0.994	1.1	4.09	1.83	1.3	2.77	1.26	2.11	1.17	1.05	1.3	1.72	4.23	1.02	1.03	1.01	1.1	1.17	1.01	1.02	1.07	1.11
1.12	0.984	0.999	1.03	1.01	1	0.983	1.35	0.95	1.06	1.15	1.08	1.13	1.17	1.33	1.01	1.37	1.02	1.7	1.01	1.05	1.03	1.52	1.36	1.41	1.51	1.56	1.03	1.41	1.01	9.12	2.98	1.07	1.12	1.45	1.04	1.26	1.3	1.06	3.29	1.01	1.03	1.03	1.02	1.03	1.08	1.25	1.03	1.06	1.03
1.38	0.966	0.936	0.951	1.67	0.982	1.07	1.05	0.964	1.78	1.15	1.02	1.07	0.918	1.38	0.976	0.917	1.03	1.13	0.976	1.04	1.14	1.3	1.05	1.14	1.55	1.01	3.9	0.968	1.18	1.11	1.03	3.74	1.3	1.06	1.41	1.18	1.04	1.38	1.09	1.52	1.41	1.49	1	1.01	1.13	1.06	1.2	1.02	1.02
1.2	0.9	0.948	0.982	1.08	1	1.47	1.04	1.3	1.13	1.17	1.02	1	0.884	1.63	1.67	1.23	1.02	1.1	1.06	1.05	1.08	1.14	1.01	1	1.24	5.66	1.03	1.44	4.69	1.37	1.14	1.06	1.31	1.06	1.08	1.08	1.06	1.26	1.75	1.02	1.06	1.05	1.54	1.04	1.27	1.14	1.06	1.02	1.54
1.1	1.47	1.03	1.38	1	0.983	0.984	1.07	1.3	1.47	1.22	0.951	1.62	1.07	1.38	1.19	1.02	1.03	0.983	1	1.12	1.01	1.32	1.08	1.13	1.04	1.19	0.984	4.18	1.04	1.18	1.12	1.68	0.977	1.06	1.02	1.2	1.3	1.97	1.08	1.04	0.985	1.45	1	1.06	1.07	1.06	1.02	1.61	1.04
1.17	0.999	0.981	1.41	1.12	0.983	1.02	1.22	0.933	1.23	1.23	1.22	1.05	1.35	1.3	1.1	1.43	0.917	1.05	0.945	1.05	1.06	1.2	1	1.42	0.977	1.43	1.03	1.17	1.16	1.15	1.1	1.54	1.14	1.03	1.06	1.11	1.12	1.18	1.02	1.03	1.02	1.08	1.09	0.99	1.22	1.04	1.46	1.04	0.991
1	0.889	3.39	1.07	0.997	0.998	1.11	1.52	0.984	1.23	1.17	1.42	1.08	1.03	1.25	0.914	0.97	1	1.1	0.952	1.04	1.18	1.35	1.02	1.11	1.02	1.06	1.04	1.01	1.02	3.98	1.12	1.45	1.38	1.03	1.08	1.46	1.94	1.1	1.08	1.01	1.04	1.27	1.01	1.03	1.13	1.06	1.17	1.04	1.06
4.7	0.895	0.953	1.33	1.07	1.08	0.986	0.965	1.42	1.07	1.28	0.917	1.07	1.15	1.23	1.9	1.03	0.934	1.08	0.951	1.46	1.16	5.26	1.16	1.03	1.02	1.01	1	0.981	1.08	1.19	1.08	3.08	2.02	1.06	0.968	1.07	1.1	1.33	1.02	1.03	1.02	1.05	1.03	1.03	1.26	1.1	1.06	1.02	1.08
1.33	0.967	0.899	1.07	1.07	0.969	0.965	1.12	1.08	1.32	1.3	1.3	0.95	1.08	7.49	1.65	0.984	0.918	1.79	1.03	1.04	1.18	1.18	1.05	1	1.1	1.04	0.992	1.38	1.1	1.1	4.61	1.2	1.18	1.03	3.08	1.2	1.18	1.1	1.37	2.48	1.04	1.46	0.976	1.07	1.75	0.992	1.05	1.06	1.02
1.27	0.968	0.933	0.951	1.07	0.981	0.987	1.08	1.07	1.1	1.37	1.38	1.07	1.42	1.15	1.63	0.964	0.887	1.12	1	1.08	1.12	1.22	1.62	1.07	1.06	1.03	1.03	1.66	1.07	1.23	1.1	2.6	1.47	1	1.19	1.24	1.62	1.26	0.984	1.56	1.07	1.06	0.992	1.04	1.04	1.1	1.14	1.12	1.05
1.52	0.933	0.983	1.08	1.15	0.952	0.882	0.968	0.933	7.28	1.28	1.39	0.982	1.25	1.2	0.952	0.969	0.962	1.1	1.04	1.06	1.1	1.46	1.11	14.4	1.06	1.03	0.984	3.97	1.04	1.3	1.05	1.06	1.07	2.87	2.54	1.06	1.33	1.06	0.977	1.02	1.07	1.01	1.42	1.02	1.09	1.09	1.04	1.16	1.02
1.1	0.983	0.966	1.23	1.13	1.02	0.901	1.03	0.933	1.25	1.05	1.18	0.886	1.18	1.12	0.929	0.883	0.981	1.05	1	2.15	1.1	1.29	1.06	1.26	1.07	0.984	1.14	1.04	1.63	1.19	1.06	1.31	2.57	2.1	1.04	1.12	1.12	1.13	1.05	1.04	1.11	1.39	1.04	1.04	1.02	1.06	1.06	1.2	1.04
1.55	1.77	1.22	0.918	1.05	1.07	1.03	0.999	1.05	0.968	1.05	1.2	1.03	13.7	1.18	0.971	0.985	1.04	1.6	1.03	1.06	7.14	1.23	1.07	2.05	1.09	1.07	1.12	1.02	1.17	1.18	1.04	1.16	0.992	0.991	1.04	1.03	1.06	1.17	0.935	0.976	1.08	1.14	1.06	1.02	1.42	1.06	1.15	1.22	1.06
1.25	0.964	0.965	1.2	1.15	1.03	2.12	0.968	1.05	1.47	1.07	1.27	1.05	0.966	1.12	1.02	1.02	1	1.13	0.966	1.12	1.1	4.62	1.09	1.15	1.27	1.06	2.91	1.01	1.18	1.89	1.06	1.11	3.48	0.969	1.06	1.02	1.1	1.49	1.31	2.44	1.01	1.17	1.19	1.14	1.14	1.24	1.03	1.07	1.09
1.28	1.02	0.901	0.888	1.1	1.02	1.05	1.05	1.02	1.05	1.07	1.2	1.87	1.18	1.17	0.967	1.02	1.05	1.35	1	1.02	2.24	1.11	1.1	1.09	1.2	1.07	0.984	1.4	1.06	1.1	3.1	1.08	1.03	1	1.06	1.29	1.03	1.44	1.11	1.26	1.06	1.03	1.01	1.02	1.26	1.15	1.04	1.07	1.1
1.03	0.95	0.968	1.01	1.62	1.02	1.02	1.07	0.967	2.69	1.1	1.58	1.18	1.88	1.36	1.01	1.43	1.04	1.28	1.03	1.02	6.15	1.04	1.1	1.18	1.14	1.06	1.42	1.01	1.14	1.68	2.62	1.07	0.984	1.05	2.21	2.28	1.07	1.18	1.04	1.19	1.08	1.45	1.54	1.31	1.01	1.1	1.07	1.21	1.22
6.77	1.3	1.03	0.957	1.43	1.02	1.03	1.03	1.05	1.08	1.08	1.15	1.13	0.918	1.14	1.06	1.02	1.03	1.32	1	1	3.61	1.07	1.16	1.1	1.1	1.58	1.36	1.01	1.24	1.5	1.07	3.86	1.24	1.24	1.12	1.89	1.42	1.18	1.11	0.976	1.18	1.1	0.984	1.04	1.08	1.06	1.18	1.14	1.1
0.935	0.982	0.88	5.17	1.49	1	1.05	1.1	1.02	1.25	1.22	1.5	1.15	1.36	1.1	1.03	1.03	1.01	1.33	0.999	1.01	3.95	5.03	1.25	1.19	1.14	1.19	0.975	1.44	1.09	1.2	1.15	1.03	1.02	0.999	1.06	1.09	1.11	1.04	1.04	1.5	1.58	0.992	1.1	1.04	1.04	1.14	1.04	1.02	1.05
1.18	0.883	0.969	0.969	1.43	1.02	1.27	1	0.969	8.82	0.966	1.26	0.967	1.18	2.68	1	1.02	1.17	2.3	1	1.06	2.42	1.46	1.12	1.2	1.05	1.09	1.01	2.03	1.19	1.32	3	1.05	1.05	1.02	1.1	1.17	1.58	1.13	1.1	1.09	1.16	1.03	1.35	1.04	1.07	1.59	1.06	1.02	1.11
1.48	0.95	0.915	1.06	1.47	1.02	1.02	0.967	1.02	1.05	1.22	1.19	1.43	1.17	1.22	1.05	0.967	10.1	1.32	0.982	1.06	2.98	2.41	1.08	4.62	1.12	1.05	3.3	1.1	1.12	6.96	1.1	1.89	0.993	1	1.09	1.13	1.03	1.3	1.14	1.98	1.08	1.02	1.01	1.09	0.991	1.1	1.07	1.04	1.05
1.03	1.45	0.936	3.3	1	0.949	1.03	2.95	1.03	1.73	1.37	1.37	1.05	1.13	1.65	1	0.984	1.16	1.17	0.984	1.06	1.31	6.79	1.06	5.06	1.18	1.06	1.02	1.08	1.07	3.62	1.51	1.03	1.48	1.7	1.14	1.19	1	1.28	1.05	2.77	1.06	1.01	1.38	1.14	1.1	1.16	1.12	1.01	1.03
0.984	0.968	0.925	4.2	1.03	0.953	1.07	0.951	1.07	1.17	0.984	1.21	1.02	1.1	1.19	0.981	1	4.49	1.13	1.57	1.03	1.17	1.17	4.22	2.97	1.13	12	1.02	1.06	1.16	3.58	3.43	1.06	2.73	1.11	1.03	1.14	1.12	1.21	1.02	1.17	1.03	1.02	1.43	1.1	1.31	1.15	1.18	1.04	1.02
1.1	0.982	0.892	0.996	1.2	0.915	1.03	0.949	1.03	1.37	1.07	1.32	1.15	1.12	1.2	1.02	1.02	1.13	1.18	1.03	1.26	1.83	1.18	1.09	1.51	1.13	1.1	1	1.01	1.07	4.07	1.1	1.1	1.06	1.17	1.26	1.13	1.41	1.28	1.04	1.14	1.03	0.993	1.02	1.09	1.07	1.1	1.09	1.01	1.08
1.3	0.967	0.984	0.97	1.1	1	4.27	1.07	1	1.92	1.07	1.37	1.12	1.05	1.08	0.986	1.02	1.16	1.18	1.62	1.1	1.37	1.45	1.03	1.03	1.1	1.06	1.44	1.01	1.4	5.21	1.87	1.02	1.54	1.11	1.14	1.06	1.11	1.19	1	1.02	1.05	0.991	1.01	1.14	1.07	1.18	0.985	1.02	1.07
1.82	1.33	1	3.52	1	1.1	1.02	1	1.02	2	1.5	1.05	1.03	1.1	1.2	1.03	0.984	1.18	2.67	1	1.12	1.65	2.47	1.06	1.22	1.13	1.02	0.984	1.02	1.12	5.01	3.63	1.02	1.69	1.1	1.34	1.31	1.48	1.22	0.984	1.17	1.02	1.04	1.01	1.07	1.06	1.14	1.18	1.01	0.984
1.62	0.934	1.58	1.1	1.07	1.07	1.15	0.967	0.951	1.2	1.23	1.4	0.98	1.1	1.27	1.01	1.03	1.1	1.38	1.03	1.06	1.05	1.07	1.54	1.02	1.14	4.1	0.976	0.984	1.1	1.22	1.28	1.07	4.52	1.06	3.9	1.26	2.15	1.35	0.968	1.04	1.05	1.03	1.07	1.11	1.02	1.35	1.15	0.992	1.06
3.92	0.985	0.967	0.953	1	1.07	1.2	0.965	1.03	6.42	1.18	1.42	0.918	1.45	1.77	0.975	1.06	1.18	1.35	0.986	1.02	1.12	1	1.08	1.28	1.24	1.03	1.42	4.83	1.17	1.12	1.1	1.17	1.05	1.06	1.02	1.07	1.13	1.22	0.961	1.98	1.03	1.42	1.09	1.01	1.15	1.31	1.09	1.03	1.02
1.35	0.917	0.982	0.981	0.981	0.948	1.08	1	0.966	4.05	0.971	0.886	1.17	1.43	8.57	1.01	1.02	1.15	8.41	0.985	1.01	1.02	1.02	1.11	1.24	1.15	1.08	2.68	1.02	1.14	3.77	1.05	1.07	1.25	1.06	3.47	1.23	1.1	1.29	1.01	3.85	1.03	1.11	1.04	1.03	1.08	1.12	1.07	1.03	1.01
1.03	1.3	1	0.982	1.03	1	1.02	0.966	1.05	1.23	1.4	0.932	0.967	1.3	1.26	1.09	1.07	4.64	1.2	1	1.57	0.999	3.67	1.12	1.07	1.11	1.03	1.06	1.07	1.13	1.28	1.08	1.03	3.38	1.06	1.11	1.43	1.1	1.27	1.47	1	1.31	1.6	1.47	1.09	1.06	1.12	1.04	1.02	1.03
3.92	1.35	1.01	0.931	1.01	1	2.12	0.984	1.05	1.07	0.934	1.17	0.918	1.48	1.3	1.15	1.03	1.15	1.23	1	1.12	1.51	1.14	1.05	1.19	1.14	4.51	1.36	1.06	1.07	1.22	3.8	1.01	1.13	1.02	1.03	1.24	1.35	1.18	1.09	1	1.06	1.05	1.52	1.1	1.21	1.06	1.04	1.04	1.06
0.945	0.95	0.999	1.1	4.72	0.983	1.1	1.45	1	1.05	1.05	1.45	1.45	9.35	1.07	1.07	1.03	1.2	1.28	1.03	1.01	1.51	1.2	1.03	1.06	1.1	1.02	1.42	1.18	1.31	1.2	1.09	6.13	1.08	1.01	1.02	1.18	1.28	1.23	1.01	0.983	1.05	1.47	1.02	1.05	1.06	1.21	1.06	1.03	1.08
1.02	1.33	0.97	1.01	0.919	1.03	1.32	1.07	1.1	1.07	1.22	1.12	1.17	1.15	2.72	1.07	1.02	1.17	1.17	1.01	1.09	1.03	3.62	1.06	1.18	1.1	1.02	1.03	1.18	1.3	3.77	1.04	1.4	1.02	1.05	1.02	1.13	1.06	1.13	1	1.5	1.02	0.984	1.03	1.07	1.1	1.12	1.1	1.06	1.02
1.11	1.02	1.05	0.961	1.05	1.05	1.02	3	1.03	5.88	1.08	1.27	1.55	3.27	5.33	1.57	1.05	1.2	6.31	1.05	1.04	1	1.22	1.51	1.49	1.07	1.02	1.39	1.34	6.54	1.23	1.04	141	3.79	1.03	1.14	1.13	1.18	1.5	1.35	1.01	1.05	1.46	0.984	0.984	1.02	1.28	1.02	1.03	1.01
1.12	1.02	1	0.984	1.01	1.02	1.01	1.09	1.05	2.27	1.38	1.05	1.02	1.23	1.44	1.03	1.1	1.21	1.18	1	1.05	1.02	1.35	1.14	1.21	1.06	1.22	1.47	1.04	1.08	1.38	3.74	1.46	1.03	1.02	1.07	1.15	1.06	1.34	1.14	1.03	1.02	1.05	1.02	1.06	1.62	1.1	1.07	1.06	1.06
1	1.43	0.916	1.41	4.14	1.02	5.02	0.95	1.07	1.67	1.35	1.08	1.23	1.13	1.33	1.07	1.09	1.2	3.02	0.984	1.02	0.999	1.12	1.08	1.06	1.06	4.44	1.5	1.06	1.6	2.41	1.08	1.98	1.76	1.03	1.03	1.14	1.13	1.22	0.983	1.02	1.7	1.05	1.25	1.04	1.01	1.16	1.12	1	1.05
1.72	1.42	1.62	1	1.45	0.983	1.03	1	1.1	1.15	1.33	1.05	0.964	1.08	1.25	1.05	1.08	2.62	5	0.98	0.992	1.07	1.08	1.54	1.34	1.06	1.16	1.02	1.06	2.86	1.12	1.57	1.03	1.73	1.23	1.02	1.12	1.46	1.11	1.06	1.04	1.05	0.985	1.18	1.03	1.75	1.06	1.02	1.02	1.1
3.37	1.03	0.964	1.3	0.952	1.03	1.23	0.965	1	1.13	1.18	0.92	1.27	1.23	1.27	1	0.967	4.17	1.25	1	1.11	1.29	1.64	1.06	1.22	1.06	1.06	1.63	1.03	1.66	3.42	2.91	1.06	1.86	1.08	1.62	2.53	1.01	2.08	2.05	0.993	1.02	1.55	1.03	1.06	1.07	1.18	1.07	1.05	1.09
0.969	1.03	1.07	0.985	0.982	1.05	1.07	1.02	1.03	1.25	1.15	0.983	1.05	1.15	1.33	1.05	1.17	1.32	1.13	1	1.05	1.06	1.03	1.07	1.27	1.21	1.09	3.02	1.02	1.07	1.44	1.07	1.07	1.1	1.02	1.18	1.15	1.01	2.16	1.08	1	1.42	1.06	1.02	1.03	1.06	1.06	1.06	1.1	0.993
0.95	1.15	1.7	1.03	1	1.03	1.18	0.931	1.02	1.23	2.42	1.05	1.03	1.15	1.3	0.967	1.02	1.04	1.25	1.03	1.06	1.05	1.63	1.04	1.07	1.07	1.22	1.02	0.993	1.07	1.3	1.22	1.14	3.88	1.04	3.1	1.91	0.992	1.38	1.51	0.968	1.05	1.04	1.11	1.06	1.11	1.35	1.24	1.02	2.82
1.48	0.998	1.37	0.997	1.01	0.967	1.03	1.05	0.983	1.37	0.951	0.967	1.17	15.2	1.27	1.01	1.05	1.05	1.12	1.03	1.08	1.03	1.23	1.1	1.1	1.02	1.75	1.41	1.5	1.14	5.94	1.33	0.984	4.23	1.05	1.06	1.22	1.06	2.02	1.03	0.967	1.03	1.05	1.06	1.07	1.53	1.09	1.1	1.04	0.984
0.969	0.953	0.967	1.01	2.47	0.964	1.18	1.07	1.43	1.52	0.967	1.45	1.22	1.08	1.35	1.01	1.1	1.02	1.13	0.983	1.07	1.03	1.49	1.04	1.06	1.07	1.04	1.05	4.28	1.12	1.28	1.59	1	1.9	1.06	2.59	1.22	1.03	1.04	1.43	1.59	1.07	1.01	1.12	1.03	1.02	1.07	1.07	1.05	1.02
0.948	1.33	1.01	0.929	1.88	0.987	1.17	0.934	0.913	1.35	0.982	1.17	1.27	1.08	1.8	1.14	1.1	1.04	1.1	1	1.06	2	2.47	1.04	4.67	1.14	1.42	1.01	0.991	1.09	1.5	5.13	1.12	1.14	1.08	1.37	1.33	1.12	1.42	1.07	1	1.01	1	1.78	1.23	1.12	1.09	1.06	1.12	0.984
0.936	0.949	1.09	1.45	1	0.982	1.1	0.966	1.02	1.77	0.983	1.04	1.22	1.07	1.39	1.04	1.03	1.03	6.15	1	1.1	1.53	1.26	1.06	1.13	1.11	1.54	1.49	1.33	1.19	2.85	1.11	0.953	1.14	1.03	2.81	1.18	1.03	2.62	1.27	1.02	1.06	1.01	1.06	1.06	1.02	1	1.06	1.08	1.03
5.7	0.968	0.925	1.12	1.03	0.985	4.12	0.917	1.08	1.37	0.885	0.896	1.13	1.15	1.2	1.07	1.03	1.07	1.2	1.06	1.01	1.06	1.1	1.03	1.31	1.15	1.13	1.04	1.12	1.23	2.45	1.27	0.961	4.4	1.1	1.22	1.44	1.02	1.45	1.09	0.984	1.33	1.07	1.04	1.06	2.6	1.02	1.06	1.08	1.02
0.984	1.12	1.01	0.983	1.01	0.999	0.988	1.75	0.966	1.57	1.27	1.49	1.12	1.17	1.29	1.03	1.07	1.18	1.15	1.01	2.08	1.28	1.27	1.02	3.72	1.14	1.06	1.03	1.1	1.64	1.33	1.24	0.967	4	1.09	1.04	1.18	1.12	1.47	0.984	0.975	1.06	1.05	1.06	1.06	1.1	1.06	1.3	1.06	0.968
1.1	0.916	4.04	0.93	0.934	0.985	0.918	1.07	1.05	9.81	1.22	1.05	1.15	1.03	1.16	1.03	1.52	1.17	4.62	0.989	1.1	1.14	1.22	1.07	2.24	1.25	1.02	1.02	1.34	1.1	1.3	1.42	1.01	1.26	1.12	1.14	1.22	1.38	2.46	0.991	0.961	1.02	1.01	1.15	1.06	1.46	1.41	1.11	1.08	1.06
1.2	1.28	0.916	1.15	1.2	0.951	2.92	1.7	0.983	1.01	1.13	1.15	1.27	1.15	1.34	1	1.08	1.15	1.1	1.05	1.71	1.02	1.15	1.02	1.27	1.1	1.01	0.992	1.55	1.17	1.13	1.16	1.85	1.1	1.09	1.07	1.21	1.52	1.5	1.05	0.96	1.16	1.02	1.02	1.06	1.1	1.39	1.16	1.02	1
1.1	1.32	0.901	1.33	1.1	0.981	1.02	0.968	0.918	0.984	1.07	1.02	1.07	1.15	1.38	1.03	1.05	4.49	1.08	1.1	3.58	1.13	1.16	1.19	1.13	1.21	1.5	1.01	3.94	1.5	1.13	3.74	1	4.02	1.11	0.984	1.34	1.01	1.3	0.999	1.49	1.02	1.02	1.12	0.992	1.42	1.76	1.09	1.05	1.19
1	1.06	1.03	1.15	1.03	0.969	1.21	1.03	1.17	1.03	1.08	1.18	1.15	1.1	1.28	1.07	1.05	1.25	1.08	1.08	1.1	0.992	1.2	1.07	1.06	1.33	1.06	0.991	1.04	1.3	3.16	1.12	2.98	1.48	1.1	1.68	1.22	1.1	1.56	1.04	0.984	1.04	1.07	1.03	1.18	1.1	1.08	1.08	1.03	1
0.999	1.07	1	0.967	1	0.984	0.968	0.982	0.934	1.03	1.23	1.08	1.07	1.13	1.25	1	1.02	1.1	1.07	1.05	1.06	1.03	1.62	1.07	1.08	1.19	1.02	1.42	1.01	1.12	3.66	2.81	1.57	2.7	1.07	6.19	1.16	1.56	1.22	0.992	0.961	1.02	1.2	1.07	1.22	1.03	1.07	1.35	1.09	1.06
1.3	1	0.946	1	1	0.934	1.27	1.03	0.95	1.1	1.45	1.15	1.15	1.1	1.33	0.981	1.1	1.27	1.08	1.08	1.08	6.96	1.06	1.09	1.05	1.3	1.03	1.05	1.01	1.26	1.33	1.16	1.02	1.06	1.02	1.77	1.23	2.03	1.44	0.984	1.6	1.07	1.04	1.06	1.22	1.02	1.01	1.02	1.04	1.03
0.967	0.984	3.59	1.4	1.02	0.984	0.968	0.92	0.983	1.16	1.22	0.937	1.08	1.28	1.28	1.05	1.02	1.1	1.03	1.03	1.06	1.13	1.38	1.04	5.47	1.15	1.41	0.975	1.05	1.07	1.38	1.95	1	3.98	1.06	7.7	1.06	1.06	1.15	0.984	2.03	1.01	1.02	1.4	1.19	1.01	1.44	1.03	1.03	1.06
1.03	0.935	0.998	1.13	0.982	0.891	1.02	1.72	0.969	1.1	1.17	1.1	1.22	1.18	1.12	0.983	1.08	1.22	1.07	1.08	1.06	1.1	1.22	1.51	1	1.21	1.51	1.38	1.03	1.18	1.11	3.85	2.06	1.34	1.08	1.54	1.14	1.03	1.42	1.06	0.992	1.04	1.05	1.01	1.12	1.01	1.03	1.03	1.05	1.22
1.03	1.01	0.968	18.1	0.999	0.943	1.12	1.4	0.916	1.02	1.1	1.03	1.3	1.1	1.17	1.01	1.03	1.23	1.03	1.12	1.11	1.26	3.57	1.09	1.1	1.13	1.04	1.44	1.03	1.35	1.17	1.07	1.04	1.31	1.11	1.1	1.19	1.14	1.35	0.951	0.977	1.45	1.01	1.62	1.08	1.7	1.09	1.06	0.984	1.06
2.42	1.07	0.966	1.13	1.03	1.03	1.02	1.1	1	1.03	1.25	1.08	1.37	1.15	1.2	1.01	1	1.08	1	1.2	1.03	1.26	2.12	1.19	1.12	1.18	1.11	0.984	1.01	1.14	3.74	2.88	2.32	1.32	1.13	1.31	1.17	1.02	1.11	1.07	0.99	1.26	1.06	1.03	1.11	1.02	0.983	1.04	1.05	1.02
4.63	0.985	0.967	0.983	0.987	0.952	1.1	1.47	0.952	8.22	1.23	1.05	1.13	1.1	1.15	0.983	1.13	1.22	1.01	1.12	1.06	1.13	2.41	1.19	1.45	1.23	1.14	1.38	1.09	1.13	1.29	1.02	1.03	1.07	1.06	1.18	1.21	2.59	1.19	1.08	3.1	1.01	1.05	1.02	1.09	1.02	1.43	1.02	1.04	1.05
0.984	1.62	1	3.28	1.47	0.999	1	1.4	0.932	1.15	1.4	1	1.13	1.1	1.03	1.36	1.03	1.18	1.08	1.07	1.15	1.22	1.22	1.08	1.07	1.13	1.05	1.42	1.1	1.31	1.28	2.64	0.978	1.33	1.07	1.09	1.25	1.11	1.39	0.968	1.48	1.02	1.14	1.08	1.34	1.04	1.32	1.01	1.02	1.48
0.933	7.5	1.05	0.968	1.28	0.918	0.885	1.13	1	1.23	1.27	1.55	1.22	1.17	1.03	1.07	1.01	1.15	1.03	1.63	1.13	1.22	1.19	9.57	1.61	11.7	1.03	1.06	1.06	1.13	3.69	1.08	0.99	3.34	1.07	1.26	1.49	1.14	1.35	1.06	1.1	1.13	1.21	1.01	1.08	1.46	1.02	1.05	1.02	1.14
1.15	1.41	1.12	1	1.07	9.72	0.967	2.55	1.42	1.27	1.22	0.984	1.23	1.1	1.05	1.08	1.15	1.08	1.03	1.05	1.1	1.26	1.61	1.37	1.09	1.35	1.05	3.71	2.65	1.28	3.93	1.47	2.14	1.34	1.1	1.07	1.15	1.07	1.29	1.05	1.04	1.05	1.35	1.45	1.38	1.13	0.992	1.15	1.04	1.07
1.37	5.68	1.18	1.05	1.4	1.6	0.916	1.2	5.26	1.23	1.37	1.21	1.3	1.08	1.03	1.07	1.39	1.05	1.28	1.07	2.26	1.11	1	16	1.11	1.37	1.1	1.02	4.7	7.03	1.88	1.95	1.06	1.03	1.09	1.17	13	1.04	1.21	1.43	1.71	1.1	1.2	5.11	1.14	1.06	0.993	1.17	1.04	1.07
3.07	1.04	0.963	1.1	1.07	1.25	1	1.32	0.976	1.05	1.07	1.62	1.18	1.13	1.06	1.03	1.9	1.07	1.07	1.07	1.14	1.03	1	3.08	1.46	1.57	1.11	1.03	1.03	7.54	3.82	1.02	1.07	1.11	1.1	1.25	0.968	1.22	1.22	1.15	1.29	1.08	1.16	1.06	1.05	1.5	4.26	1.12	1.08	1.02
1.37	1.07	1.1	2.67	1.6	1.17	1.37	1.15	0.985	1.1	16.7	1.38	1.07	1.75	1.08	0.982	1.12	1.27	1.01	9.26	1.01	1.7	1.2	1.72	10.4	1.14	1.52	1.02	1.03	0.984	1.22	2.42	2.35	3.55	1.04	1.02	1.1	1.05	1.49	1.11	1.09	1.25	1.1	1.04	26.6	1.06	1.06	1.18	1.07	1.03
0.933	1	0.933	5.13	1.08	1.1	1	1.65	0.917	1.23	11.8	1.02	1.13	1.18	1.15	1.05	1.18	1.12	1.01	1.03	1.06	1.42	1.29	1.9	1.02	1.31	1.02	1.03	1.09	1.08	4.8	2.27	0.968	2.82	1.06	1.09	0.991	1.21	1.41	1.43	1.18	1.04	1	1.5	1.03	1.47	1.01	1.06	1.04	1.14
0.999	1.68	1.5	1.5	3.84	1.1	1	2.17	0.932	1.25	1.9	0.932	1.03	1.2	1.15	1.08	1.27	1.28	1.01	1.03	1.04	1.62	1.84	1.24	1.46	1.29	1.1	1.01	1.12	1.03	1.68	1.22	3.15	0.991	1.02	1.11	1.02	1.26	1.38	1.09	1.02	1.05	0.991	2.82	0.975	1.02	1.01	1.1	1.03	1.05
1.02	0.952	2.05	1.03	1.03	1.85	1.35	1.22	0.966	1.23	1.42	0.901	1.04	1.02	1.13	0.984	2.4	1.3	0.976	1.34	1.22	1.05	1.14	1.12	1.41	1.35	1.09	0.977	1.18	1.05	4.42	2.56	1.02	0.983	1.1	1.1	0.981	1.16	1.11	1.05	1.01	1.04	1.03	2	0.991	1.89	1.46	1.22	1.19	1.1
4.27	1	1.18	0.984	1.05	1.3	0.917	1.4	0.9	1.52	1.32	1.28	0.899	1.07	1.1	0.931	1.22	1.2	0.999	1.05	1.29	1.05	1.13	1.19	1.44	1.33	1.16	1.38	6.55	1.42	4.23	3.31	0.984	0.977	1.12	1	2.24	1.8	5.61	1.02	1	1.11	1.02	1.05	0.977	1	1.02	1.04	1.03	1.07
0.952	4.07	1.37	1.12	1.18	3.65	0.899	1.33	3.36	1.24	1.33	1.17	0.951	1.1	1.32	0.986	7.45	1.19	1.05	1.12	1.1	1.44	1.08	8.25	0.984	1.8	1.07	1.4	1.07	1.06	4.33	3.92	3.95	0.967	1.05	1.1	1.39	1.05	1.04	0.992	1.26	1.11	1.24	1.11	1	1.45	1.01	1.06	1.13	1.22
0.932	0.949	1.2	1.78	1.27	0.98	0.984	1.02	0.943	5.38	1.33	1.05	1.08	1.07	1.3	0.948	1.08	1.27	1	1.07	1.09	1.41	1.3	1.09	1.42	8.78	1.06	1.08	0.983	1.68	3.67	1.07	1.02	0.993	1.1	1.16	1.04	1.37	1.06	1.15	1.18	1.02	1.53	1.02	1.36	1.07	1.01	1.06	1.02	1.04
0.882	0.935	1.1	1	1.05	1.07	0.917	1.1	0.983	1.07	1.22	1.05	1.08	1.07	1.18	0.932	1.02	1.25	0.932	1.08	1.06	1.22	1.18	1.66	1.5	1.14	1.05	1.1	1.24	1.1	3.16	2.53	1.01	0.974	1.05	1.08	1.7	1.07	1.09	1.38	1.14	1.1	1.1	1.17	1.06	1.04	1.07	1.02	1.13	1.15
1.1	2.33	1	1.01	4.78	2	0.966	1.42	1.62	1.07	1.78	0.917	1.43	6.95	1.32	0.985	1.25	1.35	1.05	1.17	1.08	1.22	1.12	1.24	1	1.32	1.06	1.06	3.45	1.01	2.58	1.45	0.991	0.995	1.09	2.86	1.1	1.03	1.43	0.975	1.52	0.998	1.06	1.78	1.61	1.02	1.02	1	1	1.01
1.35	1.03	1.03	1.79	0.983	1.15	0.886	1.73	0.949	1.05	1.45	1.07	1.1	0.999	1.22	1.52	1.12	1.15	1.05	1.15	1.05	1.18	1.18	1.22	1.44	1.1	1.82	1.04	1.93	1.42	2.05	1.06	1.71	1.51	1.09	1.15	1.46	1.46	1.06	1.22	1.02	1	1.01	1.83	2.44	1.2	1	1.05	1.16	1.02
1.4	2.8	1.05	1.01	1.4	4.47	1.41	1.38	5.78	1.08	1.38	3.48	1.07	0.999	1.22	1.01	1.15	1.2	0.984	1.1	1.11	1.06	1.1	1.08	4.52	1.16	1.16	1.49	1.58	1.02	24	2.14	1.06	0.967	1.02	1.07	1.15	1.05	1.07	1.08	1.01	1.59	1.36	1.1	8.74	1.14	1.53	1.08	1.05	1
0.984	0.917	8.02	1.02	1.14	1.12	1.27	1.27	0.971	1.15	1.45	1.48	1.13	0.918	1.13	1	1.2	1.18	0.983	1.13	1.48	1.34	4.72	3.52	1.03	1.03	1.18	1.48	4.39	1.44	1.18	1.06	1.06	3.28	1.02	1.06	1.19	1.09	1.05	1.01	1.06	1.06	1.3	7.22	0.992	1.14	1.11	1.14	1.04	1.04
0.916	0.968	0.983	0.954	1	1.32	1.02	1.67	0.95	1.53	2.17	1.5	1.03	0.966	1.13	1.07	1.2	1.22	0.967	1.07	1.03	1.26	1.1	1.16	1.04	1.15	1.62	1.05	1.47	1.52	6.59	1.52	1.1	1.62	1.03	1.06	1.25	1.03	4.82	0.976	0.984	1.01	1.05	1.08	1.04	1.03	0.999	1.02	1.37	1.04
1.33	1.2	1.01	0.899	0.897	1.02	0.887	1.12	0.916	1.17	2.57	1.2	1.07	1.07	1.3	0.967	1.07	1.23	1.01	1.17	1.63	6.42	1.09	1.16	1.01	1.01	1.46	1.51	1.02	7.33	3.7	1.12	1.01	1.08	1.07	2.02	1.36	0.937	1.2	1.06	1.02	1.57	1.16	1.01	1.01	1.06	1.08	1.21	1.04	1.22
1.28	0.965	2.74	0.968	0.984	1.02	1.1	0.982	4.82	1.08	1.23	1.22	0.982	1	1.18	0.918	1.1	1.17	0.988	1.1	1.57	1.18	1.23	1	1.14	1.03	1.06	1.03	4.74	1.22	1.02	1.1	1	1.06	1.14	1.8	1.25	1.14	1.47	1.01	1.02	1.06	1.18	1.02	1.31	1	1.03	1.12	1.03	1.05
1.17	1.42	0.985	0.967	1.42	1.27	0.999	1.05	1.03	5.6	1.6	1.17	1	1.03	1.13	1.47	1.35	1.15	1.03	1.1	1.38	0.976	1.11	2.44	1.08	4.59	0.999	1.03	1.04	1.09	3.31	1.15	2.69	1.17	1.08	1.14	1.22	1.3	1.26	2.23	1.06	1.06	1.07	1.22	1.14	1.06	1.49	1.11	1.02	1.04
1	1.07	0.964	1.05	1.01	1.12	1.3	1.03	0.937	2.22	1.75	23	1.07	1.27	1.23	1.07	1.32	1.28	1.09	1.07	1.05	0.984	1.17	1.23	1.1	1.15	1.61	1	1.14	1.46	1.45	1.04	0.976	0.993	1.03	1.16	4.83	1.32	1.12	1.09	1.02	0.991	1.12	1.08	1.05	1.11	1.8	1.06	1.06	1
0.983	1.57	1.34	0.919	1	1.08	1.5	0.983	0.948	2.02	1.53	1.36	1.01	1.03	1.2	1.05	1.1	5.27	1.07	1.13	1.02	1.56	1.15	1.37	1.07	1.03	1.04	1.43	8.21	1.4	1.4	1.34	0.983	0.998	1.15	1.07	1.42	1.23	1.58	1.01	1.01	1.54	1.14	1.06	1.04	1.04	1.04	1.14	1.42	1.03
1.3	0.932	0.965	0.968	1.12	1.07	1.12	0.919	0.951	1.77	1.38	1.28	1.1	0.985	1.28	1.55	1.04	1.15	1.03	0.929	1.06	3.83	1.51	1.12	1	1.05	1.08	1.45	1.05	1.29	1.18	1.1	0.977	1.02	1.04	1.09	1.43	1.01	1.26	2.58	1.53	1.15	1.15	1.01	0.992	1.03	1.5	1.09	1.09	1.13
1.27	4.64	0.969	2.91	1.01	3.89	4.33	0.983	0.888	1.1	1.47	1.4	1.15	1.08	1.17	1.53	1.08	8	1.03	1.06	1.02	1.02	1.06	1.05	1.42	1.02	1.01	1.11	1.11	1.11	2.23	3.19	1.1	1.13	1.1	1.1	1.48	1.03	1.44	1.04	1.15	0.991	1.06	1.42	0.968	1.07	1.06	1.05	1.05	1.02
1.05	1.11	1.23	1.1	0.99	1.03	0.949	1.02	0.964	1.32	1.4	1.88	1.38	1.17	1.23	1.05	1.07	1.05	1.01	1.01	1.49	1.14	1.18	1.21	0.991	1.09	1.47	1.51	1.06	1.05	1.66	3.25	0.984	0.994	1.06	0.968	1.21	1.08	1.17	1.09	1.02	0.977	1	1.03	0.975	1.08	1.12	1.22	1.02	1.05
1.02	1.12	0.932	1	0.948	1.05	0.882	0.966	2.91	1.05	1.35	1.48	1.23	1.03	1.15	1.37	1.12	1.05	1.07	1.02	1.05	2.04	1.3	0.991	5.15	1.09	0.998	1.07	1.41	1.06	3.55	1.53	1	0.99	1.05	1.22	1.3	1.43	1.19	1.19	1	1.03	0.992	1	1.04	1.04	1.06	1.06	1.02	1.02
1.4	2.59	1.04	1.6	3.62	3.24	1.3	1.02	0.972	23.4	1.37	1.25	0.965	1.1	1.27	0.901	1.04	1.23	1.18	1.02	1.06	1.02	2.12	1.43	1.02	1.14	1.06	1.08	1.03	1.16	1.57	1.66	0.999	1.01	1.02	1.31	1.58	1.14	1.46	1.04	1.09	1.06	1.03	1.01	1.01	1.1	1.08	1.05	1.04	1.06
0.984	0.948	1	1.03	2.03	0.982	1.3	0.95	0.917	1.07	1.55	1.22	1.02	1.15	1.15	1.01	1.03	1.35	1	0.928	1.09	4.1	1.41	1	1.46	1.1	1.54	1.03	1.01	8.18	3.18	1.34	3.61	1.03	1.03	1.2	1.27	1.11	1.38	1.05	1.05	1.01	1.03	1.03	1.03	1.49	0.991	1.03	1.13	1.02
1.3	41.2	0.98	0.999	0.886	1.02	1.08	0.95	0.969	0.967	1.47	1.2	1.23	1.17	1.27	1	1.08	1.2	1.04	1.19	1.06	1.04	1.03	1.6	1.16	1.04	1.22	1.19	1.38	1.18	4.91	1.15	1.03	0.984	1.06	1.03	1.16	1.12	1.5	1.57	1	1.02	0.975	1.03	1.04	1.11	1.08	1.06	1.13	1.3
1.27	3.94	0.934	1.67	1.31	1.27	0.95	0.931	0.964	1.03	10.3	1.62	1.05	1.12	1.08	1.01	1.28	1.27	1.05	1.05	1.09	1.08	1.05	7.48	1.07	9.86	1.06	1.23	1.01	1.04	1.12	1.98	1.03	0.959	1.04	1.01	1.32	1.32	1.3	1.18	1.04	1.05	1.12	1.02	0.993	1.06	1.08	1.02	1.01	1.18
1.05	1	1.13	5.95	1.25	1.5	2.62	0.984	2.85	1.07	1.28	1.12	1.05	0.933	1.2	0.951	1.05	1.27	1.1	1.03	1.06	1.25	1.14	1.05	1.06	1.04	0.984	1.17	1.04	1.03	1.96	3.75	1.07	1.01	1.04	1.53	1.59	1.06	1.58	1.16	3.38	1.07	1.03	1.02	1.06	1.25	1.07	1.02	1.02	1.06
1.29	1.62	0.966	1	1.18	4.07	1.17	1.37	1.02	1.2	1.25	1.1	0.968	0.984	1.23	0.984	1.05	1.2	1.01	1.01	1.06	1.04	1.08	0.999	1.12	0.968	1.46	1.14	1.01	1.13	1.17	1.31	1.1	0.984	1.04	1.18	6.52	1.32	1.43	1.12	1.02	1.09	1.02	0.993	0.975	1.1	1.25	1.06	0.975	1.33
1.03	0.983	0.951	0.941	1	1.16	1.05	0.982	0.952	1.02	3.07	1.31	1.02	1.03	1.22	1.42	1.08	1.17	0.992	1.09	1.04	0.992	1.04	0.992	2.17	1.47	1.05	1.19	1.04	1.07	1.43	1.04	1.05	1.14	1.08	1.18	2.88	1.5	1.18	1.52	1.11	1.05	1.02	0.99	0.992	1.44	1.02	1.07	1.02	1.06
1.03	0.951	1.01	1.01	0.967	4.38	1.03	1.03	2.45	1.1	1.63	1.13	1.08	1.35	1.17	1.17	1.02	1.45	1.05	0.919	1	0.975	4.7	0.992	1.69	1.04	1.26	1.2	1.27	1.14	1.22	2.8	1.32	0.96	1.05	1.22	1.19	1.27	1.3	1.06	1.36	1.64	1.02	1.01	1	1.14	1.15	0.991	1.01	1.02
1.05	0.951	1.14	1.35	0.983	1.09	1.03	0.917	0.999	1.03	1.23	1.12	0.917	1.97	1.27	1.15	1.02	1.18	1.8	0.964	1.02	0.977	1.18	1.04	1.15	1	3.03	1.18	1.48	1.06	1.41	1.34	1.01	1	1.09	1.13	1.03	1.01	1.51	1.05	1.03	1.1	1.02	1.09	0.992	1.49	1.06	1	1.02	0.993
0.969	1.48	1.25	0.951	1	1.21	1.02	0.933	0.967	1.5	1.17	1.62	1.08	3.5	1.6	1.01	1.75	1.42	1.2	1.67	1.08	0.984	1.3	2.03	1.7	1.16	4.12	1.12	2.57	1.18	11	1.38	1.12	1.56	1.06	1.44	1.26	1.18	1.38	1.16	1.03	1.19	1.04	1.16	1.02	1.03	1.08	0.976	1.02	1.06
3.82	1.03	0.951	0.966	1.01	1.04	1	0.967	1.07	1.32	1.13	1.18	1.22	1.2	1.28	1.32	1.28	1.37	1	1.1	1.07	1.51	1.06	1.04	1.07	1.03	1.06	1.18	1.16	1.01	4.7	1.14	1.07	1.02	1.03	1.23	1.03	1.28	1.4	1.08	0.992	1.02	3.47	1.06	1.05	1	1.04	1.42	1.02	1.02
0.967	0.968	3.02	0.982	3.17	1.1	1.57	0.983	1.02	1.23	1.43	1.13	1.19	1.52	1.42	1.18	1.05	1.28	0.983	1.05	1.14	1.03	1.09	1.01	2.15	0.983	1.04	1.19	1.07	1.5	4.64	3.76	1.07	1.02	1.28	1.08	1.14	1.53	1.47	1.54	1.06	1.09	1.2	1.14	1.03	1.04	1.02	1.03	1.37	1.08
0.967	1.4	0.949	1.29	0.971	1.03	1.02	0.953	0.967	1.07	1.13	1.2	1.08	1.18	10.5	1.06	1.13	1.02	0.924	0.949	1.35	1.49	2.67	0.984	1.49	1.05	1.02	1.16	1.25	1.08	1.09	1.04	1.01	1.41	1.06	1.16	1.05	1.09	1.11	1.05	1.06	1.02	1.06	1.06	0.974	1.05	1.13	1.1	1.08	1.03
0.962	0.95	0.985	0.983	1.51	2.05	1.05	0.899	0.934	1.1	1.07	1.08	1.07	1.5	1.28	1.05	1.12	1.22	1.64	1.05	1.1	1.28	1.43	1.02	1.02	1.6	1.06	1.06	1.02	1.03	3.77	1.16	1.06	1.03	1.08	1.07	1.02	1.06	2.57	1.1	1.03	1.04	1.01	1.1	0.97	1.19	1.02	1.05	1.07	1.08
1.35	0.952	0.925	1	0.92	1.02	1.37	1.02	0.898	1.1	1.07	0.933	1.13	1.15	1.38	1.49	1.02	1.13	1.33	1.07	1.1	1.2	1.14	3.34	1.1	1.01	1.45	1.09	1.62	1.1	1.26	1.28	0.999	1.03	1.08	1.02	1.03	2.07	1.38	1.31	1.11	1.04	1.36	1.12	1.09	1.02	1.24	1.04	1.06	1.06
1.33	0.917	1.04	0.965	3.13	1.02	1.07	0.915	0.984	1.1	1.07	1.07	1.15	1.2	1.28	0.983	1	3.67	1.38	1.05	5.48	1.1	7.73	2.25	1.07	1.06	1.35	1.08	1.84	1.04	3.33	3.72	2.42	1.02	1.08	2.65	0.944	1.31	1.19	1.4	1.03	1.15	1.11	1.06	0.951	1.03	1.2	1.04	1	1.3
0.9	0.949	1.03	0.9	3.35	4.77	1.08	1	1.58	1.2	0.967	1.05	1.23	1.15	1.25	0.928	1.03	1.75	1.28	1.07	1.23	1.15	1.3	1.59	1.02	1.02	1.03	1.06	1.06	1.02	1.41	2.77	1.02	1	1.05	1.06	0.991	2.03	1.2	1.13	1.06	1.45	1.01	1.01	1.11	1.46	1.01	1.14	1.07	1.04
0.983	0.968	0.968	0.985	1.13	1.18	1.3	0.932	1.25	1	1.13	1.6	1.48	1.15	1.22	0.889	1.57	6.7	1.3	1.08	1.03	1.06	1.38	3.31	1.37	0.984	1.54	1.42	3.05	1.09	1.13	1.1	1.02	1.02	1.06	1.1	1.52	1.12	1.14	1.08	1.05	1.08	1.05	1.01	0.984	1.06	1.1	1.34	1.01	1.26
0.967	1.2	1.06	1	1.12	1.07	1.27	1.4	1	1.37	1.27	1.22	1.28	1.22	1.21	0.917	1.12	1.07	1.13	1.07	1.18	1.02	1.86	1.3	1.22	1	1.02	1.18	3.18	1.29	1.1	1.03	1.49	1.42	1.07	1.09	1.3	1.68	1.22	1.04	1.03	1.08	1.1	1.03	1.02	1.02	1.11	1.07	1.01	1.22
0.918	2.03	0.985	1.06	1	0.983	1.78	1.07	1.37	1.1	1.77	1.2	0.983	1.09	1.24	1.02	1.17	1.3	1.07	1.1	1.13	1.5	1.25	1.21	1.18	1.02	1.05	1.1	1.11	1.1	1.14	1.14	1.05	0.991	1.09	1.1	1.03	1.57	1.15	1.15	3.41	1.04	1.03	1.78	1.02	1.15	1.26	1.55	1.14	1.1
1.07	1.03	0.902	1.15	0.983	1.55	1.13	1.1	1	1.07	1.41	1.12	1.1	1.1	1.1	0.982	1.27	1.17	1.32	1.08	1.07	1.04	1.05	1.05	1.17	1.05	1.47	1.04	1.1	1.14	4.59	1.12	3.39	1	1.49	1.24	0.959	1.38	1.33	0.999	1.16	1.35	1.2	0.984	0.977	1.02	1.1	1.06	1.06	1.1
0.968	1.02	0.896	1.12	1.47	1.02	1.05	1.02	0.95	1.17	1.33	1.2	1.15	1.1	1.33	0.907	1.18	1.18	1.75	1.07	3.43	1.07	2.1	1.46	1.19	1.43	1.06	1.03	1.1	3.2	1.12	1.06	1.06	1.52	1.09	1.1	1.03	1.06	1.39	1.21	1.12	1.45	1.04	1.4	1.19	1.03	1.1	1	1.06	1.07
0.949	1.08	1.04	1.08	1.05	1.04	3.15	1.53	0.95	1.05	1.7	1.15	1.2	1.12	1.12	0.962	1.13	1.25	1.22	1.07	1.04	1	1.15	1.59	1.1	1.41	1.51	1.03	3.99	6.26	2.08	3.61	1.24	1.06	3.4	1.2	1	1.05	1.05	1.35	1.18	1.1	1.07	1.04	1.01	1.06	1.15	1.23	1.07	2
1.37	1.02	1.08	1.1	1.03	1.07	1.15	1.12	0.967	1.52	1.42	1.12	1.17	1.08	1.17	1	1.1	1.2	1.32	1.05	0.984	1.71	1.02	1.97	1.02	1.24	1.06	1.54	1.13	1.11	4.95	1.11	2.76	0.999	1.05	1.04	1.02	1.1	1.1	1.17	1.03	1.03	1.21	1.44	1.02	1.06	1.09	1.12	1.18	1.22
1.2	0.983	1.07	1.07	1.1	1.25	1.07	1.65	1.08	1.15	1.2	1.48	1.1	1.1	1.4	0.906	1.02	1.08	1.35	1.03	1.56	1.63	3.33	3.23	0.992	1.24	1.05	1.07	1.33	1.07	3.44	1.09	1.05	1.02	1.03	2.95	1.04	1.89	1.47	1.16	1.04	1.05	1.02	1.07	0.968	1.05	1.06	1.13	1.01	2.94
1.07	1.02	1.4	1.07	1.01	12.7	0.967	0.966	1.5	1.12	1.47	1.08	1.06	1.08	1.78	1.03	1.13	1.02	1.12	1.08	1.93	1.34	5.46	1.1	1.06	1.01	1.09	1	1.01	1.38	1.48	1.28	1.01	1.01	0.999	1.12	1.03	3.35	1.18	1.16	1	1	1.07	1.04	1.04	1.06	1.04	1.24	1.05	1.05
1.02	0.966	1.07	1.03	1.09	0.96	1.15	1.05	1.12	1.2	1.57	1.22	1.04	1.18	1.22	1	1.17	1.15	1.7	1.08	1.38	1.54	1.39	1.86	1.59	1.5	1.06	1.01	1.04	1.37	3.17	1.09	1.35	1.04	1.07	1.1	1.02	1.05	1.27	1.19	2.11	0.975	1.18	1.03	1.02	1.22	1.1	1.21	1.02	1.03
1.08	1.02	1.03	0.967	0.923	1.15	1.3	1.33	1.41	6.62	1.82	1.07	1.16	1.27	1.22	1	1.07	1.2	1.3	1.03	1.33	1.05	1.66	2.89	1.06	1.06	1.08	1.5	1.16	1.25	1.49	1.05	1.05	0.993	1.03	1.13	1.15	1.01	1.5	1.18	1.05	1.1	1.07	1.34	1.05	1.1	1.03	1.06	1.03	1.07
0.968	1.03	1.07	1.01	1.03	0.983	1	1.35	1	17.3	1.55	1.18	1.1	1.23	1.18	1.01	1.1	1.05	3.42	1.23	1.03	1.05	1.4	1.42	1.01	1.02	1.08	1.08	4.38	1.77	1.49	1.02	1.01	1.01	1.02	1.08	1.22	1.09	1.14	1.13	1.03	1.06	1.2	1.02	1.06	1.06	1.05	1.18	1.05	0.984
1.07	4.8	1.35	5.05	0.918	1.24	1.05	2.57	1.08	6.6	1.2	1.15	1.1	1.08	1.28	0.972	1.07	4.73	1.15	8.89	0.983	1.47	2.19	1.51	1.35	1.1	1.55	1.02	1.03	4.87	6.69	1.01	1.03	1	3.58	1.41	1.01	1.05	1.09	1.21	1.25	1.08	1.02	1.01	1.02	1.03	1.03	1.13	1.13	1.17
1.27	0.981	1.1	1.12	0.983	0.999	1.22	1.43	4.85	1.11	1.3	1.08	1.02	1.18	1.22	1	0.952	1.15	1.5	1.15	1.02	1.53	2.69	1	1.05	1.01	1.48	1.48	1.01	1.32	5.46	1.03	3.32	1	1.04	1.32	0.978	1.03	1.44	1.19	1.04	1.03	2.83	1.1	1.03	1.09	1.11	1.07	1.04	1.11
0.983	1.33	1.06	1.68	0.967	1.08	1.02	1.05	0.971	1.43	1.32	1.1	1.42	1.27	1.18	1	1.13	1.15	1.28	1.15	1.06	1.5	2.04	1.77	0.991	0.99	1.04	1.5	1.02	0.991	1.57	1.26	1.09	1.1	1.03	1	1.02	1.11	1.13	1.14	1.01	1.54	1.16	1.45	1.05	1.18	1.09	1.06	1.13	1.06
0.969	1.36	1.2	1.57	1.08	1.05	0.935	4.15	1.02	1.15	1.22	1.02	1.08	1.23	1.2	1.02	1.13	1.05	1.15	1.08	1.03	1.05	2.75	4.03	1.51	1.03	1.03	1.03	1.14	1.14	3.74	1.05	1.03	2.58	1.05	1.04	0.99	1.08	1.34	1.1	1.03	1.01	1.09	1.23	1.14	1.02	1.08	2.42	1.45	1.09
1.1	5.32	0.983	1.37	1	2.95	2.12	1.02	1.77	1.02	1.17	1.13	1.07	1.07	1.3	1.03	1.37	1.09	1.05	1.15	1.03	1.03	2.12	6.03	1	6.82	1.07	1.46	1.24	1.12	2.62	1.08	1.18	1.02	1.04	1.01	1.04	1.01	1.19	1.08	1.27	1.23	1	0.999	1.07	1.02	1.05	5.42	1.05	1.04
1.02	1	1.2	1.13	1.03	5.55	0.968	2.72	3.75	0.965	9.12	1.13	1	1.03	1.42	1	1.57	1.1	1.05	1.13	0.993	1.54	10.3	1.09	1.04	6.7	1.06	1.03	1.08	1.07	1.51	1.09	3.96	1.03	1.06	1.02	1.03	1.05	1.32	1.1	0.977	1.02	1.52	1.02	1.06	1.1	1.2	1.46	1.1	1.1
1.22	0.953	1.4	7.17	0.969	1.01	0.999	1.02	1.14	1.02	1.25	1.07	1.07	1.07	1.32	1	10.7	1.28	1.48	1.15	1.01	1.06	1.25	1.04	1.01	1.04	1.04	1.05	1.03	1.43	1.14	1.13	1.06	0.999	2.1	1.01	1.02	1.02	1.14	1.05	1.05	1.15	1.05	1.17	1.02	1.58	1.05	1.9	1.06	1.04
1	1.78	1.28	1.43	1.01	1.08	1.07	1.32	0.965	1.17	7.34	1.07	1.07	0.983	1.23	1.57	1.2	1.25	1.23	1.24	1.04	22	1.67	1.11	1.03	1.07	1.52	1.49	0.975	1.16	2.13	0.968	1.5	1.01	1.35	1.49	1.99	1.12	1.64	1.21	1.05	1.07	1.07	1.86	1.06	1.18	1.59	1.79	1.09	1.04
1.05	3.7	1.2	1.21	1.01	1.05	1.23	1.3	0.982	1.19	1.18	1.12	1.23	1.02	1.23	1.07	1.22	1.18	1.15	9.26	1.06	1.55	1.78	2.07	1.06	1.15	1.03	1.14	1.43	1.11	1.23	3.43	1.26	1.18	1.73	1.1	3.18	1.1	1.36	1.06	1.23	1.05	1.04	1.23	1.02	1.02	1.26	1.14	1	1.04
1.37	0.952	2.78	1.01	0.992	6.23	0.933	1.49	1.03	1.33	13.7	1.15	4.03	1.68	1.82	0.931	1.13	1.13	1.26	1.71	1.06	1.01	1.2	7.82	1.32	1.02	1.18	1.08	4.98	1.1	3.48	4.29	1.34	0.969	1.56	1.11	1.01	1.02	1.44	1.13	1.02	1.02	1.07	6.08	1.1	1.1	1.08	1.2	1.06	1.65
0.967	0.949	0.966	0.879	1.27	0.955	1.18	1.75	0.969	8.44	1.23	1.13	1.03	1.02	1.3	1.04	1.28	1.23	1.15	1.15	1.55	1.94	1.58	1.05	1.11	1.74	1.01	1.09	1.05	1.01	1.16	1.06	1.05	0.983	2.04	1.16	1.15	0.968	1.39	1.16	1.01	1.04	1.05	1.03	1.13	1.06	1.06	1.18	1.22	4
0.896	1	1.01	1.29	1.03	1.28	1.42	1.17	1.13	1	1.22	1.04	1.18	1.02	1.25	1.1	1.28	1.02	1.2	1.13	1.05	1.49	1.44	1	1.48	1.05	6.09	1.06	1	1.14	1.1	1.05	1.02	1.62	6.13	1.06	1.01	1.14	1.56	1.1	0.977	1.05	1.18	0.992	1.22	0.992	1.05	1.03	1.07	1.02
1.1	0.966	1	1	1.07	5.4	0.966	1.37	1.07	1.05	1.23	1.1	0.916	1.05	1.22	1.03	9.44	1.3	1.41	1.08	1.55	1.32	4.92	1.03	1.06	1.54	1.03	1.06	1.04	1.05	1.07	1.37	3.58	1.05	1.01	1.02	1.03	1.05	1.2	1.2	0.966	1.03	1.11	0.991	1.13	1.07	1.15	1.01	1.02	1.01
1.02	1.12	3.7	0.914	7.59	1.42	0.985	2.08	1.15	1.22	1.79	1.07	1.07	1.07	1.35	1.52	1.17	1.13	1.15	1.65	1.19	1.51	2.3	2.83	1.63	0.992	1.53	1.03	1.11	1.1	1.31	1.68	1.33	1.07	1.06	1.02	1.58	1.07	1.59	1.04	1.07	1.04	1.04	1.02	1.13	1.13	1.06	1.14	1.15	0.976
0.969	0.949	1.01	0.97	1.18	1.22	1.72	1.2	1.05	1.87	1.35	1.1	1.1	1.05	1.37	1.08	1.2	1.27	1.23	1.12	1.34	1.11	3.09	1.12	1.47	1.04	1.03	1.51	1.01	1.18	1.14	1.03	1.01	1.01	1.74	1.1	0.993	1.07	1.66	1.14	1.06	0.994	1.06	1	1.06	1.23	1.15	1.04	1.06	1.38
1	1	1.06	1.08	1.17	1	0.951	1.05	1.03	1.32	1.25	1.18	1.13	0.983	1.23	1.15	1.07	1.3	1.12	1.13	1.06	1.15	1.86	1.09	1.09	1.09	1.15	1.42	1.03	1.04	1.11	1.05	1.1	1.01	1.06	1.1	3.91	1.24	1.1	1	1.06	1.05	1.15	1	1.43	1.03	1.09	1.01	1.1	1.03
1.05	0.999	1.03	0.965	0.983	3.08	0.883	1.28	3.78	1.3	1.07	1.13	1.17	1.07	1.42	1.12	1.1	1.07	1.22	1.1	4.45	1.05	13	1.18	1.03	1.51	1.04	1.06	1.07	1.07	1.19	1.06	1.06	2.82	1.06	1.02	1	1.04	1.03	0.975	1.02	1.59	1.03	1	1.09	1.05	1.3	1.02	1.19	0.975
1.2	0.968	1	2.52	1.1	0.957	0.982	1.13	0.97	1.25	1.08	1.1	0.916	0.967	1.23	1.05	1.07	1.18	1.28	1.08	1.09	4.47	1.15	1.69	1.05	5.02	1.04	1.03	1.02	1.03	1.14	3.2	1.22	1.23	2.77	1.09	0.98	1.16	1.06	1.44	1.06	1.02	1.02	1.01	1.1	1.1	1.07	0.993	1.07	1.97
0.951	1.12	0.998	0.968	1.06	1.22	1	1.93	1.05	4.42	1	1.18	1.45	1	1.89	1.01	1.22	1.25	1.27	1.08	1.06	1.01	2.54	1.26	1.09	1.19	1.04	1.04	1.01	1.19	4.36	2.33	1.01	1.01	1.18	1.4	1.23	1.14	1.22	1.07	1.05	1.02	1.27	1.06	1.05	1.06	1.07	1.05	1.08	0.975
0.932	1.03	0.946	0.964	1.04	0.983	1.07	1.2	1.05	1.15	1.12	1.03	1.42	0.949	1.37	1.04	1.1	1.33	1.37	1.07	1.11	1.48	2.08	1.13	1.1	1.02	1.43	1.05	4.37	1.09	1.35	1.18	1.01	1.05	1.45	1.11	1.69	1.12	1.01	1.02	1	1.01	1.06	0.998	1.07	1.11	1.58	1.02	1.05	0.992
1.1	1.97	0.955	0.983	1.05	1.16	1.07	0.983	0.966	1.04	1	1	1.15	0.966	1.35	1.13	1.17	1.29	4.72	1.08	1.06	0.998	1.32	1.43	1.11	1.15	1.47	1.06	1.26	1.05	1.14	5.06	3.08	1.05	2.69	1.06	1.08	1.2	3.86	1.02	1.11	1.26	1.02	1.4	1.05	1.06	1.09	1.02	1.22	0.985
0.951	0.933	1.62	0.919	1.03	0.952	0.95	1.05	1.03	8.69	1.13	1.45	1.88	1.33	1.13	0.917	1.67	1.23	4.75	1.08	1.15	1	2.72	1.16	1.04	1.24	1.03	1.02	0.993	1.32	1.37	2.82	1.02	1.04	1.09	1.25	1.08	1.06	1.08	1.02	1.04	0.999	0.992	1.14	1.03	1.12	1.11	1	1.05	0.991
0.95	1.05	0.983	0.981	1.2	1.02	0.917	1.02	1.03	5.25	1.1	1.87	1.44	1.08	1.27	1.02	1.08	1.13	1.11	1.05	1.14	1.74	1.06	1.07	1.38	1.16	1.03	1.05	1.01	1.06	1.33	1.14	1.32	1.11	15	1.16	1.43	1.56	1.18	1.19	1.84	1.09	0.968	1.05	1.02	1.06	1.66	0.976	1.17	2.17
0.897	0.9	1.08	1.6	1.1	1	1.15	1	0.983	1	1.73	1.3	1.6	1.05	1.22	1.11	1.25	1.03	1.08	1	1.11	1.04	1.4	1.13	1.03	1.03	1.02	1.02	1.4	1.09	1.59	3.05	1.1	1.68	0.976	1.1	1.14	1.16	2.19	1.07	1.13	1.06	1.42	1.05	1.1	1.09	1.4	1.02	1.02	0.984
0.935	1.02	1.08	1	1.05	1.08	1.1	0.949	0.984	1.09	1	1.02	1.03	1.08	1.52	1.03	1.12	1.12	1.03	1.13	1.03	1.18	1.08	3.02	1.01	1.06	1.44	1.02	1.28	1.7	4.73	1.26	1.04	1	16.7	1.11	1.01	0.991	1.85	1.04	1.57	1.48	1.05	1.07	1.1	1.05	1.08	1.14	1.1	1.02
4.35	3.24	1.03	0.983	1.2	1	1.1	0.999	0.965	1.06	1	1	1.2	1.62	1.33	0.95	1.05	7.79	1.1	1.1	1.05	1.06	1.06	1.32	1.04	1.02	1.05	1.04	1.48	1.12	4.54	2.39	1.06	1.02	1.12	1.04	1.18	0.992	3.46	1.05	1.19	1.29	1.05	1.05	1.11	1.14	1.08	1.6	1.09	1.46
0.92	0.979	1.15	1.53	3.63	1.03	1.17	1.02	1.1	1.28	1	1.62	1.18	1.08	1.45	1.07	1.4	1.63	1.05	1.1	1.77	1.03	1.11	1.58	1.51	1.09	1.47	1.51	0.983	0.991	1.75	1.61	1.75	1.32	2.01	1.07	1.1	0.992	1.3	1.06	1.04	1.03	1.03	0.992	1.31	1.27	1.03	1.36	1.08	1.02
5.1	0.969	1.03	1.65	1.07	1.1	1.08	3	0.965	1.05	1.08	1.25	1.13	11.1	1.27	1.05	1.18	2.15	1.01	1.12	1.04	1.67	3.74	1.69	1.39	1.8	1.06	1.06	1.38	5.13	2.64	1.3	1.12	1.05	18.8	0.984	1.19	1.02	1.06	1.1	1.06	1	0.975	1.39	1.14	1.1	1.78	0.984	1.18	1.02
0.95	1.22	1	0.982	1.05	3.47	1.77	0.901	1	1.12	1.1	1.08	1.18	2.06	1.01	1.03	1.08	1.08	1.06	1.23	1.03	1.14	1.14	1.16	1.06	12.4	1.02	1.46	1.46	1.24	1.18	1.34	1.06	1.04	1.32	1.06	1.02	1.34	1.12	1.08	1.02	1.03	1.36	1.14	1.2	1.05	1.16	0.984	1.13	1.04
0.917	0.984	1	0.898	2.22	1.05	1.37	0.985	1.03	1	1.1	1.07	0.95	1.27	1.39	0.996	1.03	1.1	1.28	1.05	1.75	1.03	1.09	1.06	1.06	1.01	0.991	1.19	1.01	1.06	1.29	1.85	1.03	1.03	1.2	1.03	1.1	1.06	1.09	1.39	1.01	1.47	1.23	1.1	1.18	1.2	1.84	1.38	1.07	1.01
0.933	1.53	2.2	1.07	1.03	1.45	1.42	0.983	2.51	1.78	1.22	1.18	1	2.5	1.42	1.01	1.05	1.12	1.01	1.07	1.06	1.1	1.12	1.03	1.06	1.44	1.01	1.41	6.08	1.03	1.27	1.45	1.07	1.02	1.15	1.04	1.11	1.61	1.08	1.08	1.08	1.07	1.01	1.25	1.1	1.5	1.83	0.992	1.05	0.992
0.885	3.45	1.52	1.22	1.3	1.27	1.8	2.62	1.01	1	1.17	1.25	0.983	1.1	1.78	0.991	1.25	1.1	1.07	1.12	1.58	1.02	1.06	1.82	1.04	1.63	1.02	0.984	1.11	1	5.84	1.22	1.15	1.15	1.18	1.1	1.26	1.08	1.15	1.1	1.49	1.02	1.05	1.2	1.17	1.03	1.32	1	1.05	1.04
2.92	1.57	1.01	4.43	1.1	1.12	1.03	1	1.08	1.37	1.27	1.13	1.28	1.25	1.22	1	1.17	1.09	1.03	1.07	1.06	1	4.65	1.06	1.04	1.45	1.06	1.47	3.52	1.01	1.14	1.73	1.13	1.63	1.24	1.25	1.17	1.09	1.09	1.09	2.82	1	1.05	1.06	1.29	1.06	0.984	1.02	1.22	1
1.42	1.38	6.56	1.12	1.05	1.08	1.05	5.11	0.933	2.03	1.12	1.17	1.13	1.1	1.48	0.984	1.13	1.12	1.04	1.13	1.08	1.02	1.33	1.82	4.24	1.02	1.43	1.04	1.16	1.39	6.35	1.56	1.04	1.08	1.1	1.09	1.09	1.01	1.07	1.19	1.17	1.51	1.11	1.45	1.13	1.24	1.39	1.02	1.07	1.07
0.984	1.07	1	6.18	7.02	1.05	0.949	0.969	0.951	1	1.38	1.12	1.12	1.09	1.2	1.05	1.17	1.06	1.05	1.13	1.06	1.03	1.17	12.6	1.44	1.01	1.05	1.06	1.27	1.17	1.77	1.6	0.999	1.33	1.49	1.05	1.06	1.01	1.11	1.17	1.11	1.02	1.07	1.12	1.13	1.02	1.13	1.22	0.999	1.1
4.63	1.65	1.01	0.983	1.38	1.02	1	1.1	1	1.04	1.18	1.07	1.1	1.22	1.32	1.42	1.12	1.07	1.25	1.13	1.04	0.976	1.1	1.12	1.03	1.41	1.98	1.18	1.06	1.01	1.77	1.14	0.992	1.03	1.1	1.06	1.1	1.23	1.06	1.06	10.7	1.05	0.999	1.22	1.08	1.06	1.1	1.04	1.1	1.16
0.917	1.37	0.982	0.967	1.18	1.07	1.2	1	1.06	1.07	1.15	1.07	1.09	1.03	1.18	1.07	1.09	1.22	1.12	1.18	1.08	1.21	1.8	1.18	1.45	0.975	4.04	1.05	1.01	1.19	1.58	1.18	2.64	1.04	1.15	1.05	1.1	1.14	3.95	1.19	1.05	1	1.04	1.1	1.21	1.2	1.08	1.04	0.984	1.07
1.12	1.47	1.03	1	3.99	3.85	1.25	1.4	1	1.13	1.18	1.05	1.12	1.07	1.2	1.17	1.08	1.07	1.08	1.12	1.61	1.06	5.49	1.06	1.07	5.22	1.12	1.17	1.01	1	1.42	1.02	1.21	1.02	1.43	1.01	1.1	1.32	1.11	1.09	0.953	1.02	1.2	1.1	1	1.54	1.07	1.02	1.02	1
1.05	1.07	1.01	1.27	5.81	1.25	1	1.1	3.05	1.43	1.14	1.33	1.07	1.6	1.23	1.75	1.13	1.15	1.03	1.18	1.13	1.02	1.44	1.1	1.45	1.04	1.11	1.11	1.05	1.01	2.13	1.03	1.1	1.1	1.36	1.1	1.07	1.06	1.06	1.06	0.968	1.03	1.06	1.2	1.18	1.09	1.07	1.02	1.1	1.03
1.84	0.999	0.999	3.37	1.16	1.05	1.08	2.42	1	5.57	1.38	1.08	1.19	1.47	1.18	1.52	1.15	1.08	1.42	1.08	1.03	1.09	1.2	1.14	1.03	3.33	1.05	1.07	3.28	1.09	5.33	1.85	1.02	1.06	1.72	1.06	1.02	0.994	1.05	1.07	0.952	1	1.03	1.03	1.1	1.1	1.1	1.16	1.06	1.01
1.13	2.9	0.982	1.01	5.93	1	1.03	0.968	1	1.5	1.27	1.1	1.08	1.14	1.23	2.15	1.05	1.12	1.13	0.93	1.06	1.1	1.32	1.07	3.98	1.06	1.05	1.02	5.4	1.06	2.86	1.49	1.24	1.02	4.18	1.07	3.72	1.59	1.06	1.34	1.14	1.38	1.05	38.2	1.12	1.01	1.11	1.03	1.17	1.06
0.999	0.984	0.966	0.97	1.13	1.05	1.27	1	0.949	1.07	1.18	1.05	1.25	1.12	1.48	1.23	1.07	1.1	1.25	1.09	1.1	1.07	1.4	2.14	1.01	1.07	5.07	1.02	0.992	1.07	2.05	1.07	1.31	1.06	1.22	1.1	1.01	1.22	1.22	0.968	1.7	1.07	1.03	1.09	1.16	1.05	1.24	1.06	1.1	1.21
0.983	0.901	0.901	1.12	1.42	1	1.14	1.01	0.952	1.08	1.22	0.985	1.08	1.1	1.42	1.07	1.05	1.11	2.26	1.01	1.04	1.14	1.25	1.07	1.47	1.02	1	1.06	4.72	1.2	1.52	1.07	1.55	1.02	1.71	1.07	1.01	1.58	1.16	1.02	1.06	1	1.04	1.02	1.07	1.03	1.18	1.06	1.24	1.06
1	0.968	1.05	0.984	3.94	3.84	1.15	0.966	0.886	1.17	1.15	1.05	2.07	1.13	1.23	1.08	1.14	1.09	3.69	1.01	1.56	1.15	1.21	8.15	1.52	0.968	1.02	1.69	1.3	1.09	4.49	2.49	1.02	1.02	1.49	1.22	1.03	1.38	1.04	1.08	1.03	1.02	1.06	1.06	1.09	1.07	1.63	1.22	1.05	1.24
1.17	0.983	1.15	1.03	1.53	0.998	1.08	1.53	1.35	1.3	1.15	0.936	1.12	5.38	1.17	1.08	1.05	1.13	1.1	1.09	1.59	1.58	1.13	1.02	1.04	0.984	1.02	1.09	1.29	4.69	1.14	1.04	1.08	0.993	1.26	0.984	2.68	1.13	3.35	1.07	1.24	1.02	1.04	1.02	1.09	1.16	1.03	1.48	1.07	1.02
0.933	0.983	7.27	1.42	5.29	1.03	0.953	1.48	1.78	1.12	1.12	1.5	1.37	1.5	1.17	1.03	1.1	1.07	1.13	1.07	1.04	1.11	1.3	1.01	1.13	1.45	1.55	1.43	0.993	0.992	1.31	1.33	1.08	0.968	1.58	1.17	1.05	1.51	1.04	1.07	1.02	1.09	1.1	1.01	1.02	1.26	1.04	1.06	1.02	1.46
0.967	1.02	0.924	1.01	1.13	1.54	1.12	1.05	3.52	1.15	1.2	1.05	1.1	1.25	1.15	1.1	1.02	1.1	0.984	1.57	1.52	1.51	1.94	1.02	1.08	1	1.03	1.06	1.33	1.41	1.06	1.07	1.2	1.38	1.85	1.09	1.02	2.03	1.04	1.01	0.984	1.14	1.62	0.993	1.12	1.22	1.06	1.12	1.04	1.06
1	1.38	0.962	1.07	1.03	1.2	0.917	1.45	1.21	1.07	1.17	1.1	1.02	1.22	1.27	1.07	1.07	1.1	1.42	1.17	1.07	1.65	4	4.78	3.35	1.61	1.11	1.1	0.984	1.03	1.09	1.09	1.18	1.03	1.65	1.01	1.68	1.1	1.85	1.06	0.991	1.06	1.03	0.999	1.06	1.13	1.05	1.08	1.17	1.1
1.3	0.984	1.01	1.05	1.07	1.27	1.53	1.48	0.984	1.5	1.35	1.06	0.887	1.08	1.22	1	1.13	1.17	1.18	1.25	1.7	1.08	1.25	1.72	1.06	1	1.02	1.08	1.45	1.01	4.01	1.18	1.04	1.02	1.41	1.22	1.06	1.05	1.1	1.09	0.993	1.1	1.03	1	1.12	1.02	1.11	1.13	1.02	1.1
0.983	0.965	0.99	4.47	1.05	1.01	1.03	1.59	0.952	1.11	1.17	1.05	0.915	1.08	1.27	1.02	1.03	1.08	1.03	1.15	1.67	1.03	1.2	0.992	1.44	4.13	1.49	1.08	1.39	2.07	1.28	1.38	1.06	0.991	1.33	1.26	1.02	2.29	1.18	1.21	1.57	1.05	1.01	1.39	1.01	1.1	1.03	1.05	1.02	1.2
1.02	0.984	1.35	1.08	1.45	1.2	1.05	1.05	0.887	1.13	1.03	1.08	1.58	1.12	1.15	1.02	1.07	1.07	1.07	1.17	1.06	1.8	1.62	1.44	1.46	1.44	1.48	1.06	4.33	1.03	2.22	1.37	1.11	1	1.55	1.15	0.951	2.22	1.06	1	1.01	1.13	1.02	1.16	1.25	1.06	1.13	1.03	1.06	1.02
0.983	0.983	1	1	2.22	1.03	0.969	0.932	1.68	1.6	1.17	1.05	1.12	1.1	1.12	1.02	1.08	1.18	0.984	1.13	1.82	1.02	1.26	3.38	1.05	1.04	7.16	1.55	0.993	1.2	4.11	1.25	1.07	1.23	6.48	1.09	3.15	1.05	1.1	0.967	0.984	1.2	1.05	1.01	1.05	1.08	1.1	1.23	1.04	1.42
1	1.02	1	1.2	2.07	1.16	1.72	1.6	0.984	1.32	1.15	0.983	1	1.08	1.13	1.05	1.25	1.05	0.932	1.09	5.16	1.02	1.22	1.37	1.43	1.04	1.04	1.03	1.3	1.14	4.29	1.1	1.04	1.17	1.26	1.1	1.13	1.51	1.1	1.02	1.01	1.04	1.02	1.07	1.06	1.05	1.38	1.13	1.06	1.03
2.55	1.01	1.08	0.887	1.45	1	1.05	1.05	2.72	0.98	1.15	0.917	1.05	1.03	1.15	0.948	1.07	1.22	1.32	1.12	1.02	1.02	1.17	1.64	1.17	1.01	1.35	1.2	1.32	1.04	3.16	1.44	1.07	0.984	1.3	1.01	1.08	1.05	1.32	1.02	0.991	1.05	1.43	1.07	1.03	1.06	1.06	1.07	1.47	1.02
0.915	1	0.95	0.961	1.15	1.03	1.02	1.3	1	1.01	1.12	0.899	1.23	1.15	1.1	0.97	1.07	1.15	1.23	1.18	1.22	0.976	1.17	0.992	1.08	0.984	1.05	1.31	1.02	1.11	2.11	1.15	4.73	0.999	1.24	1.24	1.06	1.18	1.09	2.7	1.58	1.43	0.985	0.968	1.08	1.02	1.01	0.983	1.14	1.04
0.951	0.968	4.37	4.18	4.82	1.05	2.35	1.03	2.25	1.03	1.07	0.919	1.13	1.42	1.2	1	1.03	1.1	1.07	1.17	1.12	3.87	1.2	1.44	3.28	1.42	1.19	1.04	0.985	1.02	2.45	1.37	1.02	1.42	1.32	1.14	1.06	1.06	1.82	1.17	1.18	1.1	1.05	0.984	1.07	1.09	1.04	0.976	1.08	1.02
1.05	1.27	1.05	0.984	1.17	1.12	0.967	1	1.27	1.02	1.17	1.03	1.3	1.73	1.21	1.08	1.28	1.02	1.01	1.15	1.02	1.02	3.06	3.4	1.44	0.984	1.04	1.21	0.993	1.02	5.54	2.17	1.05	1.1	1.25	1.1	1.15	1.02	1.09	1.06	1.33	1.07	1.03	1.02	1.25	1.2	1.08	1.05	1.07	0.992
1.15	0.899	1.05	0.968	1.45	1.02	1.02	3.28	1.05	4.84	1.11	1.35	1.48	1.28	1.17	1.07	1.22	1.12	0.959	1.17	1.09	1.34	6.89	1.08	1.47	1.45	1.52	1.26	1.17	1.01	3.56	1.18	0.953	1.14	1.22	0.992	3.08	1.14	1.63	1.09	1.1	1.06	1.04	0.984	1.09	1.42	1.16	1.04	1.06	1.14
0.966	0.935	0.982	1	2.13	1.07	1.07	1.08	1.02	0.981	1	0.983	0.97	1.17	1.22	13.4	1.07	1.15	1.51	1.15	1.06	1.03	1.06	4.04	1.05	1.04	1.56	1.09	0.983	1.26	2.85	1.6	1.75	1.42	1.28	1.14	1.04	1.08	1.2	1.16	1.08	1.05	1.01	1.53	1.13	1.01	1.29	1.03	1.05	1
0.984	4.43	1.92	0.897	1.3	1.03	1.07	2.1	0.916	3.6	1.18	0.967	0.932	1.18	1.23	1.25	1.08	1.03	1.12	1.14	1.01	1.06	1.85	1	1.02	1.07	1.12	1.47	1.08	1.14	3.42	2.42	0.984	1.73	1.29	1.13	1.06	1.09	1.01	1.09	1.06	1.68	1.02	1.35	1.06	1.06	1.18	1.06	1.02	1.03
0.966	1.4	0.95	0.919	1.13	1.02	0.984	1.78	1.02	1.2	1.02	0.933	1.02	1.2	1.1	1.07	1.09	1.05	1.23	1.1	1.04	1.14	1.34	1.03	1.51	4.05	1.03	1.16	1.09	1.02	3.32	1.17	1.06	1.42	1.38	1.05	1.07	1.02	1.13	1.06	1.56	1.06	1.01	1.04	0.991	1.06	1.12	1.06	1	1.05
1.04	1.35	2.08	0.931	2.1	1.27	3.68	1.02	0.982	1.3	1.38	1.03	1.03	1.45	1.15	1.07	1.57	1.09	1.25	1.28	1.02	1.03	3.96	1.24	1.11	1.5	1.57	1.02	8.75	0.993	1.58	4.22	1.18	0.992	1.24	1.11	1.11	1.19	1.08	1.16	1.07	1.06	0.992	0.976	1.17	1.02	1.01	1.13	1.04	1.01
1.06	1.3	1.2	0.952	5.62	0.984	1.02	1	1	1.37	0.984	1	0.984	1.21	1.08	7.85	1.1	1.08	1.22	9.42	1.02	1.65	2.54	1.02	1.02	1.46	3.67	5.49	0.992	1.09	2.3	1.19	1.06	1.01	1.48	1.15	1.03	1.67	1.09	1.02	1.28	1.21	1.02	1.03	1.02	1.45	1.16	1.03	1.08	1.05
0.935	0.964	21.7	1.15	1.05	0.998	1.02	0.983	1	1.25	2.1	1.03	1.38	1.07	1.13	1.01	1.08	1.07	1.03	1.18	2.6	1.06	2.66	1.47	1.48	1.51	1.14	1.01	1.37	1.08	1.54	1.25	0.984	1.02	1.38	1.06	1.02	1.14	1.11	1.19	1.27	1.02	0.976	1.05	1.07	1.03	1.49	1.08	1.03	0.992
1.06	0.986	1.03	1.42	1.42	0.97	1.12	0.949	1.02	1.62	1.4	1.15	1.63	1.37	1.13	1.05	1.02	1.32	0.986	1.22	1.07	1.04	3.88	1.69	1.49	0.96	1.47	1.02	1.01	1.06	4.84	1.15	1.02	1.06	1.65	1.06	1.03	1.06	1.07	1.31	1.05	1.06	1.05	1.02	1.02	1.01	1.06	1.15	1.07	1.05
2.54	0.984	5.3	1	1.29	0.983	1.85	0.985	1.08	1.05	1.62	1.08	1.48	1.15	1.38	1.08	1.03	1.15	1.01	1.14	1.04	1.31	2.49	1.12	1.33	1.38	1.52	1.54	0.98	1.01	2.07	1.06	1.01	1.7	1.29	1.06	1.05	1.06	1.26	1.17	1.01	1.03	1.86	0.984	1.08	0.992	1.02	1.03	0.977	0.999
1.37	0.884	0.982	2.45	1.23	4.42	1.1	0.984	1.88	1.4	1.32	1.03	1.27	1.22	1.03	1.03	1.27	1.2	1.19	1.23	1.02	1.04	2.33	1.64	1.22	1.01	1.58	1.16	1.01	1.06	5.34	1.29	1.71	0.951	1.33	1.33	1.9	1.01	1.14	1.16	1.03	1.02	1.23	1.02	1.34	1.1	1.17	1.11	1.03	1.01
0.967	0.984	1.07	0.979	1.37	0.98	1.47	0.948	1.03	0.935	1.18	0.968	1.15	1.13	1.1	1.1	1.1	1.32	1.3	1.25	1.56	1.46	3.59	2.08	1.22	1.02	1.03	1.05	1.45	1.1	3.58	3.04	1.76	1.09	1.4	1.03	1.33	1.2	1.29	1.12	1.18	2.81	1.04	1.06	1.05	1.11	1.06	1.08	1.09	1.47
0.965	1.42	0.948	0.931	1.25	1.07	2.13	1.45	1.02	1.32	0.914	1.06	1.27	1.15	1.15	1.08	1.22	1.25	1.27	1.22	1.3	1.11	1.06	1.33	1.06	0.984	1.06	1.01	1.33	4.8	5.86	1.27	1.07	1.06	1.22	1.07	1.03	1.45	1.14	1.02	1.04	2.28	1.04	1	1.14	1.1	1.07	0.991	0.992	1.01
1.28	1	1.04	0.951	1.13	1.22	3.4	0.968	1.08	1.3	1.7	1.81	1.17	1.67	1.22	1.12	1.18	1.22	1.12	1.25	3.94	1.03	1	1.3	1.03	1.06	1.01	1.5	1.34	1.06	1.1	1.14	1.67	1.05	1.21	1.12	1.1	1.16	1.11	1.15	1.22	1.08	1.03	1.04	1.11	1.23	1.19	1.05	1.12	1.02
0.934	1.07	3.12	0.964	1.12	1.05	1.02	3.22	1.12	1.55	1.28	1.15	1.7	1.25	1.93	1.15	1.32	1.22	1.03	1.25	1.06	1.15	1.12	1.11	1.07	3.65	1.46	1.06	1.03	0.984	2.16	1.18	1.16	1.03	1.36	1.07	1.93	1.73	1.1	1.19	1.31	1.51	1.01	0.992	1.1	1.06	1.1	1.21	1.06	1.02
1.27	0.983	0.965	1.1	1.27	1.02	1	1.41	1.03	2.34	1.43	1.07	1.02	1.61	1.17	1.05	1.23	1.32	1.03	1.29	1.1	1.06	1.03	1.11	1.05	0.977	1.45	1.06	1.06	1.01	7.42	1.37	1.15	0.96	1.22	1.03	1.23	1.6	1.26	1.14	1.03	1.62	1.05	1	1.1	1.03	1.18	1.41	1.03	1.46
1.2	0.951	0.979	1.01	1.03	1.05	1.02	1.07	1.63	1.98	1.22	0.935	1.33	1.63	1.28	1.08	1.05	1.13	1.01	1.2	1.09	1.04	1.74	1.18	1.43	1.47	1.12	1.08	3.74	1.02	1.37	3.15	1.1	1.02	4	1.06	1.1	1.09	1.23	1.12	1.99	1.05	1.03	0.959	1.07	1.5	1.08	1.05	1.02	1.1
1.22	0.917	1.05	0.971	1.19	1.03	1.8	1.15	1.47	1.75	7.9	0.916	1.4	1.27	1.8	1.01	1.12	1.2	2.2	1.27	1.14	1.03	1.76	1.18	0.991	1.02	1.07	1.59	4.5	1.08	3.52	1.12	0.994	1.01	1.51	1.1	2.52	1.33	1.22	0.999	1.01	3.67	0.983	1.03	1.06	1.02	1.06	1.02	0.977	1.09
1.18	1.3	4.48	1	0.984	0.933	5.24	1.55	1.03	2.53	1.28	1.05	1	1.23	1.88	1.01	1.07	1.22	4.27	1.05	1.07	1.07	0.983	1.23	1.03	0.96	1.03	1.05	1.02	1.01	2.58	1.59	1.1	1.02	66.2	1.38	1.08	1.06	1.17	1.04	1.46	1.58	1.04	0.975	1.06	1.21	1.1	1.15	1.5	1.04
0.951	0.917	0.998	1.8	1.1	1.02	1.07	0.949	1.05	1.6	1.27	0.918	1.17	1.07	1.25	1.01	1.05	1.17	1.14	1.22	1.61	1.06	1.06	1.2	1.55	0.984	1.54	1.08	1.36	1.07	6.5	3	0.991	0.984	2.72	1.01	1.12	1.04	1.1	1.3	1.02	1.2	1.02	1.02	1.14	1.22	1.06	1.47	1.13	1.06
0.884	0.983	0.964	4.42	3.33	0.984	0.95	0.985	1	1.08	1.19	1.02	1.12	1.05	1.72	1.06	1.09	1.05	1.28	1.17	1.03	1.02	1.02	1.13	1.08	1.01	1.07	1.06	0.968	1.06	3.77	1.08	1.63	1.01	1.02	0.984	1.1	1.02	1.26	1.11	25.4	1.03	1.18	1.01	1.03	1.25	1.14	1.1	0.992	0.992
2.87	3.34	1.49	0.952	1.03	1.23	0.883	1.13	1.02	2.8	1.2	1.07	1.07	1.07	1	1.09	1.05	1.32	1.27	1.18	1.1	1.05	1.3	1.1	1.04	1.45	1.06	1.05	1.35	1.08	1.18	1.12	1.06	1.02	1	1.02	1.03	1.01	1.21	1.29	1.1	1.02	0.984	1.38	1.1	1.47	1.08	1.15	1.02	0.967
1.32	1.38	0.983	0.965	1.1	3.35	1.32	3.05	1.05	1.4	1.43	1.2	1.05	1.1	1.1	1.05	1	1.12	6.17	1.18	1.08	1.08	1.04	1.06	1.08	1.02	1.67	1.07	1.14	1.12	1.3	1.09	1.06	1.06	1.06	1.08	1.06	1.06	1.3	1.14	1.02	1.03	1.03	1.1	1.06	1.02	1.1	1.14	1.03	1.11
0.951	1	0.968	1.13	1.43	1.05	0.999	1.05	2.63	1.63	1.52	1.17	1.4	1.1	1.05	1.05	1.05	1.2	1.13	1.13	1.11	1.81	1.04	1.08	1.03	1.02	1.54	1.02	1.34	1.13	1.21	1.09	4.06	1.04	1.11	1.07	1.02	1.48	1.14	1.1	1.66	1.32	1.16	1.02	1.18	1.07	1.11	1.2	1.03	0.975
0.933	0.998	1.13	1	1.14	1.02	1.87	1.12	0.971	1.65	1.3	1.12	1.17	1.23	1.1	1.01	1	1.1	1.1	17.2	1.03	1.4	1	1.06	1.04	2.66	1.36	1.05	1.06	1.26	3.85	1.08	1.06	1.16	2.19	0.992	1.05	1.01	1.13	0.991	0.983	1.06	1.04	1	1.15	1.09	1.06	1.14	2.08	1.03
1.3	0.917	1.03	2.96	1.18	1.05	4.31	1.02	0.918	1.23	1.27	1.15	1.15	1.28	1.12	1.13	1.02	1.33	1.09	1.11	1.03	1.26	1.49	1.07	1.06	1.35	1.02	1.14	1.03	0.984	1.16	1.11	3.84	1.09	1.02	1.06	1.01	1.25	1.24	1.52	1.09	1.04	1	1	1.12	1.15	1.02	1.07	1.07	3.8
0.934	0.967	4.12	1.25	1.37	9.97	0.992	0.984	1.15	1.15	1.43	0.888	1.28	1.08	1.3	1.07	1.38	1.27	1.07	1.1	1.03	2.14	1.54	2.42	1.51	1.07	1.02	1.05	1.02	0.993	4.71	2.99	1.06	1.12	0.968	1.02	1.04	1.09	4.66	1.02	2.83	0.985	0.991	0.976	1.05	1.05	1.16	1.14	0.992	0.999
0.901	0.984	1	0.924	1.83	6.6	1	0.968	1.47	1.07	1.33	1.06	1.13	0.897	1.25	1.07	1.1	1.36	1.06	1.13	1.02	1.14	1.17	1.09	1.06	1.13	1.11	1.2	0.991	1.04	2.01	1.44	1.05	1.2	0.985	1.08	0.984	1.1	1.04	0.99	1.43	1.06	1.01	1.06	1.13	1.03	1.13	1.62	1.27	1.2
0.917	0.983	1.01	0.976	1.23	1.55	1.02	1.65	0.984	1.08	1.67	1.13	1.07	0.986	12.9	1.03	1.27	1.53	1.32	1.05	1.09	1.2	1.03	1.07	1.01	1.06	2.48	1.09	1.06	1.21	5.3	1.36	1.09	1.02	0.999	1.05	1.03	1.01	1.13	0.993	1.45	1.01	1.01	1.25	1.06	1.04	1.07	1.21	1.02	1.45
0.883	0.918	1.54	0.951	1.32	2.02	2.03	1.87	1.8	9.44	1.43	12.9	1.07	1.02	11	1.01	1.22	2.73	1.12	1.07	1.06	8.24	1.54	1.32	1.47	1.21	3.42	1.08	1.4	1.02	4.1	1.12	2.7	1.11	1.01	1.31	1.06	1.03	1.26	1.05	0.984	1	1.01	1.11	1.06	0.984	1.15	1.13	1.06	1.1
0.983	1.45	0.982	0.983	1.12	1.47	0.966	1.13	1.07	1.33	1.53	1.15	1.53	1.1	1.88	0.975	1.63	1.15	1.05	1.1	1.01	1.9	1.56	1.67	1.07	1.17	1.49	1.13	1.01	1.02	9.37	1.26	1.03	1.05	0.968	1.02	1.47	1.06	1.26	1.61	1.68	1.05	1.02	1.04	1.06	1.07	1.07	1.27	1.06	1.03
1.34	0.983	1.05	0.967	9.61	3.7	2.22	1.01	1.97	1.07	1.45	1.36	1.2	0.932	1.4	1.07	7.37	1.23	1	1.05	1.06	1.45	2.41	1.11	1.05	3.45	1.49	1.35	0.987	1.05	1.29	1.26	0.999	1.43	1.54	1.39	1.07	1.03	4.59	1.24	1.02	1.66	1	1.04	1.22	1.12	1.1	1.29	1.01	1
1	1.95	1.03	1.03	1.09	1.02	1.07	0.971	1.05	1.15	1.38	10.7	1.1	1.08	9.99	1.05	6.69	1.23	1.33	1.02	1.06	1.63	1.18	1.14	1.03	1.22	1.08	1.06	1.02	1.04	1.6	1.28	2.1	1.09	0.992	1.1	2.11	1.08	3.38	1.28	3.29	1.11	1.01	1.02	1.07	1.32	1.62	1.1	1.05	1.03
1.3	1	1.44	0.982	1.37	1.03	1.05	3.15	1.02	1.02	1.25	1.1	1.13	1.03	1.86	0.985	1.12	1.28	1.27	1.15	1	1.55	1.1	1.03	1.55	1.01	1.51	1.09	1.02	1.16	3.01	4.15	1.05	1.21	0.976	1.09	1.02	1.16	9.74	1	1.1	1.09	1.03	1.01	1.1	1.09	0.968	1.16	0.999	1.05
1.03	0.966	0.999	0.899	1.35	6.6	1.12	1.08	1.02	1.03	1.07	1.09	1.25	1.07	8.02	1.1	1.08	1.12	5.04	1.13	1.06	1.69	1.03	1.02	1.02	1.02	1.06	1.45	1.13	1.01	2.4	1.06	4.34	1.08	0.984	1.09	1.06	1.14	1.08	1.07	1.5	1.02	1	1.51	1.06	1.09	1.7	1.21	1.06	1.01
0.951	4.27	1.03	0.969	1.1	0.996	1.2	1.97	1.03	1.3	1.23	1.37	1.27	1	1.23	1.1	1.08	1.33	1.15	1.17	1.14	1.02	1.06	1.46	1.03	1.03	1.09	1.04	1.1	1	1.62	2.32	1.46	1.91	0.976	1.08	1.32	1.31	3.43	1.15	0.99	1.18	0.984	1.05	1.06	1.08	3.02	1.05	1.05	1.2
0.967	0.95	1.07	2	1.17	1.27	1.05	1.2	1.03	1.73	1.12	1.25	2.08	0.9	1.55	1.08	1.27	5.12	1.18	1.73	1.06	0.991	1.1	1.3	1	1.02	1.05	1.19	5.27	1.06	1.43	1.16	2.66	1.14	0.975	1.21	3.59	1.15	1.06	1.1	2.21	1.54	1	1.08	1.05	1.33	1.07	1.18	1.21	1.01
0.964	0.983	1.17	1	1.12	1.03	1.03	1.07	1.01	1	1.05	5.79	1.27	0.952	1.42	1.07	1.24	1.11	1.15	1.2	1.09	1.46	1.03	1.23	1.04	1.05	1.47	1.23	0.992	1.18	1.63	2.27	1.66	1.28	0.977	1.14	1.07	1.37	1.03	1.1	0.975	1	1.02	1.13	0.992	1.52	1.04	1.06	1.05	0.992
0.885	0.953	0.949	1.62	0.964	1.38	1.02	1.13	0.969	2.15	1.62	1.03	1.63	0.949	12.9	1.1	1.08	1.03	1.2	1.07	1.02	1.2	1.01	1.23	1.42	1.07	1.05	0.983	1.01	1.01	1.36	1.46	3.58	1.14	1.01	1.18	2.51	1.42	1.02	1.04	1.57	1.06	1.02	1.03	1.22	1.02	1.05	1.1	1.02	1.05
0.885	4.03	1	1.25	1.12	1.2	1.08	1.05	0.983	1.02	1.24	1.05	1.15	0.934	1.21	1.03	1.25	1.12	1.12	1.17	1.04	1.17	1.54	1.22	1.01	1.04	1.24	1.1	1.03	1.04	1.23	3.65	1.13	1.26	1.61	1.23	1.1	1.11	1.05	1.05	1.01	1.48	1.02	1.35	1.06	1.06	1.06	1.07	1	1
1.03	1.31	0.925	2.23	1	1.62	1.05	1.08	0.983	1.1	1.45	1.05	1.32	0.934	3.32	1.12	1.17	1.03	1.08	1.7	1.03	1.41	4.7	1.48	1.03	1.06	1.2	1.14	1.1	1.05	2.42	1.11	1.46	1.66	1.03	1.67	1.06	1.47	1	1.07	1.02	1.13	1.02	1.15	1.18	1.73	1.02	1.09	1.04	1.16
0.934	0.965	1.26	1.35	3.06	1.57	1.5	1.57	1.07	1.25	1.08	1.07	1.27	0.964	1.37	1.58	1.15	1.03	1.08	1.57	1.13	1.08	1.11	1.03	0.991	1	1.02	1.15	1.06	1.04	1.42	1.11	1.67	1.26	0.984	1.59	1.06	1.51	1.02	1	0.968	1.06	1.01	1.1	1.1	1.09	0.977	1.03	1.07	0.983
1.05	1	3.65	3.15	5.62	1.18	1.02	1.47	1.32	1.42	1.24	9	1.2	0.969	9.48	1.05	1.07	1.04	1.03	1.22	1.08	1.07	0.999	1.04	1.48	1.15	1.01	1.1	1.13	1.02	1.21	1.1	1.15	2.31	0.985	1.24	1.2	1.21	1.13	1.2	1	1.14	1.01	1.02	1.18	1.06	1.54	1.09	1.25	1.11
0.917	0.983	2	1.13	1.25	2.97	1.02	0.933	2.13	1.12	1.07	1.03	1.73	0.933	1.2	1.05	1.17	1.01	1.17	1.13	1.13	1	1.01	1.02	1.05	1.02	1.48	1.16	1.09	1.51	1.26	1.14	4.22	1.31	1.62	1.18	1.15	1.27	1.01	1.02	1.06	1.09	1.02	0.975	1.11	1.03	1.01	1.34	1.08	2.49
0.965	1.02	0.983	0.998	1.3	3.35	0.967	1.92	1.03	1.18	1.22	1.12	1.27	0.934	1.33	0.929	1.11	1.08	1.28	1.12	1.12	0.999	1.11	1.05	1.03	1.12	1.04	1.57	1.01	1.49	1.18	1.83	1.11	1.62	1.12	1.06	1.06	1.14	1.02	1.05	1.62	0.992	1.04	1.09	1.15	1.08	0.984	1.46	1	1.06
1.27	1.3	1.05	1.2	2.37	1.1	3.27	0.983	1.03	1.38	1.15	1.05	1.05	0.967	1.25	0.957	1.07	1.07	5.47	1.1	1.16	1.02	1.07	1.02	1.03	1.11	1.04	1.07	1.06	1.38	1.22	3.26	1.78	1.21	1.04	1.09	1.06	1.33	1	1.1	1.04	1.12	1.02	1.02	1.05	1.02	1.01	1.14	1.01	1.06
1.05	1.55	1.01	1.05	2.4	4.28	6.82	0.997	1.83	1.1	1.62	1.1	1.02	1.02	1.05	1.26	1.32	1.05	1.43	1.08	1.12	1.01	1.04	1.06	1.05	1.41	1.02	1.06	1	1.37	1.08	1.09	2.81	1.09	1.57	1.08	1.02	1.25	1.57	1.04	1.09	1.18	1.02	1.08	1.06	1.64	1.02	1.14	0.976	1.11
1.07	1.05	1.09	2.22	14.4	1.53	1.23	1.65	1.27	1.12	1.18	1.08	1.13	0.984	1.1	1.05	1.03	1.07	1.15	1.01	4.4	0.983	1.06	1.02	1.06	9.22	1.6	1.05	1.15	0.984	1.46	1.5	1.07	1.26	1.03	1.06	1.02	1.32	1.04	1.04	0.951	1.61	0.984	1.02	1.07	1.04	0.969	1.14	2.9	1.18
0.95	1.03	1.01	3.65	1.6	1.12	1.37	1.03	0.982	1.05	1.05	1.23	1.18	0.984	1.53	1.03	3.95	1.17	1.03	1.09	1.08	1.04	1.92	1.4	1.06	1.34	1.53	1.06	1.11	1.35	1.42	1.84	3.58	1.44	1.02	1.05	1.18	1.02	4.5	1.26	3.83	1.46	1.14	1.11	1.06	1.07	1.05	1.16	0.992	1.03
0.931	1.08	0.954	7.48	1.2	1.1	1.02	1.02	1.12	1.32	1.2	1.54	1.13	0.983	1.12	0.951	7.67	1.17	1.17	1.07	1.4	1.02	1.47	1.02	1.03	1.14	1.19	1.06	1.03	2.48	1.4	1.26	2.49	1.28	1.04	1.34	1.06	1.11	1.15	1.07	1.51	1.06	1.08	1.04	1.18	1.12	0.984	1.11	0.984	0.992
1.02	1	1.01	2.27	1.03	1.03	0.981	1.05	0.982	1.1	1.17	1.32	1.08	0.947	1.63	1.01	1.15	1.08	1.07	1.17	1.16	0.992	4.26	1.78	1.01	1.02	5.68	1.02	1.09	1.2	1.48	1.17	1.14	1.02	1.03	1.1	0.968	1.35	1.02	1.06	1.06	1.05	1.18	1	1.08	1.64	0.991	1.07	5.02	2.09
2.52	0.997	0.992	1.35	2.14	1.22	3.74	1.13	0.968	1.02	1.67	1.55	1.12	1	1.2	0.959	1.48	1.15	1.03	1.1	1.07	1.12	1.03	1.06	1.03	1.22	1.03	1.05	1.02	1.36	3.71	2.29	3.02	1.02	1.08	1.06	0.993	1.42	1.11	1.07	2.34	1.06	1.02	1.18	1.13	2.26	1.43	1.06	0.969	1.02
0.933	1	0.969	1.03	1.53	1.07	0.972	1.18	1.03	0.934	1.32	1.15	1.25	1	1.35	0.933	1.27	1.1	1.37	1.1	1.02	1.03	1.01	1.01	1.06	1.12	1.01	1.05	1.02	0.961	1.18	1.72	1.1	1.02	1.03	1.14	2.34	1.16	1.06	1.06	1.03	1.14	1.01	2.82	1.7	0.968	1	1.09	1	3.7
0.934	1.02	1.01	5.59	1.2	4.04	1.02	2.67	1.3	1.05	1.35	0.936	1.49	0.983	1.15	0.982	1.13	1.18	1.11	1.07	1.05	1.46	1.5	1.01	1.08	3.74	1.01	1.06	1.11	3.41	1.38	1.42	1.08	1.05	1.68	1.52	3.71	1.2	1.1	1.09	1.36	1.46	1.01	1.1	1.06	1.27	1.06	1.12	1.02	1.05
1.07	4.97	1	1.01	1.32	1.02	0.986	1.98	1.37	10.8	18.7	1.45	1.07	0.947	1.25	1.45	1.77	1.1	1.12	1.16	1.05	6.1	1.06	1.38	1.14	1.05	1	1.06	1.02	1.37	1.14	1.17	2.4	1.1	1.05	1.12	1.07	1.22	1.07	1.09	1.06	1.1	1.06	1.04	1.34	1.48	1.01	1.24	1.02	0.976
0.949	1.37	1	1.11	1.03	0.969	1	1.14	1.05	1.27	1.27	10.1	1.1	1.02	1.35	1.05	1.08	1.13	1.42	1.17	1.06	1.06	1.67	1.03	1.09	11.6	0.992	1.66	1.1	0.977	1.09	1.29	1.06	1.02	1.02	1.01	3.59	1.02	1.05	1.05	0.983	1.13	1.02	0.993	1.07	0.984	0.928	1.03	1.02	0.992
1.42	0.969	1.01	1.72	0.953	0.981	0.981	1.43	1.07	1.07	1.27	1.1	1.12	1.05	1.12	1.07	1.25	1.05	1.3	1.12	1.07	1.14	1.53	6.17	1.1	1.12	1.48	1.05	1.03	1.46	1.08	3.75	1.04	1.05	1.07	1.07	1.09	1.64	1.03	1.03	0.984	1.04	1.59	1.02	1.11	1	1.04	1.46	1.06	2.79
1.13	1.03	3.08	1.17	1.06	1.08	1.22	1.15	1.19	18.4	1.35	1.17	1.23	1.03	1.21	1.07	1.28	1.08	1.35	1.12	1.69	3.49	4.1	0.992	1.09	1.15	1.06	1.05	2.13	1.4	1.07	1.11	2.1	1.15	1.09	1.37	0.993	1.06	1.52	1.08	0.967	1.1	1.18	1.09	1.07	1.01	1.18	1.22	1.03	1
1.37	0.966	0.932	1.53	0.946	0.966	4.1	0.982	4.16	6.8	1.43	1.07	0.985	0.933	1.62	1.08	1.4	0.917	1.07	1.12	1.02	1.02	1.55	1.18	1.1	1.03	1.04	1.08	1.17	1.09	1.11	3.42	4.42	1.1	1.04	1.1	1.03	1.05	1.28	1.18	0.952	1.09	1.06	1.06	1.05	1.02	0.969	1.11	1.02	0.968
0.952	0.983	0.922	1.2	0.987	4.79	1.05	0.969	0.986	1.48	12.8	1.25	0.881	0.984	1.38	1.01	7.84	1.05	1.23	1.18	1.02	1.17	1.05	1.07	1.4	1.37	1.08	1.02	2.87	1.38	1.03	1.26	5.26	1.03	1.03	1.11	1.06	0.992	1.23	1.06	1.48	1.08	1.02	1.05	1.13	1.03	1.01	1.08	1.04	2.63
4.05	1.77	0.982	1.45	1.05	0.949	1.02	0.982	1.17	1.22	1.22	1.52	0.934	1.07	1.37	1.04	1.23	1.1	1.17	10.2	1.09	1.09	1.14	1.05	1.04	1.1	1.53	1.06	1.26	1	1.08	1.45	1.98	2.13	1.03	1.19	1.02	0.991	2.46	1.01	0.984	1.08	0.977	1.11	1.03	1.02	1.19	1.2	0.999	1
1.35	0.967	1.33	1.1	1.08	1.02	1.07	0.966	1.03	1.2	1.36	9.85	1	1.07	1.23	1.01	1.18	1.11	1.12	1.13	1.06	1.25	1.02	1.14	1	1.02	1.25	1.05	1.45	0.99	1.06	1.06	1.83	1	1.05	1.02	0.983	1.1	1.03	1.07	0.977	1.04	1	1.07	1.3	1.02	0.984	1.05	1.04	1.02
0.949	3.2	0.984	1.03	1.98	1.07	1.41	1.92	0.984	8.78	1.99	1.18	1.42	0.88	1.21	1.01	1.17	1.09	1.03	1.07	1.09	1.05	1.58	1.25	1.07	1.04	1.5	1.08	0.96	1.75	0.961	1.08	1.27	1.01	1.1	1.54	0.984	1.02	1.28	1.08	1.51	0.999	0.984	3.16	1.06	1.06	0.992	1.04	1.01	1.01
0.951	1.39	0.901	1.07	1.25	1.72	1.07	2.27	1.23	1.39	2.63	1.24	1.13	1.04	1.25	1.01	1.23	1.12	1.13	1.22	1.12	1.02	6.19	1.06	1.05	1.06	1.05	1.08	1.07	3.31	1.01	1.14	1.09	1	1.07	1.03	1.05	1.03	1.1	1.02	0.985	1.1	0.968	1.03	1.02	1.02	1.39	1.06	1.06	1
1.4	0.932	1.67	1	1.65	0.918	1.12	0.951	1.08	4.52	1.37	1.22	0.918	0.984	1.3	1.01	1.45	1.13	1.68	1.05	1.06	1.34	2.35	1.22	4.01	1.02	1.43	1.54	2.77	0.991	1.01	1.15	1.42	1.25	1.1	1.05	1.08	1.03	1.11	1.7	1.38	1.06	0.975	1.25	1.06	1.03	1.04	1.02	1.05	1.06
1.42	0.984	3.55	5.7	1.4	1.15	1.05	1.55	0.967	1.2	1.27	1.02	0.933	0.883	1.2	1.41	1.25	1.1	1.38	1.18	1.03	3.72	1.09	1.78	1.42	1.04	1.1	1.02	1.02	1.86	1.05	1.4	3.26	4.42	1.04	1.01	1.02	1.38	1.03	1.07	1.02	0.984	1.01	1.32	1.14	1.45	1.03	1.22	1.08	1.03
0.982	1.37	1.05	1.03	2.32	1.03	0.902	2.63	3.51	1.05	10.4	0.917	1.1	1	1.25	1.05	1.32	1.06	1.13	1.17	1.07	4.05	1.17	1.1	1.09	1.38	1.09	1.11	1.15	1.38	1	1.17	1.1	4.08	1.54	1.05	0.994	0.984	1.04	1.03	0.984	1	0.991	1.06	1.1	1.24	1.02	1.07	1.17	1.24
0.969	1	3.33	1.38	1.62	1.03	1.05	0.953	0.986	1.08	1.15	0.919	1.08	0.934	1.27	1.08	1.3	1.1	1.22	1.22	1.02	0.968	0.984	1.42	1.53	4.47	1.06	1.05	5.06	1.14	0.989	1.37	1.25	1.03	1.09	1.1	1.08	1.15	1.26	1.14	0.951	1.56	1.03	1.03	1.09	1.16	1.26	1.08	1.32	0.991
1.01	0.965	1.01	1.12	2.78	0.967	1.65	1.05	0.967	1.05	2.68	0.948	1.13	0.917	1.23	1.55	1.23	1.05	1.88	1.68	1.07	1.06	1	1.03	1.05	1.17	1.05	1.1	1.04	5.27	0.977	1.07	3.64	1.71	1.06	0.991	1.05	1.23	1.02	1.26	0.953	1.04	1.02	1.05	0.992	1.06	0.96	1.19	1.09	1.39
6.48	0.967	0.91	5.37	11	3.03	1.08	0.999	0.949	1.07	17.3	1.54	1.14	1	1.28	1.08	1.12	1.13	1.48	1.13	1.01	1.13	0.974	12.4	1.5	1.41	1.08	1.08	0.985	0.984	1.01	1.13	1.27	1.04	1.04	1.24	1.02	1.05	1.05	1.1	1.53	1.01	1.05	2.02	1.04	1.02	1.04	1.14	1.1	1.01
1.29	0.915	1.01	1.07	1.03	0.984	1.04	1.78	3.34	1.7	0.913	1.78	1.28	1.35	1.38	6.87	1.25	1.12	1.12	1.68	1.64	1.03	2.05	1.02	1.11	1.04	1.6	1.08	1.01	1.11	1.02	1.43	1.22	1.1	1.15	1.12	1.05	1.07	1.57	0.959	1.02	0.992	0.984	0.975	1.44	1.06	1.06	1.05	1.2	1.07
0.967	0.986	0.988	1.05	1.3	1.18	1.07	1.47	0.948	1.1	1.37	1.45	1.43	1.27	1.33	1.24	1.08	1.32	1.23	1.18	1.07	1.02	4.54	1.71	1.03	1.03	1.03	1.04	1	1.37	1.05	1.05	1.32	1.06	1.03	1.12	1.01	2.61	1.07	1.65	1.01	1	1.03	0.977	1	3.21	1.03	1.09	1.26	1.01
0.935	2.97	1	1.03	1.07	1.02	1.11	1.63	1.45	1.13	1.42	2.99	1.23	2.33	1.17	1.17	1.06	1.13	1.32	1.08	1.05	1.03	1.25	1	1.5	1.06	1.16	1.08	1.14	1.57	1.02	1.11	1.23	0.967	1.1	0.991	1.02	1.97	1.06	1.07	1	1.02	1.05	3.78	1.17	1.04	1.02	1.09	1.08	1.02
0.913	0.885	0.934	0.971	6.32	1.05	1.28	1.07	4.64	1.03	9.2	1.55	1.41	1.15	1.13	7.9	1.1	1.22	1.35	1.1	1.04	1.01	2.14	1.8	7.89	1.56	1.17	1.08	1.22	1.01	0.977	1.07	1.35	1	1.07	1.52	1.02	1.54	1.04	1.05	1.4	1.03	1.15	1.45	1.06	1.13	0.992	1.12	1.03	1
1.34	0.967	1.38	1.33	1.58	1.03	1.28	1.47	1.05	1.3	0.951	1.18	1.19	1.3	1.18	1.33	1.08	1.2	1.23	1.1	1	1.02	4.98	1.02	1.46	1.41	1.06	1.06	1.01	1.44	1	4.93	2.35	1.03	1.06	1.01	1.05	1.03	2.39	1.1	1.02	0.99	1.02	1.01	1.01	1.04	0.991	1.18	1.14	1.04
0.899	0.933	1.01	1	1.32	1	1.49	1.22	3.3	1.07	1.38	1.17	1.35	1.15	1.14	1.23	1.05	1.1	1.21	1.17	1.02	2.31	1.1	1.04	1.51	0.984	1.11	1.06	1.01	1.03	0.973	1.09	1.77	1.07	1.03	1.01	1.1	1.18	1.07	1.22	1.03	0.978	1	0.992	1.47	1.08	1	1.49	1.01	0.999
0.949	1.53	1.62	1	1.47	1.75	1.52	1.6	1.18	1.13	7.14	7.5	1.2	1	1.15	1.23	1.52	1.07	1.27	1.15	1.1	1.05	1.36	1.63	1.1	1.09	1.06	1.05	1.07	1.49	0.97	1.15	2.98	1.11	1.08	1.02	2.6	1.06	1.14	0.992	1.1	1.02	1.01	0.975	0.975	1.11	1.39	1.06	1.04	1.01
1.25	1.03	1.03	11.7	1.13	4.85	1.03	1.27	1	1.5	1.3	1.1	1.2	0.916	1.05	1.37	1.17	1.05	1.4	1.13	1.07	10.9	1.67	1.07	3.29	4.14	1.05	1.07	1.08	1.06	1.94	3.28	0.977	1.42	1.06	1.02	1.02	1.04	1.04	1	1.07	0.991	1.43	1	1.06	1.02	1.04	1.05	1.05	0.984
0.966	0.982	0.949	1.01	5.37	1.02	1.12	1.63	0.9	12.3	1.47	1.08	1.17	0.968	1.12	1.18	1.15	1.13	2.4	1.18	1.1	1.17	1.3	1.14	1.1	1.03	1.06	1.04	3.62	1.1	1.11	1.11	1.13	1.05	1.08	1.02	1.01	1.62	1.04	1.07	1.38	1	1.09	1.17	1.1	1.06	1.03	1.44	0.991	2.36
0.984	1.04	0.9	1.1	1.05	1.03	0.933	1.55	1	1.88	1.52	1.22	1.15	0.932	1.33	1.2	1.1	1.1	4.29	1.1	1.17	1.3	1.3	1	1.06	1.38	1.02	1.05	1.14	1.03	1.13	1.39	2.98	0.984	1.12	1.2	0.986	1.18	1.06	1.02	1.17	1.49	1.06	1.02	1.05	1.16	1.06	1.09	1	1.02
0.914	0.966	0.933	1.28	1.25	0.967	2.83	1.07	3.8	1.93	1.96	1.28	1.12	0.933	1.3	1.1	1.12	1.1	1.18	1.17	1	1.66	4.1	6.72	1.08	1.03	1.08	1.04	1.38	1.39	0.984	3.97	1.1	1.53	0.983	0.991	1.01	1.15	1.06	1.08	1.25	1.11	1.03	1.02	1.1	1.05	1.04	1.08	1.09	1.03
0.888	1	1	1.13	1.13	0.95	1.38	1.05	1.07	1.32	1.32	1.38	1.12	1.48	1.17	1.17	1.05	1.08	1.08	1.13	1.04	1.29	1.08	0.991	3.48	1.01	1.13	1.03	1.07	1.03	1.16	1.21	1.35	1.26	1.18	1.56	1.92	1.95	0.992	1.1	1.17	1.36	1.02	1.03	1.14	1.42	1.01	1	1.02	0.991
0.88	1.38	1.65	1.05	1.1	0.949	0.983	1.02	0.967	6.67	1.32	1.13	1.07	1.26	1.13	2.36	1.03	1.15	4.68	1.08	1.02	4.35	1.18	1.01	1.06	1.02	1.07	1.03	1.05	1.44	0.975	1.26	3.89	1.11	1.55	1.02	1.02	1.27	1.03	1.22	1.44	1.02	1.02	1.18	1.09	1	1.01	1.14	1.04	1.02
0.951	2.95	0.969	1	1.28	0.967	1.05	1.02	1.21	2.47	1.35	1.13	1.1	1.34	1.12	1.37	1.2	1.1	1.22	1.13	1.06	1.08	1.07	1.7	1.6	1.43	1.59	1.04	6.23	1.65	1.83	1.27	1.15	1.65	1.16	1.09	1.72	1.27	1.01	1.03	1.15	0.968	0.992	1.1	1.09	1.06	1	1.05	1.06	1.02
0.999	0.884	0.964	2.05	1.05	1.08	1.03	1.07	1.1	4.27	1.48	1.1	1.12	0.998	1.12	3	1.47	1.07	1.2	1.1	1.02	1.26	2.32	1.78	1.39	1.11	1.06	1.01	0.975	1.15	1.03	1.33	4.46	1.11	1.02	1.13	1.02	1.36	1.05	1.11	1.34	0.993	1.01	1.06	1.02	1.06	1.04	1.24	1.04	1.03
1.34	0.95	4.62	1.4	1.25	0.966	1	1	1.02	1.07	1.32	1.17	1.18	0.936	1.15	7.29	1.72	1.03	1.23	1.04	1.04	1.01	1.3	1.03	1.09	1.02	1.04	1.05	1.15	1.06	1.02	1.3	2.28	1.43	1.1	1.26	0.984	1.24	1.23	1.13	4.5	0.975	1.04	1.05	1.06	1.01	1.07	1.08	1.15	1.23
0.882	1.45	1.35	0.983	1.1	1.05	0.98	1.17	1.13	0.968	1.32	1.45	1.18	1.02	1.08	1.26	9.27	1.2	1.17	1.07	1.11	1.66	1.54	1.69	1.06	2.05	0.991	0.999	1.01	1.01	2.02	3.14	1.16	1.01	1.01	1.04	1.04	1.24	1.03	1.18	1.05	1.05	1.05	1.03	1.01	1.03	0.984	1.07	1	1.04
1.22	1.55	1.6	1.07	1.1	1.6	1.42	2.13	1.1	1.02	1.42	1.25	1.09	1.08	1	1.37	1.13	1.13	1.17	1.16	1.05	1.14	1.53	1.02	1.13	4.02	1.03	1.02	3.27	1.14	1.08	3.38	1.81	1.31	1.05	1.06	1.06	2.02	1.53	1.03	1.51	1.06	1	1.01	1.02	0.985	0.967	1.15	1	1.26
1.29	0.934	1.29	1.03	1.1	0.983	0.999	1.13	1.42	5.9	1.22	1.1	1.15	1.05	1.07	1.23	1.55	1.1	1.15	1.03	1.05	1.24	1.12	1.58	1.04	1.42	1.19	1.03	1.11	0.984	0.961	1.58	4.86	1.1	1.08	1.09	0.991	1.41	1.03	1	1.06	1.62	1.25	1.03	1.01	1.03	1.07	1.09	1	1.39
0.983	0.983	1.22	1.12	5.65	1.02	0.983	1.03	1.07	11.8	1.13	1.05	1.27	1.05	1.05	1.17	1.12	1.1	1.58	1.05	1.11	1.18	1.12	12.1	1.6	1.23	0.991	1.04	1.08	1.18	1.01	1	3.15	1.16	1.05	1.47	4.18	1.07	1	3.25	0.984	1.02	1.11	1.43	1.06	1.02	1.08	1.12	1.02	1.02
1.02	1.05	0.947	2.77	1.06	1.03	1.03	1	1.17	6.13	1.19	0.967	1.25	1.55	1.08	1.18	1.28	1.08	1.12	1.13	2.7	1.04	1.1	1.06	1.1	1.08	1.1	1.02	1.66	1.04	1.73	1.2	1.1	1.27	1.04	1.08	1.05	1.22	2.35	1.1	1.3	1.45	1.07	1.19	1.02	1.03	0.991	1.08	1.01	1
0.982	3.85	1.82	1.03	1.18	1.07	0.933	0.98	1.47	1.12	1.5	1.12	1.17	1.15	1.15	1.43	1.27	1.07	1.07	1.08	1.33	1.81	7.36	2.41	1.55	1.06	3.83	1.02	1.03	1.1	1.26	1.09	1.17	1.01	1.44	1.27	1.26	1.06	1.1	1.09	1.01	0.993	1.05	1.14	1.25	1.07	1.04	1.07	1.1	1.84
1	0.968	0.952	1.01	1.28	1.43	1	1.04	1.08	1.83	1.28	1.3	1.08	1.53	1.1	1.4	1.15	1.08	0.903	1.08	1.06	1.97	1.18	2.87	1.5	1.06	1.03	1.02	1.27	1.1	1.1	1.84	1.66	0.945	0.999	1.11	1.03	1.01	1.1	1	0.968	0.992	1.01	1.04	1.03	0.992	1	1.04	1.3	1.09
1.02	1.35	1.01	1.19	2.53	1	1	1.01	1.05	1.03	1.23	1.1	1.15	1.65	1.13	1.23	1.58	1.05	0.965	1.18	1.06	8.24	1.21	1.3	1.16	1.02	1.04	1.04	1.24	7.5	1.04	1.21	2.45	1.21	1.06	1.05	1.27	1.08	1.22	2.2	3.1	1.41	1.01	1.06	1.06	1.06	1.02	1.05	1.03	1.01
1.3	1.02	0.974	1.33	1.22	1.1	1.05	3.99	1.07	1.05	1.25	1.08	1.17	1.29	1.12	1.22	6.52	1.1	1.04	1.08	7.7	1.03	3.04	1.14	1.06	1.01	1.25	1.02	3.77	1.15	1.09	2.08	3.01	1.02	1.04	1.04	1.03	1.11	1.1	1.41	1.02	1.04	0.984	1.03	1.01	1.07	1.05	1.05	1.13	0.999
0.881	1	3.52	5.54	1.05	0.967	1.01	1.03	1.05	2.06	1.3	1.04	1.22	1.45	1.13	1.2	1.1	1.08	1.03	1.07	1.54	4.34	2.22	1.03	1.49	0.992	1.07	1.04	2.25	1.23	1.13	2.04	1.66	1.09	1.17	1.2	1.01	1.07	1.07	1.16	1.07	1.09	1	1.04	1.03	1.13	1.02	1.1	1.13	1.15
0.935	1.02	0.948	1.03	1.03	1.02	1	1.3	1.07	1.69	1.2	1.03	1.13	1.52	1.1	1.17	1.05	1.05	1.12	1.05	1.06	1.12	2.42	1.32	1.54	1.43	1.05	1.06	1.17	1.62	1.08	1.34	1.58	1.04	1.17	1.07	1.11	1.09	1.1	1.66	2.63	1.1	1.02	1.2	1.01	1.11	1.01	1.06	1	1.06
3.02	1.76	0.926	1.6	1.57	0.933	1.03	1.25	1.2	9.93	1.17	1.07	1.05	1.23	1.08	1.38	1.22	1.07	1.02	1.12	5.07	1.91	1.7	1.15	1.23	1.11	1.06	1.07	3.21	1.05	1.04	1.18	1.34	1.08	1.1	1.02	1.06	1.08	1.54	1.59	0.999	1.2	1.02	1.05	0.961	1.16	0.984	1.16	1.12	1.05
1.32	0.918	2.53	1.87	3.57	0.968	0.883	1.22	1	1.22	1.92	0.917	1.32	1.05	1.08	1.23	1.28	1.17	1	1.06	1	2.48	1.97	1.13	1.14	1.01	1.06	1.06	1.4	1.11	1.02	1.44	3.7	1.11	1.06	1.05	1.02	1.28	1.17	1.11	1.48	1.62	0.975	1.23	1	1.08	1.03	1.04	1.08	1.1
1.03	1	1.22	1.13	1.13	0.881	1.02	0.983	2.61	1.42	1.3	0.999	1.17	1.4	1.12	1.42	9.69	1.12	1.01	1.13	1.03	1.14	1.26	7.06	1.06	2.67	1.78	1.1	1.11	1.06	0.976	1.14	4.6	1.11	1.65	3.39	3.64	1.1	1.29	1.1	1	1.09	1.04	1.04	1.06	1.08	1.22	1	1.27	1.54
0.9	0.952	1	1.2	1.5	1.19	0.967	0.982	4.11	1.68	1.25	1	1.2	1.22	1.17	1.25	1.45	1.13	0.99	1.07	1.03	1.26	1.42	1.22	1.1	7.15	1.49	1.28	1.62	1.38	1.03	3.66	3.79	1.18	3.17	1.03	1.02	1.33	1.14	1.96	0.976	1.02	1.05	1.1	1.26	1.04	1.02	1.08	1.24	1.1
1.27	0.968	0.915	1.2	1.64	1.08	0.882	1.62	0.964	1.07	1.33	1.03	1.32	1.12	1.08	1.13	1.25	1.08	1.03	1.04	1.02	4.78	2.06	1.79	1.18	0.992	1.38	1.18	1	1.35	1.06	4.25	1.01	1.06	1.26	1.38	1.2	1.36	1.1	1.05	1.54	1.02	1.05	1.26	1.06	1.07	1.03	1.07	1.18	1.14
1.18	0.982	0.984	0.996	1.13	0.982	1.02	1.02	1	1.78	1.1	1.18	1.22	1.22	1.38	1.17	1.48	1.05	0.931	1.05	0.984	1.45	5.66	3.26	5.54	1.42	1.06	11.5	1.12	1.03	1.03	1.28	1.03	1.02	1.05	1.12	2.7	1.06	1.06	2.96	1.02	1.06	0.985	1.01	1.16	1.06	1.01	1.07	1.15	1.09
1.23	1.9	1.02	2.75	30.5	1	1.02	1.07	1.28	1.87	1.2	8.33	1.55	1.17	1.07	1.17	1.18	1.1	0.986	1.07	1.01	1.42	1.06	1.04	1.06	1.56	4.84	1.19	1.1	6.28	1.82	4.6	1.31	1.07	1.18	1.63	1.99	1.11	1.06	1.22	1.04	1.05	1.02	1.01	1.13	1.08	0.977	1.05	1.06	1.02
0.968	0.969	0.944	1.01	6.89	1.03	1.05	1.03	1.03	1.1	0.984	1.1	1.35	1.1	1.05	1.15	1.28	1.12	0.966	1.08	1.1	1.49	1.11	1.06	1.06	1.13	1.02	1.09	1.05	0.984	1.22	3.23	1.33	0.983	1.08	1.76	1.1	1.06	1.1	1.07	3.01	1.06	0.985	4.36	1.11	1.06	0.976	0.991	1.04	1.4
0.918	1.91	2.41	1.33	1.15	1.23	1.05	1.42	1.05	7.25	1.25	1.1	1.25	1.32	1.05	1.1	1.22	1.05	0.92	1.13	4.77	1.5	1.24	1.09	1.06	1.02	1.17	1.52	1.03	1.01	1.02	1.04	1.72	1.06	1.06	1.05	1.79	1.05	1.13	4.4	0.992	1.59	1.03	1.06	1.11	1.05	1.23	0.985	1.05	1.04
0.879	1.02	1	1.03	1.68	2.44	1.57	1.02	0.983	1.02	1.13	1.23	1.32	1.17	1.23	1.12	1.25	1.06	0.916	1.05	1.06	1.02	1.29	1.17	1.06	0.983	1.08	1.7	1.44	1.04	1.62	2.9	4.05	1.39	1.15	1.23	3.07	1	1.25	1.06	1.31	1.13	1.17	1.02	1.09	1.11	1.02	1.14	1	1.22
1.34	2.83	1.02	1.05	1.38	1.28	1.18	0.968	0.967	1.48	2.23	2.35	1.37	1.48	1.12	0.984	5.52	1.05	1.53	1.07	1.03	1.01	1.14	1.18	1.09	6.21	8	1.44	4.32	1.2	1.04	2.28	6.14	1.21	1.08	1.2	1.07	1.32	1.04	1.05	1.06	0.999	1.02	1.19	1.09	1.34	1.05	1.08	1.52	1.03
1.02	0.936	0.885	1.95	8.77	0.972	1.13	1.01	2.32	1.02	17.4	1.15	1.2	1.79	1.28	1.08	1.18	1.09	0.999	1.1	0.976	1.14	1.09	1.06	1.52	1.06	1.02	1.46	2.58	1.08	1.02	3.86	1.08	1.14	1	1.15	1.05	1.07	1.05	1.09	0.993	1.1	1.11	1.02	1.22	1.02	1.02	1.1	1.03	1.1
1.08	0.982	1.08	0.97	1.18	0.982	3.3	1.02	0.983	1.02	1.15	1.12	0.95	1.35	1.2	1.08	1.15	1.02	0.968	1.03	1.07	1.17	1.11	1.1	1.1	1.02	0.991	1.24	1.01	1.01	1.03	1.14	1.18	1.09	2.87	1.03	1.08	1.04	1.06	3.03	1.42	1.26	0.991	1.02	1	1.1	1.03	1.08	1.04	1.05
0.95	1.32	0.966	1.95	1.05	1.13	1.54	1.2	1.7	1.12	2	1.03	1.18	1.93	1.12	1.08	1.32	1.03	1	1.17	1	1.48	1.07	7.86	1.04	1.1	3.87	5.05	1.02	0.985	1.01	3.59	1.08	1.15	1.11	0.984	1.03	1.24	1.08	1.02	0.984	1.43	1.07	1.11	1.1	1.02	1.05	1.09	1.01	1.06
3	1	1.01	1.3	1.05	2.53	1.08	0.982	1.02	1.08	3.62	1.1	1.2	1.02	1.15	1.03	1.26	1.13	0.943	1.07	1.03	1.48	4.98	1.13	1.03	1.1	1.06	1.05	5.17	1.07	1.02	1.13	1.06	1.11	1.02	1.95	1.03	1.06	1.11	1.19	0.993	1.2	0.983	1.02	1.13	1.06	1.02	1.09	1.02	1.06
0.967	1.3	3.66	1.08	1.1	1.05	2.52	1.33	2.87	1.07	2.45	1.13	1.1	1.23	1.23	1.07	1.2	1.08	0.957	1.01	1.02	0.992	4.8	1.3	1.06	1.06	1.06	1.05	1.39	1.03	1.02	1.55	3.12	0.992	1.1	1.01	1.01	1.04	1.08	3.06	0.974	1.05	1.03	1.03	1.14	1.04	1	1.1	1.05	1.03
0.948	0.967	1	1.67	1.09	1.15	1.05	1.09	1.06	1	1.23	1.13	1.42	0.934	1.12	1.1	1.23	1.08	0.904	1.07	0.991	1.02	1.17	2.41	1.61	1.03	1.15	1.04	1.45	1.07	1.5	3.73	1.79	1.16	1.11	0.952	1.1	1.07	1.12	0.999	0.969	1.02	1.53	1.47	1.03	1.06	0.99	1.1	0.983	1.07
0.919	0.935	0.998	1.62	1.58	1.13	1.1	1.02	1.12	1.1	1.2	1.06	1.08	1	1.18	1.03	8.85	1.05	0.96	1.13	1.05	1.01	2.26	2.02	1.52	1.05	4.34	1.46	0.975	1.07	1.44	1.01	1.92	0.968	1.18	1	1.04	1.04	1.06	2.63	1	1.02	1	1.1	1.06	1.04	0.978	1.15	1.01	1.29
1.22	0.917	0.936	1.15	1.1	1.55	1.12	1.02	0.949	1.13	1.13	1.07	1.13	1.45	1.18	1.04	1.13	1.15	1.52	1.15	1.11	1.34	1.28	1.24	1.17	1.23	1	1.57	1.33	1.02	1.28	1.47	1.52	1.07	1.06	1.42	1.06	1.4	1.15	1.09	0.984	1.02	0.992	1.04	1.14	1.07	0.968	1.1	1.02	1.05
1.23	1.32	0.983	2.89	0.999	1.17	5.05	0.951	1.02	1.22	1.47	1	1.35	1.22	1.2	1.08	1.23	1.07	1.04	1.08	1.4	2.19	1.11	3.1	1.13	1.06	1.02	1.42	1.36	1.04	1.03	1.17	3.75	1.12	0.993	1.01	1.62	1.11	1.04	1.54	1.85	1.06	1.01	1.04	1.03	1.38	1.02	3.37	1.02	1.12
1.27	1.02	0.969	1.08	1.85	1.05	3.4	1.48	0.949	1.08	1.08	1	1.23	1.23	1.5	1.18	1.18	1.02	1.05	1.08	1.08	0.977	1.29	1.19	1.13	1.43	1.03	1.04	5.39	1.02	1.08	1.21	1.06	1.68	2.54	1.09	1.02	1.14	1.1	3.38	1	1.02	0.968	1.07	1.14	1.02	0.967	1.06	1.02	1.08
1.32	1.05	0.948	1.05	1.77	1.02	1.03	1	1.17	1.05	1.03	1.08	1.17	1.22	2.27	1.12	1.23	1.3	1.05	1	1.66	0.968	1.3	4.86	1.62	1.01	1.49	1.42	1.08	1.01	1.01	2.74	6.03	1.5	1	1.14	1.12	1.13	1.39	1.15	1.16	1.06	1.03	1.06	1.09	1.02	1.02	1.05	1.06	1.06
1.05	0.919	13.8	1.05	0.983	3.28	0.985	0.967	1.32	1.07	1.25	1.2	1.15	1.12	12.6	1.17	1.18	1.12	1.15	1.07	1.05	5.49	2.6	1.21	1.06	0.967	1.03	1.05	1.04	1.01	0.999	1.3	1.6	1.06	1.06	1.54	1.07	0.984	1.37	1.75	14.3	1.22	1.65	1.18	1.13	1.08	1	1.06	1.05	1.02
1.25	1.33	1.05	0.985	1	1.02	0.952	1.03	0.985	1.07	1.1	1.13	1.13	1.15	2.12	1.08	1.18	1.1	1.03	1.07	1.03	5.42	1.34	1.16	1.14	0.993	1.53	1.46	1.02	3.77	1.06	1.05	1.48	1.1	1.04	1.05	1.1	1.14	1.1	1.1	0.985	1.02	1.06	1.05	1.07	1.06	0.975	1.01	0.991	1.02
1.03	1.02	1.17	1.3	1.08	1.07	1.01	1	0.931	1.22	1	1.12	1.15	1.2	1.53	1.01	3.89	1.1	0.984	1.05	1.66	1.1	5.21	1.07	1.62	1.41	1.03	1.5	1.45	1.01	1.06	1.11	3.8	1.08	0.984	1.34	1.01	1.41	1.3	2.92	0.991	0.976	1.02	1.42	1.32	1.05	1.4	1.02	1.47	4.22
0.983	1.29	1.1	1.03	1.01	0.951	1.33	1.03	1.42	1.27	0.918	1.77	1.15	1.07	1.52	1.01	1.25	1.12	1.07	1.07	4.33	1.02	1.32	1.02	1.23	1.45	1.18	1.04	1.02	1.51	0.99	1.03	10	2.73	0.999	1.06	1.05	1.05	1.09	1.27	1	1.09	0.976	1.15	1.01	1.06	0.984	1.05	0.999	1.06
0.901	0.882	1.08	1.05	1.09	0.947	1.02	1.02	2.55	1.03	1.3	1.35	1.35	1.12	1.48	1.2	1.26	1.07	0.983	1.03	1.03	1.31	1.28	1.25	4.53	1.51	2.42	1.03	1.01	1.54	1.02	1.13	1.66	1.24	0.96	1.06	1.05	1.14	1.3	1.09	1.02	1.09	1.19	1.14	1.01	1.02	1.17	1.29	1.1	1.13
0.968	0.95	1	1	1.01	0.935	1.03	1.02	1.03	1.18	1.25	1.15	1.07	1.08	1.33	1.05	6.74	1.05	0.934	1.05	1.59	1.15	1.66	1.23	1.04	1.07	3.57	4.71	1.36	1.29	1.02	1.15	17.6	1.09	1.14	1.14	1.06	1.27	1.14	1.03	1.01	1.26	0.993	1.03	1.13	1.06	1.06	1.03	1.22	1.04
2.9	0.968	1.13	1.08	1.07	1	1.67	1.07	1	1	1.23	1.25	1.25	1.08	1.48	1.01	1.18	1.08	1.05	1.07	1.3	1.5	1.15	1.14	1.04	1	0.977	1.45	1.35	0.991	1.02	1.26	2.1	10.1	1.06	0.978	1.02	2.1	1.22	1.12	1.02	1.27	1.02	1.03	1.48	1.09	0.999	1.43	1.05	1.01
0.919	1	1.42	1.18	1.08	1.27	1.63	0.984	1.1	1.2	1.2	1.17	1.17	1.03	1.42	0.953	1.17	1.08	0.967	1	1.06	1.53	3.91	1.18	1.43	1.46	1.05	1.49	4.23	1.22	1.58	2.86	5.22	20.4	1.12	1.13	1.06	1.31	1.09	1.04	1.12	1.24	4.57	1.49	1.02	1.3	1.03	1.92	1	1.62
1.38	1.33	1.17	1.1	1.07	1.1	1.3	1.13	0.919	1.1	1.43	1.42	1.07	1.1	1.29	1.08	1.13	1	0.968	1.13	1.36	1.56	1.19	1.34	1.06	0.984	0.992	1.5	1.63	1	1.02	1.08	1.22	1.24	1.07	1.04	1.02	1.03	1.09	1.07	3.16	1.14	1.03	1.5	1	1.06	1.54	1.06	1.02	1.1
1.03	1.02	1	1.05	1.5	1.05	1.82	1.37	1	1.15	1.1	1.28	1.35	1.1	1.35	1.01	1.17	1.08	0.979	1.37	1.09	1.29	1.14	1.06	1.09	1	1.22	0.991	10.4	0.988	1.02	1.58	1.6	1.06	1.04	1.09	1.01	3.21	1.13	1.14	0.968	1.07	1	1.6	1.06	1.08	1.05	1.04	1.03	1.24
1.12	1.12	1.01	1.73	1.03	1.46	1.22	1.07	0.981	1.07	1.2	11.3	1.06	1.12	1.33	1.01	1.2	1.03	0.925	10.9	1.28	1.04	1.04	1.94	1.02	1.42	1.43	1.85	1.22	1.05	1.5	3.91	1.86	1.25	3.16	1.21	1.62	1.29	1.14	1.5	1.01	0.991	1.01	1.14	1.06	1.19	1.01	0.984	1.03	1.43
1.02	0.917	1.02	1.45	1.48	1.38	1.35	1.63	1.02	1.08	1.02	1.21	1.27	1.15	1.29	0.976	1.17	1.05	0.914	1.11	1.23	1.26	1.24	1.26	0.991	1.17	1.03	6.66	2.35	1.76	1	3.3	3.04	3.43	0.968	0.999	1.02	1.1	1.12	1.02	0.975	1.06	1.04	1.83	1.08	1.05	1.04	1.13	0.984	1.14
0.95	0.983	1.01	1.37	1.01	1.52	1.1	0.983	1.08	1.15	1.22	1.38	1.05	1.1	8.65	1.03	1.13	1.08	0.967	1.12	1.15	8.04	1.06	1.01	1.04	1.03	1.19	1.5	1.11	2.33	1.06	1.33	1.07	1.06	2.57	1.03	0.987	1.56	1.1	1.29	1.02	1.04	0.984	1.16	1.1	1.11	1.25	1.18	1.17	1.09
2	0.898	1	1.1	1.07	1	1.01	1.02	1.38	1.18	1.13	1.36	1.13	1.07	1.33	0.985	1.16	1.07	1.46	1.15	1.16	1.11	2.06	1.34	2.88	1.17	1.02	1.05	1.12	0.984	1.16	1.07	1.97	1.14	0.999	1.04	1.77	1.26	1.15	1.17	1.01	1.04	1.06	1.15	1.14	1.58	1.02	3.26	1.03	1.1
0.919	0.885	1.81	1	1.77	1	1.01	1.43	1.03	1.85	0.882	10.6	1.95	1.07	1.2	1	1.2	1.03	0.951	1.12	1.27	1.05	1.06	1.17	1.15	1.1	1.02	1.04	1.14	1.46	1.02	3.33	1.07	1.18	0.969	1.04	1.01	1.14	1.17	1.26	0.992	1.11	3.66	1.34	1.11	1.06	1.02	1.08	1.02	1.11
0.966	1.4	1	1.18	1.13	1	0.971	3.68	1.15	1.23	1.2	1.1	0.934	1.08	1.13	1.08	1.1	1.02	0.982	1.15	1.14	1.22	1.08	1.33	1.55	1.1	1.02	1.31	1.11	1.43	1.06	1.03	2.82	2.4	1.72	1.56	1.08	1.02	1.06	1.5	1.92	1.06	1.06	1.31	1.18	1.05	1.11	1	1.05	1.09
2.23	0.968	1.01	1.75	2.72	1.1	1.15	1.01	1.53	1.07	1.05	1.19	1.45	1.2	1.38	1.05	1.15	1.15	0.951	1.2	1.09	3.14	1.17	1.1	1.06	1.01	1.02	3.27	1.11	1.35	1.03	3.2	1.09	1.19	1.64	1.06	1.04	1.23	1.06	1.22	1	1.08	1.1	1.17	1.02	1.03	1.82	0.976	1.53	1.06
0.966	0.882	1.46	1.05	17.8	0.884	0.984	1.05	1.07	1.02	1.09	1.3	1.2	1.12	1.45	1.05	1.12	1.07	1	1.13	1.06	2.29	1.16	1.07	1.61	1.55	1.03	1.1	1.06	1.37	1.53	1.2	7.06	1.14	1.06	1.15	1.02	1.2	1.06	1.07	1.53	0.975	1.01	1.08	1.13	1.46	1.12	0.976	1.24	1.17
0.983	1.02	1	1.18	1.45	1.03	1.03	1.02	1.05	1.08	1.55	8.92	1.08	1.08	9.54	1.15	1.13	1.08	0.93	1.17	1.02	4.29	3.13	1.09	1.04	1.02	1.02	1.05	1.02	1.31	1.22	1.95	1.99	1.33	2.11	1.01	0.991	1.22	1.1	2.57	0.959	1.02	1.02	1.81	1.06	1.45	1.1	0.968	1.05	1.06
0.984	0.918	3.63	1.05	22.3	0.882	1.12	3.05	1.97	0.986	1.38	1.23	1.07	1.14	1.2	1.05	1.18	1.07	1	1.05	1.36	1.02	1.06	1.38	1.03	5.13	1	1.03	1.1	1.14	1.1	3.23	5.23	1.22	1.04	1.02	1.02	1.14	1.1	1.12	3.14	1.14	1.01	1.25	1.09	1.1	1.07	0.976	1.18	1.05
0.983	0.933	0.999	1.32	1.8	1.13	1.02	3.09	5.38	1.1	1.33	1.15	1.08	1.08	1.13	1.12	1.2	1.17	1.07	1.03	1.08	1.47	0.984	1.1	0.999	1.07	1	1.41	1.08	1.01	1.04	1.15	2.17	1.1	2.38	1.07	1.07	1.29	1.1	1.02	1.4	0.984	0.992	1.07	1.15	1.08	1.08	0.992	1.12	1.06
1.38	0.933	0.952	1.05	1.18	1.01	2.52	1.26	0.972	1.18	1.1	1.17	1.06	1.25	1.27	1.07	1.1	1.07	1.07	1.03	1.18	1.48	1.2	1.06	1.05	1.03	1.14	0.984	3.18	1.06	1.1	2.29	1.71	1.66	1.02	0.991	1.05	1.01	1	1.02	0.998	1.41	1.02	1.07	1.09	1.02	1.07	1.14	1.45	1.1
0.888	1.13	0.981	1.58	1.08	0.985	2	1.08	1.37	1.24	0.95	1.13	1.37	1.13	9.75	1.03	1.08	1.12	1.01	1.05	1.92	1.1	1.14	1.01	1.01	1	1.02	3.68	1.02	2.9	1.05	1.22	2.72	1.88	2.27	1.03	1.06	1.12	1.05	1.15	1.43	1.09	1.01	1.1	1.06	1.05	1.26	1.02	1.1	1.01
0.981	1.67	0.899	3.35	1.18	0.951	1.13	1.05	0.949	1.22	1.03	1.25	1.1	1.1	5.23	1.07	1.25	1.12	1.05	1	1.06	1.08	2.14	1.24	1.09	1.15	1.48	1.4	1.34	1.12	1.03	1.39	1.23	1.4	1.03	0.992	1.08	1.13	0.985	1.31	1.14	1.58	1.02	2.48	0.991	1.09	1.02	1.02	1.06	1.03
1.1	1.72	1.05	1.09	1.33	1.27	1.05	1.07	1	1.38	1.22	1.4	1.13	1.07	8.12	1.33	1.3	1.07	1.03	1	1.98	1.06	1.23	2.1	1.42	1.45	1.46	1.41	1.11	1.07	1.06	1.12	1.16	1.66	1.08	1.06	1.05	1.06	1.01	1.09	1.01	1.27	0.991	1.09	1.1	1.02	1.04	0.984	1.12	1.03
3.82	0.948	1.65	1.12	1.1	0.98	1.05	1.43	0.936	1.08	1.25	1.3	1.06	1.07	9.45	1.1	1.23	1.08	1.05	1.11	1.19	1.57	1.11	4.99	1.46	2.14	1.47	1.45	1.08	1.03	1.11	4.1	1.27	1.13	1.08	1.02	3.13	1.03	1.11	1.58	0.983	0.984	0.977	0.984	1.03	1.12	1.05	0.991	1.1	1.08
1.02	1.32	1.37	1.07	1.17	1	1.07	3.05	1.02	1.17	1.2	1.21	1.07	1.15	1.3	1.12	6.1	1.02	1.08	1.05	1.06	4.29	1.16	1.25	1.11	1.03	1.02	1.48	1.06	1.11	1.51	1.48	4.7	1.22	1.03	0.984	1.12	1.06	1.06	1.1	2.46	1.04	3.83	1	1	1.04	1.03	1.39	1.31	1.06
1.23	1	1	1.01	1.07	0.999	1.6	1.45	0.966	11.1	9.72	1.22	1.07	1.07	1.22	1.3	1.05	1.07	1.05	0.985	1.14	1.02	1.3	1.07	1.03	1.06	1.02	2.3	1.03	1.01	1.3	5.16	2.74	1.12	1.02	1.02	1.06	1.38	1.1	1.11	2.31	1.02	1.05	1.01	1.03	1.06	1.04	1.07	1.08	1.03
0.949	3.57	4.18	1.18	1.28	1.02	1.07	1.28	1.12	1.52	1.1	1.18	1.07	1.4	1.25	1.05	1.13	1.12	1.87	1.01	1.15	0.967	1.18	1.1	1.04	1.1	3.38	1.06	1.05	1.31	1.5	1.43	1.3	1.13	1.4	1.01	1.07	1.11	1.06	1.1	1.54	0.983	1.07	3.46	1.04	1.06	1.29	1.1	1.05	1.02
0.967	0.947	2.87	2.52	1.05	1	2.7	4.28	0.965	5.82	1.27	1.18	1.08	1.17	1.13	13.2	1.15	1.1	1.1	1.01	1.32	1.03	1.03	1.3	1.06	1.02	1.01	1.02	1.32	1.13	1.01	3.23	1.07	1.02	1.02	1.02	1.06	1.03	1.13	1.14	1.61	1.04	1.01	1.02	0.967	1.07	1.27	0.999	1.01	1.02
0.985	1.23	1.48	2.8	1.3	0.999	0.982	1.02	1.25	1.02	1.13	1.15	1.12	1.08	1.23	1.21	1.18	1.12	1.01	1.1	1.1	1.56	3.43	1.07	1.42	1.06	0.992	1.46	1.69	1.18	1.06	5.06	1.27	1.06	1	1.06	1.03	1.13	1.24	1.3	1.71	1.06	2.49	1.03	1	1.08	1.04	1.03	1	1.03
2.38	1.02	5.02	1.09	1.32	2.95	1.07	1.03	0.966	1.07	1.03	1.22	1.13	1.02	1.18	1.24	1.13	1.05	1.01	1.07	1.07	1.14	1.09	1.27	5.74	1.5	1.39	1.53	1.01	3.55	1.06	3.6	4.58	1.01	0.952	0.984	1.19	1.32	1.04	2.82	2.02	1	1.01	0.993	1.03	1.05	1.09	1.01	1.1	1.56
0.97	0.983	16.6	1.12	1.08	1.03	1.67	1.05	1.02	1	1.23	1.18	1.13	1.55	1.2	1.1	1.12	1.08	1.16	1.05	1.02	1.5	1.5	4.1	1.08	1.09	1.06	3.38	1.04	1.02	1.17	1.14	4.1	1.02	1.06	1.14	1.05	1.37	1.27	1.07	1.1	1.01	0.992	0.991	1.05	1.04	1.03	1.02	1.03	1.2
1.08	0.916	50.1	3.62	1	1.15	1.72	1	1.15	1.03	1.13	1.12	1.2	1.28	1.13	1.13	1.3	1.07	1.05	1.1	1.18	1.65	4.76	1.36	1.05	1.15	1.01	1.05	1.02	1.02	1.63	3.15	1.03	1.22	1.06	1.05	1.1	1.11	1.04	1.7	1.01	0.984	1.06	1.01	1.01	1.03	1.04	1.01	1	1.2
1.02	0.889	2.5	12	1.05	0.984	1.32	3.78	1.02	1.08	1.05	1.2	1.13	0.966	1.83	1.13	1.1	1.05	1.15	1.07	1.03	1.1	1.39	1.06	1.55	1.7	1.01	1.71	1.04	1.58	1.02	1.18	0.961	1.15	1.05	1.01	1.03	1.08	1.59	2.99	2.24	1.06	1.49	1.46	1.04	1.06	0.96	1	1.06	1.02
0.985	0.945	43	3.52	1.01	1.01	3.55	1.05	0.984	1.93	1.1	1.37	1.25	0.952	1.38	1.22	1.05	1.08	1.1	1.03	1.03	1.09	1.1	1.09	1.03	1.1	0.977	1.18	1.02	1.01	1.18	1.39	4	1.25	1.15	1.59	1.03	1.02	1.07	1.35	1.06	1.08	1.47	1.06	1.11	1.06	1.08	1.02	1.05	1.02
2.75	0.966	1.05	1.28	5.28	0.984	1.09	1.11	1.03	1.3	1.35	1.2	1.2	1.13	1.23	1.12	1.1	0.919	1.05	1.18	1.07	1.17	1.1	1.03	1.57	1.05	1.41	1.34	1.01	1.51	1.15	1.12	1.26	2.52	1.06	1.06	1.03	2.78	1.04	1.06	1.08	1.22	3.1	1.01	1.05	1.04	1.03	1.04	1.03	1.08
0.935	1.7	1.03	1.52	1.5	1.12	1.05	1.02	0.95	4.02	1.02	1.2	1.35	1.12	1.2	1.07	1.2	1.07	1.09	1.03	1.05	1.9	1.5	2.42	1.04	1.06	1.04	1.07	1.09	1.02	1.12	1.07	2.66	1.45	1.13	1.46	1.04	1.11	1.14	1.16	1.12	1.42	1.06	1.19	1.1	1.59	0.991	1.05	1.08	1.15
1.17	0.966	2.7	4.22	0.983	0.986	3.98	1.12	0.935	1.57	1.03	1.19	1.22	1.02	1.23	1.12	1.05	1.08	1.07	1.1	1.09	1.22	1.26	1.14	1.42	1.09	1.02	1.06	1.04	1.02	1.11	0.974	1.05	1.26	1.38	6	1.02	1.1	1.19	1.05	1.98	1.09	1.02	1.1	1.21	1.05	1.01	1.04	1.01	1.06
1.07	3.69	1.01	1.23	1.01	1.02	0.984	1.07	0.963	0.935	1.23	1.13	1.28	1.1	1.2	1.07	1.03	1.05	1	1.13	1.15	0.992	1.18	1.06	1.07	1.66	0.976	0.998	1.14	1.42	1.11	1.23	1.6	1.02	1.18	1.03	1.03	1.3	1.05	1.18	1.19	1.15	0.992	5.99	1.04	1.08	1.06	1.38	1.78	0.959
0.916	2.03	0.912	6.5	1.05	1.08	0.969	0.984	1	6.63	0.969	1.28	1.25	1.13	1.22	1.1	1.25	1.07	1.03	1.12	1.1	1.49	1.78	1.14	1.06	4.85	1.01	1.1	1.14	1.18	1.02	1.1	1.31	1.92	3.82	1.05	1.07	1.15	0.991	1.32	0.999	1.4	1.03	1.1	1.22	1.2	1.05	1.16	1.02	1.1
1	0.984	1.73	1.05	1.12	1.02	0.982	1	1	1.27	1.1	1.25	1.17	1.1	1.2	1.1	1.23	1.07	0.983	1.15	1.11	1.5	2.87	1.79	1.04	1.06	1.12	1.03	4.04	3.65	0.984	1.14	1.27	1.06	1.03	0.984	1.12	1.14	1.25	1.18	0.976	1.06	1.02	1.07	1.06	1.07	1.63	1.21	1.16	1.07
1.07	22.4	2.77	1.55	1.15	1.05	4.42	1	0.999	1.07	1.92	1.08	1.2	1.15	1.22	1.07	1.15	1.03	1.04	1.05	1.12	1.08	1.06	1.24	1.02	1.11	1.02	1.04	1.02	1.02	1.03	3.16	1.11	1.1	2.43	1.08	1.1	1.18	1.02	1.98	2.06	1.03	1.06	1.02	1.09	1.08	1.02	1.04	1.15	1.06
1.02	0.964	1.01	1.05	1.17	1.04	0.952	1.88	1.13	1.45	1.32	1.22	1.2	1.1	1.23	1.08	1.08	0.98	1.63	1.15	1.05	3.53	0.991	1.16	1.01	1.1	1.04	1.48	1.05	1.02	0.991	1.13	1.79	1.28	1.11	1.06	1.06	1.11	1.99	1.14	1.09	1.47	1.14	1.05	1.03	1.05	1.16	1.06	1.23	1.17
2.45	1.35	0.942	1.73	6.17	0.933	1	0.949	1.02	1.11	1.02	1.09	1.37	1.13	1.12	1.12	1.3	0.95	1.1	1	1.02	1.01	1.65	4.21	1.1	0.998	1.46	1.46	1.04	1.46	1	1.02	4.92	1.1	1.06	1.03	1.03	1.03	1.11	0.985	1.04	1.34	1.01	1.01	1.06	1.03	1.01	1	1.34	1.02
1.59	1.02	4.02	2.03	1.17	1.03	1.07	0.983	1.03	1.25	1.2	1.27	1.19	1.1	1.12	1.08	1.08	1	1.1	1.08	1.98	1.03	1.52	3.74	1.05	1.02	1.05	1.06	1.47	1.01	1.03	1.33	1.21	1.31	2.82	1.18	1.05	1.12	1.72	1.28	1.24	1.04	1.02	1.03	1.65	1.02	1.02	1.22	1.16	1.07
1.08	1.02	2.22	1.59	1.16	1.02	0.984	0.966	1	1.05	1.73	1.08	1.25	1.67	1.23	1.05	1.14	0.966	1.1	1.18	1.04	0.992	1.35	1.53	1.03	1.04	1.47	1.1	1.02	1.32	1.02	1.18	5.9	1.06	1.54	2.1	1.02	1.42	1.1	1.09	2.55	1.02	1.02	1.04	1.03	1.5	1.01	1.06	1.06	1.12
0.934	1.02	2.23	1.13	1.32	1.05	1	0.967	1.48	1.69	1.15	1.17	1.25	1.07	1.17	1.07	1.33	1.03	1.03	1.1	1.82	1.01	1.01	1.58	1.06	1.07	1.08	1.02	1.09	1.1	1.02	1.14	6.88	1	1.02	0.985	1.06	1.11	1.03	1.42	2.13	1	1.07	1.02	1.03	1.03	1.04	1.06	1.06	1.1
0.9	1.5	1.93	1.07	1.05	1	1	1.05	0.983	5.18	1.03	1.08	1.37	1.07	1.22	1.18	1.1	1.02	1	1.08	1.03	1.01	1.05	1.3	1.1	1.59	1.14	1.02	1.03	1.01	0.984	1.09	1.5	1.51	1.84	1.03	0.976	1.15	1.28	1.06	1.22	0.976	1	1.09	1.06	1.56	1.65	1.12	0.977	1.07
0.968	0.969	2.5	1.2	2.08	1.02	2.75	1.48	1.37	1.04	1.42	1.13	1.42	1	11	1.12	1.09	0.885	1.05	1.12	5.04	1.06	1.07	1.09	1.02	1.04	1.06	1.52	1.02	1.01	1.45	1.07	1.04	1.11	1.01	1.08	1.05	1.05	1.15	1.1	1.07	1.26	1.01	1.12	1.06	1.11	1.04	1.07	1.02	1.22
4.37	1.03	0.969	3.32	1.23	1.08	0.98	1.07	1.9	1.12	1.03	1.07	1.63	0.982	1.33	1.1	1.07	0.945	1.07	1.08	1.58	3.23	1.07	1.07	1.5	1.1	1.06	1.06	1.29	1.59	1.79	1.07	1.22	2.2	3.03	0.991	0.985	0.985	1.18	1.08	5.33	1.1	0.991	1.04	1.06	2.52	1.08	1.33	3.68	1.05
1.03	1.03	1.53	2.33	1.37	1.05	1.03	1.02	1	1.17	0.949	1.13	1.45	1.6	1.87	1.1	1.05	0.97	1.05	1.08	1.87	15.7	1.06	1	1.11	1.07	3.13	1.06	6.61	4.75	1.17	1.01	1.6	4.23	0.967	1.05	1.04	0.983	1.02	0.991	1.02	1.02	1.01	1.24	0.976	1.12	1.1	1.08	1.06	1.13
0.951	2.47	0.967	2.37	1.33	1	2.38	0.95	2.18	1.13	8.07	1.16	1.43	0.999	1.32	1.07	1.03	0.916	0.98	1.07	1.04	9.99	1.05	1.41	1.58	1.03	1.01	1.09	1.38	1.05	1.22	1	1.82	1.09	0.978	0.984	1.02	1.09	1.17	1.01	1	0.984	0.992	1.1	1.02	1.09	1.06	1.16	1.04	1.35
1.45	1.08	0.918	1.4	1.4	1.63	1.1	1.02	1.15	1.05	0.949	1.14	1.23	0.95	1.19	1.12	1.03	0.9	1.07	1.08	1.05	1.8	1.8	1.74	1.14	1.3	1.02	1.28	1.03	1.06	1.21	1.47	1.09	1.09	3.58	1.02	1.23	1.1	1.15	1.07	0.991	1.01	0.968	1.04	1.03	1.11	1	1.18	1.01	1.23
1.1	1.42	0.95	1.1	1.78	1.18	1.07	1.18	1.02	1.09	1.28	1.05	1.3	1.22	1.2	1.13	1.17	0.933	1	1.08	1.05	1.13	1.12	7.79	1.1	1.08	1.14	1.06	1.01	2.05	1.04	1.02	1	1.14	0.984	1.08	1.02	1.03	1.06	1.03	0.96	1.02	1.04	1.07	1.04	1.01	1.02	1.04	1.05	1.1
5.83	0.885	1	1.58	1.48	1.05	1.07	1.12	1.02	1.15	1.37	1.01	1.23	1.07	1.08	1.1	1.12	1.45	1.01	1.01	1.07	1.03	1.26	1.21	1.08	1	1.01	4.37	1.09	1.5	1.66	3.11	1.22	1.35	1.01	1	1.06	1.1	1.62	1.02	0.991	1.05	1.51	0.984	1.03	1.03	1.02	1.23	0.993	1.2
1.02	0.998	1.8	1.25	1.35	0.934	1.07	1.03	1	1.15	1.5	1.17	1.33	1.18	1.13	1.08	1.12	1.08	1.01	1.14	1.17	1.03	1.66	1.68	1.13	1.05	1.02	1.04	1.12	1.06	1.13	1.73	3.79	1.3	1.02	1.05	1.23	1.08	1.38	1	1.56	1.02	1	1.06	1.09	1.02	1.2	1.05	1.06	1.1
1.37	0.947	0.917	1.05	1.68	1.3	1	1.02	1.42	1.02	1.4	1.18	1.45	2.08	1.13	1.1	1.12	1.02	1.05	1.32	1.1	1.57	1.08	1.45	1.11	1.05	1.47	1.55	1.15	1.12	1.39	1.18	2.73	1.13	1.49	1.14	1.02	1.09	1.08	1.03	1.14	1.08	1	1.02	1.06	1	1.06	1.03	1.04	1.23
0.967	1.15	0.934	3.87	3.68	1.08	1.02	0.986	1.27	1.03	1.67	1.32	1.42	1.18	1.05	1.12	2.12	1	1.05	1.15	1.15	1.49	9.08	1.38	1.48	1.14	1.02	1.06	1.1	0.991	1.07	1.03	1.8	1.34	1.01	1.3	1.1	1.01	1.1	1.3	0.952	1.04	0.975	1.06	1.11	1.03	1.07	1.09	0.992	1.21
2.15	0.9	0.998	1.33	1.09	1.37	1.02	0.983	1.34	1.06	9.6	1.28	1.25	1.07	1.15	1.08	1.15	1.07	1.05	1.13	1.07	1.42	1.14	1.32	1.19	1.31	1.02	1.53	1.02	1.02	1	1.06	1.42	1.22	2.38	1.17	1.06	1.1	1.02	1.06	1.48	1.14	1.03	1.29	1.01	1	1.09	1.07	1.02	1.44
0.918	1.07	1.1	4.2	1.08	1.05	1.72	1.95	1.37	1.04	1.32	1.28	1.13	1.22	0.925	1.12	1.07	0.918	1	1.16	1.13	1.6	1.14	1.13	1.06	1.13	1.06	1.05	1.02	1.01	1.65	1.07	1.04	1.04	1.22	1.13	1.01	1.1	1.11	1.04	0.967	1.01	0.992	1.03	1.02	1	1.02	0.984	1.06	1.06
2.56	4.78	0.951	2.25	1.15	4.51	1.02	1.37	4.03	1.13	1.35	1.42	1.25	1.53	1.04	1.1	1.13	0.981	1.05	1.07	1.08	1.08	1.19	1.39	1.06	1.7	1.17	1.03	7.27	1.41	1.09	1.02	1.12	1.04	1.01	1.23	1.06	1.11	1.05	1.06	1.67	1.21	1.21	1.06	1.01	2.49	1.05	1.04	1.01	1.22
0.901	1.35	0.983	3.15	1.1	0.924	0.917	7.36	1.01	1.1	1.23	1.43	1.1	1.59	1.1	1.1	1.18	0.985	0.95	1.05	1.09	1.28	1.08	1.06	1.07	1.14	1.21	1.51	1.08	3.58	1	1.01	1.26	0.984	1.03	1.03	3.65	1.02	3.39	1.04	1.14	1.09	1.02	1.17	0.993	1.01	1.03	0.992	1.01	1.02
1.5	0.999	1.47	1.42	2.79	1.03	0.95	0.956	1.18	0.984	1.62	1.22	1.15	1.67	1.15	1.58	1.25	1.07	1.5	0.984	1.14	5.29	1.07	1.07	1.78	1.37	5.13	1.08	1.34	1.1	1.09	1.11	1.24	0.991	1.17	1.14	0.993	1.42	1.09	1.07	1.3	1.02	1.1	1.09	1.14	1.52	1.25	1.02	1.02	1.13
0.968	1.24	1.07	1.8	1.28	1.07	5.88	0.982	2.25	1.22	1.36	1.17	1.07	1.15	1.08	1.18	1.22	0.952	1.07	1.01	1.22	1.49	1.97	4.21	8.25	1.14	1.04	1.1	1.1	1.05	1.11	1.82	1.09	1.53	1.03	1.04	3.32	1.04	1.01	0.991	0.967	1.05	1.15	1.02	1.03	1.1	1.14	1.03	1.02	1.07
3.2	0.933	4.37	8.07	2.48	1.07	2.05	1.14	1.45	1.58	1.27	1.19	1.1	0.998	1.07	1.13	1.03	0.981	1.05	1.01	1.21	1.17	1.13	24.7	1.11	1.43	1.12	1.17	1.06	1.06	1.29	1.01	1.1	1.15	1.03	0.977	1.1	1.22	1.02	1.19	2.73	1.5	1.05	1.01	1.06	0.991	1.08	1.01	1.02	1.34
1.35	0.888	1.35	1.08	2.35	1.03	1.05	1.05	1	1.12	1.25	1.1	1.2	1	1.08	1.07	1.08	0.918	1.05	1.11	1.14	2.39	1.26	1.1	1.17	1.17	8.03	1.46	1.09	1.02	1.06	1	1.38	0.993	0.975	1.03	1.07	1.58	1.74	1.17	0.974	1.14	1	1.03	1.01	1	1.06	1.05	1	1.02
0.982	0.929	0.922	7.24	1.4	1	1.2	1.18	1.27	1.47	2.17	1.35	1.25	1.02	1.13	1.08	1.02	0.951	1	1.12	1.02	3.74	1.19	1.22	1.56	1.74	1.16	1.44	1.69	1.03	1.06	4.27	1.14	1.14	0.976	0.991	1.09	1.78	1.58	1.03	0.945	1.04	0.967	1.04	1.03	1.01	1.02	1.01	1.03	1.09
0.951	1.22	1.58	1.97	1.4	1.06	1.15	1.12	1.2	1.26	2.55	1.37	1.05	1.12	0.969	1.07	1.07	0.948	0.981	1.1	1.63	1.06	8.88	2.99	1.22	1.02	1.01	1.07	1.01	0.984	1.61	1.01	1.04	1.71	1.47	0.993	1.16	1.03	1.07	1.36	0.952	1	1.02	1.02	0.96	1.43	1.23	1.04	1.12	1.14
0.918	1.34	3.08	2.04	1.01	1.02	1.03	1.13	0.901	1.22	1.37	1.45	1.11	1.17	1.05	1.09	1.03	0.915	1.03	1.64	1.53	4.99	1.14	1.22	1.02	1.1	1.16	1.03	1.13	1.46	1.14	0.976	1.06	1.01	1.03	0.985	1.05	1.03	1.08	1.66	1.46	0.99	0.993	1.19	0.992	1.13	1.02	1.04	1.08	1.05
0.967	1.08	1.04	5.1	1.25	1.1	0.983	1.78	1.08	1.29	1.13	1.29	1.14	0.951	1.07	1.08	1.23	1	0.931	1.15	1.06	1.04	1.09	1.29	1.01	1.17	1.26	3.05	1.1	1.3	3.94	2.73	1.38	1.14	1.34	1.01	1.09	0.984	1.35	1.34	1.01	0.985	1.55	1.02	1.07	1.05	1.67	1.05	1.23	1.12
0.895	0.932	0.95	2.03	17.7	2.51	1.58	1.12	0.916	1.03	1.18	1.28	1.1	1.1	1.03	1.1	1.07	1.52	1.05	1.19	1.62	0.983	1.58	2.32	1.02	1.05	1.06	1.02	1.02	0.984	1.13	1.29	2.48	1.03	1.18	1.06	1.1	1.09	1.22	1.07	1.01	1.04	1.05	2.63	1.07	1.06	1.02	1.01	1.21	1.19
1.27	1.07	0.95	5.88	1.39	1.12	1.22	1.01	0.933	1.3	4.63	1.96	1.1	2.13	1.25	1.07	1.12	0.983	1.05	1.11	1.08	0.977	1.22	1.08	7.48	1.08	1.08	1.5	1.15	1.51	1.08	1.21	1.05	1.05	1.03	1.12	1.1	0.992	1.01	1.18	1.41	1.04	1.03	1.03	1.09	1.04	1	1.03	0.999	1.07
0.915	0.933	1.54	1.87	1.22	1.17	1.63	1.07	3.52	0.983	1.2	1.2	1.13	1.35	0.948	1.05	1.17	0.967	1.03	1.07	1.06	2.68	1.52	1.52	1.03	1.22	1.02	1.08	1.22	5.07	1.06	1.09	1.54	1.03	1	1.02	1.13	1.01	1.18	1	1.05	1.18	1.22	0.984	1.06	0.992	1.02	1.2	1.67	1.13
1	0.884	0.966	12.3	1.04	1.03	1.13	1.05	0.967	1.18	1.27	1.25	1.05	0.918	1.14	1.05	1.15	0.886	1.07	1.1	1.62	0.984	2.1	6.95	1.53	1.2	1.06	1.05	4.4	1.33	1.06	3.13	1.04	1.02	1.04	1.02	1.19	1	3.28	1.06	1.03	1.73	1.16	1.02	1	1.05	3.82	1.08	1.02	1.46
1.17	0.966	3.08	1.6	1.12	1.32	1.03	2.9	0.982	1.2	1.32	1.38	1.05	2.92	1.15	1.05	1.03	1.48	1.05	1.05	1.12	1.05	1.18	1.01	1.25	1.06	1.23	1.47	1.19	1.01	1.28	1.91	0.96	1.03	0.992	1.14	1.04	1.29	1.05	1.07	0.984	1.14	0.977	1.84	1.09	0.992	1.03	1.06	1.06	1.22
1.55	3.32	0.966	1.67	1.35	1.07	1.02	1	0.9	1.55	1.23	1.18	1.15	1.22	1.27	1.08	1.02	0.984	1.03	1.03	1.06	1.01	1.11	1.06	4.86	1.02	1.18	1.07	1.57	1.01	1.03	1.06	1.04	1.07	1.01	1.02	1.14	1.1	1.12	1.38	1.22	1.07	1	1.07	1.11	0.961	1.04	1.05	0.976	1.1
1.43	0.982	2.17	1.28	1.18	1.05	0.969	1.4	1.02	1.22	1.2	1.07	0.968	1.2	1.23	0.983	0.983	1.52	1.03	1.07	1.08	0.984	1.66	1.06	1.15	1.02	1.04	1.02	12.6	1	1.09	2.74	5.4	0.992	1.03	0.96	1.05	1.1	7.82	1.14	1.09	1.94	0.968	1.03	1.06	1.42	1.17	1.06	1.47	1.26
1.25	0.984	2.65	1.23	1.12	1.32	2.1	1.22	1	1.83	1.25	1.32	2.51	1.43	1.2	1.05	1.15	0.968	0.985	1.25	1.16	1.47	3.86	1.14	1.42	1.48	1.1	1.43	1.11	1.36	2.54	3.32	1.18	3.06	1.02	0.976	1.06	1.11	1.06	1.05	1.07	1.02	0.95	1.86	1.04	1.01	0.976	1.1	1.26	1.03
2.17	1.4	1.85	1.2	3.25	1.3	1.03	0.966	1.3	1.38	0.935	1.27	1.82	1.28	1.17	0.984	1.17	1	0.9	1.12	1.51	1.01	1.22	2.03	1.5	0.983	1.04	1.04	1.2	1.01	0.968	1.06	1.66	1.02	1.01	1.06	1.1	1.45	0.984	4.54	1.01	5.93	0.992	1.32	1.04	1.02	0.999	1.14	1.07	1.08
1	1.37	13.2	4.07	6.73	1.03	0.97	1.02	1.02	1.05	1.03	1.32	1.9	1.22	1.4	1.61	1.12	0.899	1.03	1.03	1.78	1.43	1.26	1.13	1.52	4.05	1.1	1.03	1.08	1.35	1.58	1.06	1.22	1.24	1.05	1.23	1.04	1.06	4.75	3.92	1.13	1.12	0.977	1.11	1.06	1.03	0.992	1.06	1.04	1.02
0.968	0.963	1.07	1.68	1.37	1.15	0.888	1.02	1.53	1.2	1.15	1.42	1.37	1.25	1.12	1.07	1.15	0.885	0.998	1.04	1.02	0.984	1.55	1.05	1.07	0.976	1.12	1.06	1.06	5.71	1.19	1.21	1.1	0.992	1.03	1.42	2.71	1.47	1.04	1.09	1	1.01	0.976	1.1	1.01	1.08	1.46	1.03	1.03	1.04
1.3	1	1.37	1.65	1.28	1.17	1.29	1.23	1.08	1.28	1.32	1.25	1.17	1.18	1.12	1.05	1.2	1.47	0.984	1.05	1.06	1.46	1.23	1.8	6.39	1.17	1.23	1.09	1.18	0.976	1.03	2.52	1.14	0.999	1.04	1.06	1.07	1.23	1.04	2.7	1.02	1.1	0.96	1.1	1	0.993	1.1	1	0.976	1.06
1.12	0.915	18.8	1.55	1.15	4.35	1.23	1.04	1.05	1.53	1.1	1.33	1.3	1.13	1.2	1.18	1.18	1	1.03	1.08	1.02	6.45	1.33	1.55	1.14	1	1.04	1.49	1.09	1.01	0.976	1.07	1.17	0.978	1.01	1.04	1.08	1.05	1.59	1.15	1.09	0.992	0.977	1.05	1.06	1.02	1.03	1.03	1.02	1.02
1.08	1.03	1.63	8.89	12	1.03	1.68	2.33	0.95	2.27	1.03	1.47	1.13	1.13	1.2	1.13	1.17	0.984	1.07	1.07	1.47	1.42	1.28	9.42	1.1	1.14	0.991	1.03	1.07	0.968	1.06	2.65	1.16	1.26	1.01	1.03	1.15	1.04	1.12	1.09	1.03	1.04	1.38	1.2	1.5	1.39	1.06	1.08	1.04	0.976
3.59	0.984	1.12	1.4	4.86	1.03	1.15	1.07	1.02	3.35	1.1	1.6	1.15	1.23	1.05	1.12	1.1	0.918	1.1	1.07	1.34	1.01	7.15	1.5	1.38	1.11	1.01	0.984	1.27	1.02	1.08	1.46	2.98	1.03	1.05	0.991	1.09	1.02	1.04	1.07	1.04	1.06	1.37	1.27	1.11	1.01	0.983	1.03	1.14	1.04
1.2	1	2.08	1.42	1.14	1.15	1.07	1.02	0.933	4.42	1.11	1.83	1.37	1.35	1.05	1.12	1.07	1.48	1.08	1.13	1.05	1.5	1.3	0.984	1.03	1.04	1.17	1.53	1.08	3.09	1.04	1.86	1.03	1.36	1.07	0.993	3.07	1.07	1.08	2.21	1.01	0.984	1.03	1.1	1.1	1.02	1.38	1.03	1.1	1.77
0.967	0.968	1.1	20.8	1.01	1.05	1.1	1.03	1.17	0.973	0.936	1.85	1.15	1.15	1.05	1.1	1.67	0.967	1.05	1.07	6.65	1.05	1.7	1.21	1.49	1.01	1.06	1.02	1.26	0.968	1.02	2.02	1.11	4.56	0.984	1.07	1.03	1.08	4.42	1	0.983	0.952	0.984	1.08	1.03	1.07	1.02	1.26	1.12	1.03
0.951	1.28	1.08	1.05	1.07	1.03	1.08	1.05	1.03	0.958	0.985	1.8	1.32	1.12	1.13	1.13	1.15	0.933	1.12	1.08	1.15	1.41	6.06	2.14	1.01	1.02	1.16	1.02	2.37	1.39	1.04	6.62	1.2	1.08	2.97	1.15	1.05	0.992	1.18	1.73	1.22	4.76	1.13	1.5	1.12	1.12	1.02	1.05	1.12	1.37
0.949	0.951	1.47	1.07	1.6	1.08	1.07	0.903	1	1.07	1.42	1.43	1.25	1.1	1.08	1.05	1.08	1.45	1.05	1.04	1	1.01	1.2	1.2	1.06	1.05	5.96	1.04	1.05	0.975	1.03	1.05	1.06	0.976	0.983	1.06	1.03	0.984	1.14	1.07	1.02	1	1	1.21	1.09	1.02	1.02	1.05	1.07	1.06
1.13	1.25	33.2	0.981	1.98	1.08	1.33	1.02	1.02	1.38	1.23	1.83	1.15	1.05	1.4	1.1	1.12	0.985	1.04	1.08	1.54	1.03	3.41	1.1	1.03	4.02	2.42	1.06	1.77	1.36	0.975	2.5	1.35	1.04	3.18	0.984	1.04	1.01	1.23	2.08	1.52	1.02	0.992	1.16	1.03	1.1	1.03	1	2.98	1.04
1.32	1.25	23.3	1.27	1.33	1.23	1.12	0.952	1.62	0.982	1.28	1.55	1.12	0.984	1.23	1.13	1.27	1.02	1.05	1.05	1.1	1.52	1.23	1.02	1.07	6.56	1	1.13	1.18	1.01	1.02	1.06	2.22	1.06	1.2	0.984	0.991	0.986	1.12	1.12	1.05	1.01	1.03	1.03	1.14	1.12	0.993	1.08	0.976	1.06
0.95	0.932	1	7.74	24.7	1.33	1.07	0.951	2.25	1	1	1.47	1.38	1.18	1.22	1.09	1.2	1	1.01	1.1	1.06	1.44	10.1	1.15	1.38	1.28	2.92	1.04	1.09	1.59	1.01	1.09	1.75	0.976	1.02	1.01	1.02	0.997	1.14	1.07	0.976	1.02	1.01	1.06	1.06	1.12	0.975	1.06	1.01	1.04
1.4	0.951	0.981	5.97	1.1	6.09	1.07	1.06	4.83	0.931	0.981	1.65	1.27	1.14	1.11	1.13	1.25	0.916	1.02	0.967	1.56	1.06	2.37	1.02	13.2	0.975	1.38	1.04	1.14	2.63	1.57	1.02	1.13	0.99	1.08	1.05	0.961	1.03	2.33	1.49	0.975	1.02	1.06	1.03	1.04	1.05	0.992	1.02	1.03	1.12
0.967	1.27	1.05	1.83	1.05	2.61	1.04	0.984	0.94	0.984	0.986	1.6	1.19	1.08	1.05	1.08	1.18	0.966	1.04	0.95	1.06	2.53	0.985	1.02	1.42	1.07	1.1	1.24	1.02	0.978	1.05	1.12	1.54	1.18	1.02	1.04	1.54	1.02	1.02	1.12	1.03	3.61	1.22	1.04	1.34	1.12	1.01	1	0.991	1.22
1.02	0.946	1.03	1.4	1.2	0.999	1.25	1.08	0.97	0.997	1.08	1.42	1.23	1.18	0.965	1.07	1.08	0.917	1.1	1.01	1.01	1.01	4.5	1.06	1.1	0.977	1.42	3.62	1.14	1.44	1.03	1.67	2.37	1.03	0.992	1.16	1.06	1.12	1.38	1.07	1	0.984	1.06	1.05	1.07	1.1	0.993	1	2.24	1.07
1.43	0.953	2.22	1.37	1.2	1.03	1.28	1.05	1.03	0.901	1.45	1.81	1.24	1.13	1.52	0.982	1.15	0.947	1.1	1	1.22	1.01	1.61	1	1.26	1.13	1.06	1.52	1.08	1.38	1.06	1.16	1.54	1.06	1.75	1.03	0.991	1.12	1.26	1.46	1.02	1.02	1.41	1.16	0.975	1.14	1.46	1.02	0.999	1.02
0.984	1.23	4.52	1.2	1.25	0.984	1.13	1.05	1.03	1.02	0.998	1.74	1.18	1.1	1.01	1.15	1.07	1.45	1.13	1.12	1.02	1.01	0.999	1.03	1.12	1.24	1.06	1.07	1.37	1.05	1.04	4.1	1.17	0.968	1.03	1.11	0.986	1.2	1.15	1.81	1.03	1.02	1.01	1.08	1.05	1.09	1.08	1.02	1.02	1.02
1.02	0.885	1.2	1.16	1.18	1.02	1.3	1.01	1.32	1.25	0.97	1.63	1	0.962	1.29	1.12	1.15	1	1.08	1.2	1.15	1.41	1.06	1	1.15	0.96	1.09	1.52	1.5	1.01	1.04	6.76	1.59	0.993	1.07	1.14	1.21	1.18	1.06	1.15	1.07	2.43	0.976	1.03	0.992	1.13	1.22	1.04	0.977	1.04
1.02	1.08	0.985	1.47	1.07	1.05	3.27	1.15	6.24	1.15	1.82	1.72	1.22	1.44	1.01	1.12	2.95	0.999	1.05	1.8	1.54	1.42	1.26	1.03	1.21	1.02	1.62	1.1	3.63	0.993	1.05	1.41	2.22	0.991	1.23	1.02	1.13	1.08	5.19	1.03	1.16	1.02	0.961	1.02	1.07	1.1	1.05	1.43	1.01	1.1
0.967	0.935	2.17	1.08	1.48	1.05	1.85	1.12	1.7	0.985	1.05	1.43	1.33	1.13	1.04	1.07	1.15	1.45	1.02	1.23	1.1	1.07	1.04	1.02	1.14	1.84	4.22	1.14	1.08	1.47	1.04	2.51	3.69	1.32	1.14	0.958	1.01	1.56	1.04	2.17	0.985	1.35	1.42	1.07	1.03	1.1	1.04	1.13	0.991	1.09
1.22	1.03	0.968	1.08	1.17	2.88	2.02	1.17	1.02	1.25	1.02	1.48	1.1	1.27	1.01	1.15	1.12	0.984	1.14	1.05	1.1	1.03	2.86	1.43	1.1	1.03	1.23	1.1	1.1	1.43	1.04	3.47	1.32	3.26	1.1	1.33	0.989	1.07	1.1	1.03	1.01	1.59	1.05	1.58	1.1	1.04	1.02	1.13	1.02	1.14
0.985	0.982	0.98	2.47	1.13	0.947	1.03	1.03	1.07	0.95	1.08	1.32	1.2	1.83	0.957	1.12	1.03	0.934	1.17	1.22	1.1	1.05	1.2	1.88	1.06	1.38	1.21	1.05	1.17	1.35	1.03	4.36	2.16	1.13	2.27	1.05	1.01	1.38	1.09	1.7	2.98	1.05	1.02	1.09	1.02	1.1	1.08	1.07	1.05	1.07
3.43	0.966	3.85	1.57	1.22	1.07	4.72	1.1	2.68	0.966	0.969	1.3	1.1	1.68	1.5	2.87	1.19	0.967	1.15	1.25	1.03	1.47	1.4	1.25	1.14	1.02	1.08	1.17	1.15	8.35	1.2	1.18	1.12	1.07	1.38	1.02	0.961	1.05	1.01	1.02	1.45	1.15	1.08	1.11	1.04	1.07	1.06	1.14	1.05	1.05
0.934	1.18	0.983	2.15	0.924	1.02	1.34	1.18	2.58	0.918	1.18	1.25	1.08	1.62	2.78	1.33	1.07	0.969	0.95	1.12	1.09	1.53	1.1	1.15	1.31	1.63	1.18	1.86	1.23	0.992	1.08	2.7	2.55	1.03	1.3	1.14	1.02	1.66	1.06	1.43	1.32	1.94	1.02	1.05	1.08	1.05	1.06	1.05	1.47	1.09
1.08	1.3	1.3	1.35	1.11	1.47	1.4	1.07	1.98	0.981	1.18	1.33	1.08	2.22	1.05	1.1	0.966	0.965	1.12	1.05	1.1	1.4	1	1.07	1.14	1.02	1.2	1.06	1.14	1.01	1.07	1.41	3.98	0.984	1.84	1.38	1.01	1.28	1.03	1.92	0.992	1.11	1.09	1.06	1.12	1.1	1.11	1.1	1	1.09
1.07	0.883	1.01	2.13	1.05	1.02	4.86	1.12	1.87	0.92	0.884	1.25	1.22	1.07	1.01	1.1	1.04	0.899	1.03	1.24	1.05	1.08	1.29	1	1.5	1.33	1.46	1.14	1.4	1.39	1.07	1.18	3.17	0.984	3.67	1.5	1.01	1.15	1.03	2.53	1.06	1.7	1.19	1.9	1.06	1.04	1.05	1.08	1.02	1.12
0.89	0.918	0.971	2.03	1.1	0.95	1.01	2.1	3.45	0.917	1.47	1.13	1.47	1.12	0.932	1.08	1.02	1	1.1	1.2	1.09	1.01	1.11	1.6	1.12	3.54	1.48	1.23	1.95	1.01	1.08	1.16	1.11	0.984	3.01	1.03	1.05	1.18	1.09	1.4	1.45	2.98	1.04	1.01	1.06	1.42	1.02	1.11	1.06	1.13
0.927	0.968	1	2.06	1.61	1.02	1.15	0.951	1.42	3.03	1.5	1.25	1.08	0.881	1.39	1.1	1.02	0.887	1.12	1.05	1.08	1.04	1.49	1.47	1.01	1.18	1.02	1.28	1.09	1.04	1.02	2.24	1.33	1.01	4.41	1.09	1.05	1.1	1.21	1.06	1.17	1.37	1.01	1.42	1.09	1.07	1.06	1.1	1.05	1.1
1.02	1.37	0.933	1.49	1.17	0.983	1.05	1.23	2.26	0.9	1.2	1.2	1.92	3.07	0.917	1.05	0.985	0.912	1.13	1.15	1.1	1.45	4.99	1.05	1.05	1.47	1.02	1.3	1.22	1.01	1.02	1.23	6.04	0.993	1.1	1.34	1.01	1.22	1.29	1.42	1.13	1.28	1.07	1.09	1.19	1.04	1.05	1.07	1.09	1.52
0.917	14	0.981	1.07	1.28	0.967	1.18	1.08	7.53	3.19	1.48	1.18	6.92	4.83	1.28	1	0.982	0.951	1.07	1.1	1.07	1.02	3.9	1.21	1.14	1.08	1.12	1.49	1.17	1.35	1.04	2.82	1.1	0.998	1.22	1.08	1.13	2.55	1.19	2.18	1	0.991	1.08	1.07	1.03	1.38	1.06	1.1	1.01	1.07
0.967	1.63	0.952	17.1	4.05	2.57	1.35	2.12	1.1	1.34	1.17	1.18	1.7	1.37	1.16	1.02	1	0.95	1.05	1.1	1.06	1.05	1.42	1.02	1.39	1.72	1.21	1.07	1.3	1.36	1.06	3.23	3.11	0.937	0.992	1.08	1.07	1.06	1.35	1.06	1.02	3.96	1.04	1.02	1.07	1.02	1.18	1.08	1.01	6.96
1.3	0.999	1.03	1.18	1.17	1.13	2.99	1.07	0.983	0.949	1.5	1.08	1.28	1.13	0.954	1.07	1	1.53	1	1.03	1.04	1.18	1.38	1.02	1.4	5.98	1.47	1.07	1.15	0.983	1.18	1.65	1.46	1.03	1.22	1.08	1	1.08	1.56	1.09	1.06	1.5	1.33	1.06	1.22	1.08	1.08	1.19	1.04	0.991
0.97	1.05	0.931	3.5	1.25	1.04	0.98	1.82	1	0.884	1.07	1.35	1.88	1.15	0.982	1.07	1	0.968	1.01	1.7	1.08	3.79	1.14	1.48	7.06	1.02	1.04	1.2	1.32	1.54	1.08	1.62	3.16	1	1.26	1.16	1.02	1.03	1.23	1.04	1.01	1.06	1.42	1.06	1.02	1.07	1.07	1.09	1.02	1.05
1	1.02	1.05	3.7	1.18	0.981	0.89	1	0.982	0.948	1.18	1.17	1.52	1.37	0.981	1	0.998	0.898	1.04	1.34	1.02	1.42	1.68	8.86	1.18	1.02	1.44	1.02	1.05	1.38	1.05	3.36	1.19	1.06	1.4	1.14	1.09	1.09	1.24	1.04	3.62	1	1.02	1.05	0.984	1.04	1.09	1.31	0.992	1.03
1	1.25	0.963	5.82	1.3	1	1.13	1.4	2.95	0.968	2.15	1.35	1.67	1.43	1.45	1.02	1	1.38	1.15	1.13	1.01	1.02	2.57	1.31	1.04	0.976	1.05	1.03	1.12	1.24	1.14	6.27	1.14	1.22	1.14	1.01	1.01	1.15	1.12	2.52	1.02	1.09	3.02	1.03	1.02	1.16	1.05	1.11	1.03	1.02
0.899	1.05	1.17	1.07	1.25	1.15	1.03	1.07	0.967	1.04	1	1.27	2.23	1.73	1.15	1.08	0.966	0.963	1.07	1.16	1.08	1.07	1.1	1.17	1.21	1.02	1.04	1.02	1.22	1.03	1.02	6.86	1.39	0.984	1.18	1.05	1.11	1.29	1.06	1.05	1.91	1	1.02	1.06	1.09	1.08	1.1	1.05	1	1.01
0.934	0.934	1.05	3.82	1.08	1.08	1.02	1.02	1.02	1.27	14.7	1.28	1.39	1.12	1.01	1.07	1.05	0.92	1.07	1.17	1.05	1.06	4.67	1.14	1.34	1.49	1.46	1.51	1.35	1.04	3.89	3.81	1.31	1.01	3.02	1.04	1.01	1.22	1.21	1.64	1.02	0.974	1.02	1.09	1.02	1.07	1.02	1.02	1.01	1.06
1.3	0.966	1.08	1.08	1.27	3.82	1.1	3.2	1.33	0.985	1.2	1.32	1.18	1.17	0.974	1.72	1.02	1.45	1.07	1.08	1.06	0.992	1.03	7.32	1.18	0.991	1.06	1.5	25	0.96	1.43	1.57	3.58	1.08	1.38	1.03	1.03	1.53	1.29	1.08	1.44	0.985	0.976	1.48	1.02	1.02	0.967	1.13	0.96	1.41
0.917	1.38	2.75	1.83	4.75	1.06	0.999	1.16	0.982	0.948	1.35	1.32	1.32	1.27	1.5	1.33	1.02	1.03	1.01	1.17	1.02	1.09	1	1.02	1.39	1.47	1.24	1.08	6.32	1.35	1.33	3.36	1.1	1.06	1.36	1.08	1.05	1.01	1.13	1.11	0.992	1.01	1.16	1.06	1.09	1.09	1.11	1.05	1.14	1.07
0.884	1.05	1.03	2.59	1.1	1.05	1.02	1.12	1.72	1.13	2.15	1.37	1.37	1.2	1	1.35	0.934	1	1.04	1.13	1.43	1.53	1.54	3.23	1.85	1.51	4.43	1.03	1.42	0.991	1.26	1.65	1.26	1.01	4.01	1.16	1.07	1.06	1.33	1.16	0.992	0.975	3.6	1.49	1.06	1.19	1.18	1.04	1.04	1.09
0.949	1	1.82	1.22	1.28	1.01	1	1.27	2.75	1.07	1.88	1.15	1.17	1.23	0.999	1.35	1.02	0.967	1	1.17	1.05	1.12	1.38	1.17	1.45	1.01	1.04	1.58	1.35	0.985	1.22	1.35	1.07	1.03	1.06	1.1	1.01	1.02	1.38	1.02	1.3	0.993	1	1.13	1.02	1.05	1.01	1.02	1.02	1.55
0.982	0.95	1.95	3.65	1.03	1	1.03	1.03	0.986	0.983	2.08	1.18	1.32	1.05	1	1.27	1.07	0.949	1.01	1.15	1.63	1.06	1	1.13	1.26	1.06	1.05	1.1	0.968	6.93	2.29	5.86	1.33	1.02	1.08	1.03	1.07	1.11	1.06	1.51	0.974	1.03	1.18	0.99	1.09	1.1	1.03	1.02	1.01	1.12
4.08	0.918	1.55	1.33	1.17	0.996	1.97	1.05	1.04	2.35	4.07	1.12	1.47	1.08	0.932	1.1	1.08	0.969	1.02	1.15	1.04	1.06	1.44	1.05	1.17	0.993	1.03	1.05	1.05	1.03	1.1	7.45	2.91	1.02	1.17	1.08	1.23	1.07	3.3	1.02	1.02	0.975	0.977	1.2	1.18	1.02	1.01	1.1	1.01	1.03
0.967	0.932	1.48	1.55	1.2	1.04	1	1	1	1.37	1.52	2.15	1.18	1.3	0.948	1.12	1.05	0.966	1.04	1.08	1.1	1.49	1.01	1.04	1.26	1.02	1.05	1.14	1.42	0.984	1.03	5.96	1.09	0.976	1.05	1.02	1.08	1.09	1.06	1.06	0.993	2.46	1.02	1.01	0.969	1.05	1.01	1.28	1.02	1.03
0.95	1.73	1.75	1.23	1.18	0.949	1.02	1.2	5.86	0.886	1.23	1.17	1.18	1.24	0.885	1.07	1.12	0.968	1.05	1.07	1.1	1.07	1.54	1.47	1.18	1.06	1.06	1.08	1.42	1.38	1.58	1.15	1.72	0.951	0.976	1.01	1.09	1.01	1.22	1.01	0.991	1	0.976	1.1	1.02	1.1	1	1.07	1.28	1.04
1	0.899	1.03	1.17	1.78	1.02	1.07	1.77	1.02	1.61	1.06	1.22	1.13	1.2	0.948	1.03	1.08	1.28	1.01	1.12	1.26	1.56	1.41	9.11	1.09	1.54	1.05	1.06	1.37	1.42	1.18	3.95	7.02	1.02	1.74	1.02	1.01	1.35	1.02	1.1	1.15	1.01	1	1.54	1.04	1.09	1.06	1.09	1	1.1
0.967	0.952	1.35	1.2	1.45	1.1	1.05	1.02	0.967	0.885	1.27	1.22	1.09	1.13	1.37	1.01	1.08	0.984	0.969	1.12	1.01	1.49	1.42	1.07	1.02	1.04	1.02	1.08	1.16	4.67	1.36	1.36	1.23	0.984	1.85	1.04	0.99	0.976	1.09	0.993	1.01	1.23	1	1	1.07	1.1	1.1	1.01	1.04	1.05
2.31	1.38	1.12	1.32	1.27	1	2.29	1.05	1.25	0.88	1	0.998	1.92	1.09	0.969	1.01	1.05	1.02	0.999	1.33	1.01	1.1	1.12	1.17	1.06	1.05	1.01	1.05	4.04	1.14	1.18	2.6	1.82	0.992	1.12	1.04	1.22	1.02	1.75	1.38	0.985	1.03	1.15	1.03	1.07	1.04	1	1.14	1.03	1.18
0.951	1.02	3.28	1.25	1.32	1.06	0.964	0.999	1.32	0.986	1.33	1.12	1.72	1.23	0.931	1.01	1.08	0.983	1.07	1.18	1.09	1.66	1.1	1.13	1.06	0.992	1.01	1.03	1.1	1.13	1.1	1.22	1.51	0.975	1.05	1.2	1.02	1.09	1.16	1.07	1.2	1.64	0.984	1.03	1.03	1.1	0.983	1.14	1.01	1.52
1.22	0.884	1.03	17.9	1.93	1.13	0.949	1	1.22	0.881	1.35	1.34	1.05	1.13	1.39	1.05	1.02	0.985	1.07	1.1	1.63	1.54	1.46	1.06	1.09	0.984	1.12	1.19	1.38	8.77	2.52	1.23	3.83	3.16	1.14	1.49	1.01	0.992	1.49	1.1	1.01	1.54	1.58	1.05	1.44	1.02	1.01	1.06	1.15	1.12
1.3	0.967	4.48	1.58	1.45	1.02	1.65	1.01	1.05	1.33	1.28	1.18	1.03	1.17	1.01	1.72	1.03	0.948	1.08	1.12	1.07	1.1	1.56	1.03	1.07	1.48	1.3	1.06	1.37	1.02	1.01	4.63	2.83	1.03	1.08	1	1.01	1.02	1.77	1.08	1.02	10	1.03	1.09	1.02	1.13	1.01	0.976	1.06	1.01
1.05	0.966	1.04	9.28	1.01	0.899	1.03	0.935	1.18	1.03	1.55	1.22	1	1.07	0.972	1.01	1.01	0.883	1.03	1.09	1.07	1.04	1.16	1.02	1.13	0.994	1.02	1.07	1.03	5.89	1.06	3.64	2.98	3.56	1.06	1.08	1.01	1.01	1.08	1.92	0.976	0.991	1.01	1.19	1.09	1.08	1.02	1.01	0.991	1.05
1.52	0.985	1.87	1.12	1.92	0.952	0.986	0.951	2.12	0.95	1.28	1.1	1.05	1.05	0.908	1.16	1.45	0.953	1.05	1.15	1.06	1.05	1.11	1.12	1.12	1.06	1.44	1.48	1.03	1.01	1.1	1.06	3.24	0.984	2.32	1.02	1.03	0.97	2.39	1.05	2.7	1.39	1.46	1.08	1.06	1.14	0.976	1.02	1.14	1.16
1.62	1.02	4.27	1.47	1.65	0.914	1.03	1.2	3.83	7.12	1.17	1.15	1.05	1.12	1.04	1.03	1.17	0.982	1.03	1.1	1.06	1.02	1.14	1.8	1.04	1.03	1.46	1.06	1.37	1.15	1.4	1.61	1.26	1.03	1.18	1.08	1.02	1.64	1.09	1.06	1.08	1.12	1.09	1.08	1.13	1.63	1.24	1.06	0.978	1.61
0.887	0.882	1.12	1.57	2.37	0.92	2.49	1.13	0.983	1.17	1.12	1.2	2.15	1.06	1	1.05	1.1	0.916	1.07	1.12	1.71	1.03	1.07	1.06	1.32	0.975	1.02	1.05	1.07	1.18	1.32	2.78	1.2	1.03	1.07	1.06	1.06	1.09	1.07	2.16	0.961	4.23	0.993	1.07	1.03	1.08	1.06	1.05	0.999	1.02
4.7	0.985	1.2	1.07	1.2	0.979	0.947	1.05	1.15	0.982	1.22	1.25	1.75	1.22	1.01	1.03	1.15	1	1.03	1.12	1.09	1.54	1.06	1.1	1.22	1.06	1.22	1.77	1.46	1.16	1.18	1.89	1.39	1.05	1.06	1.06	1.06	0.991	1.12	1.1	0.992	1.2	1.05	1.08	1.11	1.07	1.03	1.01	1.02	1.08
0.937	0.966	1.5	1.05	1.1	1.02	1.15	1.08	1.03	1.02	1.2	1.17	1.58	1.12	0.901	1	1.25	1.02	1.05	1.1	1.1	1.07	1.9	1.32	1.22	1.15	1.54	1.08	1.02	8.52	8.63	4.53	1.46	6.99	5.54	1.03	1.09	1.02	1.17	1.03	1.49	2.12	1.05	1.1	1.02	1.05	1.52	1.02	1.1	8.29
1.33	0.884	1.12	1.05	1.2	1.05	1.05	1	1.14	1.03	1.2	1.29	1.85	1.13	1.43	0.966	1.21	1.08	1.13	1.18	1.06	1.06	1.03	1.71	1.15	1.04	1.06	1.02	5.14	1.01	1.08	1.52	1.38	1.66	1.54	1.06	1.03	0.969	1.11	1.68	1.02	1.21	1.09	1.1	1.06	1.04	4.94	1	1.06	1.04
0.918	0.968	1.01	1.3	1.63	1.9	1.05	1.03	1.05	0.966	1.12	1.23	2.9	1.15	0.982	0.968	1.17	0.97	1.07	1.15	1.03	1.06	4.4	1.74	1.21	1.04	1.49	1.43	1.17	0.979	1.38	1.52	1.1	1.12	1.26	1.08	1.09	1.55	1.04	1.06	1.02	1.16	1.06	1.1	1	1.02	1.04	1.16	1.01	1.04
0.963	0.883	0.971	1.45	1.23	0.97	1.37	1.05	1.4	1.32	1.13	1.4	1.17	1.05	0.935	1.03	1.32	1.01	1.05	1.05	1.02	1.06	2.39	1.25	1.84	1.03	1.07	1.18	1.02	1.42	1.13	2.48	1.11	1.3	1.07	1	1	1.02	1.03	1.05	1.05	1.06	1.02	1.14	1.06	1.05	1.02	1.09	1.02	1.06
3.65	0.948	1.08	3.33	1.06	1.08	1.05	0.951	1.25	0.982	1.08	1.23	1.23	1.07	1.07	1.7	1.13	1.02	1.05	1.04	1.03	1.06	1.08	1.1	1.21	1	1.51	1.02	1.01	1.49	1.34	1.02	1.12	1.68	1.56	0.984	1.01	1.06	1.09	1.09	1	1.01	1.03	1.29	1.04	1.02	1.02	1.04	1.02	1.02
0.888	1	0.948	4.88	1.53	0.985	0.936	0.932	3.48	1.2	1.08	1.18	1.07	1.14	1	1.15	1.28	0.934	1.17	1.15	1.04	1.02	1.15	1.13	1.11	0.984	3.43	1.07	5.41	1.22	1.02	1.05	1.15	2.78	2.38	1.03	1.03	1.12	1.13	1.07	1.01	0.977	1.02	1.06	1.05	1.09	1.06	1.02	1.02	1.03
1.19	1.77	1.25	1.07	1.33	5.95	2.65	1.1	1.04	0.967	1.07	1.15	1.05	0.999	0.967	1.03	1.1	0.932	1.15	1.15	1.09	1.02	1.55	1.07	1.14	1.41	1.09	1.01	1.07	1.06	1.14	1.29	1.42	1.69	1.07	1.05	1.02	1.82	1.11	1.08	1.02	1.03	1.02	1.08	1.06	1.05	1.54	1.07	1.01	1.06
1.27	0.999	1.03	1.92	3.51	1.02	1.06	2.07	1	1.07	0.886	1.15	1.13	2	1.37	1.05	1.08	0.934	1.12	1.05	1.52	0.984	1.05	1.08	1.18	1.05	1.01	1.01	1.06	1.02	1.09	1.02	1.5	1.7	0.992	1.64	1.02	0.994	1.05	1.07	0.985	0.967	1.02	1.09	1.01	1.1	1.1	1.08	0.986	1.1
0.917	3.47	1.05	1.1	1.03	0.999	0.948	1.63	2.74	1.02	1.45	1.2	1.05	1.41	0.949	1.01	1.09	0.951	1.13	1.05	4.1	1.05	1.02	1.06	1.06	1.03	0.983	1.03	1.14	1.02	1.07	1.02	1.33	1.47	3.62	1	1.02	1.02	1.03	1	0.985	0.983	1.03	1.05	0.983	1.04	0.984	1	1.02	1.05
2.77	3.76	1.03	1.32	0.951	1.15	1.05	2.65	1.06	1.28	0.933	2.33	1.08	1.14	0.952	1.01	1.07	0.979	1.1	1.72	1.02	1.03	1.02	1.44	1.09	1.46	1.03	1.05	1.49	1	1.06	1.1	1.07	1.55	1.2	1.02	1.01	0.993	1.33	1.06	1.43	1.87	1.02	1.08	0.992	1.16	0.985	1.07	1.05	1.49
0.949	1.03	1.1	6.72	1.05	3.42	1.17	1.06	1	0.95	0.917	1.24	1.05	1.08	0.917	1.01	1.08	1	1.07	1.1	1.03	1.07	0.991	1.34	1.05	1.04	1.11	1.03	1.19	1.37	1.02	1.02	6.53	1.59	2.5	1.03	1.04	1.04	1.1	1.08	1.16	1.05	1.06	1.06	1.16	1.01	1.02	1.04	1.01	1.3
1.33	0.966	1.15	1.13	1.07	1.17	1.02	1.02	1.2	1.35	1.58	1.28	1.05	1.48	0.947	1.04	1.08	0.899	1.03	1.08	1.1	1.03	1.06	0.984	2.62	1.51	1.48	1.05	1.02	6.28	1.05	1.02	2.73	1.7	1.36	1.02	0.992	1.01	1.08	1.09	1.02	1.1	1.02	1.08	1.2	1.06	1.02	1.05	1.01	1.03
0.919	1.63	1.08	1.08	1.07	1.17	0.932	1.23	1.2	1.05	1.17	1.3	1.55	1.63	1	0.926	1.03	0.983	1.02	1.12	1.06	1.1	1.1	1.01	1.02	1.02	1.62	1.07	1.65	0.974	1.07	1.04	1.15	2.03	5.32	0.984	0.992	1.22	1.1	1.11	3.12	8.54	1.01	1.08	1.03	2.02	1	1.02	1.18	1.01
1.03	1.03	1.07	1.08	1.07	1.02	0.966	1.08	1.47	1.05	1.07	1.23	1.37	1.48	1	1.08	1.02	0.951	1	1.05	1.07	1.09	1.14	1.05	1.08	1.01	1.05	0.991	1.1	1.1	1.05	1.08	1.09	1.04	1.21	0.985	1.02	1.44	1.35	1	1.02	1.11	0.992	1.47	1.09	1.07	1.07	1.39	1.21	1.01
1.38	1.02	1.05	1.05	2.88	6.1	1	1.03	1.42	0.951	1.12	1.17	1.1	1.69	1.43	0.984	1.12	1.02	1	1.07	1.06	1.09	1.05	1.03	1.11	1.03	1.05	1.04	1.04	1	1.02	1.03	1.17	1.1	1.1	1.04	3.38	1.14	1.26	1.16	1.14	1.11	1.04	1.04	1.11	1.06	1.02	1.07	1.02	1.02
1.27	1.03	1.32	3.2	1.05	0.972	1.17	1.07	1.17	1.23	0.899	1.28	1.03	1.22	1.05	1.05	1.08	1.05	1.03	1.07	1.03	1.04	1.1	8.73	1.06	1.04	1.04	1.54	1.11	1.03	1.02	0.977	1.33	1.05	1.18	1.06	1.01	1.07	1.02	1.07	1.12	1.16	1.43	1.06	1.03	0.977	1.53	1.02	1.08	1.04
0.95	3.29	0.966	1.37	1.2	0.932	6.15	0.886	1.23	0.884	1.13	1.13	1.1	1.27	1.08	1.01	1.03	1.02	1.03	1.05	1.06	2.54	1.07	1.24	1.12	0.99	7.08	1.03	3.84	1.08	1.03	1	1.92	0.976	1.76	1.06	1.07	1.04	1.1	1.1	1.1	1.31	1.02	1.03	1.2	0.992	1.01	1.02	1.07	1.02
3.2	0.976	1.01	2.13	3.8	1.07	1.12	1.1	1.68	1.01	1.13	1.7	1.08	1.32	1	1.11	1.3	1	1.07	1.05	2.81	1.54	1.02	1.91	1.53	1.5	0.984	1.43	1.11	1.09	1	1	4.58	1.02	3.16	1.03	1.09	0.993	1.34	1.1	0.992	1.12	1.06	1.05	1.43	1.02	1.02	1.41	1.02	1
1.24	1.58	1.25	1.2	1	1.52	1.48	0.918	1.05	0.919	1.09	1.6	1.05	1.2	0.981	1.12	1.1	0.95	1.07	1.03	3.49	1.01	1.6	1.37	1.1	1.34	1.19	1.05	1.04	1.1	1.06	1.82	1.11	1.06	1.03	1.03	1.01	1.21	1.16	1.12	3.24	1.62	1.02	1.05	1.05	1.17	1.03	1.01	1.42	1.03
1.12	0.984	1.01	1.21	0.981	2.37	4.72	2.64	1.93	0.916	0.982	1.8	1.72	1.15	1.01	1.07	1.08	1	1.03	1.07	1.26	1.06	1.15	2.22	1.09	1.58	1.08	1.05	1.05	1.85	0.985	1.03	1.67	0.999	1.11	1.02	1.08	0.976	1.13	1.13	1.16	1	1.03	1.04	1.01	1.07	1.04	1.04	1.24	1.01
0.887	0.984	1.01	4.64	3.32	1.1	1.53	0.981	1.01	4.99	1.12	1.58	1.52	1.13	0.977	1	1.13	1.68	1.01	1.05	1.02	1.03	1.26	2.82	1.01	1.14	1.12	1.02	1.1	1.16	1.01	3.88	8.49	1.03	1.04	1.03	1.03	1.02	1.68	1.14	1.09	1.5	1.02	1.1	1.02	1.06	1.05	1.03	1.03	1.45
1.72	0.983	1.37	2.63	1	1.07	1.05	1.02	1.04	1.03	1.18	1.42	1.25	1	1.01	2.15	1.26	1.15	1.16	1.18	0.984	1.03	4.13	1.38	5.43	1.42	1.26	1.03	1.15	1.66	1.68	1.14	1.17	0.992	1.1	1.03	1.03	1.04	1.1	1.65	3.7	2.39	1.01	1.05	1.17	1.06	1.06	1.02	1.12	1.08
3.5	1.02	1.03	1.18	1.03	1.05	1.02	1.87	1.02	1.05	1.1	1.38	1.15	1.16	0.927	1.38	1.13	1	1.2	1.13	1.05	1.08	1.21	0.983	1.02	1.02	1.03	1.01	1.03	1.54	1.04	2.58	1.97	1.03	5.23	1.1	0.984	1.02	1.22	1.5	1.03	1.04	1	1.17	1.06	1.02	1.06	1	1.05	1.65
1.23	0.882	1.12	1.78	1.53	0.999	1.02	4.14	1	0.987	1.07	1.57	0.997	1.03	1.01	1.35	1.25	0.999	1.12	1.1	1.1	1.05	1.06	1.39	1.03	0.984	6.64	1.22	1.08	1.04	1.07	1	1.12	1.2	1.15	1.08	1.03	1.02	1.19	1.25	0.953	1.02	0.984	1.11	1.04	1.38	1.13	0.992	1.09	1.06
1.02	0.967	0.984	3.52	1.4	0.949	1.07	1.04	4.19	1.02	1.12	1.33	0.919	1.27	1.01	1.23	1.23	0.983	1.09	1.12	1.06	0.993	1.37	1.05	1.02	1.38	1.63	1.67	1.17	1.07	1.06	2.31	2.1	1.14	1.06	1.03	1.05	1.11	1.37	1.21	1.23	1.26	0.984	1.42	1.06	1.09	1.1	1.07	1.1	0.992
0.934	1.03	0.983	1.18	1.58	1.02	1.2	0.998	1.78	1.03	1.62	1.41	1.45	1.16	1.03	1.2	1.08	1.5	1.1	1.03	1.05	1.03	1.15	1.03	1.06	0.983	1.1	1.06	1.26	0.984	1.18	0.983	36.2	1.26	1.07	0.984	1.02	1.02	1.14	1.67	1.04	2.11	0.968	1.23	1.38	1.1	1.02	1.1	1.02	1.11
3.77	0.986	1.18	1.08	1.35	1	1.07	0.986	1.05	2.15	1.28	1.53	3.02	1.54	0.967	1.18	1.15	1.57	1.05	1.05	1.02	1.03	1.32	1.09	1.22	1.41	1.07	1.21	1.22	1.02	1.46	1.74	1.16	1.04	2.55	1.54	0.984	1.03	1.05	1.03	1.04	3.89	1.09	1.12	1.02	1.02	1.01	1.14	1.24	0.983
0.914	0.898	1.07	1.03	1	0.983	0.967	2.72	1.15	0.967	1.1	1.58	1.48	1.27	1.51	1.1	1.57	1.05	1.15	1.77	1.08	1.1	1.11	9.23	1.06	1.29	1.45	1.13	2.08	1.09	1.03	2.3	1.11	1.13	1.14	1.05	1.1	1.08	1.36	1.07	1.09	1	1	1.51	1.01	1.02	1.01	1	1.16	1.06
1.25	0.936	6.12	1.17	2.3	1.19	0.918	1.02	1.13	1.03	1.03	1.27	0.95	0.964	1.05	1.11	1.17	1.05	1.01	1.17	1.06	1.83	1.05	1.14	1.57	1.1	1.03	1.19	1.01	1.1	1.51	1.1	1.06	1.12	1.7	1.46	1.45	1.05	1.44	1.06	0.983	1.06	1.02	1.16	0.984	1.38	1.03	1.1	1.04	1.01
1.28	0.982	1.05	1.05	1.52	1.83	0.95	1.03	1.23	1.08	1.07	1.23	1.07	1.14	1.38	1.1	1.02	1.05	1.01	1.15	1.08	1.03	1.01	2.38	1.04	1.1	1.06	1.37	1.14	1.01	2.29	1.19	2.09	1.05	1.06	1.03	1.01	1.09	1.27	1.08	1.81	1.06	0.968	1.11	1	1.02	1.44	1.02	1.1	1.02
1.3	0.934	1.15	1.23	1.05	1.32	0.966	1.02	1.17	1	1.05	1.18	0.95	1.13	1.1	1.07	1.08	1.03	1.08	1.05	1.06	1.01	1.49	1.02	1.15	1.06	1.06	1.67	1.11	2.28	1.12	1.12	1.24	1.06	1.05	1.13	1.55	1.04	1.11	4.25	1.09	1.04	1	1.04	1.13	1.06	0.96	1.02	1.03	1.03
0.949	0.969	1.05	1.13	1.03	1.13	1.48	1.05	1.05	1.03	1.73	1.27	1.1	1.25	1.01	1.08	1.12	1.05	1.17	1.03	1.02	1.02	1.12	1.44	1.35	1.09	1.06	1.12	1.23	8.84	0.983	3.98	1.23	0.975	2.13	1.07	0.977	1.05	1.63	1.16	1.73	0.992	1.01	1.06	1.02	1.14	0.984	1.12	1	1.05
2.07	0.999	1.33	1.13	1.15	1.08	0.934	1.07	1.12	1.03	1.37	1.26	1.05	1.03	0.974	1.15	1.2	1.02	1.12	1.13	1.06	1.67	5.47	1.43	4.01	1.04	0.993	1.14	1.12	1.34	0.984	2.76	1.09	0.992	1.07	1.18	0.983	1.06	1.39	1.59	1.01	1.06	1.15	1.24	0.984	1.03	2.14	3.14	1.09	1.08
0.946	1.41	1.03	1.85	1	1.05	1.72	1.03	1.07	0.983	1.02	1.13	1.1	1.15	0.917	1.13	1.05	1.72	1.08	1.05	1.18	1.44	1.14	1.16	1.08	1.1	1.12	1.05	1.13	1.6	1.07	0.977	2.51	1.05	1.28	1.21	1.01	1.09	1.56	1.06	2.14	1.06	1.42	1.16	0.976	0.992	0.969	1.07	1.06	1.05
1	1.02	1.01	2.7	1.23	1.41	1.45	1.02	1.27	2.18	1.18	1.73	1	1.87	1.07	1.33	1.15	1.52	1.1	1.01	1.18	1.06	1.48	6.38	1.04	1.13	1.07	0.999	1.15	1.27	1.29	1.2	1.16	0.993	1.68	1.03	1.03	1.09	1.27	1.31	0.984	4.51	1.02	1.55	1.46	1.01	0.968	1	1.77	1.26
4.41	0.933	1.21	1.33	1.13	3.22	3.4	1.03	1.08	1.17	1.03	1.23	1.02	1.37	0.999	1.37	1.08	1.02	1.12	1.09	1.05	1.58	1.13	1.44	1.02	1.03	1.19	1.02	1.07	1.38	1.03	3.58	1.99	1.57	1.29	0.991	1.01	1.02	1.35	2	3.45	1.02	1.07	1.39	1.1	1.06	1.05	1	1.04	1.44
0.935	1.07	1.08	3.5	1.1	1.07	1.75	1.02	1.03	1.24	1.1	1.18	2.32	1.15	1.3	1.67	1.12	1.06	1.03	1.14	1.03	1.16	2.06	1.11	1.02	1	1.22	1.46	1.07	1.17	1.38	1.74	1.13	1.06	1.1	0.992	1	0.993	1.34	1.54	1.13	1.23	1.06	1.32	1.11	1.7	0.976	0.976	1.06	1.06
1.42	1.23	3.99	1.25	1.03	6.09	0.967	0.967	1.07	33	1.03	1.18	1.18	0.887	1.03	1.18	1.04	0.985	1.01	1.1	1.03	1.07	1.39	1.02	1.1	1.09	1.17	1.06	1.15	1.05	1.1	2.37	1.08	2.7	1.06	1.02	0.974	1.06	1.88	2.52	0.984	1	1.04	1.43	1	1.14	0.984	1.62	1.04	0.993
0.918	0.95	1.05	1.5	1.1	1.13	1.03	0.951	1.18	3.46	1.4	1.18	1.12	1.1	1.38	1.15	1.02	1.02	1.07	10.6	1.06	1.06	0.999	1.7	1.03	1.15	1.02	1.07	1.03	0.992	1.01	2.16	1.01	1.03	1.06	1.07	1.02	1.08	1.37	1.22	0.992	1.03	1.45	1.18	1.42	1	0.992	1.04	1.06	1.01
1.28	0.983	3	1.12	1.05	1.03	1.07	1.41	0.983	19	1.1	1.15	1.53	1.08	1.07	1.12	1.09	0.965	1.23	1.13	1.03	1.08	1	2.12	1.14	1.82	1.02	1.03	1.05	1.39	1.07	1.58	1.39	0.993	1.34	1	1.02	1.01	1.16	2.14	0.945	1.94	1.08	1.14	1.1	1.59	2.42	2.5	1.01	1.04
0.916	1	1.38	1.1	1.03	1.35	4.16	0.936	1.27	1.09	1.09	1.03	1.05	0.901	0.999	1.13	1.13	1.02	1.7	1.14	1.8	1.05	1.01	1.66	1.02	1.05	1.05	1.1	1.02	1.06	5.37	1.35	2.75	1.18	1.61	1.05	0.977	1.03	1.05	3.32	1.35	1.03	1.13	1.03	1	1.19	0.992	1.02	1.04	1.05
1	1.01	3.8	1.13	1.03	1.05	0.985	1.42	1.07	0.886	1.35	1.1	1.02	1.03	0.967	1.3	1.12	0.968	1.31	1.95	1.05	1.06	0.983	6.23	1.39	1.03	1.01	1.54	1.15	5.5	1.3	1.79	1.1	2.54	1.13	1.01	2.27	1.04	1.08	1.28	1.06	1.07	1.05	1.46	1.64	1.3	1.51	1.06	1.02	0.998
0.931	0.934	1.33	1.08	1.03	3.1	1.02	1.57	1.02	1.03	1.2	1.17	1.08	0.968	1.43	1.32	1.05	1.1	1.1	1.08	1.67	1.5	4.34	1.02	3.46	1.5	1.02	1.09	1.06	1	1.07	3.03	1.07	1.15	1.01	1.05	1	1.08	1.04	2.55	1.66	1.22	1.64	1.22	1.06	1.15	1.06	1.01	1.02	1.03
0.967	0.984	1.61	4.25	0.968	1.83	1.53	0.917	1	1.07	1.17	1.35	1.08	1	0.968	1.25	1.07	1	1.2	1.08	1.67	1.07	1.49	1.24	1.16	1.07	0.992	1.06	1.11	1.07	1.13	3.61	1.1	1	1.02	1.63	1.01	1.06	1.07	1	1.12	1.18	1.56	1.09	1.03	1.29	1.03	1.1	0.985	1.02
0.917	1.53	1	1.93	1.37	1.03	1.01	1.35	1.02	2.05	1.07	1.13	1.08	1.07	1.07	1.82	1.08	1.05	1.24	1	1.51	1.06	0.984	1.07	1.02	1.59	1.27	1.54	1.09	1.2	1.05	1.49	1.34	1.06	1.06	1.02	1.01	1.12	1.16	3.02	1.09	1.91	1	1.15	8.09	1.17	1	1.04	1.02	1.01
1	1.05	2.7	1.6	0.969	1.03	1.6	0.984	0.999	1.4	1.03	1.13	1.15	1.13	1.07	1.28	1	1.03	1.23	1.55	1.02	1.06	1.53	1.13	1.03	1.02	0.99	1.08	1.03	1.02	1.4	1.26	1.7	3.5	2.83	1	1.07	1.1	1.2	1.1	1.09	1.07	1.05	1.02	1.01	1.2	1.02	1.03	1.43	1.02
0.949	0.984	4.13	1.2	1.03	1.02	0.983	3.84	1.05	1.12	1.07	1.32	1.08	1.03	1.1	1.05	1.02	1.02	1.3	1.05	1.52	1.1	1.38	1.22	1.02	1.11	4.28	1.05	1.1	1.03	1.31	4.06	2.91	1.11	1.13	0.959	1.01	1.44	1.18	2.68	0.975	1.06	1.02	1.1	0.961	1.42	0.976	1.06	1.06	1.02
0.898	1.02	0.975	1.18	1.62	0.982	1.02	0.963	1.05	1.13	1.62	1.05	1.05	0.95	1.3	1.27	1.02	0.983	1.1	1.1	1.07	1.15	1.41	1.03	1.09	1.02	1.42	1.48	1.53	1.4	1.06	1.2	1.56	1.02	1.01	1.04	1.03	1.08	1.03	1.1	1.03	1.3	1.06	1.12	0.96	1.26	0.959	1.04	1.04	1.04
1.2	5.79	1	1.18	1.01	0.969	1	1.75	1.07	1.08	1.2	1.08	1.17	0.948	1.38	1.1	1.03	1.02	1.1	1.08	1.11	1.1	1.06	1.12	1.11	1.21	1.45	0.991	1.17	1.02	1.1	1.13	3.97	1.02	1.09	1.02	1.02	1.04	2.6	3.29	0.999	1.15	1.01	1.14	0.968	1.38	1.04	1.07	1.06	1.06
1.02	4.26	1.05	1.11	1.14	1.21	1.08	0.998	1.22	1.13	1.12	1.45	0.916	1.58	1.14	1.08	0.982	1.02	1.07	1.04	1.04	1.09	1.06	1.08	1.1	1.02	1.47	1.43	1.07	1.01	1	2.01	6.56	1.21	3.31	1.04	1.3	0.984	1.11	1.07	1.55	1.85	1.02	1.21	1.44	1.88	1	1	1.06	1.03
1.25	1.12	0.949	1.22	1.05	1.03	1.07	0.969	2.13	1.04	1.1	1.25	1.05	1.1	1.28	1.07	1.1	1.02	1.01	1.1	1.07	1.09	1.03	1.54	1.07	1.07	1.02	1.12	4.83	1.09	1.06	3.03	2.02	1.06	1.1	1	1.02	1.09	0.975	1.21	1.09	1.17	1.01	1.34	1	1.22	1	0.999	1.21	1
0.983	1.38	1.01	1.33	1.03	1.04	1.13	0.932	1.95	1.05	1.08	1.32	1.02	1.05	1.08	1.09	1.15	0.998	1.21	1.05	1.04	1.06	1.22	1.34	1.11	1.09	1.02	1.1	1.09	1.74	1.05	1.1	1.53	1.02	2.2	0.976	1.04	0.969	1.14	1.2	1.03	1.68	1.02	1.2	1.02	1.16	1.02	1.03	1.48	1.1
2.67	1.09	1.67	1.22	1.4	1.08	1.05	1.4	1.07	0.952	1.07	1.22	0.984	1.08	1.01	1.21	1.11	1.05	1.1	1.08	1.02	1.05	1.09	1.15	1.74	1.1	1.05	1.12	1.93	5.61	1.02	2.54	1.34	1.02	1.09	0.96	2.58	1.04	1.07	1	1.01	1.19	1.04	1.74	1.01	1.14	1.05	1.07	1.19	1.05
1.92	1	0.967	2.93	1.01	1.02	1.12	0.984	0.999	1.1	1.07	1.17	1.05	0.918	1.14	1.25	0.97	1.03	1.1	1.1	1.78	1.08	1.37	1.11	1.32	1.09	1	1.13	1.18	1.01	1.02	5.04	1.11	0.999	3.51	1.02	1.54	1.04	1.05	4.2	0.984	1.73	0.999	1.15	1	1.18	0.976	1.45	1.11	1.07
1.28	1.33	3.78	2.8	1.03	1	1.07	0.983	1.05	1.02	1.03	1.32	1.4	1.03	1.33	1.1	1.03	0.998	1.1	0.999	1.04	1.02	1.4	1.22	1.47	1.05	1.58	1.09	5.58	1.01	1.07	1.04	1.16	0.977	1.1	0.983	1.08	1.04	1.62	1.07	0.991	1.22	1.21	1.13	1.46	1.45	1.01	1.23	1.05	0.991
1.35	0.998	1.4	5.47	3.97	0.983	1.08	0.883	1.03	1.05	1.05	1.17	1.1	0.999	1.14	1.08	1.07	0.935	1.05	1.01	1.06	1.04	1.02	1.19	1.05	1.06	7.37	1.48	0.984	1.05	1.1	2.26	1.14	0.976	3.36	0.993	0.994	1.01	1.14	1.02	1.14	10.1	1.01	1.09	1.02	1.18	1.14	1.07	1.24	1.5
1.05	0.92	0.925	2.15	1.06	0.983	3	1.03	1.03	14.5	1.08	1.1	1.02	0.951	1.05	0.999	1	1	1.08	1.15	1.03	1.06	1.01	1.06	1.05	1.04	1.48	1.05	0.984	0.992	1.06	1.08	1.68	1.22	1.08	1.03	1.02	1.38	1.06	1.02	0.984	1.18	1.31	1.02	1.26	1.18	1.01	1.02	1.18	1.02
0.967	1.33	1.13	1.25	1.72	0.983	0.988	0.967	1.02	1	1.02	1.02	1	0.969	1.07	1.05	1	0.889	1	11.1	1.06	1.05	1.49	1.02	1.63	1.02	1.42	1.06	8.69	1.34	1.03	2.5	1.04	1.08	1.64	0.992	2.23	1.01	1.09	1.42	1.01	1.06	1.23	1.08	1.04	1.09	0.993	1.04	1.06	0.991
0.968	0.999	1.01	2.62	1.73	0.951	0.981	1.05	1.25	3.7	1.9	1.28	0.951	1.78	1.07	0.985	1.02	0.944	1.05	1.1	1.04	1.05	1.43	1.35	1.15	1.05	1.37	1.02	1.02	1.07	1.13	1.64	2.06	1.09	1.2	1.05	1.03	1.01	1.3	1.11	1.51	1.02	1.01	1.06	1.03	1.08	1.22	1.22	1.22	0.977
0.982	1.02	0.987	1.35	1.07	4.05	1.07	1.3	1.07	8.5	1.11	1.24	1.02	1.07	1.11	1.1	1.03	0.982	1.03	1.63	1.66	1.04	1.13	1.21	1.25	1.12	1.01	2.49	1.01	4.46	1.05	1.14	1.17	1.06	1.1	1.06	0.975	1.07	1.01	1.09	5.82	1.19	1.06	1.14	1.02	1.02	2.78	0.967	1.07	1.18
1.3	1.07	1.53	1.15	0.998	1.1	1.05	1.58	1.22	1.05	0.921	1.32	0.935	1.1	1.05	1.06	0.999	0.968	1.01	1.1	1.1	1.05	1.13	2.21	1.26	1.02	0.993	8.5	0.994	1.08	1.06	3.53	1.08	1.01	1.01	1	1.03	1.41	1.27	1.08	0.961	1.04	1.05	1.11	1.07	1.11	1.03	0.977	1.18	3.71
1.02	0.999	1.05	2.2	1.5	1.18	1.02	1.08	1.03	1.1	1.31	1.22	1.16	1.08	1.03	1.27	0.984	0.982	1.04	1.03	1.55	1.07	1.1	1.09	1.4	1.02	1.44	1.11	2.06	1.44	1.04	3.36	4.1	1.04	2.56	1.05	1.03	1.08	1.1	1.02	1.46	1.05	1.03	1.06	1.13	1.39	1.01	1.43	1.02	0.992
0.95	0.984	3.16	1.23	3.22	2.15	1.05	1.13	3.07	1.08	1.25	1.12	0.97	1.05	1.13	1.1	1.04	1.02	1.68	1.05	8.81	1.07	4.77	1.23	1.32	1.02	1.01	1.01	4.22	1.01	1.05	3.38	1.56	1.02	1.31	0.968	1.06	1.95	1.07	1.12	1.07	1.02	0.984	1.17	1.15	1.24	1.06	1.01	1.1	1.01
1.25	1	1.4	1.88	1.25	1.33	1.02	1.07	1	1.02	1.41	1.13	1.02	0.999	1.25	1.2	1.03	1.57	1.3	1.07	1.04	1.04	1.55	1.78	1.16	1.14	1.46	0.96	1.23	1.09	1.06	2.57	0.992	1.02	1.3	1	1.1	1.06	1.37	1.03	1.04	2.02	1.02	1.62	1.16	1.42	1.4	1.32	1.04	1.05
1	0.984	0.967	1.13	4.73	1.1	1.03	1.07	0.966	1.02	1.07	1.15	1.02	1.03	1.18	1.04	1.02	0.983	1.17	0.985	5.28	1.06	1.06	1.12	1.12	1.53	0.992	1.02	1.58	1.01	1.06	1.59	1.71	1.02	2.65	1.02	1.24	1.06	1.06	1.46	0.969	1.31	1.55	1.08	1.06	1.12	1.13	1.17	1.03	1.46
1.28	0.983	0.984	1.07	1.03	1.17	1.07	1.02	0.985	1.1	1.12	1.15	0.918	1.43	1.1	1.28	0.999	1	1.17	1	1.41	1.19	1.02	1.1	1.18	1.17	1.07	1.46	1.04	1.1	1.08	1.1	1.42	1.12	1.78	1.04	1.05	1.07	1.49	1.04	1.01	1.06	1.06	1.06	1.04	1.02	1.21	1.09	1.02	1.02
1.45	0.984	0.949	4.1	1.05	1.05	0.968	0.969	1.33	1.02	1.12	1.23	0.884	0.933	1.12	1.07	1.1	0.998	1.07	1.05	9.51	1.05	1.41	1.57	1.12	1.18	3.14	0.999	1.06	1.06	1.29	1.14	1.46	1.04	1.86	0.968	1.01	1	1.18	2.3	0.992	1.08	6.23	1.42	1.04	1.02	1.06	1.04	1.08	1.02
1	1.13	1.48	1.07	1	1.05	0.98	1.05	1.03	13.4	1.1	1.15	1.03	1.04	0.899	1.1	1.07	1.04	1.12	1.05	1.04	1.17	1.55	1.15	1.06	1.5	1.03	1.62	1.56	1.02	1.12	1.14	1.14	1.1	1.22	0.976	1.05	1.01	1.99	1.07	1.05	1.07	1.03	1.08	1.06	1.01	1.05	1.02	0.992	0.968
0.949	1.03	1.01	1.03	3.41	1.13	1.02	1.08	2.3	1.07	1.23	1.2	0.937	0.949	1.42	1.05	1.05	1.01	1.15	1.02	1.08	1.02	1.02	1.34	1.14	4.72	1.01	5.37	1	0.977	1.34	4.46	1.03	1.03	1.42	1.5	1.03	1.06	1.22	1.06	1.06	1.25	1.05	1.14	1.05	1.03	1.02	1.02	1.03	0.992
0.951	1.05	0.931	1.27	1.02	4.87	3.26	1.05	1.28	1.08	1.03	1.65	1.05	1.45	1.3	1	1.15	0.918	1.12	0.986	4.78	1.58	1.25	1.17	1.04	1.1	1.21	1.31	1.47	1.69	1.1	1.74	1.13	1.09	1.34	1.1	1.02	1.07	1.04	1.06	1.03	1.27	1.03	1.1	1.04	1.54	1.02	1.06	1.5	0.992
0.933	1.07	0.98	1.23	1.02	0.98	1.14	0.983	1.4	2.32	5.25	1.33	0.95	1.02	1.22	1.3	1.07	1.02	1.33	1	1.02	1.07	1.44	1.07	1.11	1.05	1.02	1.02	1.01	1.02	1.1	1.27	1.68	1.46	2.33	1.06	1.03	1.07	1.14	1.08	1.06	1.04	1.28	1.1	1.08	1.06	1.16	1.04	1.07	0.992
1.27	1.13	1.37	1.12	1.12	0.998	1.07	1.05	1.38	1.52	1.78	1.3	1.03	1.18	1.11	1.28	1.05	1.45	1.2	0.947	1.35	1.09	8.85	1.08	0.984	1.09	15	1.02	1.17	1.34	1.06	1.41	0.976	1.6	1.09	1	2.46	1.41	1.44	1.07	1.16	1.22	1.06	1.04	1.05	1.38	0.991	1.19	1.27	1.01
1.05	0.984	0.881	1.03	1.82	1.07	1.03	1.13	3.9	1.45	0.967	1.28	0.967	1.02	1.12	1.28	1.08	1.03	1.18	0.916	1.07	1.06	1.07	1.12	1.07	1.06	1.02	1.01	3.74	1.2	1.05	1.58	1.03	1.07	1.94	1.01	1.05	1.11	1.06	1.05	1.23	2.54	1.06	1.28	1.07	1.14	0.99	1.23	1.21	4.34
1.2	1.08	2.97	1.13	1.12	1.08	1.05	1.06	0.985	1.49	2.98	1.17	0.983	1.07	1.1	1.28	1.04	1.08	1.17	1.05	1.14	1.03	1.4	1.19	1.11	1.14	1	1.02	1.12	1.27	1.1	1.46	1.2	0.991	1.08	1.07	2.22	1.04	1.13	1.15	1.14	1.07	1.04	1.11	1.02	1.04	1.47	1.06	1	1.1
1.08	1.17	0.887	3.33	1.57	1	2.27	0.937	1.07	1.45	1.26	1.2	1.04	1.02	1.13	1.18	1.06	0.999	1.03	1.03	1.42	1.1	1.06	5.43	1.62	1.1	1.54	1.44	1.04	1.82	1.13	1.02	1.02	2.38	2.57	1.26	2.11	1.07	1.17	1.03	1.25	1.46	1.03	1.02	1.07	1.06	1.01	1.05	1.02	1.14
1.15	1.02	1	0.999	5.03	1.08	0.953	1.28	2.04	1.13	1.38	1.25	1	0.949	1.07	1.28	1.09	1.03	1.17	1.03	1.36	1.06	1.43	1.17	1.32	1.01	1.45	1	1.11	1.01	0.991	1.13	0.993	1	0.983	1.01	1.08	1.07	4.53	1.13	2.05	1.29	1.34	1.3	1.02	1.46	0.991	1.05	1.08	1.06
1.05	1.9	0.99	1.33	1.52	2.52	0.949	1.11	1.03	2.47	11.9	1.32	1.05	1.05	1.1	1.15	1	1.08	1.15	1.05	5.57	1.09	1.26	1.14	1.24	1	1.8	1.42	1.02	1.14	1.07	1	0.984	1.03	5.54	1.02	1.12	1.03	1.97	1.03	2.37	1.06	1.13	1.08	1.08	1.07	1.01	1.05	1.05	0.992
0.95	1.08	0.965	1.35	1.01	1.04	0.969	3.08	4.18	1	1.85	1.28	0.902	1.46	1.05	1.17	1.07	1.08	1.03	1	1.06	1.08	1.29	1.09	1.21	1.06	2.89	0.984	7.42	1.07	1.24	1.1	1.03	1.27	1.04	1.03	1.01	1.13	1.08	1.06	1.06	1.19	1.06	1.25	1.07	1.1	0.985	1.05	1.03	1.18
1.1	1.59	1.72	3.93	0.994	1	3.31	2.37	1.4	1.12	1.57	1.17	0.899	1.28	1.08	1.27	1.08	1.03	1.08	1.03	1.83	1.09	1.05	1.02	2.18	0.992	1.03	1.1	1.04	1.1	1.57	1.14	1.06	1.03	1.06	0.992	1.28	1.5	1.06	1.03	1.17	1.06	1.06	1.21	1.1	1.04	0.984	1.05	1.02	1.06
0.95	1.42	0.949	3.28	0.984	1.03	3.54	1.67	1	1.07	1.92	1.38	0.986	1.03	1.15	1.03	1.07	1.08	1.05	1.03	1.22	1.02	1.05	1.1	1.08	1.35	1.46	3.84	2.31	1.1	1.57	1.11	1.04	1.29	0.944	0.992	1.92	1.51	1.05	1.86	1.1	1.02	1.03	1.07	1.08	1.04	1.43	1.05	1.02	1.05
0.899	2.25	1.38	1.94	0.984	1.05	1.93	1.57	1.26	1.13	1.78	1	0.889	0.968	1.05	1.3	1.03	1.5	1.05	1.04	1.82	1.08	1.46	1.21	1.2	1.02	1.08	1.06	2.6	1.34	1.34	1.06	1.08	1.08	1.03	1.05	1.08	1.18	1.08	1.04	1.41	2.39	1.26	1.08	1.23	1.21	1.02	1.02	1.93	1.11
1.05	1.95	1.03	1.07	1.08	1.08	0.899	1.43	1.17	1.28	0.915	1.18	0.894	1.45	1.12	1.07	1.12	1.13	1	1.82	5.64	2.61	1.02	3.4	1.54	1.02	1.01	1.01	1.18	1.21	1.06	2.57	1.1	1.01	1.34	1.01	1.04	1.07	1.15	1.04	1.33	9.19	1.04	1.14	1.1	1.1	1.34	1.12	1.22	1.02
3.78	2.28	0.983	1.23	1.12	1.03	1.05	1.03	1.06	1.65	1.2	1.22	1.1	1	1.12	1.25	1.05	1.3	1	1.12	1.1	1.14	1.02	1.05	1.06	1	1.05	0.999	1.63	3.11	1.16	1.01	1.02	1.77	2.62	0.968	0.991	1.07	1.23	3.02	1.82	1.07	3.46	1.11	1.07	1.04	1.03	1.01	1.1	1.01
0.919	3.63	3.12	1.57	1.2	1.17	1.08	1.07	1.19	1.15	1.21	1.32	0.898	1.42	1.05	1.1	1.05	1.07	1.08	1.08	1.09	1.03	1.41	1.47	1.22	1.05	1.04	1.05	1.22	6.38	1.1	1.08	1.06	1.07	1.42	1.42	1.04	1.09	1.26	1.08	3.84	1.26	1.01	0.985	1.03	1.28	1.06	1.09	1.02	1.04
1.28	4.4	1.08	1.37	1.28	1.18	1	2.12	1	1.07	1.57	1.35	1	1.28	1.07	1.05	1.02	1.03	1	1.55	1.81	1.06	1.51	1.11	1.13	1.07	1.06	1.45	1.6	1.36	1.12	1.04	0.984	1.04	1.27	1.1	1.01	1.37	1.25	1.03	0.96	1.02	1.02	1.02	1.06	1.07	1.03	1.06	1.06	1
0.969	1.17	1.03	1.65	1.07	1.01	1.22	3.89	2.33	0.969	1.37	1.25	1.02	1.03	1.05	1.01	1.13	1.02	0.999	1.1	1	1.08	1.44	1.45	1.07	1.02	1.49	1.38	1.09	1.28	1.29	1.65	1.14	0.984	1.22	1.18	1.11	1.17	1.08	2.98	1.3	1.1	0.984	1.07	1.1	1.07	1.05	1.02	1.1	3.01
0.948	1.32	1.07	1.2	1	1.3	2.92	1.02	1	5.95	1.3	1.17	0.95	1.07	1.04	1.02	1.05	1	1.01	1.05	1.06	1.06	1.02	1.65	1.02	1.02	1.48	1	1.01	1.39	1.46	1.05	2.22	1.05	4.76	1.02	1.06	1.59	1.22	1.02	1.21	1.13	0.983	1.07	1.07	1.03	0.944	1.06	1.07	1.84
0.918	1.28	1.07	1.15	1.05	1.07	0.984	1.53	1.05	14.6	1.26	1.15	1.07	1.08	1.05	1	1	0.999	0.987	1.17	1.64	1.05	1.13	1.07	1.02	0.976	5.23	1.1	1.18	4.03	1.23	0.985	1.27	5.2	1.02	1.07	0.99	1.14	1.13	2.21	1.01	1.24	1.06	1.42	1.02	1.03	0.968	0.999	1.09	1.06
0.917	30.1	0.932	1.03	1.07	1.12	1.2	1.07	4.24	1.03	1.14	1.29	1.02	1.17	1.04	1.03	1.12	1.02	1.03	1.15	4.08	1.08	1.1	1.02	1.39	1.5	1	1.5	7.85	1.08	1.23	1.47	1.23	1.54	1.06	1.19	1.04	2.91	1.03	1.02	1.09	3.22	0.99	1.43	1.14	1.19	4.57	1.03	1.01	1.02
0.933	1.53	0.969	1.07	1.13	1.1	1.03	2.13	1.2	2.35	1.47	1.23	1.48	0.899	1.03	1.03	1.07	1.05	1	1.1	1.01	1.44	1.1	1.23	1.53	1.07	1.4	1.02	3.9	1.06	1.63	1.11	1.08	1.24	2.77	1.19	1.06	1.05	3.7	1.1	1.3	1.12	1.21	1.06	1.05	1.07	1.08	1.01	1.3	1.5
0.915	4.32	3.08	1.13	1.03	1.23	1.07	1.02	1.15	3.78	1.4	1.2	1.03	1.15	0.927	0.982	1.02	0.984	1.03	1.09	1.63	1.16	1.01	1.07	1.17	1.07	1.05	5.13	2.77	1.4	1.18	0.99	1.59	1.08	1.12	0.991	1.06	1.22	0.99	1.08	1.12	1.42	1.01	1.55	0.999	1.03	1.03	1.07	1.24	1.06
0.903	1.22	1.23	1.12	1.07	1.82	1.4	1.1	1.1	1.09	1.28	1.18	0.917	1.1	0.989	1.03	0.919	1.05	1.03	1.1	1.02	1.48	1.02	1.74	7.26	1.19	1.04	1.05	7.42	1.25	1.1	1	1.3	1.15	1.1	1.05	2.92	0.993	1.04	1.14	1.16	1.18	1.04	1.45	1.03	1.16	1.02	1.03	1.24	1.06
0.949	1.21	1.07	1	1.03	1.03	1.07	1.54	0.999	1.05	1.28	1.12	1.13	1.16	1.12	1.05	1.2	1.02	1.04	1.85	1.17	1.04	1.05	1.14	1.22	1.05	1.02	1.44	1.06	8.74	1.14	1.01	1.15	1.19	1.9	3.58	1.02	1.26	1.03	0.984	2.63	1.09	1.04	1.02	0.992	1.14	0.975	1.04	1.12	1.48
0.935	5.29	4.54	2.52	1.1	1.07	1.18	2.11	0.983	1.05	1.15	1.23	1.08	1.07	0.919	0.98	1.12	1.05	1.05	9.71	1.18	1.06	1.09	1.16	1.04	1.05	1.5	1.46	1	4.53	1.09	0.968	1.31	0.994	1.64	1.04	1.03	1.14	1.11	2.49	1.71	1.63	1.09	1.09	1.02	1.05	1.06	1.07	1.04	0.992
0.983	1.63	1.1	6.99	1.97	1.22	1.36	2.22	1	0.982	1.1	1.23	1.07	1.12	1	1.05	1.17	0.983	1.03	1.06	1.05	1.09	1.04	5.28	1.22	1	1.56	1.46	1.43	1.02	1.07	1.01	1.22	1.07	1.14	5.06	1.92	0.984	1.69	1.06	1.16	3.83	1.27	1.03	1.05	1.02	1.02	1.15	1.03	1.53
2.65	1.1	0.983	5.9	1.08	1.03	3.74	1.97	1.03	1.02	0.984	1.15	1	1.02	1	1.08	1.17	1.2	1.03	1.07	1.05	1.06	1.01	1.1	4.11	1.15	1.02	1.03	1.34	1.02	1.22	0.985	1.29	1.04	3.16	3.04	1.32	1	1.62	1.03	1.06	1.98	1.12	1.08	1.08	1.53	1.05	1.07	1.1	1.54
0.901	1.15	0.968	3.25	1.15	1.22	1.02	4.78	1.02	1.2	1.37	1.05	1.23	0.918	1.8	1.1	1.23	1.08	1.15	1.1	1.54	1.06	1.82	2.4	1.14	1.04	1.02	1.45	0.992	1	1.38	0.984	1.02	1.87	1.06	1.42	1.02	1.08	1.05	1.02	3.24	1.8	1.04	1.06	1	1.06	1.02	1.01	1.06	2.08
0.947	1.12	3	10.9	1.17	1.07	1.05	1.72	3.39	1.2	1.17	1.08	1.1	1.12	1.27	0.917	1.12	0.9	1.05	1.1	1.68	1.08	1.02	1.45	3.05	1.1	1.15	1.46	1.42	0.981	6.35	0.975	2.44	1.11	1.07	1.03	1.48	1.03	1.05	1.01	1.11	1.22	1.21	1.03	1.03	1.07	1.03	1.02	1.22	1.2
3.6	1.15	1.05	1.38	1.32	1.02	1.02	1.4	0.977	1.13	1.45	1.27	0.934	0.933	1.32	0.962	1.1	1.02	1.1	1.08	1.22	1.03	1.41	1.12	1.23	1.02	1.02	1.03	1.01	1.02	1.53	0.991	1.02	1.2	1.2	2.45	4.15	1.06	0.992	1.02	1.14	1.16	2.42	1.05	1	1.02	1.02	1.02	0.992	1.09
0.918	4.75	0.968	1.12	1.83	1.15	1.12	1.07	1.08	1.13	1.42	1.13	1	0.967	1.78	1.01	1.07	0.985	1.08	1.15	1.1	1.06	0.99	1.21	1.59	1.1	1.15	1.05	1.15	6.62	1.14	1.01	1.06	0.968	1.07	1.09	1.68	1.11	1.13	1.17	1.55	5.17	0.969	1.28	1	1.1	1.06	0.991	1.31	1.1
1.75	1.1	0.899	6.92	3.82	1.05	1.05	1.18	1.08	1.25	1.33	1.2	0.967	0.967	1.07	1.07	1.12	1	1.05	1.13	1.26	1.08	1.39	1.08	1.49	3.75	1.18	1.09	1.26	1.05	1.14	1.48	1.03	1.03	2	1.21	1.06	1.01	1.03	1.07	1.54	2.28	0.984	1.05	1.05	1.06	1.04	2.65	1.08	1.09
5.19	1.02	1.37	1	1.03	1.1	1.08	1.25	0.999	1.18	1.05	1.23	1.03	0.88	1.25	0.969	1.17	0.983	1.12	1.17	1.07	1.53	1	1.29	6.62	1.11	1.06	1.05	1.03	0.99	1.11	1.05	1.02	1.04	1.21	1.08	1.21	1.04	1.07	1.12	1.05	1.11	1.43	1.35	1.01	1.13	1.01	0.975	1.12	1.06
1.35	1.45	0.951	1.51	1.32	1.18	1.15	1.2	1.08	1.85	1.12	1.29	1.15	0.986	1.12	0.984	1.1	0.95	4.33	1.01	1.09	1.07	1	1.07	1.07	0.991	1.06	1.02	1.05	2.35	1.1	0.992	0.985	0.992	1.21	1.15	1.12	1.03	1.08	1.14	2.45	1.1	1.05	1.08	0.993	1.06	1.24	1.1	1.04	0.991
1.32	11.9	1	1.05	1.05	1.42	3.39	2.88	1.05	1.03	1.18	1.28	1.28	0.983	1.08	0.982	1.13	0.983	1.25	1.11	1.34	1.54	5.52	1.21	1.02	1.02	1.32	1.45	1.03	1.33	3.73	1.45	3.42	1.11	2.63	1.53	1.12	1.02	1.09	1.98	1.06	1.03	1.02	1.06	1.04	1.06	1.35	0.984	1.04	1.04
2.75	116	5.13	1.4	1.18	1.37	0.995	1.95	1.1	1.53	1.18	1.22	1.42	1.35	1.07	1.02	1.15	0.998	1.17	1.05	1.54	1.02	1.19	7.27	1.04	1.09	1.11	4.62	1.02	1	4.31	1.56	4.19	1.06	1.2	3.52	1.32	1.06	4.02	1.02	1.05	1.1	1.01	1.05	1.01	1.1	1.04	0.968	1.06	1.3
0.935	1.85	1.05	1.15	3.14	1.07	0.982	1.66	1.18	1	0.917	1.22	2.15	1	1.1	0.984	1.1	1	1.2	1.07	1.06	1.06	1.09	1.81	1.06	1.5	1.03	0.992	1.05	1.39	1.58	1.14	1.03	1.19	1.14	1.1	1.11	1.03	1.01	1.13	1.01	1.07	0.992	1.15	1.06	1.31	1.02	1.06	1.04	2.74
4.25	1.2	0.968	1.38	1.11	1.02	1.97	2	1.05	1.1	1.33	1.46	1.12	0.985	0.898	0.954	1.22	0.982	1.11	1.12	5.52	1.07	1.07	1.06	1.09	1.02	1.51	1.38	1.06	1.15	21.2	1.1	1.11	1.16	1.2	1.19	1.09	1.02	1.04	1.04	0.968	5.46	1.02	1.06	1.04	1.14	1.26	1.02	1.02	1.23
0.9	1.88	0.898	1.05	1.07	1.03	4.99	3.25	3.57	1	1.05	1.42	1.5	0.949	1	0.928	1.22	1	1.19	1.07	1.12	1.08	0.991	1.04	1.1	1.04	5.21	1.42	1.1	1.06	1.17	1.2	1.03	1.45	1.06	1.19	1.06	1.05	1.08	1.02	1.17	1.9	1.02	1.26	1.23	1.17	1.19	1	1.08	1.25
0.964	2.85	0.919	1.01	2.33	4.9	1.18	1.62	1.09	1.06	1.13	1.32	1.08	1.27	1.03	1.64	1.2	0.95	1.2	1.1	1.09	1.02	1.42	1.09	1.03	1.04	1.17	1.01	1.46	1.06	1.17	1.33	1.01	1.22	1.18	2.54	1.08	1.01	1.02	1.84	0.969	1.65	1.22	1.23	1.18	1.14	1.06	0.991	1.06	1.08
1.07	4.54	0.946	1.21	1.12	1.01	1.13	1.28	2.89	0.902	1.08	1.53	1.22	1.05	0.969	1.31	1.18	1	1.13	1.2	1.21	1.11	0.993	1.01	1.06	1.04	1.06	1.17	1.18	1.1	2.54	1.07	0.952	1.04	3.14	1.14	1.15	1.07	1.53	1.01	0.967	1.29	1.03	1.2	1.06	1.08	1.22	0.985	1.14	1.05
1.3	1.16	3.24	1.33	1.1	2.13	1.23	5.27	0.999	1.02	1.04	1.22	1.07	1.27	0.927	1.3	1.13	1.05	1.1	1.05	3.59	1.1	1.42	1.03	1.06	1	1.23	1.03	1.01	1.16	1.34	1.04	0.928	1.08	1.24	2.18	1.2	1.07	1.05	1.74	2.74	1.32	1.16	1.58	1.06	1.08	1.65	0.991	1.06	1.01
0.935	1.2	1.08	2.85	4.52	1.38	1.27	10.9	1.02	1.1	1	1.13	1.05	1.08	0.974	1.15	1.08	1.03	1.22	7.12	1.81	1.1	1.11	5.01	1.41	0.984	1.51	1.46	1.07	1.09	1.09	1.24	1.93	1.14	4.18	1.23	1.04	1.06	1.1	1.86	0.984	1.22	1.15	1.09	1.01	1.22	1.1	1.03	1.55	1.05
3.45	1.03	0.921	1.05	1.13	1.15	2.47	1.47	1	0.916	1.07	1.17	1.33	1.08	1.62	1.29	1.15	0.983	1.23	1.03	1.16	1.09	1.06	1.07	1.04	1.09	1.08	1	1.12	8.86	1.1	1.53	1	1.02	1.08	2.06	1.09	1.04	1.1	1.31	1.05	1.03	1.05	1.18	1.05	1.06	1.11	1.04	0.985	1.06
1.28	4.77	0.963	1.03	1.05	1.05	1.13	2.82	2.17	1.02	1.32	1.35	1.1	1.12	1.32	1.17	1.03	1.04	1.07	1.12	1.35	1.16	1.05	1.15	1.54	1.43	1.12	1	1.26	1.1	1.17	1.54	0.952	1.05	2.12	1.15	1.14	1.05	1.06	1.1	1.18	2.58	1.05	1.1	1.02	1.2	1.48	1.02	1.05	1.55
0.968	1.18	0.982	1.77	1	1.18	1.08	1.18	1.02	1.04	1.03	1.28	1.1	1.28	1.08	1.1	1.09	0.98	1.06	1.07	1.51	1.09	1.09	4.08	1.03	1.02	1.08	1.18	1.5	1.66	1.3	1.4	2.12	1.01	2.22	1.08	1.29	1.08	1.12	1	1.05	2.14	6.01	1.73	1.1	1.08	1.02	1.02	1.01	1.12
1.33	1.86	0.934	1.38	5.81	1.29	1.03	2.18	0.985	1.3	1.5	1.25	1.03	1.18	1.15	1.18	1.05	1.04	1.12	1.07	1.24	1.11	1.11	1.43	1.04	1.36	1.14	1.49	1.14	1.09	1.03	1.04	2.08	1.06	1.02	1.11	1.24	1.08	1.32	1.7	0.984	1.74	1.02	1.03	1	1.02	0.991	3.46	1.41	1.06
0.883	1.15	1.22	1.53	1.38	4.18	3.25	11.1	2.26	1.43	1.2	1.18	1.05	1.1	1.05	1.08	1.08	1.03	1.24	1.05	1.05	1.09	1.23	1.46	1.13	1.01	1.13	1.02	1.42	1.01	2.96	1.13	1.03	1.02	1.02	1.07	1.07	1.01	1.01	3.3	1.02	1.39	1.22	1.49	1.01	1.07	0.992	1.06	1.05	1.41
1.12	1.3	1.01	4.69	1.05	1.02	1.05	1.13	0.971	1.17	1.2	1.27	1.08	0.981	0.952	1.18	1.03	0.918	1.05	1.04	1.08	1.12	1.06	1.55	1.09	1.45	1.13	1.47	1.3	1.01	1.25	1.26	1.74	1.05	1.02	1.02	0.994	0.97	1.11	1.22	0.992	1.22	1.17	1.08	1.1	1.07	1.05	0.983	1.02	1.1
1.4	2	1.48	1.58	1.07	1.37	1.77	1.18	1.67	2.37	1.13	1.2	1.04	1	1.03	1.08	1.17	0.982	1.15	1.01	1.06	1.06	1.12	1.5	1.52	1.3	5.57	1.06	6.94	0.992	1.31	1.05	5.79	1.1	1.59	1.46	1.93	0.984	1.11	2.9	1.5	5.02	1.66	1.02	1.05	1.07	1.04	0.985	1.04	1.09
0.985	1.11	1.37	3.07	1.1	1.05	1.29	1.03	1.1	1.02	1.05	1.2	1	1	1.01	1.1	1.06	0.983	1.65	1.01	1.06	1.02	1.06	0.993	1.2	1.05	0.991	1.04	1.14	1.49	1.17	1.33	2.5	1.02	1.04	1.06	1.03	1.01	1.13	1.04	1.52	1.26	1.26	1.07	1.1	1.05	1.03	0.999	1.01	1.08
1.33	1.59	0.932	1.05	1.34	1.33	1.13	2.37	4.23	1.1	1.22	1.17	1.67	1.03	0.969	1.22	1.15	0.935	1.17	0.966	5.23	1.04	1.18	1.14	1.38	1.42	0.993	1.02	1.06	1.04	1.11	1.05	4.08	1	1.14	1.1	1.66	0.99	1.05	1	1.1	1.02	1.65	1.05	1.01	1.09	1.04	0.977	1.02	1.03
1.02	2.98	0.986	2.46	1.07	1.43	1.65	1.13	1.08	1.02	0.918	1.15	1.05	0.966	0.932	1.08	1.07	0.968	1.13	1	1.79	1.05	1.14	1.54	4.26	1.07	0.99	1.1	1.19	1.08	3.83	1.26	1.39	1.02	1.05	1.43	1.03	1.02	0.992	1.05	1.16	1.02	1.19	1.5	1.02	0.992	1.02	1.01	1.01	1.07
1.03	4.28	0.916	2	1.25	1.6	1.22	1.18	1.18	7.09	1.4	1.13	1.03	0.934	0.969	1.23	1.07	0.948	1.2	1.05	1.52	1.11	1.08	5.54	1.12	1.93	1.44	1.01	1.09	1.06	1.15	1.18	1.63	1.07	1.71	3.86	1.01	1.03	1.02	1.14	1.15	1.07	1.35	0.992	1.43	1.28	1.02	0.967	0.985	1.07
0.897	1.6	0.984	3.47	3.35	4.13	1.05	1.08	3.64	1.03	1.12	1.07	1.05	0.934	1.15	1.1	1.22	0.983	1.11	0.883	1.02	1.09	1.15	7.82	1.06	1.04	1.01	1.45	1.16	3.88	1.14	1.16	3.56	1.06	1.09	1.02	1.03	1.04	3.31	1.06	1.4	1.28	4.67	1	1.23	1.06	1.07	0.969	0.991	1.06
0.922	1.32	1.05	6.29	1.01	2.32	3.71	1.02	1.01	1.47	1.13	1.2	1	0.918	1.12	1.08	1.23	0.984	1.18	1	1.16	1.2	1.06	1.33	1.13	1.18	1.74	1.06	1.04	0.985	1.51	1.06	1.06	1.16	1.39	1.25	1.66	0.967	1.1	1.03	1	2.25	1.24	0.984	1.07	1.07	1.07	1.25	0.984	1.14
0.933	1.07	1.07	2.57	1.07	1.27	2.21	0.981	1.42	1.03	0.949	1.12	1.07	0.981	1.03	1.32	1.1	1.7	1.08	1.02	1.58	4.14	1.49	1.08	1.57	1.05	1.99	0.99	1.11	1.01	1.68	3.78	1.26	1	1.06	1.93	1.03	1.05	3.17	1.02	3.1	2.18	1.04	1.02	1.26	1.67	1.35	1.74	1.04	1.07
0.932	1.07	0.966	1.47	1.08	3.45	1.05	13.1	3.12	1.15	0.9	1.22	1.77	0.9	0.987	1.28	1.13	1.05	1.01	1.68	1.62	1.07	1.05	1.06	1.08	1.06	3.55	1.47	1.1	1.09	2.63	1.16	0.992	1.01	1.56	1.15	0.994	1.02	1.13	1.07	1.02	1.33	1.01	1.03	1.1	1.07	1.05	0.976	1.07	1.11
0.918	0.981	1.55	1.13	1.89	0.946	1.36	1.1	0.963	1.08	1.17	1.07	1.03	1	1.01	1.28	1.17	1.05	1.04	1.12	1.05	1.06	1.14	1.16	1.5	1	1.08	1.05	1.14	1.03	1.1	1.06	1.11	1.08	1.74	1.3	1.02	1.01	1.14	1.25	0.984	1.18	1	1.41	1.13	1.62	1.08	1.33	1.42	1.04
1.25	1.18	0.95	1.12	1.17	1.15	1.19	1.1	1.33	1.05	1.15	1.1	1.05	0.9	1.12	1.32	1.13	0.951	1.05	1.03	1.08	1.1	2.09	1.17	1.52	1.62	1.23	5.24	2.26	1.16	1.18	3.1	1.64	0.969	1.17	1.08	1.12	1.01	1.11	1.03	0.992	1.05	1.05	1.25	1.1	1.1	1.06	1.55	1.36	1.04
2.47	1.15	1.04	1.25	1.05	1.4	0.984	1.07	1.37	1.12	1.12	1.78	1.13	1.73	1.07	1.23	1.08	0.929	1.02	1.07	1.22	1.06	4.62	1.18	1.51	1.12	1.33	1.06	3.7	1.03	3.01	1.13	1.96	0.984	2.82	0.992	1.13	0.976	1.26	2.45	2.26	1.06	0.984	1.17	1.04	1.1	1.05	1.61	1.05	1.12
0.933	1.05	1.32	2.87	2.37	1.1	4.17	1.03	1.33	0.931	1.05	1.38	1.03	1.01	1	1.1	1.08	0.937	1.2	1.13	2.17	1.61	1.1	1.85	1.07	1.28	7.46	1.04	1.01	1	2.18	2.58	1.33	1.41	1.62	3.15	1.6	1.26	1.98	1	1.11	3.76	1	1.02	0.992	1.08	1.06	1.55	1.24	1.43
1.01	1.03	1.07	1.33	2.1	1.43	1.15	1.18	1.05	1.03	1.1	1.27	1.03	0.952	0.948	1.05	1.08	0.966	1.13	1	1.15	1.47	3.69	1.16	1.33	1.26	1.06	1.03	1.04	1.28	2.32	0.967	1.13	1.06	1.05	1.18	1.08	0.993	1.08	1.58	1.05	1.02	0.984	1.06	1.02	1.04	1.42	1.01	1.24	1.1
1	1.8	0.923	12.4	1.08	2.17	2.78	1.07	1.78	0.984	0.985	1.15	1.07	1.57	1.03	1	1.08	1.05	1.12	1.08	1.06	1.11	1.02	1.2	1.13	1.07	4.92	1.01	1.03	3.7	1.82	0.991	1.12	0.999	1.07	4.03	1.02	1.48	1.14	7.65	1.01	0.993	1.42	1.03	1.05	1.08	1.05	0.992	1.09	1.04
1.82	1.03	1	6.67	1.37	1.07	1.4	1.13	1.1	1.08	1.03	1.03	1.02	1.05	1.07	1.03	1.1	1.05	1.62	1.15	2.23	1.51	1.07	1.1	1.01	1.27	1.42	1.59	1.4	1.1	2.84	1.04	1.13	1.08	1.12	1.08	0.989	1.3	1.13	1.08	1.43	3.08	1.01	1.06	0.991	1.04	1.06	1.01	1.04	1.03
3.77	1.12	1.76	1.25	1.23	1.05	1.57	1.02	1.05	1.05	1.05	1.13	1.25	0.969	1.05	1.27	1.07	1	1.05	1.01	1.02	1.06	1.04	8.66	1.01	1.13	1.02	1.21	1.01	1.01	1.1	1.02	2.25	0.976	1.05	3.13	0.996	1.04	1.02	2.69	1.15	0.985	3.14	1.03	1.02	1.06	1.03	0.968	1.02	1.01
0.968	1.05	1.03	2.75	1.13	1.68	1.07	1.08	1.05	1.03	1.18	1.03	1.04	0.965	1.09	1.1	1.02	0.949	1.07	1.04	1.81	1.06	1.08	1.02	1.05	1.07	1.27	1.5	1.02	1.01	1.03	0.992	1.26	0.984	1.05	1.04	1.1	1.02	1.42	1.01	1.16	1	1	1.06	1.18	1.45	1.01	1.36	1.4	1.05
0.88	1.03	1.05	1.1	1.28	2.22	1.13	1.02	1.1	1.03	1.12	1.07	1.08	0.95	1.07	1.07	1.05	0.984	1.12	1.01	1.98	1.23	1.18	0.983	1.13	1	1.34	0.999	0.993	1.02	1.03	1.01	5.83	0.984	1.03	1.22	1.27	1.07	1.24	1.09	1.35	0.976	1.46	1.09	1.04	1.05	1.02	1.02	1.07	1.57
0.883	1.85	0.968	1.12	1.27	1.35	1.53	1.05	1.47	1.05	0.981	1.17	1.03	0.999	1.12	1.03	0.949	1.02	1.04	1.04	1.54	1.06	1.18	1.21	1.06	1.3	1.09	1.11	1.1	1.06	0.968	1.78	3.57	1.38	1.21	1.06	1.06	1.07	1.43	1.1	1.42	0.984	1	1.01	1.15	1.04	1.01	1.04	1.13	1.09
0.952	1.37	0.981	4.87	3.57	1.4	1.02	1.07	1	1.1	0.882	1	1.07	0.917	1.13	1.07	1.25	0.918	1.01	1.07	1.01	1.06	1.35	1.22	0.992	1.11	1.07	1.06	3.41	1.1	0.968	1.78	1.09	1.16	1.2	1.71	1.02	1.02	1.15	1.02	1.22	2.1	1.04	1.04	1.03	1.02	1.04	1.06	1.07	1.09
3.02	8.84	0.949	1.07	1.1	2.02	1.05	1.17	3.06	1.7	1.57	1.18	1.02	0.969	1.2	1.07	1.25	0.999	1.05	1.05	1.1	1.06	4.13	2.34	1.11	1.1	1.24	1.18	1.25	1.15	0.961	1.15	1.27	0.993	1.17	1.12	1.02	1.01	3.78	1.08	1.06	1.17	1.01	1.3	1.06	1.06	1	1.03	1.07	2.4
0.933	0.999	0.923	3.92	1.65	1.2	1.05	1.02	0.969	1	1.08	1.15	0.969	0.983	1.01	0.889	1.12	1.05	1.03	1.67	1.02	1.06	1	5.43	1.08	1.06	9.46	1.05	1.01	1.02	3.02	1.11	1.1	0.96	1.12	4.9	2.06	2.68	1.09	1.46	1.05	1.22	1.01	1.05	1.66	1.47	1.03	1.1	1.11	1.07
1.2	1.02	1	38.1	1.45	1.12	1.03	1.95	1.02	1.07	1.12	1.15	1.08	0.934	1.06	2.76	1.1	0.95	1.08	1.6	1.14	1.06	1.03	1.12	1.15	1.01	1.07	1.42	1.01	1.01	3.23	1.06	1.08	1	1.06	1.19	1.03	1.01	1.02	1.02	1.16	1.1	1.05	1	1.09	1.21	1.02	1.11	1.26	1.07
1.23	1.02	0.974	1.18	1.83	1.03	1	1.28	1.17	1	1.22	1.12	0.981	0.933	1.08	1.3	1.02	1	1.03	1.15	1.18	1.03	1.05	1.06	1.26	1.51	1.71	0.991	1.02	8.99	3.58	1.01	1.08	1.02	1.05	2.21	2.22	1.07	3.03	1.05	1.02	1.28	0.976	1.67	1.03	1.1	1.5	1.06	1.18	1.06
1	1.2	1.22	5.1	1.2	4.06	1.05	1.03	1.27	0.948	1.15	1.12	0.903	1.6	1.06	1.28	1.18	1.03	1.1	1.12	1.05	1.04	1.02	11.2	3.11	1.14	1.3	1.02	0.993	1.06	3.34	1.04	1.57	1.11	1.03	1.61	1.06	1.01	1.58	1.03	1.08	1.02	0.976	1.06	1.37	1.06	1.19	0.984	1.18	1.18
1.17	1	1.12	2.24	1.33	1.03	2.42	1.07	1.27	0.983	1.1	1.28	1.03	1.02	1.05	1.3	1.12	1.08	1.2	1.2	5.22	1.08	1.3	1.94	1.08	1.01	1.73	3.97	1.4	1.01	1.17	1.06	1.07	0.952	2.29	1.44	1.01	1.01	2.21	1.02	1.26	0.992	0.985	1.03	1.03	1.1	1.2	0.952	1.06	1.02
1.08	1.03	0.985	1.7	1.15	1.12	1.17	1.44	1.22	1	1.15	1.17	1.05	0.935	1.1	1.3	1.1	1.13	5.77	1.15	1.14	1.95	1.62	2.93	1.45	1.1	1.52	1.02	1.25	0.962	2.85	2.9	3.04	1.07	1.06	4.15	1.05	1.02	1.17	1.46	1.04	1.01	0.967	1.02	1.06	1.1	1.16	1.01	1.3	1.01
0.934	1.05	1.05	1.67	1.58	1.33	1.08	1.13	1.05	0.984	1.22	1.08	1.03	1.6	1.05	1.25	1.07	0.982	1.11	1.12	1.14	3.71	0.984	1.03	1.48	1.04	1.17	1.61	1.02	1.47	1.06	1.05	1.14	0.976	1.06	3.61	1.04	1.12	3.94	1.1	1.12	1.5	0.983	1.26	1.05	1.22	1.06	1.09	1.08	1.02
0.95	1	3.84	3.8	1.01	1.55	1.08	1.24	1.35	3.57	1.12	1.4	0.949	1.35	1.11	1.15	1.07	1.1	1.14	1.3	1.09	1.04	1.47	1.05	1.08	1	4.55	1.46	1.08	1.09	9.53	1.06	2.78	0.959	1.34	1.54	1.06	1.47	1.02	2.27	1.57	1.03	0.984	5.03	1.02	1.08	1.43	1.03	1.37	1.02
1.05	1.03	1.28	1.12	0.969	1.03	1.33	1.77	1.15	4.79	1.08	1.13	1.04	1.1	1.1	1.08	1.12	1.25	1.08	1.18	5.23	1.66	1.01	1.14	1.06	1.13	1.29	4.82	1.1	1.11	4	1.06	1.14	2.05	1.02	1.19	1.12	1.07	1.19	1.06	0.991	1	0.993	1.13	1.01	1.18	1.02	1.02	1.85	1.11
1.03	1	0.886	1.25	1.03	1.16	1.17	1.08	1.12	1.08	1.2	1.03	0.966	1.15	1.07	1.15	1.03	1.02	1.15	1.1	1.62	6.68	1.05	1.35	1.07	1.02	7.71	1.18	1.17	1.09	3.06	1.09	6.38	1.01	1.08	2.51	1.02	1.01	2.71	1.1	2.04	0.992	1.18	1.1	1.04	1.06	3.98	1.07	0.999	1.46
0.968	1.1	1.34	3.86	0.988	1.2	1.25	1.3	1.07	0.983	1.02	1.23	1.48	1.18	0.998	1.27	1.05	0.936	1.25	1.25	0.992	1.27	1.03	1.05	1.34	1.01	1.03	1	1.03	2.08	1.28	2.89	1.78	0.992	1.03	1.03	1.02	1.11	1.02	1.02	1.04	3.69	0.99	1.14	0.987	1.22	1.1	1.1	1.07	1.05
1.07	1.04	0.926	1.62	1.03	1.05	1.05	1.12	1.07	1	1.12	1.08	1.05	2.15	0.97	1.13	1.05	1	1.1	1.06	1.03	5.37	1.04	2.04	1.51	1.49	1.09	1.02	1.08	1.02	1.14	3.67	1.65	1.03	1.05	1.07	1.02	1.03	1.03	1.1	1.1	1.03	0.995	1.05	1.06	1.04	1.09	1.02	1.46	1
1.02	1.02	1.51	1.88	0.917	1.17	1.08	2.95	1.03	0.933	1.1	1.07	0.915	1.67	1.05	1.22	1.07	1.02	1.07	1.12	1	1.04	1.55	1.04	1.09	1.01	1.1	1	1.01	3.86	1.18	1.71	1.04	1.26	1	1.16	0.988	1.02	1.48	1.08	1.1	1	0.961	1.03	1.03	1.25	1.14	1.07	1.08	1.04
4.54	1.07	1.02	1.13	1.01	1.17	1.05	1.53	1.03	1.72	1.35	1.05	1.35	1.37	1.03	1.13	1.05	0.967	1.16	1.12	1.78	1.34	1.02	1.02	5.41	1	1.04	1.02	1.11	1.03	2.6	2.35	4.44	1.22	1.02	1.08	1.03	1.03	0.984	1.34	2.06	1.02	1.16	1.7	1.06	1.12	1.03	1.12	1.09	1.04
1.3	1.02	1	1.72	1.12	1.05	1.35	0.967	1.02	0.983	1.08	1.03	0.967	1.3	1.03	1.05	1	1.08	1.84	1.13	1.02	1.02	1.57	1.06	1.06	1.02	1.06	1.14	1.04	1.45	1.05	1.24	1.1	1.02	1.05	1.1	1.01	1.01	0.991	1.01	1.63	0.984	0.968	1.1	1.05	1.1	1.03	1.01	1.06	1.02
1.28	0.899	1	1.18	1.42	1.22	1.04	0.965	1.17	1	0.952	1.47	1.02	1.28	1.07	1.07	1	1.02	1.23	1.08	1.66	1.82	5.19	5.79	1.58	1.01	1.14	1.14	0.985	1.18	3.11	2.11	1.6	1.01	1.22	1.05	1.01	1.04	1.05	1.48	1.27	0.984	0.984	4.19	1.09	1.03	5.77	1.02	1.12	2.07
0.983	1.02	1.17	1.52	1.28	1.17	1.63	1.02	1.02	2.03	1.15	1.08	1.37	1.48	1.07	1.13	1.02	1.53	1.14	1.07	1.64	2.31	1.05	1.02	1.07	1.02	1.07	1.03	1.37	1.18	1.06	1.11	1.94	0.984	1.39	1.03	1.08	1.37	1.03	1.1	1.07	1.01	0.96	1.19	1.07	1.08	1.05	1.02	1.08	1.33
2.27	0.917	1.17	4.42	1.15	1.08	1.3	1.13	1.08	1.15	0.984	1.05	0.983	1.27	1.05	1.03	1.08	1.05	1.67	1.08	1.04	2.66	1.03	1.15	1.5	1.02	0.961	1.07	0.993	1.47	1.02	1.06	4.87	0.992	1.62	1.02	1.02	1.09	1.63	1.04	1.21	1.01	0.958	1.14	0.992	1.55	1.06	1.02	1.14	1.06
1.24	0.951	1.4	1.58	0.923	1.03	1.83	2.4	1.48	0.935	1.15	1.03	1	1.17	1.1	1.14	1.05	1.03	1.27	1.07	1.03	1.14	1.05	1.16	1.42	1.07	1.48	1.1	1.38	1.4	1.12	1.05	1.27	1	4.62	1.15	1.06	1.03	1.1	1.07	1.04	1.16	5.34	1.03	1.04	1.1	1.09	1.02	1.08	1.04
1.35	1.05	1.52	1.07	0.993	1.68	3.1	2.48	1.35	1.05	1.6	1.33	1.05	1.28	1.05	1.12	1.08	1.27	1.17	1.03	1.59	1.06	1.5	2.36	1.07	1.26	8.74	1.92	1.43	1.04	1.03	3.81	1.83	1	2.82	2.6	1.01	2.14	1.21	0.99	0.992	1.05	0.978	1.22	1.04	1.68	1.06	1.03	1.06	4.78
1.18	1.37	0.95	4.15	0.933	1.07	1.2	3.17	1.1	0.998	1.15	1.08	1.45	1.28	1.12	1.03	1.05	1	1.25	0.967	1.08	1.52	1.03	1.79	1.51	1.06	3.97	1.41	5.25	1.4	1.02	1.17	1.02	1.54	1.08	2.02	1.22	1.04	1.26	1.03	2.4	1.04	0.976	1.01	1.03	1.04	1.04	1.45	1.06	1.09
1.07	1.27	0.966	1.82	1.07	1.27	1.07	1.32	1.25	1.04	1.38	1.03	0.901	1.1	1.57	1.12	1.07	0.981	1.12	1.12	1.13	1.38	1.08	1.49	1.11	1.06	1.21	1.06	1.01	1.21	1.37	2.78	1.04	1.05	1.1	1.05	1.38	1.08	1.18	1.04	1.29	1.25	1.44	1.04	1.04	0.992	1.22	0.975	1.06	1.24
0.947	1.33	0.932	6.64	0.968	1.03	1.12	1.04	3.19	1.03	1.37	1.08	0.933	1	1.1	1.08	1.03	0.95	1.17	1.07	1.01	1.14	1.1	1.11	1.09	1.02	3.62	1.17	1.02	7.27	1.09	1.28	3.47	0.999	1.09	1.03	1.14	1.04	1.42	2.24	1.04	1.06	1.02	1.13	1.08	1.02	1.09	1.03	1.1	0.984
1.02	1.03	0.919	1.1	0.983	1.1	1.03	3.47	1.47	0.985	1.31	1.08	1.47	1.12	1.07	1.07	1.05	0.984	1.07	1.07	1.66	1.35	1.06	1.73	1.02	1.03	1.08	1.05	1.06	1.01	1.15	1.3	1.22	0.994	1.05	1.03	1.02	1.2	1.74	1.02	2.94	1.01	1.03	1.15	1.06	1.1	1.08	0.993	1.1	0.992
1.98	1.01	0.966	1.03	1	1.05	1.07	1.2	1.07	1.55	1.3	1.1	2.35	1.15	1.03	1.09	1.05	0.952	1.4	1.05	1.47	6.96	1.08	4.64	8.3	1.61	1.07	1.17	1.05	1.4	1.1	3.21	1.06	0.966	1.07	0.976	1.08	1.01	1.04	1.11	1.03	0.976	1	1.17	1.03	1	1.11	1.58	1.05	1.01
1.25	1.02	1.28	1.08	5.3	1.08	1.03	1.05	1.05	1.03	1.29	1.18	2.1	1.25	0.95	1.13	1.02	0.998	1.12	1.07	1.63	1.25	8.34	1.18	1.13	1.03	1.07	1.04	1.1	1.41	3.05	1.27	1.01	0.985	0.975	1.03	1.1	1.06	0.968	1.67	1.02	0.984	1.02	1.02	1.06	1.22	1.1	1	1.02	1.48
1.22	1	1	1.05	1.01	1.18	1	1	1.07	4.35	1.4	1.08	1.12	1.37	1	1.05	1.05	0.999	1.1	0.967	3.9	1.4	1.02	1.06	1.05	1.55	1.02	1.07	1.22	1.38	1.04	1.23	3.28	0.952	1.56	1.12	1.02	1.08	1.07	2.67	1.02	1.06	1.01	1.02	1.06	1.06	1.24	1.04	1.06	1.02
4.78	1.2	1	1.8	1.5	1.53	1.39	1.05	1.33	3.67	1.22	1.1	1.1	1.32	1.08	1.05	0.967	0.969	1.08	1.03	2.11	1.83	1.22	1.19	1.58	1.05	1.49	3.42	1.05	1.03	1.03	3.2	1.17	0.96	1.76	1.05	1.05	0.984	1.38	1.23	1.32	1.38	0.993	1.05	1.15	1.05	1.13	1.05	1.03	1.06
0.983	1.62	2.37	1.01	3.22	3.11	1.35	2.33	2.45	1	1.03	1.13	1.4	2.22	1	2.18	1.01	0.948	1.04	1.05	1.39	1.28	1.12	1.38	6.7	1.01	1.06	1	1.01	1.54	1.05	1.19	1.1	0.975	1.15	1.02	1.03	1.01	1.15	1.82	1.58	1.03	1	1.02	1.07	1.04	1.07	1	1.08	0.991
0.934	1.13	1.03	1.01	0.969	1.04	1.03	0.949	1.1	1.01	1.17	1.17	1.56	1.42	1.62	1.32	1.05	1.31	1.1	1.03	1.82	1.32	1.38	1.12	1.03	1	1.27	1.17	1.15	1.02	1.05	1.12	3.68	1.5	1.03	1.06	1.13	1.01	0.976	1.49	1.02	1.02	0.984	1.01	1.06	1.05	0.992	1.02	1.03	2.8
2.53	1.23	1.57	1.01	1.33	1.07	2.08	1.03	1.87	1	1.13	1.15	1.84	1.37	1.08	1.2	1.02	0.969	1.12	1.1	1.03	1.27	1.1	1.22	1.01	1.02	4.28	1.45	4.16	1.06	1.02	5.33	3.31	1.01	1.1	1.1	1.08	1.04	1.01	0.999	1.12	1.66	0.984	1.3	1.06	1.01	1.54	1.03	1.01	1.26
0.916	1	4.05	1.72	1.15	0.984	1.8	1.07	1.07	0.934	1.2	1.12	1.15	1.28	1.07	1.17	1.05	1.02	1.07	1.07	1.97	1.51	1.06	1.3	1.04	0.984	1.08	1.31	1.06	1.06	1.03	3	1.02	2.86	1.1	1.58	2.8	1.11	1.06	4.71	1.02	1.04	0.984	1.26	1.04	1.09	1.24	1.09	1.07	1.06
4.63	0.968	1.48	1.07	7.09	1.13	2.18	1.48	1.07	1.08	1.15	1.18	1.08	1.2	0.983	1.15	1	0.982	1.05	1.06	1.59	2.88	1.04	1.08	1.01	1.09	1.03	1.02	1.01	1.84	1.02	1.74	1.08	1.02	1.09	1.67	1.28	1.01	1.02	1.08	1.22	1.01	1.4	1.27	1.05	1.02	1.1	1.06	1.01	1.05
0.95	1.2	3.52	1.85	1.05	1.31	5.1	1.22	1.23	1.12	1.28	1.05	1.05	1.25	1	1.17	1.52	0.969	1.04	1.03	1.03	2.14	1.48	1.12	3.38	1.28	1.03	1.05	1.1	1.19	1.02	5.93	2.99	1.02	1.03	1.34	1.07	0.994	0.977	1.14	1.1	1.04	1.05	1.29	1.11	1.06	1.06	1.06	1.02	1.42
0.934	0.998	0.983	2.59	1.05	1.23	0.999	1.12	1.53	1.17	0.966	1.15	1.03	1.3	1.07	0.966	1.05	1.05	1.01	1.07	1.63	4.63	1.06	1.02	1.02	1.07	1.06	1.1	1.34	7.75	1.22	1.5	4.58	1.02	1.06	1.51	2.2	1.04	1.02	1.27	2.54	1.03	1.16	1.09	1.1	1.23	1.07	1.1	1.3	1.87
0.969	0.986	0.967	1.07	1.12	1.18	1.9	1.08	1.1	1	1.4	1.18	1.1	1.22	1.05	1.08	0.967	0.896	1.06	1.03	2.03	2.42	1.48	1.31	1.02	1.07	1.21	1.44	2.66	1.01	2.48	1.03	1.1	1.03	1.04	5.86	1.06	1.14	1.03	0.961	1.49	1.06	1.07	1.04	1.11	1.05	1.1	1.06	1.06	1.04
0.964	0.996	1.18	1.15	1.09	1.48	1.47	1.05	1.23	8.55	1.18	1.25	3.42	1.35	0.889	1.04	1.02	0.97	1	1.08	3.46	1.06	1.04	1.12	1.27	1.32	1.48	1.02	2.46	1.05	1.05	3.02	1.05	0.991	1.02	2.01	1.05	3.89	1.12	1.12	1.36	1.45	0.984	1.15	1.01	1.05	1.13	1.07	1.06	1.07
0.982	0.937	1.13	4.7	6.38	0.985	1.32	1.05	1.02	1.17	1.4	1.2	1.32	1.18	1.06	1.01	0.985	1.02	1.03	1.07	1.58	1.14	1.45	1.03	1.06	1.51	1.04	1.1	1.22	0.991	1.02	1.13	3.73	1.36	2.82	1.72	1.04	3.7	1.18	2.51	1.26	1.05	1.03	1.09	1.06	1.02	1.12	1.27	1.06	1.07
0.935	1.05	1.01	3	1.55	3.82	1.45	1.02	1.1	4.72	1.45	1.2	1.12	9.14	1.03	1.04	0.983	0.982	0.984	1.1	1.5	1.06	1.1	1.16	1.18	1.06	1.02	3.78	1.02	1.62	1.03	1.16	1.01	1.08	1.05	1.3	2.16	1.01	3.78	1.04	1.17	1.01	0.984	1.45	1.02	1.06	1.2	1.01	1.15	1.06
0.984	1.1	0.926	0.983	1.24	1.26	0.953	1.02	1.05	1.02	1.37	1.13	1.1	1.08	1.25	0.968	0.985	1	0.985	1.05	1.02	1.09	1.03	1.06	1.1	1.15	1.06	1.03	1.28	3.69	1.01	1.94	0.977	1.03	1.03	1.1	1.03	1.29	1.04	2.15	1.02	1.47	0.991	1.02	1.06	1.06	1.11	1.1	1.17	1.11
[truncated: 60 more columns]
